# Supplementary material for: Exploring cryptic amyloidogenic regions in prion-like proteins from plants
Source: Front Plant Sci. 2023 Jan 16;13:1060410. doi: 10.3389/fpls.2022.1060410 (PMC9885169; doi:10.3389/fpls.2022.1060410)
Supplement: Supplementary file 1 [file DataSheet_1.zip]

Archive with 9 entries (9 files):
- Supp_TOBACCO_pCARs.xlsx
- Supp_TOMATO_pCARs.xlsx
- Supplementary_Figures.pdf
- Supp_ARATH_pCARs.xlsx
- Supp_MAIZE_pCARs.xlsx
- Supp_RICE_pCARs.xlsx
- Supp_Table-1_GO-enrichments_ARATH.xlsx
- Supp_Table-2_Composition_ARATH.xlsx
- Supp_Table-3_MIRAGGE_MED9.xlsx
