# Supplementary material for: Exploring cryptic amyloidogenic regions in prion-like proteins from plants
Source: Front Plant Sci. 2023 Jan 16;13:1060410. doi: 10.3389/fpls.2022.1060410 (PMC9885169; doi:10.3389/fpls.2022.1060410)
Supplement: Supplementary file 1 [file DataSheet_1.zip › Supp_TOBACCO_pCARs.xlsx]

## Sheet: 85
UniProt ID	Protein name	PrLD start	PrLD end	CAR start	CAR end	CAR seq	CAR length	Waltz score
A0A1S4B1C1	Uncharacterized protein	174	828	702	770	YSENYNNNNNGYSKNYNNNGYSKKINNNVTTNYNNNNNNNVFSENYNNNNNNAFSENYNNNNVFSENYN	69	90.0053
A0A1S3Y7K9	GATA zinc finger domain-containing protein 14-like	129	278	165	227	QQQQFYSGDNFYSNNQQQQQYYNGGNSYNNNNDNNNNEEEEEYYNNNGGNTYYNNNEQQELSE	63	90.9964
A0A1S4BYH0	probable serine/threonine-protein kinase clkA	176	414	334	394	YSKNYNNNGYSQSYNNNNFFSENSNNNGFSESYNNNNNVFSENYNNNNNDNAFSENYNNNN	61	88.7439
A0A1S3XEB3	uncharacterized protein LOC107764294 isoform X1	862	1159	993	1051	QQQLLIQQQQHLLHGQYQQQLLIQQQQHLLHGQYQQQLLIQQQQQTLLSQQQQYFQKIQ	59	96.7972
A0A1S4BW33	homeobox protein 2-like	108	215	118	175	NNNNYNQYYNGDSTYGNVNDNKNNNYNQYYNGDSTYGNVNDNKNNNYNQYYSGDNTYD	58	93.0919
A0A1S4BYH0	probable serine/threonine-protein kinase clkA	176	414	277	328	YSKNYNNNGYSQSYNNNNFFSENSNNNGFSESYNNNNNVFSENYNNNNGYSE	52	88.1207
A0A1S3ZX83	mediator of RNA polymerase II transcription subunit 12-like	1	150	44	90	FQQAYDQSTTQAPYYPSYQYNQDYNQQQYQYSYYPQQDYYSNAAYQQ	47	92.7418
A0A1S3X337	glutenin; high molecular weight subunit 12-like	1	150	49	95	FHQAYDQSTTQASYYASYQYNQDYNQQQYPYSYYPQQDYYSNAAYQQ	47	87.5898
A0A1S3ZS04	uncharacterized protein LOC107789835 isoform X1	904	1178	1041	1086	SQQLYQQHLLQQQQTLISQQQQYFQQIQSFPYSQQQFLLNQLQYLP	46	92.9766
A0A1S4D7B8	protein indeterminate-domain 5; chloroplastic-like	211	331	226	271	QNSTISDQKLSLGNTNHNLIGTSNIGSSTSNSFFFQESNQDYANIK	46	89.7484
A0A1S4BG64	probable WRKY transcription factor 51 isoform X1	1	109	43	86	DTSFIDQLINDGEEYSSSNNSFNSTSLYSQNPFMQQEISTSTYS	44	93.6607
A0A1S4B9J5	NAC domain-containing protein 100-like	204	310	208	250	SLHNYNNENMNMNLNMNLASSLLNSSNLSSVNSLLFRALQLRG	43	86.1554
A0A1S4AUB4	probable serine/threonine-protein kinase clkA	67	385	306	346	NNEEYYNRGSTYYNNNNNNNEEYHNGGSTYYNNNEGYFNGG	41	92.5687
A0A1S3XYV0	uncharacterized protein LOC107770296	641	841	650	689	QSYTYMPSAFQQPFAGNSTYHQSLAAVLPQYKNSVSVSSL	40	90.6355
A0A1S4BCV3	uncharacterized protein LOC107807001 isoform X1	1	82	10	47	QALSFQSGAISNTSSQMILMSDYYSQFGMNNFSVNNSG	38	88.5055
A0A1S3YPH8	protein TIC 22-like; chloroplastic	1	66	21	57	LQQTFKNLQTHFSNFLQTTFPQLNTLNSSQNSQNPWA	37	95.607
A0A1S4ABL9	GATA zinc finger domain-containing protein 14-like	137	396	330	366	NNEKYYNGGSINYNNNNEKYYNGGSINYNNNNEGYYN	37	94.3325
A0A1S3ZA23	ethylene-responsive transcription factor ESR1-like	135	204	137	172	QQQQFFNQADQYAAPTVNYTDFSHFSISNMNNNNSN	36	92.0383
A0A1S4BDD3	protein STRUBBELIG-RECEPTOR FAMILY 6-like	100	197	139	174	SLQYLNVSHNQIQGSVTVAFDSLSALNTLDFSFNSM	36	91.3694
A0A1S3ZJP1	Protein transport protein sec16	486	641	515	549	GDYNWSGSFSNYNENSSNLSQNENVAKSYPVSEYR	35	97.0569
A0A1S4ANX0	Protein transport protein sec16	486	641	515	549	GDYNWSGSFGNYNQNSSNLSQNENVAKSYHVSEYR	35	96.2542
A0A1S3X898	protein ODORANT1-like	178	260	180	214	QNQNFLLPSDFQENQLFNSHFQNQLSQFVQSSQIQ	35	88.3325
A0A1S4AMN0	regulator of nonsense transcripts 1 homolog isoform X1	696	934	875	909	SQNHFGMSNASLQSQSSLNPLYSQPFAHYNTQPFN	35	87.0616
A0A1S4A1N9	myb-related protein 308	178	251	180	214	QNQNFLLPSNFQENQLCNSHVQNQLSQFVQTSQIQ	35	86.7559
A0A1S4D3J6	protein TIC 22-like; chloroplastic	1	64	21	54	LQQTFKNLQTHFSNFLQTTFPQLNSSQNSQNPWA	34	95.4554
A0A1S3XLT6	TBC1 domain family member 5 homolog A-like	126	221	183	216	KQQYYNGGNTYNNNDNNNNNEEEEYYNNGNTYYN	34	93.7635
A0A1S4CPS6	protein indeterminate-domain 5; chloroplastic-like	183	278	184	217	QQFNHNLIDTSNIGSNTSNSFFFQESNQDYANIK	34	89.9272
A0A1S4BS74	dof zinc finger protein DOF1.4-like	231	317	277	308	MASLIASSLQQQKFISNGNNFHSLAPYEELQM	32	90.1442
A0A1S3ZTV7	protein FREE1-like isoform X1	1	130	71	102	QHQSYNYYPYDQNQASLSYDYSTPNYSSSYSS	32	88.1271
A0A1S3X7I6	Auxin response factor	456	558	484	515	SQQNLLHGFSENQLISQAQMLQQQLQRRQNYN	32	86.6743
A0A1S3Z683	nuclear pore complex protein NUP1-like	1018	1274	1054	1084	NAVNSSTSATPGIFNFGANSSSSLTNAGSTV	31	94.282
A0A1S4CYX2	probable serine/threonine-protein kinase clkA	15	285	117	147	NNVEYYNSYSASNNNNNNEVYFNSYSASNNN	31	93.3434
A0A1S4CYX2	probable serine/threonine-protein kinase clkA	15	285	190	220	NNVEYYNSYSASNNNNNNEECFNSYSASNNN	31	90.1608
A0A1S4AFM9	glycine-rich RNA-binding protein 2; mitochondrial-like	123	264	139	169	GGGNYGAGGYGGGGNYGDSGYGGGGNYGATG	31	86.9565
A0A1S3XQ17	Peroxin-13	79	190	79	108	QQQTYGSGGYNTGMNYNSGYGTGMYGSSYG	30	91.5608
A0A1S4AZ13	protein E6-like	72	201	138	167	NNQYYSGGSTYNHNQYHNGGSNYNYNNNYP	30	90.7804
A0A1S4BLS8	uncharacterized protein LOC107809695 isoform X1	96	155	119	148	SQLMIDNYDLNQDNTSQLINNYDIQLSSYD	30	90.5128
A0A1S4DBV1	LOB domain-containing protein 20-like	137	201	167	196	QEHNIAILQPTYSNNSSVSNNNLINNINSA	30	90.0223
A0A1S4BTY2	Peroxin-13	79	186	79	108	QHQTYGSGGYNTGMNYNSGYGTGMYGSSYG	30	88.8629
A0A1S4B4L4	heavy metal-associated isoprenylated plant protein 3-like	288	365	302	331	YNQSYMNQDYGVTMYDHGYNAHTGYVMEYG	30	86.0201
A0A1S3Y7K9	GATA zinc finger domain-containing protein 14-like	129	278	242	270	YGNNYNNNNQEQSYSTNYNNYNTGKSNYR	29	95.2716
A0A1S4BJ29	uncharacterized protein LOC107808811	110	182	134	162	PEQNIIDINGNINHTTTTTYSNPYANYCS	29	89.2285
A0A1S4ATN0	dentin sialophosphoprotein-like	29	114	68	96	SSQNYDNNDIFGGVFANSKQQNNVDIESV	29	88.9632
A0A1S4BIG6	dentin sialophosphoprotein-like	29	118	72	100	SSQNYDNNDIFGGVFANSKQQNNVDIESV	29	88.9632
A0A1S4CXC8	auxilin-related protein 1-like	29	118	72	100	SSQNYDNNDIFGGVFANSKQQNNVDIESV	29	88.9632
A0A1S3ZDC2	uncharacterized protein LOC107785440	148	433	331	359	KNVNFEALFGNSQNNSASTSNVNNEGLFG	29	88.375
A0A1S4BXX0	RNA-binding protein 38-like	140	282	159	187	GYATYGADYVYPQGVYNPYGGQQYLPIYG	29	88.0406
A0A1S3XHG0	RNA-binding protein 38-like isoform X1	140	282	159	187	GYATYGGDYVYPQGVYNPYGGQQYLPIYG	29	87.6485
A0A1S3YV76	VHS domain-containing protein At3g16270-like isoform X1	561	631	599	626	LNQSFAPQALNYNAMGNMFAQQQFFATL	28	92.6183
A0A1S4AWL9	VHS domain-containing protein At3g16270-like	563	633	601	628	LNQSFAPQALNYNAMGNMFAQQQFFATL	28	92.6183
A0A1S4CZL5	LOB domain-containing protein 14-like	108	179	131	158	LQSWFHQSENSNTNMSQFDSSLTSNNIG	28	92.5466
A0A1S4BHP5	probable transcription factor PosF21	308	405	328	355	NQQFYSNNHAIHALLTAQQLQQLQVHSH	28	88.9752
A0A1S3XPZ3	dof zinc finger protein DOF1.4-like	230	316	235	262	GFNSIKQIQDVMTNSNATNSSSLLSSYP	28	87.291
A0A1S3YI60	transcription factor MYB34-like	185	280	249	275	PLQYYSNYSASDATENSTFQSLNNSSN	27	97.2253
A0A1S4AZM8	heterogeneous nuclear ribonucleoprotein 1-like	202	393	270	296	GASNFSNNLGYGRILNPYFTGNSSRYT	27	94.9833
A0A1S3Y7K9	GATA zinc finger domain-containing protein 14-like	129	278	131	157	NNQFYSGPTTYGNNNNQQYYNGVSDYS	27	93.9923
A0A1S4B1C1	Uncharacterized protein	174	828	797	823	NNNAFSENYNNKNNNAYSENYNQASSY	27	91.8246
A0A1S3Y7U5	heterogeneous nuclear ribonucleoprotein 1-like	189	313	264	290	GSGNFNSILGYGRNLNSFHDENSNRYN	27	91.5645
A0A1S4AK15	zinc finger protein JACKDAW-like	206	272	209	235	NFPNINDTLLNQQSNLHGISQIGTFYR	27	91.4654
A0A1S4CYX2	probable serine/threonine-protein kinase clkA	15	285	35	61	RGNTYYNNNNNNEEYHNGGSTYYNNNN	27	91.3911
A0A1S4CYX2	probable serine/threonine-protein kinase clkA	15	285	69	95	RGNTYYNNNNNNEEYHNGGSTYYNNNN	27	91.3911
A0A1S3XRS8	uncharacterized protein LOC107767988	21	80	42	68	GRNYINHASNYMNNFPIQHQMNYNIGG	27	90.5983
A0A1S3YAJ8	dr1-associated corepressor homolog	62	123	89	115	SDNNFNNFGNLNSSSTSATNHAILGTN	27	89.0747
A0A1S3YPA0	epsin-like	61	122	88	114	SDNNFNNFGNLNSSSSSATNHAILGTN	27	89.0747
A0A1S4BG64	probable WRKY transcription factor 51 isoform X1	1	109	3	29	GSSTFQETSNISHQTINPNFAFSPLIN	27	88.2943
A0A1S3XIP5	uncharacterized protein LOC107765574	1	145	79	105	QDYSFVPNSIIQSNNFVESFSPSYNFG	27	87.3034
A0A1S4ABL9	GATA zinc finger domain-containing protein 14-like	137	396	221	246	NKEYYNDGITNNNNNYNNNNNEEYYN	26	94.7389
A0A1S3Y4Q9	mediator of RNA polymerase II transcription subunit 15a-like isoform X1	108	590	403	428	QQQLIAQQANAANLQQNQLIGQQNTM	26	94.6746
A0A1S4AS28	mediator of RNA polymerase II transcription subunit 15a-like isoform X1	108	584	397	422	QQQLIAQQANATNLQQNQLIGQQNTM	26	94.6746
A0A1S4B1C1	Uncharacterized protein	174	828	199	224	YSENYNNNNNNGYSENYNNNNNGYSE	26	93.9799
A0A1S4DEM1	B3 domain-containing transcription factor NGA1-like	170	244	214	239	YQQQYSYSAYGIGNSLNYYDTTSNFN	26	92.3334
A0A1S3Z0K5	probable serine/threonine-protein kinase clkA	271	343	308	333	GIDNFNSDIYAYQPGSILNQRYGVFP	26	92.2434
A0A1S4CC33	agamous-like MADS-box protein AGL80	178	250	194	219	YGGNFINNNQEQAAIYPYCNSIINHQ	26	90.957
A0A1S4C4J9	uncharacterized protein LOC107815002	23	93	62	87	NPNLYVSSSSNYPTNKYISMAAYNPM	26	90.867
A0A1S4C615	B3 domain-containing transcription factor NGA1-like	174	244	214	239	HQQQYSYSAYGIGNSPNYYDTASNFN	26	90.5711
A0A1S4C4D6	uncharacterized protein LOC107815003	20	86	55	80	PQSLYFYPNYQSDYYDNNNNNINTTP	26	90.0566
A0A1S3WY98	KH domain-containing protein At4g18375-like	598	707	629	654	QSSNIQQGAYHQSYPAQQSAYQSSTA	26	89.6064
A0A1S4B9J5	NAC domain-containing protein 100-like	204	310	269	294	IQGNISQFANDNHFSSNFVANIGAIP	26	89.1176
A0A1S4A5D1	KH domain-containing protein At4g18375-like	599	713	630	655	QSSNIQQGAYHQSYPAQQSAYQSYTA	26	87.9985
A0A1S4DGF7	polygalacturonase-1 non-catalytic subunit beta-like	225	295	238	263	SNGAINDFTSYANNSNVIGSTFTNYG	26	87.3296
A0A1S4CYX2	probable serine/threonine-protein kinase clkA	15	285	161	185	WGSTYYNNNNNEEYHNGASTYNNNN	25	93.097
A0A1S4AUB4	probable serine/threonine-protein kinase clkA	67	385	351	375	NNEEYYNRGSTYYNNNNNNNEEYHN	25	92.3077
A0A1S3YA23	carbon catabolite repressor protein 4 homolog 6 isoform X1	70	168	139	163	GTQYYRNQQFNRPSFYENQQFNRPN	25	91.9732
A0A1S4AG64	mediator of RNA polymerase II transcription subunit 9	13	91	27	51	QDQLFLQQQQFQQQQFNQPQQLYQQ	25	91.4649
A0A1S4B4Q3	ataxin-8-like	13	97	27	51	QDQLFLQQQQFQQQQFNQPQQLYQQ	25	91.4649
A0A1S4ANB6	uncharacterized protein LOC107799517	1	66	2	26	PLVNYQSPVINNQFNRVSQPINLSS	25	88.9632
A0A1S4BJC3	uncharacterized protein LOC107808907	526	612	555	579	QQWLNNQNQNTEGGNWGAGASQSFD	25	86.9565
A0A1S3XBG9	30-kDa cleavage and polyadenylation specificity factor 30-like	170	253	171	195	NLTSYNYGYSNRFLQNRNANYSTQA	25	86.4214
A0A1S4CVQ9	30-kDa cleavage and polyadenylation specificity factor 30-like isoform X1	170	253	171	195	NLTSYNYGYSNRFFQNRNANYSTQA	25	86.4214
A0A1S3Y2L5	agamous-like MADS-box protein AGL8 homolog	227	360	285	308	AQVTFGESSSSSIMNFWNNLCNST	24	91.806
A0A1S4DDC0	LOB domain-containing protein 27-like	115	242	211	234	NAVNSLWIQQSYGNSAYNSNTMIM	24	91.7781
A0A1S4AN31	zinc finger CCCH domain-containing protein 19-like	853	968	921	944	GYGNWVTSSVQNSAVSFSSAGASV	24	90.8027
A0A1S4B091	LOB domain-containing protein 27-like	132	230	199	222	NAVNSLWIQQSYGNSACNNNTMIM	24	89.9387
A0A1S4DPT5	Histone acetyltransferase	199	428	235	258	GFSNSNNSNSNTSVPSYINLESSN	24	89.3395
A0A1S4CG88	protein indeterminate-domain 7-like isoform X1	1	62	5	28	LMNNIQQTQQHVHIVEENMSNLTS	24	88.6288
A0A1S3ZCU6	polyadenylate-binding protein RBP47-like	1	77	18	41	QQQWLAMQQYQQQWMAMQQQQYSP	24	87.8484
A0A1S4DCD0	B3 domain-containing transcription factor NGA1-like	218	302	270	293	SPAYYNTCFNNSSISTNATVVNAN	24	87.0123
A0A1S3ZZD7	regulator of nonsense transcripts 1 homolog	329	569	522	545	SQSLLNPLYSQPFAHYNTQLLNMQ	24	86.6918
A0A1S4AUB4	probable serine/threonine-protein kinase clkA	67	385	216	238	NNEKYFNGGNTNNNNNYNYYNND	23	93.8781
A0A1S4CA48	probable WRKY transcription factor 61	448	519	476	498	GVLNYANQAYNKNQNIASLAFSS	23	93.3837
A0A1S4DQJ8	probable WRKY transcription factor 72	457	525	483	505	GVLNYANQAYNKNQNIASLAFSS	23	93.3837
A0A1S4BS28	hornerin-like	15	195	15	37	QQQSYYNGNDFYSSEDKYNSNYG	23	93.0348
A0A1S3ZJ22	translation initiation factor IF-2-like	155	242	160	182	AQVQFQDQLQAQLQAQLQAQLQA	23	92.3077
A0A1S4A813	translation initiation factor IF-2-like	144	223	153	175	AQVQFQDQFQAQLQAQLQAQLQA	23	92.3077
A0A1S3XPA3	heterogeneous nuclear ribonucleoprotein 1-like	193	369	194	216	GYNNFPLSRINNFLNGYTQGYSP	23	92.2932
A0A1S3ZA30	heterogeneous nuclear ribonucleoprotein 1-like	193	369	194	216	GYNNFPLSRINNFLNGYTQGYSP	23	92.2932
A0A1S4CS51	Auxin response factor	420	739	566	588	QASIYAQLQQQQLLSVSNQSQLN	23	91.4788
A0A1S4DBY0	uncharacterized protein LOC107828181	891	1352	1094	1116	SQNTINLSQASNISNAISQQLRS	23	91.3916
A0A1S4CJ73	transcription initiation factor TFIID subunit 12b-like isoform X1	44	459	352	374	GQSTIMQNNSSQQQWLKQMPAIS	23	91.0571
A0A1S4CXF4	LOB domain-containing protein 25-like	120	188	161	183	FDQTYGFCIPNYSPNTWNSNTIS	23	90.2283
A0A1S4A927	uncharacterized protein LOC107795030	239	331	287	309	YDFEFTNQKNYQNQIKTNAVLTH	23	90.0538
A0A1S3Z148	SAC3 family protein A-like isoform X1	97	270	208	230	TSGAYNNQTNVWHEGQYAAYTSH	23	89.0359
A0A1S3ZQZ8	SAC3 family protein A-like isoform X1	97	408	346	368	TSGAYNNQTNVWHEGQYAAYTSH	23	89.0359
A0A1S3ZSN8	two-component response regulator ORR21-like	285	482	369	391	QYLSIGSPFNNPNFTQNSAGGFV	23	87.291
A0A1S3Z3T4	NAC domain-containing protein 92-like	227	308	250	271	GGGNYFTISGLNLNLGSDATTS	22	97.1724
A0A1S3ZZ58	RNA-binding protein Musashi homolog 2-like	187	275	205	226	RANNFLNNYAQGYSLGSIGGYG	22	96.4427
A0A1S3XIP5	uncharacterized protein LOC107765574	1	145	39	60	ILLNFQRNLNISNDNNFNFNTD	22	94.2384
A0A1S4DHQ6	probable WRKY transcription factor 30	233	403	290	311	ILLNFQRNLNISNDNNFNFNYD	22	93.9647
A0A1S3Y4Q9	mediator of RNA polymerase II transcription subunit 15a-like isoform X1	108	590	438	459	QQNNYSNLQQQQLLNQQNNLQN	22	93.6455
A0A1S4AS28	mediator of RNA polymerase II transcription subunit 15a-like isoform X1	108	584	432	453	QQNNYSSLQQQQLLNQQNNLQN	22	93.6455
A0A1S4ABL9	GATA zinc finger domain-containing protein 14-like	137	396	259	280	NKEYYNGYNNKNNNEEYYNNNN	22	92.1861
A0A1S4BU02	BEL1-like homeodomain protein 1	1	62	14	35	ADGNIQTLYLMNPNYIHQGYSN	22	92.0645
A0A1S4AZM8	heterogeneous nuclear ribonucleoprotein 1-like	202	393	341	362	ASGNYAVFGNNSGNWGASLISA	22	90.8635
A0A1S4C238	GBF-interacting protein 1-like isoform X1	699	885	780	801	DSNVYVSGQQSESSGVWINAHN	22	90.6202
A0A1S4D2E9	GBF-interacting protein 1-like isoform X1	722	908	803	824	DSNVYVSGQQSESSGVWINAHN	22	90.6202
A0A1S3X507	uncharacterized protein LOC107761140 isoform X1	304	437	400	421	GHMAYMYSQQMYANQMASYGYG	22	90.5746
A0A1S3ZNG0	target of Myb protein 1-like isoform X1	462	604	567	588	GHMAYMYSQQMYANQMASYGYG	22	90.5746
A0A1S4DA98	pre-mRNA-processing protein 40A-like	1	183	136	157	LSSSYNQVNADSSSSHYQMQIH	22	86.9565
A0A1S3XBV6	glycine-rich RNA-binding protein 2; mitochondrial-like	125	275	231	252	GSGNYGNTPNSNYSGQGNSFSG	22	86.2876
A0A1S3XAK7	trithorax group protein osa-like	144	657	243	263	QQQAYQQYYPYQQQSVQQYQQ	21	97.0218
A0A1S3YYJ5	cold and drought-regulated protein CORA-like	118	289	131	151	EQTNYNNYYNNNNYAPRYNYQ	21	95.1585
A0A1S3X119	5'-3' exoribonuclease 2-like	120	284	133	153	EQTNYNNNYYNNNYAPRYNYQ	21	94.5851
A0A1S4D7B8	protein indeterminate-domain 5; chloroplastic-like	211	331	284	304	NNNMFNLNFFQNNDGNINLPS	21	94.2666
A0A1S4C5Y7	uncharacterized protein LOC107815261	98	172	142	162	SQGNWSNNTNNYYNRSSNPYV	21	93.7092
A0A1S3XJE4	uncharacterized protein LOC107765855	419	486	454	474	SQGNWSNANNNYANRSSNPYV	21	93.0881
A0A1S3YBT4	mediator of RNA polymerase II transcription subunit 8-like isoform X1	293	530	420	440	NTALFNSAQSTPNSQMISNMS	21	92.1962
A0A1S3ZF77	mediator of RNA polymerase II transcription subunit 8-like	602	837	727	747	NTALFNSAQSTPNSQMISNMS	21	92.1962
A0A1S4BRU7	mediator of RNA polymerase II transcription subunit 8-like isoform X1	293	528	418	438	NTALFNSAQSTPNSQMISNMS	21	92.1962
A0A1S3YZ05	uncharacterized protein LOC107781196	285	352	320	340	SQGNWSNNNNNYANRSSNPYV	21	91.9732
A0A1S4C7K0	uncharacterized protein LOC107815804	285	358	328	348	SQGNWSNNNNNYANRSSNPYV	21	91.9732
A0A1S4CJK5	uncharacterized protein LOC107819742	323	390	358	378	SQGNWSNNNNNYANRSSNPYV	21	91.9732
A0A1S4D223	uncharacterized protein LOC107825007	212	285	255	275	SQGNWSNNNNNYANRSSNPYV	21	91.9732
A0A1S4D2N9	uncharacterized protein LOC107825365	353	420	388	408	SQGNWSNNNNNYANRSSNPYV	21	91.9732
A0A1S3XXT0	uncharacterized protein LOC107770003	30	104	73	93	NQENWSNNIINFSNWSSNRYV	21	91.814
A0A1S4B1A3	floral homeotic protein APETALA 2-like isoform X1	429	499	453	473	SQEWYPNNIPPQIFATAAASS	21	91.4477
A0A1S3ZJP1	Protein transport protein sec16	486	641	551	571	IQQLENHYNQDFSTSSDVNRQ	21	91.2566
A0A1S4DHQ6	probable WRKY transcription factor 30	233	403	330	350	QDYSFVPNSIIPSNNFVENFS	21	89.5365
A0A1S3ZRI6	pre-mRNA-processing factor 39	707	812	766	786	GYGAYPSTYPAQAFPQQNYAQ	21	88.7402
A0A1S4AAU4	ethylene-responsive transcription factor ERF113-like	245	322	253	273	TQPNYYYNNTNINPQIFLNDD	21	88.4217
A0A1S4ANX0	Protein transport protein sec16	486	641	551	571	SQQLENHYNQEFSTSSDVNRQ	21	87.7688
A0A1S4CRR5	uncharacterized protein LOC107821859	8	68	15	35	QAESYSYTTTDVGYGNGNGYG	21	87.291
A0A1S3XDN4	trihelix transcription factor GTL1-like	189	291	266	286	LQANTNFPSHQNISAMSYSTS	21	87.0521
A0A1S3YIY3	trihelix transcription factor GT-2-like	184	282	257	277	LQANTNFPSHQNISAMSYSTS	21	87.0521
A0A1S3X731	Auxin response factor	506	600	518	538	SGLLYPQLFQQSQGQTAFLPS	21	87.0202
A0A1S3YD38	Auxin response factor	465	559	477	497	SGLLYPQLFQQSQGQTAFLPS	21	87.0202
A0A1S4ATZ6	far upstream element-binding protein 1-like	292	677	402	422	AAYGYNQLSATGYSQGQSYSQ	21	86.8132
A0A1S4C4J9	uncharacterized protein LOC107815002	23	93	35	54	YDSNYQQYNYFSQGYILPIQ	20	95.6355
A0A1S3ZBT2	probable transcription factor KAN2	54	165	58	77	NNNNINNSSCFELSLSSNIN	20	94.7492
A0A1S3XAK7	trithorax group protein osa-like	144	657	221	240	SDQWYQQQYQQYFQQYAGYD	20	93.4615
A0A1S4C0S0	uncharacterized protein LOC107813851	78	144	113	132	SQGNWSNNNNYANRSSNPYV	20	92.2408
A0A1S4CZD6	uncharacterized protein LOC107824140	271	346	314	333	HQGNWNNNNNFANRSSNPYV	20	91.8729
A0A1S4APX4	histone-lysine N-methyltransferase 2D-like	144	661	221	240	SDQWYQQQYQQYVQQYAGYD	20	90.4682
A0A1S4B1C1	Uncharacterized protein	174	828	774	793	NNNAFSENYNNNNVFSENYN	20	90.301
A0A1S3XL90	protein HOMOLOG OF MAMMALIAN LYST-INTERACTING PROTEIN 5-like	259	367	343	362	ADASYSTLASSSTANFSSNA	20	88.2107
A0A1S3XQR8	uncharacterized protein LOC107767723	275	337	307	326	GACAFTQSQYEQIVQLLNQS	20	88.0936
A0A1S4DKE0	5'-3' exoribonuclease	1015	1092	1047	1066	QQSGYNTSTSYEPYGAGSYN	20	87.3579
A0A1S3XDU4	uncharacterized protein LOC107764011 isoform X1	224	316	262	281	SAALYPQPVGILGSYELNAM	20	87.291
A0A1S4B8D4	uncharacterized protein LOC107805582 isoform X1	225	316	262	281	SAALYPQPVGILGSYEQNAM	20	87.291
A0A1S3ZTV0	uncharacterized protein LOC107790329 isoform X1	52	118	94	113	NQSQIQQPNLNGYMYGNQFY	20	86.4548
A0A1S4ACR8	30-kDa cleavage and polyadenylation specificity factor 30-like	170	249	172	191	NYGYSNRFYQNRNANYSTQA	20	86.0368
A0A1S4B9M6	30-kDa cleavage and polyadenylation specificity factor 30-like	170	239	172	191	NYGYSNRFYQNRNANYSTQA	20	86.0368
A0A1S3Z148	SAC3 family protein A-like isoform X1	97	270	142	161	AYQNTGDNGYQQQSNQSYSQ	20	85.9532
A0A1S3ZQZ8	SAC3 family protein A-like isoform X1	97	408	142	161	AYQNTGDNGYQQQSNQSYSQ	20	85.9532
A0A1S3ZQZ8	SAC3 family protein A-like isoform X1	97	408	165	184	AYQNTGDNGYQQQSNQSYSQ	20	85.9532
A0A1S3ZQZ8	SAC3 family protein A-like isoform X1	97	408	188	207	AYQNTGDNGYQQQSNQSYSQ	20	85.9532
A0A1S3ZQZ8	SAC3 family protein A-like isoform X1	97	408	211	230	AYQNTGDNGYQQQSNQSYSQ	20	85.9532
A0A1S3ZQZ8	SAC3 family protein A-like isoform X1	97	408	234	253	AYQNTGDNGYQQQSNQSYSQ	20	85.9532
A0A1S3ZQZ8	SAC3 family protein A-like isoform X1	97	408	257	276	AYQNTGDNGYQQQSSQSYSQ	20	85.9532
A0A1S3ZQZ8	SAC3 family protein A-like isoform X1	97	408	280	299	AYQNTGDSGYQQQSSQSYSQ	20	85.9532
A0A1S3YIY3	trihelix transcription factor GT-2-like	184	282	220	239	PNNIFVSSHQNTTSHQNIPL	20	85.6187
A0A1S4A1W7	protein FREE1-like	1	125	4	22	NDVNSSYFQYYQPHIQNPN	19	95.7226
A0A1S3ZHG7	zinc finger protein JACKDAW-like isoform X1	210	307	210	228	NNLNFNQQPNLVGGISQIG	19	95.6522
A0A1S4AUB4	probable serine/threonine-protein kinase clkA	67	385	245	263	GGSTYYYYNNNNNEEEYFN	19	95.4233
A0A1S4DH69	heterogeneous nuclear ribonucleoprotein 1-like isoform X1	243	326	274	292	AAGFYSGYGGYGYGFGFSG	19	94.9833
A0A1S4ABL9	GATA zinc finger domain-containing protein 14-like	137	396	157	175	NNWEYCNGGNINKNEEYYN	19	93.9975
A0A1S3Z148	SAC3 family protein A-like isoform X1	97	270	120	138	GYAAYYSGYQQQSNQSYSQ	19	93.6807
A0A1S3ZQZ8	SAC3 family protein A-like isoform X1	97	408	120	138	GYAAYYSGYQQQSNQSYSQ	19	93.6807
A0A1S4D252	diacylglycerol kinase theta-like	186	247	186	204	QQQYFGVYAYGNSSTPYWN	19	93.135
A0A1S4A0J5	uncharacterized protein LOC107792499	275	350	318	336	HQENWNNNNNFANRSSNLY	19	92.3957
A0A1S4AZM8	heterogeneous nuclear ribonucleoprotein 1-like	202	393	207	225	RANNFLNNYATHGYNLTSV	19	92.1845
A0A1S4D542	uncharacterized protein LOC107825980	78	153	121	139	HQGNWNNNNNFANRSSNPY	19	91.8676
A0A1S4BSW6	uncharacterized protein LOC107811536	378	451	421	439	HQGNWNNNNNLENRSSNPY	19	91.6388
A0A1S4D8Y9	uncharacterized protein LOC107827328	104	167	112	130	NDQSYTYVNNVNTNAVHQM	19	88.9632
A0A1S3ZJP1	Protein transport protein sec16	486	641	618	636	ALSDYYGSQTTANYSQQAF	19	88.8048
A0A1S3ZD04	heterogeneous nuclear ribonucleoprotein 1-like	239	367	242	260	GYGAYGGYDGYGKFAGSYG	19	88.5407
A0A1S3ZST0	uncharacterized protein LOC107790039	263	349	307	325	QNQEINQQLTQALMNNASA	19	88.1711
A0A1S4BS74	dof zinc finger protein DOF1.4-like	231	317	236	254	GFNSIKQIQDVMTNSNTTN	19	87.291
A0A1S4AYY0	Auxin response factor	427	713	439	457	MMSNYLNSLSGSVLQNLAG	19	87.0621
A0A1S4B2L8	regulator of nonsense transcripts 1 homolog isoform X1	268	586	539	557	SQSLLNPLYSQPFAPYNTQ	19	86.9565
A0A1S4D1E0	uncharacterized protein LOC107824935	146	296	270	288	PNSNYNYPEYPNYGDSFFP	19	86.5869
A0A1S4BHX8	ethylene-responsive transcription factor ABR1-like	270	347	277	295	TQPNYNNTNISPQNFLNDD	19	86.5517
A0A1S3ZC31	zinc finger protein JACKDAW-like	165	262	207	225	RLSLWLNQANNNSQLNNTL	19	86.006
A0A1S3YQ84	LOB domain-containing protein 16-like	92	159	109	126	LAQSFINSSNSYNPQWSN	18	98.0305
A0A1S4BHU8	uncharacterized protein LOC107808417	67	188	148	165	GAANYALATEIGNTNWLQ	18	96.99
A0A1S3ZNR6	ATP-dependent helicase BRM	1	163	137	154	VQQAYLQYAYQAAQQKSA	18	96.5998
A0A1S4AI10	uncharacterized protein LOC107797885 isoform X1	1	382	59	76	PQQLFAFQMNQMNNVNSQ	18	96.4326
A0A1S4CCY5	uncharacterized protein LOC107817723 isoform X1	1	386	59	76	PQQLFAFQMNQMNNVNSQ	18	96.4326
A0A1S3YC29	LOW QUALITY PROTEIN: protein transport protein SEC31 homolog B-like	793	1002	838	855	YAENYQQPFGSSYSSGFN	18	96.3211
A0A1S3YN46	protein transport protein SEC31 homolog B-like	543	747	585	602	YAENYQQPFGSSYSSGFN	18	96.3211
A0A1S4AVK6	clathrin coat assembly protein AP180-like	606	694	621	638	NNVNSFNFATLDELYNQN	18	96.0238
A0A1S4D8Y9	uncharacterized protein LOC107827328	104	167	145	162	QNNNYNIFFNQQPVFVNP	18	94.8346
A0A1S4ABL9	GATA zinc finger domain-containing protein 14-like	137	396	285	302	NEEEYYSGGNTNNIINKN	18	93.887
A0A1S4CPS6	protein indeterminate-domain 5; chloroplastic-like	183	278	231	248	NNNMFNLNFFQNNDGNSN	18	93.7012
A0A1S3XYJ1	probable transcriptional regulator SLK2 isoform X1	552	698	576	593	ALTNYQNMLMRQNSMNSN	18	91.9732
A0A1S3ZA30	heterogeneous nuclear ribonucleoprotein 1-like	193	369	340	357	GAGNFSNTGVWGSSSISS	18	91.9732
A0A1S4CF22	uncharacterized protein LOC107818298	396	470	439	456	HQGNWNNNNFANRSSNPY	18	91.8803
A0A1S4CCQ9	uncharacterized protein LOC107817586	157	220	188	205	SQGNWSNNNNNYANQSSN	18	91.5273
A0A1S3YV92	uncharacterized protein LOC107780050 isoform X1	1	84	33	50	LMGNYYNNLGMNFNVNNN	18	91.3229
A0A1S4CDU8	transcription factor HEC1-like	50	119	72	89	NFLNIPSTNISFTNSYQN	18	91.23
A0A1S4BLF5	dof zinc finger protein DOF2.1-like	148	214	180	197	NGFQYQNLYYGNIGSNEN	18	91.1929
A0A1S4CSJ6	H/ACA ribonucleoprotein complex non-core subunit NAF1	207	480	328	345	AVPAINGSLNFNQGNHFG	18	90.9699
A0A1S3Z0W3	protein CUP-SHAPED COTYLEDON 1-like	185	245	206	223	GRNYINHASNYMNNFPIQ	18	90.7841
A0A1S3Z354	transcription factor MYB39-like	187	279	244	261	NLGSYNLVNGQNLQENVM	18	90.6355
A0A1S4D7K6	transcription factor MYB35-like	187	279	244	261	NLGSYNLVNGQNLQENVM	18	90.6355
A0A1S3XWL1	RNA-binding protein 42-like	1	67	9	26	AAAAYSSQYNYLNGTYFP	18	90.4496
A0A1S3Z9M6	two-component response regulator ORR21-like	285	480	428	445	AQNGYNMNVNAAHLGYSS	18	89.2977
A0A1S3XIP5	uncharacterized protein LOC107765574	1	145	123	140	NDYQFNSMGYESNFPFDY	18	88.9446
A0A1S4AHY0	uncharacterized protein LOC107797847	1	141	77	94	SQQQYSSYYAPNYSNTYH	18	88.6845
A0A1S4CH66	glycine-rich RNA-binding protein 4; mitochondrial-like	125	207	148	165	ASSNYGGGGNYGTNNSYP	18	88.2943
D6PZY7	RNA-binding glycine-rich protein	125	218	148	165	ASSNYGGGGNYGSNNSYP	18	88.2943
A0A1S4CSJ6	H/ACA ribonucleoprotein complex non-core subunit NAF1	207	480	373	390	AVPAINGSLNFNQSNHFV	18	88.1828
A0A1S3XXH8	probable WRKY transcription factor 26 isoform X1	454	541	487	504	QGMNFNDTFFNTRVQTTQ	18	87.6068
A0A1S4B136	probable WRKY transcription factor 26 isoform X1	452	539	485	502	QGMNFNDTFFNTRVQTTQ	18	87.6068
A0A1S4A204	pentatricopeptide repeat-containing protein At2g15690-like isoform X1	77	370	86	103	AQQWNNQTQNYPNNNHTN	18	87.4025
A0A1S4BXW1	transcription factor bHLH123-like	124	186	126	143	GDLNSNTNNYQLEASNSQ	18	87.3096
A0A1S3ZSN8	two-component response regulator ORR21-like	285	482	430	447	VQNGYNMNVNAAHLGYSG	18	87.291
A0A1S3ZXZ4	uncharacterized protein LOC107791715	100	160	105	122	GNFNSMGQIYRGISWSSS	18	87.1609
A0A1S3YCN8	Phospholipase D	1	147	110	127	SSSLFLQQQGSFKFGSYQ	18	87.0123
A0A1S3XYD0	pre-mRNA-processing protein 40A-like isoform X1	1	184	137	154	LSSSYNQVNADSSSSQYQ	18	86.9565
A0A1S3XPA3	heterogeneous nuclear ribonucleoprotein 1-like	193	369	340	357	GSGNFSNTGVWGSSSISS	18	86.6221
A0A1S4BMZ1	GRF1-interacting factor 3-like	75	168	132	149	QMLHFQQQQQFQGQYGFG	18	86.2876
A0A1S4AAB7	Histone acetyltransferase	385	491	397	414	SMSKINSPLITNQSNLTA	18	86.1018
A0A1S4AI10	uncharacterized protein LOC107797885 isoform X1	1	382	288	304	QISNFAMNAQLGLLNAN	17	96.99
A0A1S4CCY5	uncharacterized protein LOC107817723 isoform X1	1	386	291	307	QISNFAMNAQLGLLNGN	17	96.99
A0A1S4BS55	transcription initiation factor TFIID subunit 4b-like isoform X1	359	424	382	398	AGNNYSAYSASNLNSST	17	95.9669
A0A1S4D5I3	clathrin coat assembly protein AP180-like	553	628	569	585	SVNSFNFTTLDELYNQN	17	95.6325
A0A1S4A419	transcription factor PIF4-like	405	483	412	428	NQAAICQNSMLNSVNYQ	17	94.1767
A0A1S3XPT4	NAC domain-containing protein 30-like	170	232	194	210	FNNAFNQTTNFHQFTFN	17	93.3504
A0A1S4BJ90	cleavage stimulating factor 64	274	392	333	349	TNFSYNSQLGTTNTNYH	17	92.9766
A0A1S4CSS3	uncharacterized protein LOC107822298	259	321	300	316	GNSAYSNQNYYNQQQPY	17	92.6618
A0A1S4AWS0	uncharacterized protein LOC107802024 isoform X1	1	91	66	82	NFANFPIQQNPNFQFQQ	17	91.9732
A0A1S4DPE2	uncharacterized protein LOC107832001 isoform X1	1	91	66	82	NFANFPIQQNPNFQFQQ	17	91.9732
A0A1S4CID9	uncharacterized protein LOC107819202	71	144	114	130	HQGNWNNNFANRSSNPY	17	91.8946
A0A1S3ZA75	uncharacterized protein LOC107784491	457	669	480	496	QQQQFIPTSTHYIQHTA	17	91.6191
A0A1S4AI10	uncharacterized protein LOC107797885 isoform X1	1	382	195	211	QTQNFNIPASANSQISQ	17	91.5208
A0A1S4B8Q9	uncharacterized protein LOC107805720	183	349	315	331	VGQTIMQEIIGGGNYSD	17	91.3634
A0A1S3X716	putative clathrin assembly protein At5g57200	426	543	502	518	MMVQYQHQYSQQTWYMG	17	91.324
A0A1S4DJE3	Katanin p60 ATPase-containing subunit A1	128	306	260	276	QVNNYRNTLQQAIPTLN	17	91.324
A0A1S3Z683	nuclear pore complex protein NUP1-like	1018	1274	1029	1045	NAVNISSSTTPNIFNFG	17	91.0092
A0A1S4ASS7	uncharacterized protein LOC107800827	418	500	436	452	PLVNYQSPVINNQFNRV	17	90.6945
A0A1S3ZYU9	target of Myb protein 1-like isoform X1	433	655	458	474	ASQAYLGYQDQSFNSYV	17	90.2617
A0A1S4ADR9	target of Myb protein 1-like isoform X1	423	647	448	464	ASQAYLGYQDQSFNSYV	17	90.2617
A0A1S3XHD3	uncharacterized protein LOC107765158 isoform X1	388	467	399	415	GFGSYNQQSYQEYENSA	17	89.7698
A0A1S4CJ73	transcription initiation factor TFIID subunit 12b-like isoform X1	44	459	326	342	TAQKISVQNLPRTSFIN	17	89.337
A0A1S3Y595	uncharacterized protein LOC107772374 isoform X1	30	137	111	127	HQTTYIPTLSHYQYNTN	17	89.337
A0A1S4CKE1	Dirigent protein	193	257	212	228	PLNNINNVVNNNNYPFL	17	89.2386
A0A1S3YH03	ABSCISIC ACID-INSENSITIVE 5-like protein 7	165	266	195	211	NGLLINQIAANNMLNVV	17	88.9435
A0A1S3Z283	ABSCISIC ACID-INSENSITIVE 5-like protein 7	165	225	195	211	NGLLINQIAANNMLNVV	17	88.9435
A0A1S4DIK1	GRF1-interacting factor 1-like	71	162	90	106	AGQHYLQQQLTTQSLMA	17	88.373
A0A1S4CHP4	protein FREE1-like	1	179	158	174	NNANYGTSFENKANYGS	17	87.8418
A0A1S4DE46	protein FREE1-like	1	179	158	174	NNANYGNSFENKANYGS	17	87.8418
A0A1S3XN77	polyadenylate-binding protein RBP47-like	1	63	14	30	QQQWLAMQQYQQQWMAM	17	87.6648
A0A1S4AHS7	pre-mRNA-processing protein 40A-like isoform X1	1	166	95	111	GILLSQAIQMPFIQSSM	17	87.3303
A0A1S3YKG9	Dirigent protein	193	257	212	228	PLNTINNVVDNNNYPFL	17	87.291
A0A1S3ZTI7	putative clathrin assembly protein At5g57200	462	584	543	559	MMVQYQHQYSQQTWYTG	17	87.2123
A0A1S4DCK6	zinc finger CCCH domain-containing protein 62-like	375	481	380	396	TNVNLNTNGFGNGVNSN	17	87.0549
A0A1S4C5N7	zinc finger protein JACKDAW-like	311	375	318	334	NSALFGNGFGLMGSSFS	17	86.9565
A0A1S4DES4	glycine-rich RNA-binding protein 2; mitochondrial-like	123	242	139	155	GGGNYGAGGYGGGGNYG	17	86.9565
A0A1S4A646	uncharacterized protein LOC107794097	1	68	47	63	QQVESYQQRLQQAESYQ	17	86.8582
A0A1S4AYY0	Auxin response factor	427	713	599	615	NQHHFSENQAQFQLLQK	17	86.504
A0A1S3ZHG7	zinc finger protein JACKDAW-like isoform X1	210	307	252	268	RLSLWLNQVNNNSQLNN	17	86.445
A0A1S4CTB4	AP2-like ethylene-responsive transcription factor PLT2	381	511	483	499	TGGYFGNSTGLGVISSN	17	86.2286
A0A1S3ZHE5	polyadenylate-binding protein RBP47-like	1	82	22	38	QQQWMAMQQYQQQWMAM	17	85.9925
A0A1S4B5T1	polyadenylate-binding protein RBP47	1	81	22	38	QQQWMAMQQYQQQWMAM	17	85.9925
A0A1S3X3K4	ubiquitin domain-containing protein DSK2b-like	392	490	404	420	MQSLLSNPQYMNQILGL	17	85.2843
A0A1S4DMW4	ubiquitin domain-containing protein DSK2b-like	392	481	404	420	MQSLLSNPQYMNQILGL	17	85.2843
A0A1S4AIB8	myb-related protein 315-like	208	295	218	233	QLQNFQLNNQFQNQIP	16	96.3211
A0A1S3XIK1	transcription initiation factor TFIID subunit 4b-like isoform X1	358	423	381	396	AGNNYSAYSASNVHSS	16	95.9448
A0A1S3Z354	transcription factor MYB39-like	187	279	200	215	SQVLFQKFQENQILYA	16	95.6731
A0A1S3ZTV7	protein FREE1-like isoform X1	1	130	4	19	NDVNSSYFQYYQPLIP	16	95.1714
A0A1S4CQJ1	metacaspase-3-like	30	94	53	68	YSNNINAMNTGLPAYP	16	93.6455
A0A1S3Y0V2	probable WRKY transcription factor 42	456	531	489	504	LPQIFNQALYNQSKFS	16	93.5619
A0A1S4D1Y8	probable WRKY transcription factor 31	457	533	491	506	LPQIFNQALYNQSKFS	16	93.5619
A0A1S3ZX83	mediator of RNA polymerase II transcription subunit 12-like	1	150	22	37	QIQAYAYDQYQQGASQ	16	93.2692
A0A1S3ZF30	HMA domain-containing protein	167	379	359	374	STGYYYNNNSNNYGQV	16	92.7258
A0A1S4BCZ3	HMA domain-containing protein	166	381	361	376	STGYYYNNNSNNYGQV	16	92.7258
A0A1S3YSE8	flowering locus K homology domain-like isoform X1	473	542	485	500	VQNSIADAASSMQNTA	16	91.9732
A0A1S3ZBU9	flowering locus K homology domain-like	280	348	292	307	VQNSIADAASSMQNTA	16	91.9732
A0A1S3X337	glutenin; high molecular weight subunit 12-like	1	150	22	37	QIQAYAYDQSTYGQYQ	16	91.9523
A0A1S3Y9I7	mediator of RNA polymerase II transcription subunit 15a-like isoform X1	148	400	296	311	SQSNISGIQQQQLTES	16	91.4925
A0A1S4D7K6	transcription factor MYB35-like	187	279	200	215	SQVLLQKYQENQILNG	16	91.2834
A0A1S4CFA0	protein TIME FOR COFFEE-like isoform X1	878	1015	888	903	QYLAILQNNAYAFPIP	16	90.8863
A0A1S4D161	protein TIME FOR COFFEE-like isoform X1	876	1011	886	901	QYLAILQNNAYAFPIP	16	90.8863
A0A1S3XY34	BEL1-like homeodomain protein 4 isoform X1	173	248	185	200	QISSINAAESAMNLFA	16	90.8445
A0A1S3YNJ3	ethylene-responsive transcription factor ERF086-like	117	186	122	137	FPSLISPFDNVQNFLQ	16	90.7818
A0A1S4BW33	homeobox protein 2-like	108	215	180	195	NNQYYTGDSTYDNNNN	16	90.6982
A0A1S3XLT6	TBC1 domain family member 5 homolog A-like	126	221	166	181	QQQQFYGGDNFYSNNQ	16	90.6773
A0A1S4CJ73	transcription initiation factor TFIID subunit 12b-like isoform X1	44	459	395	410	QQQLTSSQQLHQNLIG	16	90.6773
A0A1S3Z148	SAC3 family protein A-like isoform X1	97	270	250	265	AASQYQQQYKQWAEYY	16	89.8829
A0A1S4B2C7	uncharacterized protein LOC107803687	289	352	320	335	SQGNWSNSNNNYANRS	16	89.6321
A0A1S3ZUD1	uncharacterized protein LOC107790511	283	358	308	323	QNQLYRPAQQQYNNTN	16	89.0259
A0A1S4DEE3	ethylene-responsive transcription factor ABR1-like	384	452	432	447	NSSNFSAPFWSSSSHY	16	88.9632
A0A1S3ZQZ8	SAC3 family protein A-like isoform X1	97	408	388	403	AASQYQQQYKQWADYY	16	87.7926
A0A1S3YBZ4	polyadenylate-binding protein RBP45-like	355	414	391	406	DPNLYYAGYAGYGNYP	16	87.7508
A0A1S3ZJZ7	polypyrimidine tract-binding protein homolog 1-like	362	469	432	447	QTNHIVSSGRSYSVSQ	16	87.6254
A0A1S4B5U3	polypyrimidine tract-binding protein homolog 1-like isoform X1	363	465	433	448	QTNHIVSSDRSYSVSQ	16	87.6254
A0A1S4DEG2	putative proline-rich receptor-like protein kinase PERK6 isoform X1	1	182	121	136	SNNNIDNNNNNNSNSQ	16	87.6254
A0A1S3Y2L5	agamous-like MADS-box protein AGL8 homolog	227	360	335	350	TNWNTLQYPSNINVSS	16	87.3746
A0A1S4D3I2	ethylene-responsive transcription factor ABR1-like isoform X1	378	443	423	438	SSSNISAPFWSSSSHY	16	87.291
A0A1S4AEF8	protein indeterminate-domain 2-like	279	458	310	325	GLQLSSNIPSNFNYLQ	16	87.1865
A0A1S3Y0T6	Auxin-responsive protein	178	471	191	206	QQPNYLHSLSGPVLQN	16	86.9565
A0A1S3YPU6	AT-hook motif nuclear-localized protein 23-like	214	275	227	242	GSGNFADPTIGLPFLN	16	86.9565
A0A1S3XQ17	Peroxin-13	79	190	111	126	YGSTYGSGLYGNSMYR	16	86.852
A0A1S4BTY2	Peroxin-13	79	186	111	126	YGSTYGSGLYGNSMYR	16	86.852
A0A1S4BK95	HMA domain-containing protein	206	319	265	280	AGFTTNGLTTGHLNSS	16	86.6221
A0A1S3XYV0	uncharacterized protein LOC107770296	641	841	797	812	GYPNFYHSQAGISLEH	16	86.2876
A0A1S4DFF8	uncharacterized protein LOC107829141	768	841	797	812	GYPNFYHSQAGISLEH	16	86.2876
A0A1S4B5U3	polypyrimidine tract-binding protein homolog 1-like isoform X1	363	465	410	425	HGQSYASPVSAYATAV	16	86.0577
A0A1S4B2L8	regulator of nonsense transcripts 1 homolog isoform X1	268	586	477	492	GNFLIQNSQAGYSRFG	16	86.0368
A0A1S4C1L3	far upstream element-binding protein 1-like isoform X1	296	657	447	462	QQQGYSSAAGYGNASN	16	85.2843
A0A1S4DHR7	far upstream element-binding protein 2-like isoform X1	296	657	447	462	QQQGYSSAAGYGNASN	16	85.2843
A0A1S4ABL9	GATA zinc finger domain-containing protein 14-like	137	396	205	219	NREYYNVYYNGSNTN	15	97.146
A0A1S3Y1Y1	probable NOT transcription complex subunit VIP2 isoform X1	204	271	252	266	HVQAFSNFNSMGLLN	15	96.0089
A0A1S3ZBT2	probable transcription factor KAN2	54	165	137	151	SVSSFNYNHTISSSN	15	95.9866
A0A1S4DD99	probable transcription factor KAN2	54	165	137	151	SVSSFNYNHTISSSN	15	95.9866
A0A1S3XFI7	transcription factor RAX2-like	121	205	174	188	HQTNFLYTNNNMNFP	15	93.5117
A0A1S4A1C7	flowering time control protein FCA-like isoform X1	464	600	466	480	NQVQISQSASQSPFS	15	92.9766
A0A1S4B1P0	LOB domain-containing protein 36-like	121	210	168	182	QQQTIEAQQLAAAMA	15	92.9766
A0A1S4BT24	cleavage stimulating factor 64-like isoform X1	264	354	334	348	TNFSYNNQLGTTNTN	15	92.9766
A0A1S4CLH7	LOB domain-containing protein 36-like	121	295	168	182	QQQTIEAQQLAAAMA	15	92.9766
A0A1S3YYJ5	cold and drought-regulated protein CORA-like	118	289	218	232	QGGYINYQDDYTNYQ	15	92.9097
A0A1S4A204	pentatricopeptide repeat-containing protein At2g15690-like isoform X1	77	370	137	151	GQVYSQGFQNQNFSQ	15	91.9732
A0A1S4D1E0	uncharacterized protein LOC107824935	146	296	150	164	GQFAYADQETIGGFG	15	91.8395
A0A1S4BAH4	probable BOI-related E3 ubiquitin-protein ligase 3	1	74	42	56	LQQNFQQQSFLQILP	15	91.3712
A0A1S3XDU4	uncharacterized protein LOC107764011 isoform X1	224	316	225	239	GSSNIGFYNYQGEFG	15	91.2598
A0A1S4B8D4	uncharacterized protein LOC107805582 isoform X1	225	316	226	240	GSSNIGFYNYQGEFG	15	91.2598
A0A1S3ZRI6	pre-mRNA-processing factor 39	707	812	738	752	QQAAYGAYSSYGASY	15	91.1706
A0A1S4AL19	pre-mRNA-processing factor 39-like	707	777	738	752	QQAAYGAYSSYGASY	15	91.1706
A0A1S3ZE00	zinc finger protein CONSTANS-LIKE 2-like	205	285	208	222	NDQYSVNQQQQHYSV	15	90.7246
A0A1S4DPT5	Histone acetyltransferase	199	428	204	218	STSNFSINSSGNNLV	15	90.5686
A0A1S3XLT6	TBC1 domain family member 5 homolog A-like	126	221	128	142	NNQFYSGPTNYGNSN	15	90.301
A0A1S4B018	transcriptional regulator TAC1-like	66	149	83	97	QANAFDSSRYYAPIS	15	89.9666
A0A1S4D8Q5	transcriptional regulator TAC1-like	66	149	83	97	QANAFDSSRYYAPIS	15	89.9666
A0A1S4ABN5	transcription factor TCP15-like	213	341	257	271	AMWTFPSTIGNSNIR	15	89.6321
A0A1S4AD67	uncharacterized protein LOC107796360	61	127	101	115	SSSIYYGGQDVYSFP	15	89.5875
A0A1S4AHY1	uncharacterized protein LOC107797888	58	123	97	111	SSSIYYGGQDVYSFP	15	89.5875
A0A1S3Z148	SAC3 family protein A-like isoform X1	97	270	98	112	VQQDYSSYATYQSTD	15	89.2977
A0A1S3ZQZ8	SAC3 family protein A-like isoform X1	97	408	98	112	VQQDYSSYATYQSTD	15	89.2977
A0A1S4D0T8	probable NOT transcription complex subunit VIP2 isoform X1	204	271	252	266	HVQAIGNFNSMGLLN	15	88.7625
A0A1S4C0E6	uncharacterized protein LOC107813832	148	230	155	169	GQVNSIGYRNCYPFN	15	88.6288
V9LXL2	Constans	205	282	208	222	NDQYSVNQQQQNYSV	15	88.0045
A0A1S3ZZD7	regulator of nonsense transcripts 1 homolog	329	569	461	475	NFFNQNSQAGYSRYG	15	87.6254
A0A1S3Z4V4	basic salivary proline-rich protein 1-like	60	525	75	89	LQGHFQPYQGQWFPE	15	87.6031
A0A1S4A4W8	splicing factor 1	294	744	309	323	LQGHFQPYQGQWFPG	15	87.6031
A0A1S3Z9M6	two-component response regulator ORR21-like	285	480	366	380	QYLSIGSPFNNPNFT	15	87.291
A0A1S3ZI52	glycine-rich RNA-binding protein 3; mitochondrial-like	125	270	226	240	GSANYGNTPNSNYSG	15	87.291
A0A1S3Y9I7	mediator of RNA polymerase II transcription subunit 15a-like isoform X1	148	400	224	238	QQQQFQTTQRYLYQQ	15	87.0903
A0A1S4AV02	AP2-like ethylene-responsive transcription factor PLT2 isoform X1	380	502	406	420	QPLLITLQNQDFSSQ	15	86.6221
A0A1S3XHV8	regulation of nuclear pre-mRNA domain-containing protein 1B-like	414	556	420	434	GNSTYFTSSQQPITS	15	86.6221
A0A1S4C875	WAS/WASL-interacting protein family member 3-like	93	235	99	113	GNSTYFTSSQQPITS	15	86.6221
A0A1S4C4V3	Auxin response factor	468	704	596	610	NQHHFSENQFQLLQK	15	86.5775
A0A1S4AVK6	clathrin coat assembly protein AP180-like	606	694	655	669	STNNFWNDQNLSLNL	15	86.0647
A0A1S4D5I3	clathrin coat assembly protein AP180-like	553	628	602	616	STNNFWNDQNLSLNL	15	86.0647
A0A1S4BZA1	probable NOT transcription complex subunit VIP2 isoform X1	346	484	391	405	GLSFSNVNNQDPLYL	15	85.4849
A0A1S3YG62	pentatricopeptide repeat-containing protein At4g32450; mitochondrial-like	54	288	58	71	GVFNYNPNNTNSLN	14	98.9967
A0A1S4BWG7	RNA-binding protein BRN1-like	217	343	250	263	AFQNIVSPINQASA	14	98.9967
A0A1S4ABN5	transcription factor TCP15-like	213	341	279	292	GLLNFMNSHPSVFG	14	97.9933
A0A1S4AI10	uncharacterized protein LOC107797885 isoform X1	1	382	270	283	QAQNFNTHASANTQ	14	97.6589
A0A1S4CPS6	protein indeterminate-domain 5; chloroplastic-like	183	278	255	268	GDQNISCSIPSLYG	14	97.3244
A0A1S4D7B8	protein indeterminate-domain 5; chloroplastic-like	211	331	308	321	GDQNISCSIPSLYG	14	97.3244
A0A1S4BQ54	AP2-like ethylene-responsive transcription factor PLT2	380	509	448	461	THQFYNNYLQSNPV	14	96.2972
A0A1S4CTB4	AP2-like ethylene-responsive transcription factor PLT2	381	511	450	463	THQFYNNYLQSNPV	14	96.2972
A0A1S3Y3X8	transcription factor RAX3	141	315	246	259	FQNNYPSFNNFTTR	14	94.7444
A0A1S4AMI7	transcription factor MYB28-like	141	319	250	263	FQNNYPSFNNFTTR	14	94.7444
A0A1S3XSB1	VQ domain-containing protein	358	422	361	374	SANLISGYQGGISS	14	94.3144
A0A1S3YLV7	transcription factor TCP4-like	1	66	45	58	LQQLFGGQNQFYTQ	14	94.2427
A0A1S3XV59	LOB domain-containing protein 29-like	108	182	131	144	LQSWFHQSENSNTN	14	93.9799
A0A1S3YPF8	transcription factor MYB34-like	185	280	203	216	NQTSIFQYNNQLHN	14	93.956
A0A1S3WXT5	transcription factor DIVARICATA-like	244	307	248	261	NGFNYAEGSLFVSP	14	92.451
A0A1S3Y2L5	agamous-like MADS-box protein AGL8 homolog	227	360	228	241	NSSNYAYNVPFASS	14	92.021
A0A1S3YFJ6	uncharacterized protein LOC107775635	195	281	197	210	NQLSYQQLQVAQFQ	14	91.9732
A0A1S3YJA5	uncharacterized protein LOC107776637	199	285	201	214	NQLSYQQLQVAQFQ	14	91.9732
A0A1S3YX47	uncharacterized protein LOC107780695	259	320	266	279	QDAAYAMNLQPYTV	14	91.9732
A0A1S3ZBX0	uncharacterized protein LOC107785180	179	242	186	199	QDAAYAMNLQPYTV	14	91.9732
A0A1S3ZMK3	uncharacterized protein LOC107788321	95	158	102	115	QDAAYAMNLQPYTV	14	91.9732
A0A1S4AC26	uncharacterized protein LOC107795970	326	389	333	346	QDAAYAMNLQPYTV	14	91.9732
A0A1S4BZD5	uncharacterized protein LOC107813510	392	455	399	412	QDAAYAMNLQPYTV	14	91.9732
A0A1S4ABL9	GATA zinc finger domain-containing protein 14-like	137	396	184	197	NNEKYYNGGSINSN	14	91.6149
A0A1S4CV15	RNA-binding protein 24-like isoform X1	141	247	225	238	HLFQYSAAAINSTG	14	91.4955
A0A1S3YC24	transcription factor HEC1-like	50	120	72	85	TFLNIPSNNISFTN	14	91.2088
A0A1S4CA48	probable WRKY transcription factor 61	448	519	501	514	TQENLFQSYLQRNI	14	91.0177
A0A1S3XV59	LOB domain-containing protein 29-like	108	182	116	129	NGSNYASPNYEKFQ	14	90.731
A0A1S3WXN3	protein indeterminate-domain 5; chloroplastic-like	315	434	325	338	VASMFNLNFFQNSN	14	89.9904
A0A1S4B1G4	protein indeterminate-domain 5; chloroplastic-like isoform X1	314	441	324	337	VASMFNLNFFQNSN	14	89.9904
A0A1S4CZL5	LOB domain-containing protein 14-like	108	179	116	129	NGSNYTNPNYEKFQ	14	89.9666
A0A1S4BZA1	probable NOT transcription complex subunit VIP2 isoform X1	346	484	441	454	GIGSYDQLIQQYQQ	14	89.9427
A0A1S4A1C7	flowering time control protein FCA-like isoform X1	464	600	565	578	LQASFQSSQQTFTQ	14	89.6321
A0A1S4A7K9	flowering time control protein FCA-like isoform X1	435	589	561	574	LQASFQSSQQTFTQ	14	89.6321
A0A1S4BAH4	probable BOI-related E3 ubiquitin-protein ligase 3	1	74	4	17	QAQLYTDNFGFPFG	14	89.5604
A0A1S3YG62	pentatricopeptide repeat-containing protein At4g32450; mitochondrial-like	54	288	180	193	VYGHYQQILNGYYG	14	89.2021
A0A1S4CQU1	uncharacterized protein LOC107821461	426	515	442	455	DSVVIQASQHNLYQ	14	89.1065
A0A1S4AN31	zinc finger CCCH domain-containing protein 19-like	853	968	881	894	TVQSIQSLNIQNPN	14	89.011
A0A1S4B3B2	pentatricopeptide repeat-containing protein At4g32450; mitochondrial-like	174	288	180	193	VYGHYQQSLNGYYG	14	88.1032
A0A1S4AMN0	regulator of nonsense transcripts 1 homolog isoform X1	696	934	731	744	LGSNFNFPALENPN	14	88.0076
A0A1S4BZJ3	regulator of nonsense transcripts 1 homolog	326	563	361	374	LGSNFNFPALENPN	14	88.0076
A0A1S4B3B2	pentatricopeptide repeat-containing protein At4g32450; mitochondrial-like	174	288	199	212	SQQSISANYTRNIG	14	87.4821
A0A1S3XS69	uncharacterized protein LOC107768130	391	454	398	411	QHATYAMNLQPYTV	14	87.291
A0A1S3Y5W3	transcription factor bHLH111-like	15	80	40	53	RSSNYLLQQQQHAN	14	87.291
A0A1S3ZPZ5	transcription factor bHLH91-like	29	127	37	50	QNAAFVAAAALEMQ	14	87.291
A0A1S4CLH7	LOB domain-containing protein 36-like	121	295	239	252	ALGSYENNPYNLIQ	14	87.0521
A0A1S3ZH38	protein HOMOLOG OF MAMMALIAN LYST-INTERACTING PROTEIN 5-like	200	346	328	341	SAANYPSNSQYNSS	14	86.9565
A0A1S3XQS5	nuclear pore complex protein NUP98A-like	209	463	213	226	SGINFGSSAFASSS	14	86.6937
A0A1S3X119	5'-3' exoribonuclease 2-like	120	284	164	177	ARAVYNAGNEDSYG	14	86.6221
A0A1S3YYJ5	cold and drought-regulated protein CORA-like	118	289	162	175	ARAVYNAGNEDSYG	14	86.6221
A0A1S3ZST0	uncharacterized protein LOC107790039	263	349	331	344	MPNLYQNMMGGFNN	14	86.6221
A0A1S4D6C4	pre-mRNA-processing protein 40A-like isoform X1	1	175	97	110	SSQAIQMPFIQSSM	14	86.2876
A0A1S3XTV8	uncharacterized protein LOC107768512 isoform X1	53	117	99	112	QQANLNGYMYSNQF	14	85.8576
A0A1S3ZLH5	uncharacterized protein LOC107788027	1	73	13	26	GNQNWGQQTQQPYR	14	85.2843
A0A1S4B5E0	nucleolin-like isoform X1	717	788	744	757	GDGMYSSSYGGDYM	14	85.2843
A0A1S4DM60	heterogeneous nuclear ribonucleoprotein R-like isoform X1	717	788	744	757	GDGMYSSSYGGDYM	14	85.2843
A0A1S3XIR1	LOB domain-containing protein 16-like	92	162	93	105	QQVAYLQAQLMQV	13	98.6622
A0A1S3YQ84	LOB domain-containing protein 16-like	92	159	93	105	QQVAYLQAQLMQV	13	98.6622
A0A1S3XLT6	TBC1 domain family member 5 homolog A-like	126	221	148	160	NQQQYYNGVSDYS	13	98.4564
A0A1S4CHP4	protein FREE1-like	1	179	10	22	YYQYYQPHFQNPN	13	98.3278
A0A1S4DE46	protein FREE1-like	1	179	10	22	YYQYYQPHFQNPN	13	98.3278
A0A1S4B3P8	uncharacterized protein LOC107804219	348	413	372	384	PQQYIVFNAQAYA	13	95.1376
A0A1S3XHT6	Protein transport protein sec16	523	599	582	594	NTVNYSPQAFQNT	13	94.6488
A0A1S4B8I7	Protein transport protein sec16	524	600	583	595	NTVNYSPQAFQNT	13	94.6488
A0A1S3YH03	ABSCISIC ACID-INSENSITIVE 5-like protein 7	165	266	231	243	TTVAFASPMQLSN	13	94.6488
A0A1S4BYH0	probable serine/threonine-protein kinase clkA	176	414	235	247	YSENYNNNNGYSE	13	93.9799
A0A1S4C964	transcription factor RAX2-like	121	204	175	187	PNFLYTNSNMNFP	13	93.3625
A0A1S4A1C7	flowering time control protein FCA-like isoform X1	464	600	523	535	VASAIANQQQXAN	13	92.9766
A0A1S3Z1J3	uncharacterized protein LOC107781956	12	114	49	61	GASYISSSLYNIP	13	92.3849
A0A1S3WY78	homeobox protein knotted-1-like LET6	1	76	59	71	NNNNILFLPFMDN	13	91.9732
A0A1S3X119	5'-3' exoribonuclease 2-like	120	284	215	227	GYTNYQDGYTNYQ	13	91.9732
A0A1S3ZST0	uncharacterized protein LOC107790039	263	349	263	275	QNQLIQQHMAATS	13	91.9732
A0A1S4CCP7	heterogeneous nuclear ribonucleoprotein 1-like	192	291	240	252	GYSSFNPAEFNMP	13	91.9732
A0A1S4D6L9	homeobox protein knotted-1-like LET6 isoform X1	1	76	59	71	NNNNILFLPFMDN	13	91.9732
A0A1S4A617	ATP-dependent RNA helicase A-like protein	336	425	380	392	RNQYYDQSGNYYQ	13	91.3558
A0A1S4AGA8	uncharacterized protein LOC107797108	337	400	381	393	RNQYYDQSGNYYQ	13	91.3558
A0A1S4CGL8	uncharacterized protein LOC107818741	268	348	281	293	KYQTYSSAPLTYQ	13	90.9699
A0A1S3X826	transcription factor MYB86-like	228	320	228	240	QQLNYSSNIGLSM	13	90.584
A0A1S3XEB3	uncharacterized protein LOC107764294 isoform X1	862	1159	1142	1154	QQGHFQLQEYSHL	13	90.5325
A0A1S4BWP6	uncharacterized protein LOC107812647	301	372	340	352	NQGYWNNNNNFTN	13	90.1466
A0A1S4DBY0	uncharacterized protein LOC107828181	891	1352	1049	1061	GMGNISNNIAALG	13	90.1209
A0A1S4C9N0	transcription factor DIVARICATA-like	226	288	230	242	GRLAYNNNQGASL	13	89.9666
A0A1S3ZST0	uncharacterized protein LOC107790039	263	349	293	305	NQDIYQQIMAASV	13	88.6288
A0A1S4AWK9	uncharacterized protein LOC107802081	7	69	44	56	PLLNYQMLQSMYP	13	88.2943
A0A1S4CVP9	uncharacterized protein LOC107823217	12	80	49	61	GAPYISSSLYNIP	13	88.2686
A0A1S3XEB3	uncharacterized protein LOC107764294 isoform X1	862	1159	1055	1067	QQQFLLHQLQYLP	13	87.6769
A0A1S3ZVW1	pentatricopeptide repeat-containing protein At2g15690	60	281	86	98	AQQWNNQTQNYPN	13	87.3167
A0A1S3Z683	nuclear pore complex protein NUP1-like	1018	1274	1129	1141	SGFTFGASSSSFA	13	87.291
A0A1S3Z9M6	two-component response regulator ORR21-like	285	480	410	422	GGTNYMPGFTINN	13	87.291
A0A1S3ZF77	mediator of RNA polymerase II transcription subunit 8-like	602	837	652	664	HQQLLLAQQQLRQ	13	87.291
A0A1S4DD99	probable transcription factor KAN2	54	165	88	100	HLQNTNTNIIHSL	13	87.291
A0A1S4DJE3	Katanin p60 ATPase-containing subunit A1	128	306	209	221	TAQISNQVQAMTQ	13	87.291
A0A1S3XL90	protein HOMOLOG OF MAMMALIAN LYST-INTERACTING PROTEIN 5-like	259	367	274	286	PSVNISENLSYSP	13	86.9565
A0A1S3Y0T6	Auxin-responsive protein	178	471	362	374	QQSLLAQQSVLQQ	13	86.9565
A0A1S4AEW6	transcription factor bHLH91-like	55	146	97	109	DNNNFQHAAHDIQ	13	86.9565
A0A1S4AI10	uncharacterized protein LOC107797885 isoform X1	1	382	99	111	AMQNLNQLLQLQM	13	86.9565
A0A1S4CCY5	uncharacterized protein LOC107817723 isoform X1	1	386	99	111	AMQNLNQLLQLQM	13	86.9565
A0A1S4DQ13	Auxin response factor	429	689	609	621	QQSLLAQQSVLQQ	13	86.9565
A0A1S3Z5G9	AP2-like ethylene-responsive transcription factor PLT2	373	496	431	443	SHQMYNDYFQSNN	13	86.2876
A0A1S4AUB4	probable serine/threonine-protein kinase clkA	67	385	129	141	NNEEYCNSDSTSN	13	86.2876
A0A1S4BCL4	uncharacterized protein LOC107806827 isoform X1	1	124	84	96	GSYHIQQQAQAQY	13	85.2843
A0A1S3XVU6	LOB domain-containing protein 16-like	92	165	93	104	QQVAYLQAQLMQ	12	98.6622
A0A1S3YMR8	uncharacterized protein LOC107777901	33	107	88	99	IYQAYNSQPSHY	12	97.9933
A0A1S4A813	translation initiation factor IF-2-like	144	223	186	197	QFQLIQQQPQYL	12	97.9933
A0A1S4CGL8	uncharacterized protein LOC107818741	268	348	329	340	IYQAYNSQPSHY	12	97.9933
A0A1S4CSJ6	H/ACA ribonucleoprotein complex non-core subunit NAF1	207	480	443	454	GCLNFNQGNHFG	12	97.3244
A0A1S3Y7X0	VQ domain-containing protein	31	112	96	107	SDQNFNNFGTSS	12	96.7391
A0A1S4APX4	histone-lysine N-methyltransferase 2D-like	144	661	243	254	QQQTYQQYYPYQ	12	96.4326
A0A1S3Z683	nuclear pore complex protein NUP1-like	1018	1274	1160	1171	SAFLFGSASSTN	12	96.3211
A0A1S4CSS3	uncharacterized protein LOC107822298	259	321	283	294	ADYLFGNPFGYG	12	96.3211
A0A1S3YPF8	transcription factor MYB34-like	185	280	249	260	PLQYYSNYSASD	12	96.2653
A0A1S3ZMP4	H/ACA ribonucleoprotein complex non-core subunit NAF1	531	694	609	620	GQNVFNQPQLSM	12	95.9866
A0A1S4CQ49	H/ACA ribonucleoprotein complex non-core subunit NAF1	536	698	613	624	GQNVFNQPQLSM	12	95.9866
A0A1S4D8T3	uncharacterized protein LOC107827208	98	160	122	133	SQQYIVFNAQAY	12	95.5407
A0A1S4B091	LOB domain-containing protein 27-like	132	230	182	193	SYAAYNNNTTFV	12	95.3177
A0A1S4DDC0	LOB domain-containing protein 27-like	115	242	194	205	SYAAYNNNTTFV	12	95.3177
A0A1S3XFR2	neurogenic protein mastermind-like	213	539	523	534	SYSTYFSDENTN	12	94.6488
A0A1S3Y9D4	B3 domain-containing protein At2g36080-like	298	361	316	327	GQLHYQYQVHCS	12	94.6488
A0A1S4A292	B3 domain-containing protein At2g36080-like	240	303	258	269	GQLHYQYQVHCS	12	94.6488
A0A1S3ZNR6	ATP-dependent helicase BRM	1	163	69	80	GNEAILAFQTGN	12	94.2308
A0A1S4ADA5	uncharacterized protein LOC107796347	419	484	443	454	LQQYTMFNAQAY	12	93.8685
A0A1S4AVT1	uncharacterized protein LOC107801892	401	488	425	436	HFSVYQAQTYTQ	12	93.3668
A0A1S4DPS6	dof zinc finger protein DOF2.4-like	129	209	179	190	LMAAFQNLNNYG	12	93.1438
A0A1S4CCL4	transcription factor DIVARICATA-like	249	312	253	264	NGFNYAEGSLFM	12	92.8094
A0A1S4BYH0	probable serine/threonine-protein kinase clkA	176	414	214	225	FSENYNNNGYSE	12	92.6421
A0A1S3Y7X0	VQ domain-containing protein	31	112	80	91	SQFNTNDLIWSQ	12	92.1683
A0A1S3XGP9	uncharacterized protein LOC107765011	410	475	434	445	LQQYTVFNVQAY	12	91.9732
A0A1S4A193	uncharacterized protein LOC107792650	372	437	396	407	LQQYTVFNAQAY	12	91.9732
A0A1S4D8C4	uncharacterized protein LOC107827146	372	437	396	407	LQQYTVFNAQAY	12	91.9732
A0A1S3YAJ8	dr1-associated corepressor homolog	62	123	73	84	ANSLYNNDLLWP	12	91.9732
A0A1S3YPA0	epsin-like	61	122	72	83	ANSLYNNDLLWP	12	91.9732
A0A1S4ABN5	transcription factor TCP15-like	213	341	241	252	ATTLYMMTNNSS	12	91.9732
A0A1S3YSU6	far upstream element-binding protein 1-like isoform X1	400	785	618	629	MQQTYPAYGSTA	12	91.6388
A0A1S3YUC6	far upstream element-binding protein 1-like isoform X1	402	791	623	634	MQQTYPAYGSTV	12	91.6388
A0A1S3XPT4	NAC domain-containing protein 30-like	170	232	216	227	HQNMIINSSKNY	12	90.9699
A0A1S4BXA9	Auxin response factor	459	547	524	535	HQHAYQEAFQIP	12	90.8584
A0A1S4C339	Auxin response factor	457	547	524	535	HQHAYQEAFQIP	12	90.8584
A0A1S4BMS9	probable calcium-binding protein CML48	1	82	36	47	SSGNYSNYPNYP	12	90.7191
A0A1S4CS51	Auxin response factor	420	739	711	722	HQQLSSNIMTTA	12	90.4682
A0A1S4DM73	Auxin response factor	455	744	721	732	HQQLSSNIMTTA	12	90.4682
A0A1S3XBQ6	uncharacterized protein LOC107763294	272	348	308	319	QGVEFSQAVNQA	12	89.9666
A0A1S3XYW1	putrescine N-methyltransferase 4	7	86	9	20	NGSTIFKNGAIP	12	89.9666
A0A1S3Y2X4	putrescine N-methyltransferase 1-like	7	75	9	20	NGSTIFKNGTIP	12	89.9666
A0A1S3Y3K4	putrescine N-methyltransferase 1	7	75	9	20	NGSTIFKNGAIP	12	89.9666
A0A1S4ANJ0	putrescine N-methyltransferase 3	7	101	9	20	NGSTIFKNGAIP	12	89.9666
Q42963	Putrescine N-methyltransferase 1	7	75	9	20	NGSTIFKNGAIP	12	89.9666
Q9SEH4	Putrescine N-methyltransferase 4	7	119	9	20	NGSTIFKNGAIP	12	89.9666
Q9SEH5	Putrescine N-methyltransferase 3	7	79	9	20	NGSTIFKNGAIP	12	89.9666
A0A1S3YKE1	RNA-binding protein 42-like	1	82	19	30	SQYTYSNGTYFP	12	89.7157
A0A1S4BXW3	RNA-binding protein 42-like isoform X1	1	75	16	27	SQYTYSNGTYFP	12	89.7157
A0A1S4C8Y8	RNA-binding protein 42-like	1	81	18	29	SQYTYSNGTYFP	12	89.7157
A0A1S3XNG5	nuclear transcription factor Y subunit B-7-like	83	156	108	119	SLPNYNSVYNSP	12	89.6321
A0A1S4BGP4	nuclear transcription factor Y subunit B-3-like	160	227	179	190	SLPNYNSVYNSP	12	89.6321
A0A1S4CV15	RNA-binding protein 24-like isoform X1	141	247	189	200	AAAAFYPYMNFG	12	88.9911
A0A1S4BKQ6	putative mediator of RNA polymerase II transcription subunit 8	346	660	580	591	HQQQYVGYSQIH	12	88.9632
A0A1S4CWY4	uncharacterized protein LOC107823405	343	653	580	591	HQQQYVGYSQIH	12	88.9632
A0A1S3ZEZ0	uncharacterized protein LOC107786080	343	427	387	398	RSQYYDQSGNYH	12	88.6288
A0A1S4A8J0	uncharacterized protein LOC107794871	340	424	385	396	RSQYYDQSGNYH	12	88.6288
A0A1S4DEM1	B3 domain-containing transcription factor NGA1-like	170	244	173	184	FSNNFQYRSNIN	12	88.6288
A0A1S4AZ94	transcription initiation factor TFIID subunit 12b-like	44	320	239	250	AVAQFNLQSQFL	12	88.4615
A0A1S4CJ73	transcription initiation factor TFIID subunit 12b-like isoform X1	44	459	242	253	AVAQFNLQSQFL	12	88.4615
A0A1S4AMN0	regulator of nonsense transcripts 1 homolog isoform X1	696	934	857	868	SQGLFTQAGYNN	12	88.2664
A0A1S4BZJ3	regulator of nonsense transcripts 1 homolog	326	563	487	498	SQGLFTQAGYNN	12	88.2664
A0A1S3YGA8	protein FLX-like 1	253	319	270	281	YAANYYLASYGV	12	88.1271
A0A1S3YC29	LOW QUALITY PROTEIN: protein transport protein SEC31 homolog B-like	793	1002	864	875	PQQNIQQPNIFL	12	88.0713
A0A1S3YN46	protein transport protein SEC31 homolog B-like	543	747	611	622	PQQNIQQPNIFL	12	88.0713
A0A1S3YBZ4	polyadenylate-binding protein RBP45-like	355	414	365	376	GGGYYGYTAGYD	12	87.9599
A0A1S4CQU1	uncharacterized protein LOC107821461	426	515	496	507	MDQQYQMYLIPV	12	87.7369
A0A1S3XBV6	glycine-rich RNA-binding protein 2; mitochondrial-like	125	275	201	212	GYGSYGGGSNYG	12	87.6254
A0A1S3YBT4	mediator of RNA polymerase II transcription subunit 8-like isoform X1	293	530	346	357	QQQLLAQQQLRQ	12	87.6254
A0A1S3ZI52	glycine-rich RNA-binding protein 3; mitochondrial-like	125	270	201	212	GYGSYGGGSNYG	12	87.6254
A0A1S4BRU7	mediator of RNA polymerase II transcription subunit 8-like isoform X1	293	528	344	355	QQQLLAQQQLRQ	12	87.6254
A0A1S4CSJ6	H/ACA ribonucleoprotein complex non-core subunit NAF1	207	480	348	359	WNANFQAGGSFG	12	87.6254
A0A1S3Z354	transcription factor MYB39-like	187	279	263	274	PLQNYGQILQEN	12	87.291
A0A1S4ASR0	uncharacterized protein LOC107800880	810	889	855	866	DLEHFMALQLQQ	12	87.291
A0A1S4BJ15	uncharacterized protein LOC107808825	513	595	558	569	DLEHFMALQLQQ	12	87.291
A0A1S4D7K6	transcription factor MYB35-like	187	279	263	274	PLQNYGQILQEN	12	87.291
A0A1S4AQZ2	WAS/WASL-interacting protein family member 3-like	58	267	197	208	SLQFYAAYSNMF	12	86.9844
A0A1S3Z3J4	uncharacterized protein LOC107782381	1	76	58	69	PSQNYNQQKPYN	12	86.9565
A0A1S4A7W1	uncharacterized protein LOC107794718	205	313	280	291	VNAAIQGLVEGA	12	86.9565
A0A1S4AK15	zinc finger protein JACKDAW-like	206	272	252	263	RLSLWLDQANNN	12	86.9565
A0A1S4BJK8	dof zinc finger protein DOF1.7-like	151	220	160	171	QLGEFARNQNTN	12	86.9565
A0A1S4D323	dof zinc finger protein DOF3.1-like	150	224	160	171	QLGEFARNQNSN	12	86.9565
A0A1S4D9N3	trihelix transcription factor GT-2-like isoform X1	181	252	220	231	TQPIITTVNQIN	12	86.9565
A0A1S4DBY0	uncharacterized protein LOC107828181	891	1352	918	929	ALQISQGLLNGV	12	86.9565
A0A1S3ZQD4	GRF1-interacting factor 3-like	75	169	139	150	QQQQFQGQYGFG	12	86.6221
A0A1S3XPA3	heterogeneous nuclear ribonucleoprotein 1-like	193	369	264	275	GNANFNSSLSYG	12	86.3991
A0A1S3ZA30	heterogeneous nuclear ribonucleoprotein 1-like	193	369	264	275	GNANFNSSLSYG	12	86.3991
A0A1S4AWK9	uncharacterized protein LOC107802081	7	69	13	24	QQQSYSSASSYQ	12	86.1761
A0A1S3X3K4	ubiquitin domain-containing protein DSK2b-like	392	490	455	466	QLMTFQQGLLSQ	12	85.9532
A0A1S4AN01	uncharacterized protein LOC107799413	182	313	280	291	MNAAIQGLVEGA	12	85.9532
A0A1S4B5F9	dual specificity tyrosine-phosphorylation-regulated kinase 1B-like	617	747	675	686	QSQEISSSSHWQ	12	85.9532
A0A1S4CG88	protein indeterminate-domain 7-like isoform X1	1	62	32	43	DQASISASSNMN	12	85.9532
A0A1S4DMW4	ubiquitin domain-containing protein DSK2b-like	392	481	455	466	QLMTFQQGLLSQ	12	85.9532
A0A1S4BDD8	uncharacterized protein LOC107807076	53	117	99	110	QQANLNGYMYSD	12	85.8974
A0A1S3ZJ22	translation initiation factor IF-2-like	155	242	197	208	QPQFIQQQPQYL	12	85.6187
A0A1S4CQ49	H/ACA ribonucleoprotein complex non-core subunit NAF1	536	698	658	669	PGAYINGSPNFN	12	85.6187
A0A1S3WYZ1	Uncharacterized protein	195	278	222	233	NNQNWGNNSNWG	12	85.2843
A0A1S3X197	uncharacterized protein LOC107760193	116	182	122	133	GNQNWGQQTQQP	12	85.2843
A0A1S3Y5B3	uncharacterized protein LOC107772111	341	425	353	364	GNQNWGQQTQQQ	12	85.2843
A0A1S4A7V4	uncharacterized protein LOC107794706	159	231	171	182	GNQNWGQQTQQP	12	85.2843
A0A1S4BYP9	uncharacterized protein LOC107813296	247	319	259	270	GNQNWGQQTQQP	12	85.2843
A0A1S4CDF7	uncharacterized protein LOC107817878	159	231	171	182	GNQNWGQQTQQP	12	85.2843
A0A1S4DMB6	uncharacterized protein LOC107831301	253	313	253	264	GNQNWGQQTQQQ	12	85.2843
A0A1S4D8Q5	transcriptional regulator TAC1-like	66	149	108	118	AQMNYQFYYQH	11	98.419
A0A1S3ZA75	uncharacterized protein LOC107784491	457	669	651	661	HEQVYYTQNTA	11	98.0541
A0A1S3X507	uncharacterized protein LOC107761140 isoform X1	304	437	345	355	AQQTYLHGMYA	11	97.9933
A0A1S3YUC6	far upstream element-binding protein 1-like isoform X1	402	791	729	739	GQQAYAQPATV	11	97.9933
A0A1S3ZNG0	target of Myb protein 1-like isoform X1	462	604	512	522	AQQTYLHGMYA	11	97.9933
A0A1S3XLV9	LOB domain-containing protein 20-like	137	200	185	195	NNNLINNINSA	11	96.6251
A0A1S3YHU0	uncharacterized protein LOC107776441	62	123	69	79	QNVAYAPQPYM	11	96.3211
A0A1S3YIY3	trihelix transcription factor GT-2-like	184	282	193	203	NANTINLQLPA	11	96.3211
A0A1S3Z0W3	protein CUP-SHAPED COTYLEDON 1-like	185	245	185	195	NQNAISSQIMM	11	96.3211
A0A1S4CYX2	probable serine/threonine-protein kinase clkA	15	285	252	262	GGSTYYYNNNN	11	95.8954
A0A1S4DHR0	Auxin response factor	435	552	529	539	YQEAYQISHSQ	11	95.6522
A0A1S4AE78	protein FLX-like 1	253	319	270	280	YAANYYPASYG	11	95.1657
A0A1S3ZUD1	uncharacterized protein LOC107790511	283	358	286	296	YQENIYVGNYG	11	94.5272
A0A1S3ZA23	ethylene-responsive transcription factor ESR1-like	135	204	181	191	ALQQFYNSNYN	11	94.4968
A0A1S3YGR7	RNA-binding protein 38-like	105	216	172	182	QQAQYYQQMYG	11	93.007
A0A1S4BPI4	RNA-binding protein 38-like	105	216	171	181	QQAQYYQQMYG	11	93.007
A0A1S3YJP4	protein HOMOLOG OF MAMMALIAN LYST-INTERACTING PROTEIN 5-like	200	346	259	269	YSQLYQHQPYL	11	92.9766
A0A1S3ZH38	protein HOMOLOG OF MAMMALIAN LYST-INTERACTING PROTEIN 5-like	200	346	259	269	YSQLYQHQPYL	11	92.9766
A0A1S4CCP7	heterogeneous nuclear ribonucleoprotein 1-like	192	291	276	286	GFSSFYNGNSN	11	92.8854
A0A1S4BKQ6	putative mediator of RNA polymerase II transcription subunit 8	346	660	603	613	ATANYAYEYSD	11	92.7334
A0A1S4CWY4	uncharacterized protein LOC107823405	343	653	603	613	ATANYAYEYSD	11	92.7334
A0A1S4ABN5	transcription factor TCP15-like	213	341	217	227	MGNNYMLQSSN	11	92.6421
A0A1S3ZTV7	protein FREE1-like isoform X1	1	130	115	125	EQGFYDSGVYK	11	92.3989
A0A1S4AUB4	probable serine/threonine-protein kinase clkA	67	385	96	106	NSKNYNGEYYN	11	92.3381
A0A1S3ZUD3	uncharacterized protein LOC107790522 isoform X1	201	336	318	328	VGQTIMQGIIG	11	92.0036
A0A1S3ZS04	uncharacterized protein LOC107789835 isoform X1	904	1178	1088	1098	SQQLWQQQAQQ	11	91.9732
A0A1S4BLF5	dof zinc finger protein DOF2.1-like	148	214	158	168	HGNNIAPSSFL	11	91.9732
A0A1S4CFA0	protein TIME FOR COFFEE-like isoform X1	878	1015	923	933	NGSFYSSQMIH	11	91.9732
A0A1S4D161	protein TIME FOR COFFEE-like isoform X1	876	1011	921	931	NGSFYSSQMIH	11	91.9732
A0A1S4D7B8	protein indeterminate-domain 5; chloroplastic-like	211	331	213	223	SNSNINLGNFS	11	91.9732
A0A1S4BKQ6	putative mediator of RNA polymerase II transcription subunit 8	346	660	445	455	HQQMYQPQQYV	11	91.6388
A0A1S4CWY4	uncharacterized protein LOC107823405	343	653	445	455	HQQMYQPQQYV	11	91.6388
A0A1S4DBY0	uncharacterized protein LOC107828181	891	1352	985	995	AQLNTVGQNSM	11	91.6388
A0A1S3Z3B3	probable WRKY transcription factor 31 isoform X1	424	486	468	478	GQALYNQSRFS	11	91.3652
A0A1S4A7W1	uncharacterized protein LOC107794718	205	313	295	305	VGQTFMQGIIG	11	91.2435
A0A1S4AN01	uncharacterized protein LOC107799413	182	313	295	305	VGQTFMQGIIG	11	91.2435
A0A1S3X982	probable ADP-ribosylation factor GTPase-activating protein AGD14	390	451	425	435	FDVLYGQQNTG	11	91.0611
A0A1S3X8T3	DEAD-box ATP-dependent RNA helicase 8-like	1	72	57	67	QQQHYQNQQQI	11	90.7875
A0A1S4C4K5	transcription factor PCL1-like	240	311	296	306	SGNNFGYYHPV	11	90.453
A0A1S3ZVW1	pentatricopeptide repeat-containing protein At2g15690	60	281	236	246	GNQWSNQNYTP	11	90.149
A0A1S3XRU2	polyadenylate-binding protein-interacting protein 8-like	76	135	94	104	GDQLLLMSNFV	11	90.0274
A0A1S3XKV6	uncharacterized protein LOC107766313	179	240	186	196	SNLAYAHQPYM	11	89.9666
A0A1S4A7M8	protein YLS9-like	1	63	48	58	STTYYNNNPYY	11	89.9666
A0A1S4BBB4	protein SCARECROW-like	296	382	318	328	SNNHYLNWDIA	11	89.3585
A0A1S4CLH7	LOB domain-containing protein 36-like	121	295	204	214	QQQDIVRFNSG	11	89.3585
A0A1S4AZ94	transcription initiation factor TFIID subunit 12b-like	44	320	158	168	GGGLYGQMNFG	11	89.1152
A0A1S4CJ73	transcription initiation factor TFIID subunit 12b-like isoform X1	44	459	153	163	GGGLYGQMNFG	11	89.1152
A0A1S3XF06	WW domain-containing protein C11B10.08-like	158	242	227	237	QQGNYGQGSYG	11	89.0544
A0A1S4D5C3	WW domain-containing protein C11B10.08-like	158	244	229	239	QQGNYGQGSYG	11	89.0544
A0A1S4BW33	homeobox protein 2-like	108	215	200	210	IPQWYSDYYNN	11	88.9936
A0A1S3Z9K4	AT-hook motif nuclear-localized protein	1	140	81	91	QANSYAVSNNV	11	88.9632
A0A1S4CRF6	AT-hook motif nuclear-localized protein	1	140	81	91	QANSYAVSNNV	11	88.9632
A0A1S4DG86	uncharacterized protein LOC107829414	158	237	198	208	RQVPYATNYSH	11	88.9024
A0A1S4DQJ8	probable WRKY transcription factor 72	457	525	508	518	TQENLFQSYLQ	11	88.872
A0A1S3ZA75	uncharacterized protein LOC107784491	457	669	638	648	GAANFGYEYSH	11	88.872
A0A1S4CYX2	probable serine/threonine-protein kinase clkA	15	285	264	274	NKEYYSGGITN	11	88.6288
A0A1S3XY49	probable receptor-like protein kinase At5g15080	399	468	401	411	ASSSYYFQTMQ	11	88.568
A0A1S3ZZD7	regulator of nonsense transcripts 1 homolog	329	569	490	500	SQGLFTQAGYN	11	88.5071
A0A1S4B2L8	regulator of nonsense transcripts 1 homolog isoform X1	268	586	507	517	SQGLFTQAGYN	11	88.5071
A0A1S4ADR8	GRF1-interacting factor 1-like	71	171	100	110	AQQLTTQSLMT	11	88.2943
A0A1S3X4G6	R3H domain-containing protein 2-like	266	342	307	317	TQSMIYAHSYD	11	88.2031
A0A1S4DPS6	dof zinc finger protein DOF2.4-like	129	209	145	155	GNSNIIISTSA	11	88.0511
A0A1S3ZQD0	uncharacterized protein LOC107789246	70	143	83	93	TDEQINVIGYK	11	87.9903
A0A1S3XTB2	dof zinc finger protein DOF2.4-like	129	212	163	173	SMEIIGHQFSQ	11	87.9599
A0A1S4ABL9	GATA zinc finger domain-containing protein 14-like	137	396	318	328	DKEYYNGGNSN	11	87.9599
A0A1S4DPS6	dof zinc finger protein DOF2.4-like	129	209	161	171	SMEIIGHQFSQ	11	87.9599
A0A1S3YC24	transcription factor HEC1-like	50	120	92	102	TLQNFLANNSS	11	87.8687
A0A1S4CDU8	transcription factor HEC1-like	50	119	92	102	TLQNFLANNSS	11	87.8687
A0A1S4CHF2	UBP1-associated protein 2C-like	275	363	298	308	AMAAYTNSTYS	11	87.6862
A0A1S4D350	UBP1-associated protein 2C-like	292	363	298	308	AMAAYTNSTYS	11	87.6862
A0A1S3XTV8	uncharacterized protein LOC107768512 isoform X1	53	117	54	64	NTKNYNLQNSD	11	87.6254
A0A1S3ZTV0	uncharacterized protein LOC107790329 isoform X1	52	118	54	64	NTKNYNLQNSD	11	87.6254
A0A1S4BDD8	uncharacterized protein LOC107807076	53	117	54	64	NTKNYNLQNSD	11	87.6254
A0A1S3XEB3	uncharacterized protein LOC107764294 isoform X1	862	1159	1117	1127	GYQLLLHQYQV	11	87.291
A0A1S3XLV9	LOB domain-containing protein 20-like	137	200	168	178	HHIAILQPTYS	11	87.291
A0A1S3YKE1	RNA-binding protein 42-like	1	82	53	63	VQQLSAPYVYP	11	87.291
A0A1S3Z3J4	uncharacterized protein LOC107782381	1	76	45	55	GWNKINQGNRN	11	87.291
A0A1S3ZS04	uncharacterized protein LOC107789835 isoform X1	904	1178	1136	1146	GYQLLLHQYQV	11	87.291
A0A1S4A7V7	LOB domain-containing protein 36-like isoform X1	204	290	247	257	FDNSYQIQQTQ	11	87.291
A0A1S4BZJ3	regulator of nonsense transcripts 1 homolog	326	563	529	539	PFAHYNTQPFN	11	87.291
A0A1S4C238	GBF-interacting protein 1-like isoform X1	699	885	828	838	GHGNFAGVYHP	11	87.291
A0A1S4C8Y8	RNA-binding protein 42-like	1	81	52	62	VQQLSAPYVYP	11	87.291
A0A1S4CV15	RNA-binding protein 24-like isoform X1	141	247	145	155	PYNLYGYSPYS	11	87.291
A0A1S4D2E9	GBF-interacting protein 1-like isoform X1	722	908	851	861	GHGNFAGVYHP	11	87.291
A0A1S4CE53	uncharacterized protein LOC107818017	20	82	55	65	PQCLYFYPNYQ	11	87.1389
A0A1S3XWZ8	transcriptional corepressor LEUNIG_HOMOLOG-like	268	405	291	301	AQGNLNSPNYG	11	86.9565
A0A1S3XWZ8	transcriptional corepressor LEUNIG_HOMOLOG-like	268	405	316	326	AQGNLNSPNYG	11	86.9565
A0A1S3Z354	transcription factor MYB39-like	187	279	188	198	QFLNTQIQNQE	11	86.9565
A0A1S3ZJP1	Protein transport protein sec16	486	641	578	588	GTVPYNAKAIQ	11	86.9565
A0A1S4A204	pentatricopeptide repeat-containing protein At2g15690-like isoform X1	77	370	332	342	GNQWSNQNHTP	11	86.9565
A0A1S4ANX0	Protein transport protein sec16	486	641	578	588	GTVPYNAKAIQ	11	86.9565
A0A1S4BFL9	transcriptional corepressor LEUNIG_HOMOLOG-like isoform X1	266	422	331	341	AQGNLNSPNYG	11	86.9565
A0A1S4C9P7	vacuolar protein sorting-associated protein 27-like	233	366	275	285	GQYLSSDSQYR	11	86.9565
A0A1S4D3X4	heterogeneous nuclear ribonucleoprotein 1-like	239	364	248	258	GYGKFAGSYSA	11	86.9565
A0A1S4AEW6	transcription factor bHLH91-like	55	146	80	90	DQSNWGEMSFP	11	86.6221
A0A1S4AN31	zinc finger CCCH domain-containing protein 19-like	853	968	896	906	GAHTFAAASLN	11	86.6221
A0A1S4AV02	AP2-like ethylene-responsive transcription factor PLT2 isoform X1	380	502	437	447	SHQMYNDYLQS	11	86.2876
A0A1S4AI39	DEAD-box ATP-dependent RNA helicase 8-like	1	72	57	67	PQQHYQNQQQI	11	86.2268
A0A1S3XE88	Phospholipase D	1	147	45	55	QYIHYHPPLYT	11	85.9532
A0A1S3YCN8	Phospholipase D	1	147	45	55	QYIHYHPPLYT	11	85.9532
A0A1S4BDD3	protein STRUBBELIG-RECEPTOR FAMILY 6-like	100	197	182	192	FQSLTSMNKMY	11	85.9532
A0A1S4CKE1	Dirigent protein	193	257	235	245	QQANTVLQNSG	11	85.9532
A0A1S3ZDU9	transcription factor CYCLOIDEA-like	1	73	38	48	HQNQFSSHHFA	11	85.2843
A0A1S3Y4Q9	mediator of RNA polymerase II transcription subunit 15a-like isoform X1	108	590	162	171	LQQNIQNNMA	10	97.9933
A0A1S4A431	uncharacterized protein LOC107793534	1	63	1	10	MDYNYNGWTG	10	97.9933
A0A1S4AS28	mediator of RNA polymerase II transcription subunit 15a-like isoform X1	108	584	162	171	LQQNIQNNMA	10	97.9933
A0A1S4CSS3	uncharacterized protein LOC107822298	259	321	263	272	RNLNYINSSE	10	97.5585
A0A1S3XTU6	uncharacterized protein LOC107768740	1	112	3	12	GQGNYATQIG	10	97.3244
A0A1S4C8I3	bromodomain-containing protein 4-like	1	63	3	12	GQGNYATQIG	10	97.3244
A0A1S3XLV9	LOB domain-containing protein 20-like	137	200	137	146	QTQLINNRYA	10	96.99
A0A1S3ZI13	flowering time control protein FY-like isoform X1	540	740	542	551	QQQAYQQNMQ	10	96.99
A0A1S4BYA4	flowering time control protein FY-like	540	740	542	551	QQQAYQQNMQ	10	96.99
A0A1S4DBV1	LOB domain-containing protein 20-like	137	201	137	146	QTQLINNRYA	10	96.99
A0A1S4B8K1	cyclin-dependent kinase E-1-like	374	473	416	425	AMSAYNLASQ	10	96.3211
A0A1S4CA48	probable WRKY transcription factor 61	448	519	457	466	NVLNFSSLES	10	96.3211
A0A1S4DQJ8	probable WRKY transcription factor 72	457	525	464	473	NVLNFSSLES	10	96.3211
A0A1S4BXW1	transcription factor bHLH123-like	124	186	168	177	KQMNFVYNIN	10	95.3512
A0A1S4CCP7	heterogeneous nuclear ribonucleoprotein 1-like	192	291	207	216	LLNAYTQGYV	10	94.6488
A0A1S4AQB7	uncharacterized protein LOC107800063	308	386	312	321	GDMNYVSNYG	10	94.4482
A0A1S3YR46	branchpoint-bridging protein-like	14	79	27	36	PQNHYNNYSD	10	94.3144
A0A1S3Y3Y1	cyclin-dependent kinase E-1-like	374	472	415	424	GMSAYNLASQ	10	94.3144
A0A1S3ZB40	flowering locus K homology domain-like	444	518	453	462	AQQLIQNSIA	10	93.913
A0A1S4DKG0	flowering locus K homology domain-like isoform X1	477	551	486	495	AQQLIQNSIA	10	93.913
A0A1S3ZFP1	uncharacterized protein LOC107786311	136	205	187	196	GQQNFQQYQQ	10	93.4448
A0A1S4BYH0	probable serine/threonine-protein kinase clkA	176	414	400	409	YSENYNQASS	10	93.1773
A0A1S4CYX2	probable serine/threonine-protein kinase clkA	15	285	18	27	GANTYYNNNN	10	93.01
A0A1S3XX99	GBF-interacting protein 1-like isoform X1	212	424	234	243	HQFLSNGAFP	10	92.6421
A0A1S3YI60	transcription factor MYB34-like	185	280	238	247	NGQIFQENMM	10	92.6421
A0A1S4DQW1	GBF-interacting protein 1-like isoform X1	680	799	702	711	HQFLSNGAFP	10	92.6421
A0A1S4AHY1	uncharacterized protein LOC107797888	58	123	81	90	QTNSYYQNEK	10	92.3746
A0A1S3XWZ8	transcriptional corepressor LEUNIG_HOMOLOG-like	268	405	276	285	TQNQFLLASQ	10	92.1739
A0A1S4BFL9	transcriptional corepressor LEUNIG_HOMOLOG-like isoform X1	266	422	274	283	TQNQFLLASQ	10	92.1739
A0A1S4BJA5	transcriptional corepressor LEUNIG_HOMOLOG-like	271	392	279	288	TQNQFLLASQ	10	92.1739
A0A1S4DR31	transcriptional corepressor LEUNIG_HOMOLOG-like	116	236	124	133	TQNQFLLASQ	10	92.1739
A0A1S3Y8D1	Nuclear transcription factor Y subunit	151	236	210	219	LGCHYQWNLN	10	92.0401
A0A1S4D5Q8	uncharacterized protein LOC107826293	431	496	457	466	QYTVFNAQAY	10	91.9732
A0A1S3X0U3	transcription factor bHLH122-like	83	162	148	157	SQMNYQTQAQ	10	91.9732
A0A1S3YKG9	Dirigent protein	193	257	236	245	QANTILQNSG	10	91.9732
A0A1S3Z9M6	two-component response regulator ORR21-like	285	480	310	319	IQTNIVTNLQ	10	91.9732
A0A1S3ZDC2	uncharacterized protein LOC107785440	148	433	170	179	SSVLFQQAQS	10	91.9732
A0A1S4ANX0	Protein transport protein sec16	486	641	627	636	TTANYSQQAF	10	91.9732
A0A1S4B6Y2	uncharacterized protein LOC107805228	148	438	170	179	SSVLFQQAQS	10	91.9732
A0A1S4DH69	heterogeneous nuclear ribonucleoprotein 1-like isoform X1	243	326	262	271	GYGNIGGSYG	10	91.9732
A0A1S4AI10	uncharacterized protein LOC107797885 isoform X1	1	382	47	56	AIPNINSNTQ	10	91.6388
A0A1S4C1L3	far upstream element-binding protein 1-like isoform X1	296	657	618	627	YNSAYAGGYA	10	91.6388
A0A1S4CCY5	uncharacterized protein LOC107817723 isoform X1	1	386	47	56	AIPNINSNTQ	10	91.6388
A0A1S4DEG2	putative proline-rich receptor-like protein kinase PERK6 isoform X1	1	182	162	171	NNNNIDNNNN	10	91.6388
A0A1S4DHR7	far upstream element-binding protein 2-like isoform X1	296	657	618	627	YNSAYAGGYA	10	91.6388
A0A1S3YRR4	ethylene-responsive transcription factor ERF054-like	59	154	100	109	TQQSIENLYQ	10	91.505
A0A1S4C0M4	ethylene-responsive transcription factor ERF054-like	59	163	109	118	TQQSIENLYQ	10	91.505
A0A1S4CYX2	probable serine/threonine-protein kinase clkA	15	285	235	244	NNNNYYYHNN	10	91.1706
A0A1S3YBI6	far upstream element-binding protein 2-like	292	677	625	634	YGSAYAGGYA	10	90.9699
A0A1S4ATZ6	far upstream element-binding protein 1-like	292	677	625	634	YGSAYAGGYV	10	90.9699
A0A1S4AZ13	protein E6-like	72	201	117	126	NNNNYNQYCS	10	89.9666
A0A1S3YV09	uncharacterized protein LOC107780132	287	348	295	304	NQNQYGNTYN	10	89.9666
A0A1S3Z9M6	two-component response regulator ORR21-like	285	480	335	344	YQLNSSNIIA	10	89.5652
A0A1S3Z3J4	uncharacterized protein LOC107782381	1	76	4	13	EGVQYVGNYQ	10	89.4314
A0A1S3YG62	pentatricopeptide repeat-containing protein At4g32450; mitochondrial-like	54	288	203	212	VSANYTRNIG	10	89.2977
A0A1S3ZTV0	uncharacterized protein LOC107790329 isoform X1	52	118	78	87	HGLNFTQSIP	10	89.2977
A0A1S3Y7U5	heterogeneous nuclear ribonucleoprotein 1-like	189	313	201	210	RVNNFLNAYP	10	89.1639
A0A1S4B6Y2	uncharacterized protein LOC107805228	148	438	336	345	KNVNFEALFG	10	89.1304
A0A1S3ZDC2	uncharacterized protein LOC107785440	148	433	390	399	KNVNFEGLFG	10	88.9632
A0A1S4B6Y2	uncharacterized protein LOC107805228	148	438	395	404	KNVNFEGLFG	10	88.9632
A0A1S4C5J3	probable receptor-like protein kinase At5g15080	416	482	416	425	SSSYYFQTMQ	10	88.7291
A0A1S4CG10	probable receptor-like protein kinase At5g15080	412	478	412	421	SSSYYFQTMQ	10	88.7291
A0A1S3YG62	pentatricopeptide repeat-containing protein At4g32450; mitochondrial-like	54	288	274	283	HQASYQSQNG	10	87.9599
A0A1S4B3B2	pentatricopeptide repeat-containing protein At4g32450; mitochondrial-like	174	288	274	283	HQASYQSQNG	10	87.9599
A0A1S3YV16	clathrin interactor EPSIN 2-like	433	550	536	545	GNGNYGQQSF	10	87.6254
A0A1S4A500	clathrin interactor EPSIN 3-like isoform X1	830	927	913	922	GNGNYGQQSF	10	87.6254
A0A1S4C8Z7	uncharacterized protein LOC107816508	148	217	174	183	QYTVFNAHAY	10	87.6254
A0A1S4BCL4	uncharacterized protein LOC107806827 isoform X1	1	124	41	50	PGSWYSNQFQ	10	87.592
A0A1S3XX99	GBF-interacting protein 1-like isoform X1	212	424	219	228	YAHYFSPYYV	10	87.4582
A0A1S4DQW1	GBF-interacting protein 1-like isoform X1	680	799	687	696	YAHYFSPYYV	10	87.4582
A0A1S3XHI5	uncharacterized protein LOC107765247	301	360	306	315	GQQQYQFLHP	10	87.4247
A0A1S4CSJ5	uncharacterized protein LOC107822093	301	360	306	315	GQQQYQFLHP	10	87.4247
A0A1S3XNG5	nuclear transcription factor Y subunit B-7-like	83	156	142	151	SQNSIQSQLS	10	87.291
A0A1S3YFJ6	uncharacterized protein LOC107775635	195	281	233	242	GFGQYMVNQN	10	87.291
A0A1S3Z148	SAC3 family protein A-like isoform X1	97	270	239	248	TNAAYSSTTA	10	87.291
A0A1S4BGP4	nuclear transcription factor Y subunit B-3-like	160	227	213	222	SQNSIQSQLS	10	87.291
A0A1S4C4D6	uncharacterized protein LOC107815003	20	86	27	36	NPGYYYAPYD	10	87.291
A0A1S4CRF6	AT-hook motif nuclear-localized protein	1	140	126	135	SAVNTASASA	10	87.291
A0A1S4BHX8	ethylene-responsive transcription factor ABR1-like	270	347	307	316	NQLQYLSSSS	10	87.0569
A0A1S3Z4B7	putative clathrin assembly protein At5g35200	449	552	474	483	YDPFYVSNMV	10	86.9565
A0A1S4B4Q5	polypyrimidine tract-binding protein homolog 2-like isoform X1	340	442	385	394	AGWNSAAATA	10	86.9565
A0A1S4BFL9	transcriptional corepressor LEUNIG_HOMOLOG-like isoform X1	266	422	293	302	AQGNLNLASQ	10	86.9565
A0A1S4BFL9	transcriptional corepressor LEUNIG_HOMOLOG-like isoform X1	266	422	312	321	AQGNLNLASQ	10	86.9565
A0A1S4C4Z9	putative clathrin assembly protein At5g35200	449	552	474	483	YDPFYVSNMV	10	86.9565
A0A1S4DJ33	polypyrimidine tract-binding protein homolog 2-like isoform X1	340	443	386	395	AGWNSAAATA	10	86.9565
A0A1S3ZW24	multiple organellar RNA editing factor 8; chloroplastic/mitochondrial-like	234	397	340	349	PNQNYASNTS	10	86.6221
A0A1S4A9C2	multiple organellar RNA editing factor 8; chloroplastic/mitochondrial-like	234	381	324	333	PNQNYASNTS	10	86.6221
A0A1S4AN31	zinc finger CCCH domain-containing protein 19-like	853	968	857	866	HTQSIASNEQ	10	86.6221
A0A1S4CFI1	holotricin-3-like	1	145	93	102	DSINFSSNTT	10	86.6221
A0A1S4DN98	transcription factor TCP8-like	7	100	36	45	QYQLLSHHFQ	10	86.6221
A0A1S4BQ54	AP2-like ethylene-responsive transcription factor PLT2	380	509	425	434	FHQSYLQTQL	10	86.2542
A0A1S4CTB4	AP2-like ethylene-responsive transcription factor PLT2	381	511	427	436	FHQSYLQTQL	10	86.2542
A0A1S3Y4Q9	mediator of RNA polymerase II transcription subunit 15a-like isoform X1	108	590	174	183	GLQNSASLTP	10	85.6187
A0A1S4AS28	mediator of RNA polymerase II transcription subunit 15a-like isoform X1	108	584	174	183	GLQNSASLTP	10	85.6187
A0A1S3X644	DEAD-box ATP-dependent RNA helicase 40-like	82	325	137	146	QQVPFTLQFR	10	85.2843
A0A1S3YSU6	far upstream element-binding protein 1-like isoform X1	400	785	771	780	GYAQYDANQM	10	85.2843
A0A1S3YUC6	far upstream element-binding protein 1-like isoform X1	402	791	777	786	GYAQYDANQM	10	85.2843
A0A1S4A0J5	uncharacterized protein LOC107792499	275	350	276	285	YINNLQGGYQ	10	85.2843
A0A1S4C4L7	DEAD-box ATP-dependent RNA helicase 40-like	82	328	137	146	QQVPFTLQFR	10	85.2843
A0A1S4BI58	transcription factor PIF1-like	444	511	471	479	YQQYYALHQ	9	98.9967
A0A1S3XIR1	LOB domain-containing protein 16-like	92	162	110	118	AQSLINNSR	9	98.6622
A0A1S3XVU6	LOB domain-containing protein 16-like	92	165	110	118	AQSLINNSR	9	98.6622
A0A1S3X4N9	transcription factor bHLH68-like	1	67	20	28	NWWNINNMR	9	98.3278
A0A1S4C2P2	transcription factor bHLH68-like	1	67	20	28	NWWNINNMR	9	98.3278
A0A1S3XWA3	transcription factor bHLH66-like	131	221	155	163	VQALFNGFT	9	97.9933
A0A1S3Z738	transcription factor bHLH66-like	133	223	157	165	VQALFNGFT	9	97.9933
A0A1S3ZA75	uncharacterized protein LOC107784491	457	669	616	624	HQQYYGLSQ	9	97.9933
A0A1S4AYY0	Auxin response factor	427	713	512	520	QQQLYDISQ	9	97.9933
A0A1S4D064	transcription factor GAMYB-like	136	203	140	148	NQQNISIPS	9	97.9933
A0A1S4D6V2	protein PAF1 homolog	1	129	52	60	QQQNYQHPA	9	97.9933
A0A1S4C8Z1	DELLA protein RGL2-like	119	197	140	148	NNNNYNIYA	9	97.8447
A0A1S3Y0T6	Auxin-responsive protein	178	471	271	279	RQNLINHSM	9	97.3244
A0A1S3Y4H5	transcription factor CYCLOIDEA-like	1	72	54	62	SANNIINSP	9	97.0271
A0A1S3ZDU9	transcription factor CYCLOIDEA-like	1	73	55	63	SANNIINSP	9	97.0271
A0A1S3XTB2	dof zinc finger protein DOF2.4-like	129	212	149	157	SNVIISTSA	9	96.99
A0A1S3Z4B7	putative clathrin assembly protein At5g35200	449	552	497	505	QQQAFMLQQ	9	96.99
A0A1S4C4Z9	putative clathrin assembly protein At5g35200	449	552	497	505	QQQAFMLQQ	9	96.99
A0A1S3XDN4	trihelix transcription factor GTL1-like	189	291	198	206	NANTINLQL	9	96.3211
A0A1S3XPZ3	dof zinc finger protein DOF1.4-like	230	316	276	284	MASLIASSL	9	96.3211
A0A1S4BJ65	transcription factor bHLH112-like	158	233	209	217	QQSLFTNNN	9	96.3211
A0A1S4BNE2	transcription factor bHLH112-like	150	241	217	225	QQSLFTNNN	9	96.3211
A0A1S4CHP4	protein FREE1-like	1	179	53	61	DYSNYASSY	9	96.3211
A0A1S4DE46	protein FREE1-like	1	179	53	61	DYSNYASSY	9	96.3211
A0A1S4D8Q5	transcriptional regulator TAC1-like	66	149	132	140	MQENYNYFG	9	96.2839
A0A1S3ZD58	heavy metal-associated isoprenylated plant protein 3-like	285	344	310	318	AYVVSYNTA	9	96.1724
A0A1S4B018	transcriptional regulator TAC1-like	66	149	132	140	RQENYNYFG	9	95.9866
A0A1S4B8I7	Protein transport protein sec16	524	600	544	552	TQGNFSAIA	9	95.7637
A0A1S4AAU9	uncharacterized protein LOC107795628	111	181	168	176	ASNNINVFN	9	95.6522
A0A1S4AV02	AP2-like ethylene-responsive transcription factor PLT2 isoform X1	380	502	422	430	HQGYIQTQL	9	95.6522
A0A1S4BJ29	uncharacterized protein LOC107808811	110	182	169	177	ASNNINVFN	9	95.6522
A0A1S4CPV2	probable serine/threonine-protein kinase DDB_G0272282 isoform X1	1	100	22	30	DISNFNLIP	9	95.5407
A0A1S4AQZ2	WAS/WASL-interacting protein family member 3-like	58	267	174	182	ASQNYSLPN	9	95.3177
A0A1S4BKQ6	putative mediator of RNA polymerase II transcription subunit 8	346	660	495	503	YPVYFVQSR	9	95.3177
A0A1S4CWY4	uncharacterized protein LOC107823405	343	653	495	503	YPVYFVQSR	9	95.3177
A0A1S3XX99	GBF-interacting protein 1-like isoform X1	212	424	348	356	QASSFYNLP	9	95.2806
A0A1S4BAH4	probable BOI-related E3 ubiquitin-protein ligase 3	1	74	28	36	GFNQFSFSP	9	94.3144
A0A1S3X7F5	cleavage stimulating factor 64-like	36	291	42	50	RQILIQNPN	9	94.3144
A0A1S4AQU5	cleavage stimulating factor 64-like	31	282	37	45	RQILIQNPS	9	94.3144
A0A1S4B9U7	cleavage stimulating factor 64-like	36	291	42	50	RQILIQNPN	9	94.3144
A0A1S4CQM8	cleavage stimulating factor 64-like	31	250	37	45	RQILIQNPS	9	94.3144
A0A1S4DJ56	cleavage stimulating factor 64-like isoform X1	36	236	42	50	RQILIQNPN	9	94.3144
A0A1S3YSU6	far upstream element-binding protein 1-like isoform X1	400	785	483	491	SQANYNYGQ	9	94.0914
A0A1S3YV93	protein PAT1 homolog 1-like	197	340	323	331	QSQLFNHHM	9	93.6455
A0A1S4B3E9	protein PAT1 homolog 1-like	194	340	323	331	QSQLFNHHM	9	93.6455
A0A1S4DDC0	LOB domain-containing protein 27-like	115	242	120	128	QQQEISSTA	9	93.6455
A0A1S4C973	uncharacterized protein LOC107816473	97	166	148	156	GQQNFQQYQ	9	93.6455
A0A1S4CKW7	polygalacturonase-1 non-catalytic subunit beta-like	178	342	232	240	GDQSFSNYG	9	93.534
A0A1S3Z5G9	AP2-like ethylene-responsive transcription factor PLT2	373	496	387	395	SGVAFQTYP	9	93.311
A0A1S4AV02	AP2-like ethylene-responsive transcription factor PLT2 isoform X1	380	502	394	402	SGVAFQTYP	9	93.311
A0A1S3YTB9	transcriptional regulator DEF1-like	238	464	289	297	QSEAYYLPA	9	93.2739
A0A1S3X898	protein ODORANT1-like	178	260	247	255	EQFTSNISN	9	93.1624
A0A1S4A7K9	flowering time control protein FCA-like isoform X1	435	589	525	533	VASAIANQQ	9	92.9766
A0A1S3XWD1	polygalacturonase-1 non-catalytic subunit beta-like	177	341	231	239	GDQAFTNYG	9	92.8651
A0A1S4AZ13	protein E6-like	72	201	97	105	NPVAYVIVP	9	92.7536
A0A1S3XTB2	dof zinc finger protein DOF2.4-like	129	212	184	192	AFHNLNNYG	9	92.6421
A0A1S4ASR0	uncharacterized protein LOC107800880	810	889	836	844	QGANYNSIH	9	92.6421
A0A1S4BJ15	uncharacterized protein LOC107808825	513	595	539	547	QGANYNSIH	9	92.6421
A0A1S4BHT0	probable calcium-binding protein CML48	1	77	38	46	NYSNYPNYP	9	92.3077
A0A1S4AI10	uncharacterized protein LOC107797885 isoform X1	1	382	369	377	NQQNSYNSN	9	92.0476
A0A1S4CCY5	uncharacterized protein LOC107817723 isoform X1	1	386	373	381	NQQNSYNSN	9	92.0476
A0A1S3X7F5	cleavage stimulating factor 64-like	36	291	67	75	AQQAIPTIQ	9	91.9732
A0A1S3XDN4	trihelix transcription factor GTL1-like	189	291	224	232	NNSNILVSC	9	91.9732
A0A1S3XE81	insulin-like growth factor 2 mRNA-binding protein 2	229	309	268	276	GHGLYMNSN	9	91.9732
A0A1S3XGP9	uncharacterized protein LOC107765011	410	475	414	422	GQSNFPQHY	9	91.9732
A0A1S3YV76	VHS domain-containing protein At3g16270-like isoform X1	561	631	566	574	ALNSIFSSQ	9	91.9732
A0A1S3Z3T4	NAC domain-containing protein 92-like	227	308	240	248	SQMNYSNLG	9	91.9732
A0A1S4ADP8	translation initiation factor IF-2-like isoform X1	72	239	98	106	AQDNYSLDQ	9	91.9732
A0A1S4AWL9	VHS domain-containing protein At3g16270-like	563	633	568	576	ALNSIFSSQ	9	91.9732
A0A1S4B1A3	floral homeotic protein APETALA 2-like isoform X1	429	499	431	439	QFSSYQIQS	9	91.9732
A0A1S4B9U7	cleavage stimulating factor 64-like	36	291	67	75	AQQAIPTIQ	9	91.9732
A0A1S4BBB4	protein SCARECROW-like	296	382	351	359	ADLSFVTSP	9	91.9732
A0A1S4BKQ6	putative mediator of RNA polymerase II transcription subunit 8	346	660	513	521	QQTNYSESA	9	91.9732
A0A1S4CWY4	uncharacterized protein LOC107823405	343	653	513	521	QQTNYSESA	9	91.9732
A0A1S4DPS6	dof zinc finger protein DOF2.4-like	129	209	132	140	NNNNISKST	9	91.9732
A0A1S3XDC9	putative proline-rich receptor-like protein kinase PERK6	1	242	101	109	NNNNIDNSN	9	91.6388
A0A1S3Z5G9	AP2-like ethylene-responsive transcription factor PLT2	373	496	416	424	HHSYIQTQL	9	91.6388
A0A1S4AD67	uncharacterized protein LOC107796360	61	127	86	94	TNSFYQNEK	9	91.6388
A0A1S4CQU1	uncharacterized protein LOC107821461	426	515	463	471	GAHYIQHTA	9	91.6388
A0A1S4C8P3	zinc finger CCCH domain-containing protein 16-like isoform X1	206	368	301	309	GANAFSFGN	9	91.1929
A0A1S4D1U9	zinc finger CCCH domain-containing protein 16-like isoform X1	206	394	329	337	GANAFSFGN	9	91.1929
A0A1S3YA57	zinc finger protein JACKDAW-like	48	211	80	88	LQSNFNYLQ	9	91.1929
A0A1S4A419	transcription factor PIF4-like	405	483	454	462	QQMNIFGLG	9	91.0442
A0A1S4BTN6	transcription factor PIF4-like	405	481	452	460	QQMNIFGLG	9	91.0442
A0A1S3XMK1	Katanin p60 ATPase-containing subunit A1	121	309	263	271	QVNNYRNTL	9	90.9699
A0A1S3YRR4	ethylene-responsive transcription factor ERF054-like	59	154	125	133	QQQMISFSP	9	90.9699
A0A1S4AI10	uncharacterized protein LOC107797885 isoform X1	1	382	216	224	QSSNFVMNA	9	90.9699
A0A1S4C0M4	ethylene-responsive transcription factor ERF054-like	59	163	134	142	QQQMISFSP	9	90.9699
A0A1S4CCY5	uncharacterized protein LOC107817723 isoform X1	1	386	216	224	QSSNFVMNA	9	90.9699
A0A1S4DC06	transcription factor PIF1-like	485	557	515	523	YQQHFGLHQ	9	90.9699
A0A1S4BKQ6	putative mediator of RNA polymerase II transcription subunit 8	346	660	394	402	GQRHFFYQE	9	90.8584
A0A1S4CWY4	uncharacterized protein LOC107823405	343	653	394	402	GQRHFFYQE	9	90.8584
A0A1S3ZA75	uncharacterized protein LOC107784491	457	669	502	510	IPSYYQMYA	9	90.7469
A0A1S3Y9I7	mediator of RNA polymerase II transcription subunit 15a-like isoform X1	148	400	386	394	MQQSIQASS	9	90.6355
A0A1S3Z683	nuclear pore complex protein NUP1-like	1018	1274	1181	1189	SASAFAASP	9	90.6355
A0A1S4D915	target of Myb protein 1-like	382	612	404	412	QQQSFSSTL	9	90.6355
A0A076FU26	CONSTANS interacting protein 2b	1	90	62	70	HQLAYQHIH	9	90.524
A0A1S4AVF1	nuclear transcription factor Y subunit C-9-like isoform X2	1	62	34	42	HQLAYQHIH	9	90.524
A0A1S4DPK5	nuclear transcription factor Y subunit C-9-like isoform X1	1	89	61	69	HQLAYQHIH	9	90.524
A0A1S3YYM1	uncharacterized protein LOC107781154	136	209	196	204	NSQNINLSN	9	90.4125
A0A1S3ZQD1	protein YLS9-like	1	61	48	56	STTYYNNNP	9	89.9666
A0A1S3ZYU9	target of Myb protein 1-like isoform X1	433	655	612	620	YFSNLNHST	9	89.9666
A0A1S3Y3X8	transcription factor RAX3	141	315	278	286	GINNINYPS	9	89.7436
A0A1S4AMI7	transcription factor MYB28-like	141	319	282	290	GINNINYPS	9	89.7436
A0A1S3ZMP4	H/ACA ribonucleoprotein complex non-core subunit NAF1	531	694	582	590	LSSNFIFPA	9	89.6693
A0A1S3XDH0	Exocyst complex component SEC5	19	80	20	28	AQRNINYQK	9	89.2977
A0A1S3ZMC9	Exocyst complex component SEC5	19	80	20	28	AQRNINYQK	9	89.2977
A0A1S3XTB2	dof zinc finger protein DOF2.4-like	129	212	134	142	SNNNISKST	9	88.9632
A0A1S4BCZ3	HMA domain-containing protein	166	381	254	262	AMMNFAGFH	9	88.9632
A0A1S4CS51	Auxin response factor	420	739	540	548	QQQLTVNSP	9	88.9632
A0A1S4DM73	Auxin response factor	455	744	557	565	QQQLTVNTP	9	88.9632
A0A1S4D1W6	protein SRC2 homolog	142	222	207	215	YASYYPGYY	9	88.9632
A0A1S3YH03	ABSCISIC ACID-INSENSITIVE 5-like protein 7	165	266	182	190	NGLNIAFQQ	9	88.6288
A0A1S3Z283	ABSCISIC ACID-INSENSITIVE 5-like protein 7	165	225	182	190	NGLNIAFQQ	9	88.6288
A0A1S3ZSN8	two-component response regulator ORR21-like	285	482	469	477	ANANFQQQY	9	88.5916
A0A1S3XQS5	nuclear pore complex protein NUP98A-like	209	463	378	386	GQSNLFSTP	9	88.4801
A0A1S4AAU4	ethylene-responsive transcription factor ERF113-like	245	322	285	293	NQFQYSSSS	9	88.443
A0A1S3X5N8	protein HOMOLOG OF MAMMALIAN LYST-INTERACTING PROTEIN 5-like	258	393	316	324	NFQSYPSFM	9	88.2943
A0A1S3XL90	protein HOMOLOG OF MAMMALIAN LYST-INTERACTING PROTEIN 5-like	259	367	317	325	NFQSYPSFM	9	88.2943
A0A1S3YBN9	multiple organellar RNA editing factor 1; mitochondrial-like	192	387	273	281	PQQNYGSQQ	9	88.2943
A0A1S3YG62	pentatricopeptide repeat-containing protein At4g32450; mitochondrial-like	54	288	105	113	QNENFSLRN	9	88.2943
A0A1S3YI60	transcription factor MYB34-like	185	280	206	214	SMFQYNNQL	9	88.2943
A0A1S4AEL4	B3 domain-containing protein At2g36080-like	263	325	281	289	GQPYYQYQV	9	88.2943
A0A1S4AYY0	Auxin response factor	427	713	555	563	SQQSIQNQL	9	88.2943
A0A1S4B2L8	regulator of nonsense transcripts 1 homolog isoform X1	268	586	525	533	SQNHFSMSN	9	88.2943
A0A1S3ZDC2	uncharacterized protein LOC107785440	148	433	320	328	NNQNYSATT	9	88.1828
A0A1S4B6Y2	uncharacterized protein LOC107805228	148	438	325	333	NNQNYSATT	9	88.1828
A0A1S3XY99	uncharacterized protein LOC107770147	13	72	25	33	TQEQYNTIP	9	88.1828
A0A1S3Z0W3	protein CUP-SHAPED COTYLEDON 1-like	185	245	225	233	PQMNYNIGG	9	88.1457
A0A1S3XYF4	uncharacterized protein LOC107770171	123	197	150	158	IQQQYNTIP	9	88.1085
A0A1S4A888	uncharacterized protein LOC107794827	1	101	27	35	TQQQYNTIP	9	88.1085
A0A1S3ZDG9	flowering locus K homology domain-like	443	511	470	478	ADQGYNSYG	9	88.0713
A0A1S4CTM7	flowering locus K homology domain-like isoform X1	439	507	466	474	ADQGYNSYG	9	88.0713
A0A1S3YUC6	far upstream element-binding protein 1-like isoform X1	402	791	485	493	SQANYSYGQ	9	87.997
A0A1S3Y9I7	mediator of RNA polymerase II transcription subunit 15a-like isoform X1	148	400	255	263	PQSLIQHEQ	9	87.9599
A0A1S3ZFP1	uncharacterized protein LOC107786311	136	205	137	145	YRNNYSFGS	9	87.9599
A0A1S3ZZD7	regulator of nonsense transcripts 1 homolog	329	569	445	453	FAVDYVNQG	9	87.9599
A0A1S4ABL9	GATA zinc finger domain-containing protein 14-like	137	396	249	257	STNHYNNNN	9	87.9599
A0A1S4B2L8	regulator of nonsense transcripts 1 homolog isoform X1	268	586	462	470	FAVDYVNQG	9	87.9599
A0A1S4BKQ6	putative mediator of RNA polymerase II transcription subunit 8	346	660	471	479	MTSYYPIYP	9	87.9599
A0A1S4C973	uncharacterized protein LOC107816473	97	166	98	106	YRNNYSFGS	9	87.9599
A0A1S4CS51	Auxin response factor	420	739	663	671	QLQLLNKLQ	9	87.9599
A0A1S4CWY4	uncharacterized protein LOC107823405	343	653	471	479	MTSYYPIYP	9	87.9599
A0A1S4DM73	Auxin response factor	455	744	676	684	QLQLLNKLQ	9	87.9599
A0A1S4DQ13	Auxin response factor	429	689	676	684	SQSNFRFSQ	9	87.9599
A0A1S3XHT6	Protein transport protein sec16	523	599	543	551	TQGNFSATA	9	87.7369
A0A1S3XWD1	polygalacturonase-1 non-catalytic subunit beta-like	177	341	245	253	ADSKFTSYG	9	87.6254
A0A1S4CKW7	polygalacturonase-1 non-catalytic subunit beta-like	178	342	246	254	ADSKFTSYG	9	87.6254
A0A1S4D7K6	transcription factor MYB35-like	187	279	223	231	TFQPYNQFQ	9	87.6254
A0A1S4DGF7	polygalacturonase-1 non-catalytic subunit beta-like	225	295	227	235	GDQSFTSYG	9	87.6254
A0A1S3YBZ4	polyadenylate-binding protein RBP45-like	355	414	379	387	AAAAYGYAQ	9	87.5511
A0A1S3ZF30	HMA domain-containing protein	167	379	271	279	NVAAILNGG	9	87.5139
A0A1S4BCZ3	HMA domain-containing protein	166	381	271	279	NVAAILNGG	9	87.5139
A0A1S3XE81	insulin-like growth factor 2 mRNA-binding protein 2	229	309	296	304	APSYYGQSY	9	87.291
A0A1S3XHT6	Protein transport protein sec16	523	599	530	538	YEGTISYHG	9	87.291
A0A1S3YCN8	Phospholipase D	1	147	28	36	STLNFGSVS	9	87.291
A0A1S3Z683	nuclear pore complex protein NUP1-like	1018	1274	1103	1111	TAGNFGSSL	9	87.291
A0A1S3ZA30	heterogeneous nuclear ribonucleoprotein 1-like	193	369	327	335	SSSNFAVSG	9	87.291
A0A1S4AVQ7	transcription factor DIVARICATA-like	226	295	265	273	NYGSFVNRG	9	87.291
A0A1S4B1P0	LOB domain-containing protein 36-like	121	210	189	197	MLRNYELQQ	9	87.291
A0A1S4BFR7	la-related protein 1C-like	178	237	188	196	GQANTNNAN	9	87.291
A0A1S4CHZ6	loricrin-like	17	383	65	73	SISSISSSN	9	87.291
A0A1S4CYJ7	la-related protein 1C-like	178	237	188	196	GQANTNNAN	9	87.291
A0A1S3XWD1	polygalacturonase-1 non-catalytic subunit beta-like	177	341	273	281	GNQNFTSYG	9	87.2166
A0A1S4CKW7	polygalacturonase-1 non-catalytic subunit beta-like	178	342	274	282	GNQNFTSYG	9	87.2166
A0A1S3XYV0	uncharacterized protein LOC107770296	641	841	766	774	PANTYYGFQ	9	87.1423
A0A1S3WYM9	zinc finger CCCH domain-containing protein 49-like	332	477	418	426	QGQFYRPYY	9	86.9565
A0A1S3XIP5	uncharacterized protein LOC107765574	1	145	65	73	PFSTFASSS	9	86.9565
A0A1S3YDB6	transcription initiation factor TFIID subunit 15b-like	1	88	1	9	MAGTYGYEG	9	86.9565
A0A1S3YW54	transcription initiation factor TFIID subunit 15b-like	1	100	1	9	MAGTYGYEG	9	86.9565
A0A1S3ZPZ5	transcription factor bHLH91-like	29	127	104	112	DNNNFQHVA	9	86.9565
A0A1S3ZZD7	regulator of nonsense transcripts 1 homolog	329	569	508	516	SQNHFGMSN	9	86.9565
A0A1S4ASE0	flowering locus K homology domain-like	374	459	446	454	APAYYGQSY	9	86.9565
A0A1S4CCY5	uncharacterized protein LOC107817723 isoform X1	1	386	13	21	SQFHTNGIA	9	86.9565
F2VJ77	CP-interacting protein 3	1	144	89	97	HSANFSSST	9	86.9565
A0A1S3ZC31	zinc finger protein JACKDAW-like	165	262	231	239	SSNLFASSS	9	86.9194
A0A1S3ZHG7	zinc finger protein JACKDAW-like isoform X1	210	307	276	284	SSNLFASSS	9	86.9194
A0A1S4A1W7	protein FREE1-like	1	125	73	81	QPYNYYPYN	9	86.845
A0A1S4DM73	Auxin response factor	455	744	590	598	QQQLLSASN	9	86.6964
A0A1S3ZS04	uncharacterized protein LOC107789835 isoform X1	904	1178	1162	1170	QQGHFQLQE	9	86.6221
A0A1S4DHQ6	probable WRKY transcription factor 30	233	403	362	370	SSSYFGLSS	9	86.6221
A0A1S3YDB0	uncharacterized protein LOC107774970	305	364	334	342	KQPNIFSSQ	9	86.2876
A0A1S4AEW6	transcription factor bHLH91-like	55	146	133	141	SISFTNTNT	9	86.2876
A0A1S3XAK7	trithorax group protein osa-like	144	657	445	453	AVSGYNSYP	9	86.0647
A0A1S4APX4	histone-lysine N-methyltransferase 2D-like	144	661	449	457	AVSGYNSYP	9	86.0647
A0A1S3ZHG2	uncharacterized protein LOC107786827	69	158	90	98	HNQHIQISQ	9	86.0647
A0A1S3X507	uncharacterized protein LOC107761140 isoform X1	304	437	424	432	QQQNTQFLN	9	85.9532
A0A1S3XTB2	dof zinc finger protein DOF2.4-like	129	212	199	207	MGFQIANNN	9	85.9532
A0A1S3YI15	uncharacterized protein LOC107776488	197	271	212	220	HNLSIMWGN	9	85.9532
A0A1S3ZNG0	target of Myb protein 1-like isoform X1	462	604	591	599	QQQNTQFLN	9	85.9532
A0A1S3X9J9	protein decapping 5-like isoform X1	140	243	224	232	QFSGFNSSL	9	85.6187
A0A1S3ZJZ7	polypyrimidine tract-binding protein homolog 1-like	362	469	416	424	PVSAYATAV	9	85.6187
A0A1S4B136	probable WRKY transcription factor 26 isoform X1	452	539	516	524	GNSSYSGFD	9	85.6187
A0A1S4BJK6	cleavage and polyadenylation specificity factor subunit 6-like	315	427	323	331	AQAATVNSQ	9	85.3958
A0A1S3YGR7	RNA-binding protein 38-like	105	216	186	194	SPYYYGYSM	9	85.2843
A0A1S3ZF30	HMA domain-containing protein	167	379	254	262	SMMNFAGFH	9	85.2843
A0A1S4AMZ7	uncharacterized protein LOC107799439	241	318	249	257	NSSHYQNPN	9	85.2843
A0A1S4BPI4	RNA-binding protein 38-like	105	216	185	193	SPYYYGYSM	9	85.2843
A0A1S4BQ54	AP2-like ethylene-responsive transcription factor PLT2	380	509	481	489	TGGYFGNST	9	85.2843
A0A1S4BRB9	calmodulin-binding protein 60 D-like	389	497	460	468	NANLSVNEQ	9	85.2843
A0A1S4CG10	probable receptor-like protein kinase At5g15080	412	478	437	445	TQGSFSRYG	9	85.2843
A0A1S4D1E0	uncharacterized protein LOC107824935	146	296	255	263	GSSSYYPYP	9	85.2843
A0A1S4DA01	uncharacterized protein LOC107827561	78	146	121	129	NQGKWNNFP	9	85.2843
A0A1S3XFR7	uncharacterized protein LOC107764543	227	297	278	285	VYQAYNSQ	8	98.3278
A0A1S3YGK2	uncharacterized protein LOC107775878	294	378	359	366	LYQAYNSQ	8	97.9933
A0A1S4AYY0	Auxin response factor	427	713	585	592	QQQNFMSS	8	97.9933
A0A1S4C4V3	Auxin response factor	468	704	509	516	QQQLYDIG	8	97.9933
A0A1S4C4V3	Auxin response factor	468	704	582	589	QQQNFMSS	8	97.9933
A0A1S4C964	transcription factor RAX2-like	121	204	150	157	RDLYYNPN	8	97.9933
A0A1S4CCY5	uncharacterized protein LOC107817723 isoform X1	1	386	270	277	QAQNFNTP	8	97.6589
A0A1S4BL41	uncharacterized protein LOC107809451	252	386	325	332	NMYAYYMK	8	97.4916
A0A1S4CFI1	holotricin-3-like	1	145	18	25	HEQNYYSD	8	97.3244
F2VJ77	CP-interacting protein 3	1	144	17	24	HEQNYYSD	8	97.3244
Q9FXT0	Elicitor resposible protein	1	144	17	24	HEQNYYSD	8	97.3244
A0A1S3X7C1	Polyadenylate-binding protein	439	515	439	446	GQQLFYGQ	8	97.1572
A0A1S4BES8	Polyadenylate-binding protein	431	517	442	449	GQQLFYGQ	8	97.1572
A0A1S4BYH5	polyadenylate-binding protein 8-like	88	164	88	95	GQQLFYGQ	8	97.1572
A0A1S4C2F8	Polyadenylate-binding protein	430	533	441	448	GQQLFYGQ	8	97.1572
I2FJN7	Polyadenylate-binding protein	436	512	436	443	GQQLFYGQ	8	97.1572
A0A1S3Y4Q9	mediator of RNA polymerase II transcription subunit 15a-like isoform X1	108	590	258	265	TQQYLYQQ	8	96.99
A0A1S4AS28	mediator of RNA polymerase II transcription subunit 15a-like isoform X1	108	584	258	265	SQQYLYQQ	8	96.6973
A0A1S4DIS8	Polyadenylate-binding protein	414	502	425	432	GQQIFYGQ	8	96.6137
A0A1S4BKQ6	putative mediator of RNA polymerase II transcription subunit 8	346	660	632	639	QYQTIASS	8	96.3211
A0A1S4C9P7	vacuolar protein sorting-associated protein 27-like	233	366	253	260	SQGYYLPS	8	96.3211
A0A1S4CC33	agamous-like MADS-box protein AGL80	178	250	229	236	NDWQYNGA	8	96.3211
A0A1S4CWY4	uncharacterized protein LOC107823405	343	653	632	639	QYQTIASS	8	96.3211
A0A1S4AAU9	uncharacterized protein LOC107795628	111	181	155	162	PYANYFSG	8	96.112
A0A1S3XWD1	polygalacturonase-1 non-catalytic subunit beta-like	177	341	329	336	GEANFVNY	8	95.7358
A0A1S4CKW7	polygalacturonase-1 non-catalytic subunit beta-like	178	342	330	337	GEANFVNY	8	95.7358
A0A1S4AUB4	probable serine/threonine-protein kinase clkA	67	385	85	92	NNGEYYND	8	95.6522
A0A1S3ZC31	zinc finger protein JACKDAW-like	165	262	165	172	NNLNFNQQ	8	95.6522
A0A1S3X864	BOI-related E3 ubiquitin-protein ligase 1-like	25	84	29	36	GFNQFSFN	8	95.3177
A0A1S4AUB4	probable serine/threonine-protein kinase clkA	67	385	290	297	NEGYFNGC	8	94.9833
A0A1S3XQS5	nuclear pore complex protein NUP98A-like	209	463	430	437	AFGFSNYG	8	94.9833
A0A1S3YYM1	uncharacterized protein LOC107781154	136	209	145	152	GALSYNSN	8	93.6455
A0A1S4A888	uncharacterized protein LOC107794827	1	101	88	95	ADTNINLK	8	93.6455
A0A1S4CPV2	probable serine/threonine-protein kinase DDB_G0272282 isoform X1	1	100	88	95	ASSNFNSA	8	93.6455
A0A1S4BJK8	dof zinc finger protein DOF1.7-like	151	220	208	215	PDLAIYTP	8	93.2692
A0A1S4D323	dof zinc finger protein DOF3.1-like	150	224	212	219	PDLAIYTP	8	93.2692
A0A1S3ZI13	flowering time control protein FY-like isoform X1	540	740	714	721	MQSNFGLQ	8	92.9766
A0A1S4BYA4	flowering time control protein FY-like	540	740	714	721	MQSNFGLQ	8	92.9766
A0A1S3X0U3	transcription factor bHLH122-like	83	162	127	134	NSQFIAAV	8	92.6421
A0A1S3X826	transcription factor MYB86-like	228	320	245	252	SNLLFNSN	8	92.1405
A0A1S3X864	BOI-related E3 ubiquitin-protein ligase 1-like	25	84	39	46	QQQHYEYP	8	91.9732
A0A1S3XQS5	nuclear pore complex protein NUP98A-like	209	463	391	398	GGNLFSSA	8	91.9732
A0A1S3XT24	uncharacterized protein LOC107768415	380	444	395	402	QDAAYAMA	8	91.9732
A0A1S3YA57	zinc finger protein JACKDAW-like	48	211	177	184	DHQNINTE	8	91.9732
A0A1S3Z4V4	basic salivary proline-rich protein 1-like	60	525	339	346	SSLNINSM	8	91.9732
A0A1S3ZJ22	translation initiation factor IF-2-like	155	242	230	237	QTQAYAAT	8	91.9732
A0A1S3ZVW1	pentatricopeptide repeat-containing protein At2g15690	60	281	166	173	QNQNIQYR	8	91.9732
A0A1S4A204	pentatricopeptide repeat-containing protein At2g15690-like isoform X1	77	370	166	173	QNQNIQYR	8	91.9732
A0A1S4A4W8	splicing factor 1	294	744	573	580	SSLNINSM	8	91.9732
A0A1S4A9C2	multiple organellar RNA editing factor 8; chloroplastic/mitochondrial-like	234	381	303	310	NNFQYNSG	8	91.9732
A0A1S4ASE0	flowering locus K homology domain-like	374	459	418	425	GHGLYMSS	8	91.9732
A0A1S4BK95	HMA domain-containing protein	206	319	232	239	NVAAILSG	8	91.9732
A0A1S4CZU0	AT-hook motif nuclear-localized protein	222	284	266	273	NMSVYNLP	8	91.9732
A0A1S3YI66	polyadenylate-binding protein RBP45-like	1	67	45	52	QSGYYYQQ	8	91.8478
A0A1S3Z8L6	polyadenylate-binding protein RBP45-like	1	69	37	44	QSGYYYQQ	8	91.8478
A0A1S3ZQ26	polyadenylate-binding protein RBP45-like	1	66	34	41	QSGYYYQQ	8	91.8478
A0A1S4D7D5	polyadenylate-binding protein RBP45-like isoform X1	1	73	41	48	QSGYYYQQ	8	91.8478
A0A1S4D8M0	polyadenylate-binding protein RBP45-like isoform X1	1	73	41	48	QSGYYYQQ	8	91.8478
A0A1S3X5N8	protein HOMOLOG OF MAMMALIAN LYST-INTERACTING PROTEIN 5-like	258	393	381	388	KTYEYNSN	8	91.4716
A0A1S3XMK1	Katanin p60 ATPase-containing subunit A1	121	309	297	304	QVNNYRNT	8	90.9699
A0A1S4DJE3	Katanin p60 ATPase-containing subunit A1	128	306	294	301	QVNNYRNT	8	90.9699
A0A1S3ZDC2	uncharacterized protein LOC107785440	148	433	190	197	RTVAFLQD	8	90.6355
A0A1S4B6Y2	uncharacterized protein LOC107805228	148	438	190	197	RTVAFLQD	8	90.6355
A0A1S4CG88	protein indeterminate-domain 7-like isoform X1	1	62	47	54	TGSFFISQ	8	90.4264
A0A1S4AUT1	transcriptional corepressor SEUSS-like isoform X1	614	777	733	740	QQNLSAFQ	8	90.301
A0A1S4AWD9	NAC domain-containing protein 7-like	193	256	204	211	PQFAYTNN	8	90.2174
A0A1S4BKQ6	putative mediator of RNA polymerase II transcription subunit 8	346	660	616	623	NAQIYYTQ	8	90.1338
A0A1S4CWY4	uncharacterized protein LOC107823405	343	653	616	623	NAQIYYTQ	8	90.1338
A0A1S3X7P1	trihelix transcription factor GT-2-like	1	72	44	51	FPINYNHH	8	89.9666
A0A1S3Y2L5	agamous-like MADS-box protein AGL8 homolog	227	360	243	250	QCGNISFP	8	89.9666
A0A1S4BGI2	transcription initiation factor TFIID subunit 15b-like	1	173	1	8	MAGNYGYD	8	89.9666
A0A1S4CHL5	chromatin modification-related protein EAF1 B-like	1279	1450	1281	1288	RFQQYNQM	8	89.6321
A0A1S4A203	calcium homeostasis endoplasmic reticulum protein-like	1	98	10	17	AAMAFAQQ	8	89.2977
A0A1S4A2C8	calcium homeostasis endoplasmic reticulum protein-like	1	89	10	17	AAMAFAQQ	8	89.2977
A0A1S4AMN0	regulator of nonsense transcripts 1 homolog isoform X1	696	934	812	819	YAVDYVTQ	8	89.2977
A0A1S4BZJ3	regulator of nonsense transcripts 1 homolog	326	563	442	449	YAVDYVTQ	8	89.2977
A0A1S4DKY1	uncharacterized protein LOC107830893	92	156	144	151	PINNYQPF	8	89.2977
A0A1S3YKG9	Dirigent protein	193	257	201	208	TNQIFPIN	8	89.2977
A0A1S4CKE1	Dirigent protein	193	257	201	208	TNQIFPIN	8	89.2977
A0A1S4DKU7	branchpoint-bridging protein-like	630	796	713	720	NQQNYTSS	8	88.6706
A0A1S4BJ90	cleavage stimulating factor 64	274	392	276	283	AQNQILQS	8	88.6288
A0A1S4BT24	cleavage stimulating factor 64-like isoform X1	264	354	276	283	AQNQILQS	8	88.6288
A0A1S3Z5V8	uncharacterized protein LOC107783136	399	469	441	448	DTNEYNIP	8	88.3779
A0A1S3XPA3	heterogeneous nuclear ribonucleoprotein 1-like	193	369	302	309	NSSFFSSA	8	88.2943
A0A1S3ZFP1	uncharacterized protein LOC107786311	136	205	153	160	RFQWSNSN	8	88.2943
A0A1S4C4Z9	putative clathrin assembly protein At5g35200	449	552	540	547	PVQAYNPY	8	88.2943
A0A1S4CXQ0	multiple organellar RNA editing factor 1; mitochondrial-like	191	386	272	279	PQQNYGSQ	8	88.2943
A0A1S3Y279	ALG-2 interacting protein X-like	595	752	601	608	NGYNYTSV	8	88.0017
A0A1S3ZPZ5	transcription factor bHLH91-like	29	127	59	66	MEQCYNTT	8	87.9599
A0A1S4BL41	uncharacterized protein LOC107809451	252	386	354	361	SNSYWSYP	8	87.7926
A0A1S3YAJ8	dr1-associated corepressor homolog	62	123	63	70	QNFNSNFQ	8	87.709
A0A1S3YPA0	epsin-like	61	122	62	69	QNFNSNFQ	8	87.709
A0A1S3Z4B7	putative clathrin assembly protein At5g35200	449	552	540	547	PVQAYNPY	8	87.6672
A0A1S3YBT4	mediator of RNA polymerase II transcription subunit 8-like isoform X1	293	530	469	476	SDQMFNMG	8	87.6254
A0A1S3YJP4	protein HOMOLOG OF MAMMALIAN LYST-INTERACTING PROTEIN 5-like	200	346	200	207	NVQYTANS	8	87.6254
A0A1S3ZDC2	uncharacterized protein LOC107785440	148	433	257	264	QQVASVES	8	87.6254
A0A1S3ZDC2	uncharacterized protein LOC107785440	148	433	283	290	QQVASVES	8	87.6254
A0A1S3ZF77	mediator of RNA polymerase II transcription subunit 8-like	602	837	776	783	SDQMFNMS	8	87.6254
A0A1S3ZH38	protein HOMOLOG OF MAMMALIAN LYST-INTERACTING PROTEIN 5-like	200	346	200	207	NVQYTANS	8	87.6254
A0A1S4AZM8	heterogeneous nuclear ribonucleoprotein 1-like	202	393	245	252	GFSQFASP	8	87.6254
A0A1S4B6Y2	uncharacterized protein LOC107805228	148	438	288	295	QQVASVES	8	87.6254
A0A1S4BRU7	mediator of RNA polymerase II transcription subunit 8-like isoform X1	293	528	467	474	SDQMFNMG	8	87.6254
A0A1S4BKQ6	putative mediator of RNA polymerase II transcription subunit 8	346	660	571	578	QLVQITSG	8	87.3328
A0A1S3X826	transcription factor MYB86-like	228	320	294	301	SIGTFTSN	8	87.291
A0A1S3Z0K5	probable serine/threonine-protein kinase clkA	271	343	285	292	QAYRYNYP	8	87.291
A0A1S3ZNR6	ATP-dependent helicase BRM	1	163	59	66	LQQQFLRR	8	87.291
A0A1S4B6Y2	uncharacterized protein LOC107805228	148	438	262	269	QQVASAES	8	87.291
A0A1S4B6Y2	uncharacterized protein LOC107805228	148	438	275	282	QQVASAES	8	87.291
A0A1S4BAY2	protein SRC2-like	167	235	168	175	YGMAYNHQ	8	87.291
A0A1S4BNP2	uncharacterized protein LOC107810232	186	276	234	241	QQVAENRA	8	87.291
A0A1S4BPJ7	uncharacterized protein LOC107810532	186	275	235	242	QQVAENRA	8	87.291
A0A1S4BT24	cleavage stimulating factor 64-like isoform X1	264	354	319	326	MHVSFLQQ	8	87.291
A0A1S4D6V4	protein SRC2-like	167	234	168	175	YGMAYNQQ	8	87.291
A0A1S3ZFP4	uncharacterized protein LOC107786323	26	89	30	37	IGNNFNSM	8	87.2074
A0A1S3X7F5	cleavage stimulating factor 64-like	36	291	56	63	FQAQIMLG	8	86.9565
A0A1S3XE88	Phospholipase D	1	147	60	67	GHLNYHYP	8	86.9565
A0A1S3XT06	protein PAF1 homolog	1	129	89	96	YYSQYTQN	8	86.9565
A0A1S3YCN8	Phospholipase D	1	147	60	67	GHLNYHYP	8	86.9565
A0A1S3YK93	uncharacterized protein LOC107777182	82	156	99	106	QVNVIGYK	8	86.9565
A0A1S3Z5U2	AP2-like ethylene-responsive transcription factor TOE3 isoform X1	416	524	468	475	REVSFSSS	8	86.9565
A0A1S3ZA30	heterogeneous nuclear ribonucleoprotein 1-like	193	369	302	309	SSSFFSSA	8	86.9565
A0A1S3ZBT2	probable transcription factor KAN2	54	165	93	100	NTNFIRSL	8	86.9565
A0A1S4AQU5	cleavage stimulating factor 64-like	31	282	51	58	FQAQIMLG	8	86.9565
A0A1S4B9U7	cleavage stimulating factor 64-like	36	291	56	63	FQAQIMLG	8	86.9565
A0A1S4CQM8	cleavage stimulating factor 64-like	31	250	51	58	FQAQIMLG	8	86.9565
A0A1S4D6V2	protein PAF1 homolog	1	129	89	96	YYSQYTQN	8	86.9565
A0A1S4DJ56	cleavage stimulating factor 64-like isoform X1	36	236	56	63	FQAQIMLG	8	86.9565
A0A1S4DQ46	transcription initiation factor TFIID subunit 15b-like	1	164	1	8	MAGNYRYD	8	86.9565
A0A1S4BZA1	probable NOT transcription complex subunit VIP2 isoform X1	346	484	352	359	QQQQFSMG	8	86.6639
A0A1S4A562	AT-hook motif nuclear-localized protein	1	71	13	20	HTRNFNLQ	8	86.6221
A0A1S4ADP8	translation initiation factor IF-2-like isoform X1	72	239	157	164	IGGNFASP	8	86.6221
A0A1S4BAX4	uncharacterized protein LOC107806438	90	219	157	164	IGGNFASP	8	86.6221
A0A1S4BKQ6	putative mediator of RNA polymerase II transcription subunit 8	346	660	540	547	PAAAYNHA	8	86.6221
A0A1S4C8Q2	AT-hook motif nuclear-localized protein	1	69	13	20	HTRNFNLQ	8	86.6221
A0A1S4C8Z1	DELLA protein RGL2-like	119	197	184	191	LQKVFNSP	8	86.6221
A0A1S4CWY4	uncharacterized protein LOC107823405	343	653	540	547	PAAAYNHA	8	86.6221
A0A1S3XN77	polyadenylate-binding protein RBP47-like	1	63	51	58	QQQQIQIQ	8	86.4548
A0A1S3XCP5	squamosa promoter-binding-like protein 8	19	109	84	91	AYETTNYN	8	86.3712
A0A1S4BNP2	uncharacterized protein LOC107810232	186	276	190	197	NLGSFNSN	8	86.2876
A0A1S3XYJ1	probable transcriptional regulator SLK2 isoform X1	552	698	601	608	AASFSNSN	8	86.2876
A0A1S4BDJ7	probable transcriptional regulator SLK2 isoform X1	576	722	625	632	AASFSNSN	8	86.2876
A0A1S4CDU8	transcription factor HEC1-like	50	119	105	112	SSGAYNSH	8	86.2876
A0A1S3XR75	probable WRKY transcription factor 4	144	204	192	199	FQSLTSNT	8	85.9532
A0A1S4B6Y2	uncharacterized protein LOC107805228	148	438	347	354	NQNNSAST	8	85.9532
A0A1S4A1W7	protein FREE1-like	1	125	85	92	ASLSYDYS	8	85.6187
A0A1S4DHQ6	probable WRKY transcription factor 30	233	403	390	397	NTSNFPFD	8	85.6187
A0A1S4CXQ0	multiple organellar RNA editing factor 1; mitochondrial-like	191	386	371	377	YQVNYNQ	7	99.6656
A0A1S4BQG5	enhancer of mRNA-decapping protein 1-like	125	231	220	226	GMVYYAQ	7	98.6622
A0A1S4D4G4	leucine-rich repeat extensin-like protein 1	1	130	119	125	GMVYYAQ	7	98.6622
A0A1S4BHU8	uncharacterized protein LOC107808417	67	188	97	103	QQQVIFM	7	98.6144
A0A1S3YBN9	multiple organellar RNA editing factor 1; mitochondrial-like	192	387	372	378	YQANYNQ	7	98.3278
A0A1S3YTB9	transcriptional regulator DEF1-like	238	464	393	399	SQQLYAA	7	98.3278
A0A1S3ZCC0	extensin-like	159	385	314	320	SQQLYAA	7	98.3278
A0A1S3XNL9	cysteine-rich and transmembrane domain-containing protein A-like	1	80	55	61	YQGYFND	7	97.9933
A0A1S3XT06	protein PAF1 homolog	1	129	52	58	QQQNYQL	7	97.9933
A0A1S3XX99	GBF-interacting protein 1-like isoform X1	212	424	358	364	GQVAFTP	7	97.9933
A0A1S3YBN9	multiple organellar RNA editing factor 1; mitochondrial-like	192	387	237	243	AQQNYGA	7	97.9933
A0A1S3YSU6	far upstream element-binding protein 1-like isoform X1	400	785	723	729	GQQAYAQ	7	97.9933
A0A1S4AI10	uncharacterized protein LOC107797885 isoform X1	1	382	83	89	VAQNIVN	7	97.9933
A0A1S4AZE0	uncharacterized protein LOC107802871	172	248	192	198	QDVAYSM	7	97.9933
A0A1S4CXM4	cysteine-rich and transmembrane domain-containing protein A-like	1	79	54	60	YQGYFND	7	97.9933
A0A1S4CXQ0	multiple organellar RNA editing factor 1; mitochondrial-like	191	386	236	242	AQQNYGA	7	97.9933
A0A1S4B018	transcriptional regulator TAC1-like	66	149	111	117	NCQFYFQ	7	97.42
A0A1S3Y943	target of Myb protein 1-like	388	618	393	399	SQSLYSV	7	97.3244
A0A1S3ZDG9	flowering locus K homology domain-like	443	511	451	457	LVQNFMA	7	97.3244
A0A1S4BQW0	LOB domain-containing protein 6-like	117	190	141	147	LGFNFMG	7	97.3244
A0A1S4CTM7	flowering locus K homology domain-like isoform X1	439	507	447	453	LVQNFMA	7	97.3244
A0A1S4D858	LOB domain-containing protein 6-like	38	111	62	68	LGFNFMG	7	97.3244
A0A1S3YWQ9	extensin-like	83	153	134	140	VYQAYTP	7	96.99
A0A1S4AG19	probable transcriptional regulator SLK2	210	284	233	239	LQALIQQ	7	96.99
A0A1S4BG98	zinc finger CCCH domain-containing protein 49-like	332	478	406	412	GQQHYAY	7	96.99
A0A1S4BSB4	probable transcriptional regulator SLK2	210	284	233	239	LQALIQQ	7	96.99
A0A1S4DBY0	uncharacterized protein LOC107828181	891	1352	1194	1200	GMNLYMN	7	96.99
A0A1S4A997	heterogeneous nuclear ribonucleoprotein 1-like	326	393	356	362	GASLISA	7	96.6555
A0A1S4AWU8	zinc finger CCCH domain-containing protein 49-like isoform X1	332	478	406	412	VQQHYAY	7	96.6555
A0A1S4CJ73	transcription initiation factor TFIID subunit 12b-like isoform X1	44	459	300	306	GALAYAQ	7	96.6555
A0A1S3X864	BOI-related E3 ubiquitin-protein ligase 1-like	25	84	51	57	QLQNLYQ	7	96.3688
A0A1S3ZD58	heavy metal-associated isoprenylated plant protein 3-like	285	344	324	330	YTASYYA	7	96.3211
A0A1S3XBV6	glycine-rich RNA-binding protein 2; mitochondrial-like	125	275	133	139	GGFNYGG	7	96.3211
A0A1S3XRS8	uncharacterized protein LOC107767988	21	80	21	27	NQNAISS	7	96.3211
A0A1S3ZI52	glycine-rich RNA-binding protein 3; mitochondrial-like	125	270	133	139	GGFNYGG	7	96.3211
A0A1S4A888	uncharacterized protein LOC107794827	1	101	59	65	QQLAYQL	7	96.3211
A0A1S4CS51	Auxin response factor	420	739	626	632	QQQTILQ	7	96.3211
A0A1S4DJ56	cleavage stimulating factor 64-like isoform X1	36	236	155	161	QSVLISL	7	96.3211
A0A1S4AZ13	protein E6-like	72	201	171	177	VGNSYYN	7	96.0822
A0A1S4AUB4	probable serine/threonine-protein kinase clkA	67	385	200	206	NNEEYFN	7	96.0344
A0A1S3XWD1	polygalacturonase-1 non-catalytic subunit beta-like	177	341	177	183	QAFNTYG	7	95.8911
A0A1S4AAA6	extensin-2-like	299	472	459	465	PLVYYYN	7	95.7955
A0A1S4CKW7	polygalacturonase-1 non-catalytic subunit beta-like	178	342	319	325	NFQNYIK	7	95.7477
A0A1S3XWD1	polygalacturonase-1 non-catalytic subunit beta-like	177	341	318	324	SFQNYIK	7	95.7
A0A1S3XFR2	neurogenic protein mastermind-like	213	539	500	506	PAVNYMP	7	95.6522
A0A1S3ZS04	uncharacterized protein LOC107789835 isoform X1	904	1178	1107	1113	TQQHYLQ	7	95.6522
A0A1S4AWD9	NAC domain-containing protein 7-like	193	256	245	251	SNSIYNT	7	95.6522
A0A1S4CCY5	uncharacterized protein LOC107817723 isoform X1	1	386	345	351	QTQNFNA	7	95.6522
A0A1S4DNR5	keratin; type I cytoskeletal 9-like	213	523	498	504	PAVNYMP	7	95.6522
A0A1S4D064	transcription factor GAMYB-like	136	203	155	161	QNSNYIN	7	95.6522
A0A1S3ZUD1	uncharacterized protein LOC107790511	283	358	347	353	NQQLTYQ	7	95.4133
A0A1S3ZKN9	Auxin response factor	435	554	445	451	GLQNFGS	7	95.3177
A0A1S4C1L3	far upstream element-binding protein 1-like isoform X1	296	657	379	385	GYDYYNQ	7	95.3177
A0A1S4DHR0	Auxin response factor	435	552	445	451	GLQNFGS	7	95.3177
A0A1S4DHR7	far upstream element-binding protein 2-like isoform X1	296	657	379	385	GYDYYNQ	7	95.3177
A0A1S3XFI7	transcription factor RAX2-like	121	205	150	156	RDLYYTP	7	94.9833
A0A1S4C238	GBF-interacting protein 1-like isoform X1	699	885	808	814	QASSFYN	7	94.9833
A0A1S4D2E9	GBF-interacting protein 1-like isoform X1	722	908	831	837	QASSFYN	7	94.9833
A0A1S3X310	probable transcription factor PosF21	326	421	345	351	NQQFYSN	7	94.8877
A0A1S3YWG3	probable transcription factor PosF21	324	421	343	349	NQQFYSN	7	94.8877
A0A1S4CQ05	protein argonaute 18-like	182	243	183	189	GYGNYYQ	7	94.6966
A0A1S4CQM8	cleavage stimulating factor 64-like	31	250	200	206	NQHLIMQ	7	94.6488
A0A1S4AN38	SWI/SNF complex component SNF12 homolog	1	99	58	64	HAQAIAQ	7	94.3144
A0A1S4APM6	uncharacterized protein LOC107799804	31	92	36	42	KSIYYVG	7	94.3144
A0A1S4C9E2	SWI/SNF complex component SNF12 homolog	1	97	58	64	HAQAIAQ	7	94.3144
A0A1S4C9N0	transcription factor DIVARICATA-like	226	288	262	268	NFGNFIH	7	94.3144
A0A1S4DG02	transcription initiation factor TFIID subunit 12-like isoform X1	1	357	244	250	ATQNFQG	7	93.9799
A0A1S4BQW0	LOB domain-containing protein 6-like	117	190	173	179	QQQQIIR	7	93.8366
A0A1S4BU02	BEL1-like homeodomain protein 1	1	62	47	53	HQQQIIR	7	93.8366
A0A1S4D858	LOB domain-containing protein 6-like	38	111	96	102	QQQQIIR	7	93.8366
A0A1S4DM73	Auxin response factor	455	744	638	644	QQQQIIP	7	93.8366
A0A1S4D252	diacylglycerol kinase theta-like	186	247	215	221	NMQHYNY	7	93.6933
A0A1S3XV51	uncharacterized protein LOC107769082	81	145	95	101	QDLAYTP	7	93.6455
A0A1S3Z1J3	uncharacterized protein LOC107781956	12	114	93	99	SQWKFIP	7	93.6455
A0A1S3ZJP1	Protein transport protein sec16	486	641	592	598	NQGFFSG	7	93.6455
A0A1S4ANX0	Protein transport protein sec16	486	641	592	598	NQGFFSG	7	93.6455
A0A1S4BSR2	uncharacterized protein LOC107811480	62	123	69	75	QDLAYTP	7	93.6455
A0A1S4BT18	uncharacterized protein LOC107811583	167	228	174	180	QDLAYTP	7	93.6455
A0A1S4A1N9	myb-related protein 308	178	251	240	246	FSSNISN	7	93.5977
A0A1S3YC29	LOW QUALITY PROTEIN: protein transport protein SEC31 homolog B-like	793	1002	923	929	GAQLYPG	7	93.311
A0A1S3YN46	protein transport protein SEC31 homolog B-like	543	747	670	676	GAQLYPG	7	93.311
A0A1S3XAK7	trithorax group protein osa-like	144	657	618	624	HVQAISQ	7	92.9766
A0A1S3ZJX7	Mediator of RNA polymerase II transcription subunit 25	677	818	704	710	QQQHISQ	7	92.9766
A0A1S4APX4	histone-lysine N-methyltransferase 2D-like	144	661	622	628	HVQAISQ	7	92.9766
A0A1S3X866	extensin-2-like	153	264	250	256	PPVYYYN	7	92.881
A0A1S4AUB4	probable serine/threonine-protein kinase clkA	67	385	273	279	NEEEYFN	7	92.8333
A0A1S3Z3W6	transcription factor VIP1-like	290	352	341	347	TQSSFMN	7	92.7377
A0A1S3X9J9	protein decapping 5-like isoform X1	140	243	189	195	WQGFYGA	7	92.6421
A0A1S3XBV6	glycine-rich RNA-binding protein 2; mitochondrial-like	125	275	166	172	SGFNYGG	7	92.6421
A0A1S3ZI52	glycine-rich RNA-binding protein 3; mitochondrial-like	125	270	166	172	SGFNYGG	7	92.6421
A0A1S4BAX4	uncharacterized protein LOC107806438	90	219	146	152	TSNNYFP	7	92.6421
A0A1S4D252	diacylglycerol kinase theta-like	186	247	236	242	QAQTYFG	7	92.5944
A0A1S4BHT0	probable calcium-binding protein CML48	1	77	66	72	YGYNYQQ	7	92.3077
A0A1S4BMS9	probable calcium-binding protein CML48	1	82	71	77	YGYNYQQ	7	92.3077
A0A1S3WXN3	protein indeterminate-domain 5; chloroplastic-like	315	434	345	351	GNSNISG	7	91.9732
A0A1S3X3V9	heterogeneous nuclear ribonucleoprotein 1-like	190	473	290	296	AVAAYGN	7	91.9732
A0A1S3XEB3	uncharacterized protein LOC107764294 isoform X1	862	1159	866	872	SQGNISG	7	91.9732
A0A1S3XEB3	uncharacterized protein LOC107764294 isoform X1	862	1159	1107	1113	QELAYQM	7	91.9732
A0A1S3XHE1	nuclear pore complex protein NUP58-like	1	132	1	7	MAFSFTP	7	91.9732
A0A1S3XMM7	uncharacterized protein LOC107766836 isoform X1	739	833	740	746	SGSYYSM	7	91.9732
A0A1S3XTV8	uncharacterized protein LOC107768512 isoform X1	53	117	78	84	HGLNFMQ	7	91.9732
A0A1S3YBI6	far upstream element-binding protein 2-like	292	677	376	382	GYDYYSQ	7	91.9732
A0A1S3YUC6	far upstream element-binding protein 1-like isoform X1	402	791	702	708	SAGYYQA	7	91.9732
A0A1S3ZBZ8	branchpoint-bridging protein-like	1	79	30	36	HNNNYSD	7	91.9732
A0A1S3ZEZ0	uncharacterized protein LOC107786080	343	427	352	358	SYQNYRG	7	91.9732
A0A1S3ZS04	uncharacterized protein LOC107789835 isoform X1	904	1178	1126	1132	QELAYQM	7	91.9732
A0A1S3ZZ58	RNA-binding protein Musashi homolog 2-like	187	275	197	203	NGYNYGL	7	91.9732
A0A1S4A8J0	uncharacterized protein LOC107794871	340	424	350	356	SYQNYRG	7	91.9732
A0A1S4AFW6	putative clathrin assembly protein At5g57200	467	577	506	512	VQMAIMS	7	91.9732
A0A1S4AI10	uncharacterized protein LOC107797885 isoform X1	1	382	341	347	RTQNFNA	7	91.9732
A0A1S4AI39	DEAD-box ATP-dependent RNA helicase 8-like	1	72	40	46	HQQQYVQ	7	91.9732
A0A1S4ALL4	BEL1-like homeodomain protein 4	127	218	153	159	GNEWFGN	7	91.9732
A0A1S4ATZ6	far upstream element-binding protein 1-like	292	677	376	382	GYDYYSQ	7	91.9732
A0A1S4AUB4	probable serine/threonine-protein kinase clkA	67	385	164	170	KKQYYND	7	91.9732
A0A1S4AYY0	Auxin response factor	427	713	649	655	ASQNFSR	7	91.9732
A0A1S4B1G4	protein indeterminate-domain 5; chloroplastic-like isoform X1	314	441	347	353	GNSNISA	7	91.9732
A0A1S4B5E0	nucleolin-like isoform X1	717	788	764	770	GSSLYSS	7	91.9732
A0A1S4B9X1	uncharacterized protein LOC107806046 isoform X1	741	834	742	748	SGSYYSM	7	91.9732
A0A1S4BDD8	uncharacterized protein LOC107807076	53	117	78	84	HGLNFMQ	7	91.9732
A0A1S4BQG6	zinc finger CCCH domain-containing protein 49-like	332	476	418	424	QVQFYPP	7	91.9732
A0A1S4C146	heterogeneous nuclear ribonucleoprotein 1-like	190	466	283	289	AVAAYGN	7	91.9732
A0A1S4C381	nuclear pore complex protein NUP58-like	1	136	1	7	MAFSFTP	7	91.9732
A0A1S4CCP7	heterogeneous nuclear ribonucleoprotein 1-like	192	291	195	201	GGQNYGL	7	91.9732
A0A1S4DLK0	KH domain-containing protein At4g18375-like isoform X1	473	533	473	479	GYSSYSG	7	91.9732
A0A1S4DM60	heterogeneous nuclear ribonucleoprotein R-like isoform X1	717	788	764	770	GSSLYSS	7	91.9732
V9LXL2	Constans	205	282	242	248	SMILYQQ	7	91.9732
A0A1S3Y0T6	Auxin-responsive protein	178	471	390	396	VSQNFSR	7	91.6388
A0A1S3Z683	nuclear pore complex protein NUP1-like	1018	1274	1223	1229	GGFAFGS	7	91.6388
A0A1S4AYV5	uncharacterized protein LOC107802710	42	125	87	93	HAQSYAQ	7	91.6388
A0A1S4C4V3	Auxin response factor	468	704	644	650	VSQNFSR	7	91.6388
A0A1S4D915	target of Myb protein 1-like	382	612	586	592	PQQIYGN	7	91.6388
A0A1S4DP12	uncharacterized protein LOC107831876	91	171	136	142	HAQSYAQ	7	91.6388
A0A1S4DQ13	Auxin response factor	429	689	638	644	VSQNFSR	7	91.6388
A0A1S3ZZL4	neurogenic protein mastermind-like	251	422	377	383	QQQQYMA	7	91.3043
A0A1S4C5H0	uncharacterized protein DDB_G0290685-like	193	412	381	387	QQQQYMA	7	91.3043
A0A1S4B8Q9	uncharacterized protein LOC107805720	183	349	338	344	ILGSIYG	7	91.0655
A0A1S4D1W6	protein SRC2 homolog	142	222	153	159	PSSYYYS	7	91.0655
A0A1S3X337	glutenin; high molecular weight subunit 12-like	1	150	5	11	AQYQYQQ	7	90.9699
A0A1S3XY34	BEL1-like homeodomain protein 4 isoform X1	173	248	231	237	FGQFICG	7	90.9699
A0A1S3Y0N6	A-agglutinin anchorage subunit-like	1	67	30	36	MQNNIHN	7	90.9699
A0A1S3ZX83	mediator of RNA polymerase II transcription subunit 12-like	1	150	5	11	AQYQYQE	7	90.9699
A0A1S4AAA6	extensin-2-like	299	472	338	344	LPNYYYK	7	90.9699
A0A1S4ADR8	GRF1-interacting factor 1-like	71	171	90	96	AGQHYLQ	7	90.9699
A0A1S4ADR8	GRF1-interacting factor 1-like	71	171	138	144	QQQAYHN	7	90.9699
A0A1S4AWU8	zinc finger CCCH domain-containing protein 49-like isoform X1	332	478	460	466	EQAAYQQ	7	90.9699
A0A1S4BG98	zinc finger CCCH domain-containing protein 49-like	332	478	460	466	EQAAYQQ	7	90.9699
A0A1S4DIK1	GRF1-interacting factor 1-like	71	162	129	135	QQQAYHN	7	90.9699
A0A1S3X731	Auxin response factor	506	600	585	591	QQQAIRQ	7	90.6355
A0A1S3YD38	Auxin response factor	465	559	544	550	QQQAIRQ	7	90.6355
A0A1S4A419	transcription factor PIF4-like	405	483	439	445	QYASYMG	7	90.6355
A0A1S4A5G8	nuclear pore complex protein NUP54-like	1	95	44	50	GSSLFST	7	90.6355
A0A1S4BTN6	transcription factor PIF4-like	405	481	437	443	QYASYMG	7	90.6355
A0A1S4C1L3	far upstream element-binding protein 1-like isoform X1	296	657	419	425	QGQAYSQ	7	90.6355
A0A1S4C238	GBF-interacting protein 1-like isoform X1	699	885	867	873	TANVYQR	7	90.6355
A0A1S4CH05	nuclear pore complex protein NUP54-like	1	94	44	50	GSSLFST	7	90.6355
A0A1S4D2E9	GBF-interacting protein 1-like isoform X1	722	908	890	896	TANVYQR	7	90.6355
A0A1S4DHR7	far upstream element-binding protein 2-like isoform X1	296	657	419	425	QGQAYSQ	7	90.6355
A0A1S3ZW24	multiple organellar RNA editing factor 8; chloroplastic/mitochondrial-like	234	397	319	325	TNFQYNG	7	90.301
A0A1S4AMZ7	uncharacterized protein LOC107799439	241	318	259	265	GQNSFSQ	7	90.301
A0A1S4B670	ABSCISIC ACID-INSENSITIVE 5-like protein 5	183	245	216	222	VNGIISV	7	89.9666
A0A1S4CFX4	SH3 domain-containing protein C23A1.17-like isoform X1	258	406	291	297	QNETYFP	7	89.9666
A0A1S4CHL5	chromatin modification-related protein EAF1 B-like	1279	1450	1337	1343	GHGLYSG	7	89.9666
A0A1S3YLV7	transcription factor TCP4-like	1	66	30	36	GGYLFNS	7	89.6799
A0A1S4AB39	enhancer of mRNA-decapping protein 4-like	1	136	68	74	SGGLYYP	7	89.6321
A0A1S4BKQ6	putative mediator of RNA polymerase II transcription subunit 8	346	660	457	463	AGQYIHH	7	89.2977
A0A1S4CWY4	uncharacterized protein LOC107823405	343	653	457	463	AGQYIHH	7	89.2977
A0A1S3X5N8	protein HOMOLOG OF MAMMALIAN LYST-INTERACTING PROTEIN 5-like	258	393	342	348	ADASYST	7	88.9632
A0A1S3X6A2	A-kinase anchor protein 7 isoforms delta and gamma-like	1	168	143	149	GTAWIRA	7	88.2943
A0A1S3XPA3	heterogeneous nuclear ribonucleoprotein 1-like	193	369	281	287	YYVNSSN	7	88.2943
A0A1S3YBN9	multiple organellar RNA editing factor 1; mitochondrial-like	192	387	249	255	PQQNYGA	7	88.2943
A0A1S3YBN9	multiple organellar RNA editing factor 1; mitochondrial-like	192	387	261	267	PQQNYGQ	7	88.2943
A0A1S3YGA8	protein FLX-like 1	253	319	259	265	YNANYGN	7	88.2943
A0A1S3YJP4	protein HOMOLOG OF MAMMALIAN LYST-INTERACTING PROTEIN 5-like	200	346	291	297	NFQSYPS	7	88.2943
A0A1S3ZA30	heterogeneous nuclear ribonucleoprotein 1-like	193	369	281	287	YYVNSSN	7	88.2943
A0A1S3ZH38	protein HOMOLOG OF MAMMALIAN LYST-INTERACTING PROTEIN 5-like	200	346	291	297	NFQSYPS	7	88.2943
A0A1S3ZKN9	Auxin response factor	435	554	492	498	QQQAIHQ	7	88.2943
A0A1S4AE78	protein FLX-like 1	253	319	259	265	YNANYGN	7	88.2943
A0A1S4B5F9	dual specificity tyrosine-phosphorylation-regulated kinase 1B-like	617	747	730	736	NAHNITS	7	88.2943
A0A1S4CVK5	GRF1-interacting factor 3-like	71	161	89	95	QGGFYMQ	7	88.2943
A0A1S4CXQ0	multiple organellar RNA editing factor 1; mitochondrial-like	191	386	248	254	PQQNYGA	7	88.2943
A0A1S4CXQ0	multiple organellar RNA editing factor 1; mitochondrial-like	191	386	260	266	PQQNYGQ	7	88.2943
A0A1S4DHR0	Auxin response factor	435	552	490	496	QQQAIHQ	7	88.2943
A0A1S3XX99	GBF-interacting protein 1-like isoform X1	212	424	334	340	SGVWITP	7	88.151
A0A1S3XPT4	NAC domain-containing protein 30-like	170	232	170	176	QNSYYIR	7	88.0554
A0A1S3WZH9	transcriptional corepressor LEUNIG-like isoform X1	89	155	120	126	MQQLLMQ	7	87.9599
A0A1S3X0F4	transcriptional corepressor LEUNIG-like isoform X1	89	164	119	125	MQQLLMQ	7	87.9599
A0A1S4AXE5	heterogeneous nuclear ribonucleoprotein R-like isoform X1	704	789	765	771	YSSAYSS	7	87.9599
A0A1S4B2A2	calcium homeostasis endoplasmic reticulum protein-like isoform X1	1	85	9	15	AAMAFSQ	7	87.9599
A0A1S4B5P1	keratin; type II cytoskeletal 2 epidermal-like	171	256	232	238	YSSAYSS	7	87.9599
A0A1S4B8Q9	uncharacterized protein LOC107805720	183	349	183	189	QGQTILQ	7	87.9599
A0A1S4CSW0	uncharacterized protein LOC107822190	311	399	350	356	HAQMYTQ	7	87.9599
A0A1S4DQ46	transcription initiation factor TFIID subunit 15b-like	1	164	58	64	AGSEYSG	7	87.9599
A0A1S3YBN9	multiple organellar RNA editing factor 1; mitochondrial-like	192	387	286	292	PQQIYSA	7	87.8643
A0A1S4CXQ0	multiple organellar RNA editing factor 1; mitochondrial-like	191	386	285	291	PQQIYSA	7	87.8643
A0A1S3XAK7	trithorax group protein osa-like	144	657	605	611	QSQTYIG	7	87.8643
A0A1S4APX4	histone-lysine N-methyltransferase 2D-like	144	661	609	615	QSQTYIG	7	87.8643
A0A1S4BL20	branchpoint-bridging protein-like	630	796	713	719	NQQNYSS	7	87.721
A0A1S4D3I2	ethylene-responsive transcription factor ABR1-like isoform X1	378	443	401	407	QQSSYYR	7	87.6732
A0A1S4DEE3	ethylene-responsive transcription factor ABR1-like	384	452	410	416	QQSSYYR	7	87.6732
A0A1S3WY98	KH domain-containing protein At4g18375-like	598	707	686	692	QQQQYQQ	7	87.6254
A0A1S3YBT4	mediator of RNA polymerase II transcription subunit 8-like isoform X1	293	530	452	458	MQFGISG	7	87.6254
A0A1S3YNJ3	ethylene-responsive transcription factor ERF086-like	117	186	140	146	SHFNFKN	7	87.6254
A0A1S3ZF77	mediator of RNA polymerase II transcription subunit 8-like	602	837	759	765	MQFGISG	7	87.6254
A0A1S3ZJX7	Mediator of RNA polymerase II transcription subunit 25	677	818	784	790	VNQSYMQ	7	87.6254
A0A1S4ADP8	translation initiation factor IF-2-like isoform X1	72	239	146	152	TPNNYFP	7	87.6254
A0A1S4BRU7	mediator of RNA polymerase II transcription subunit 8-like isoform X1	293	528	450	456	TQFGISG	7	87.6254
A0A1S4C238	GBF-interacting protein 1-like isoform X1	699	885	818	824	GQVALTP	7	87.6254
A0A1S4C4L7	DEAD-box ATP-dependent RNA helicase 40-like	82	328	215	221	QHITYSQ	7	87.6254
A0A1S4C4V3	Auxin response factor	468	704	574	580	QQQILSQ	7	87.6254
A0A1S4CWZ9	mediator of RNA polymerase II transcription subunit 25-like	79	229	195	201	VNQSYMQ	7	87.6254
A0A1S4D2E9	GBF-interacting protein 1-like isoform X1	722	908	841	847	GQVALTP	7	87.6254
A0A1S3Z148	SAC3 family protein A-like isoform X1	97	270	191	197	YSSTYYN	7	87.5299
A0A1S3ZQZ8	SAC3 family protein A-like isoform X1	97	408	329	335	YSSTYYN	7	87.5299
A0A1S3YC24	transcription factor HEC1-like	50	120	57	63	GNTNYFP	7	87.3865
A0A1S4CDU8	transcription factor HEC1-like	50	119	57	63	GNTNYFP	7	87.3865
A0A1S4D915	target of Myb protein 1-like	382	612	534	540	YAQQITG	7	87.3865
A0A1S3ZCC0	extensin-like	159	385	210	216	QSEAYYP	7	87.3387
A0A1S3XPA3	heterogeneous nuclear ribonucleoprotein 1-like	193	369	250	256	MGLNFEP	7	87.291
A0A1S3Y0N6	A-agglutinin anchorage subunit-like	1	67	14	20	NVSSITN	7	87.291
A0A1S3Y7X0	VQ domain-containing protein	31	112	39	45	HFGSISS	7	87.291
A0A1S3Y943	target of Myb protein 1-like	388	618	592	598	SQQMYGN	7	87.291
A0A1S3Y9I7	mediator of RNA polymerase II transcription subunit 15a-like isoform X1	148	400	315	321	NSGLYCN	7	87.291
A0A1S3YA23	carbon catabolite repressor protein 4 homolog 6 isoform X1	70	168	110	116	NQQSYRA	7	87.291
A0A1S3YFJ6	uncharacterized protein LOC107775635	195	281	213	219	KQQQIMK	7	87.291
A0A1S3YJA5	uncharacterized protein LOC107776637	199	285	217	223	KQQQIMK	7	87.291
A0A1S3YVM6	programmed cell death 6-interacting protein-like	413	570	419	425	NGYNYPS	7	87.291
A0A1S3YWW7	transcription factor MYB39-like	208	295	256	262	HVESYLM	7	87.291
A0A1S3ZA30	heterogeneous nuclear ribonucleoprotein 1-like	193	369	250	256	MGLNFEP	7	87.291
A0A1S3ZA75	uncharacterized protein LOC107784491	457	669	593	599	AANVYRT	7	87.291
A0A1S3ZS04	uncharacterized protein LOC107789835 isoform X1	904	1178	970	976	SHVSYSQ	7	87.291
A0A1S4A617	ATP-dependent RNA helicase A-like protein	336	425	345	351	QNQNYRG	7	87.291
A0A1S4AG19	probable transcriptional regulator SLK2	210	284	251	257	QLLQYLP	7	87.291
A0A1S4AGA8	uncharacterized protein LOC107797108	337	400	346	352	QNQNYRG	7	87.291
A0A1S4AIB8	myb-related protein 315-like	208	295	256	262	HVESYLM	7	87.291
A0A1S4BQG5	enhancer of mRNA-decapping protein 1-like	125	231	184	190	QQQLSMV	7	87.291
A0A1S4BSB4	probable transcriptional regulator SLK2	210	284	251	257	QLLQYLP	7	87.291
A0A1S4BY71	GRF1-interacting factor 1-like	71	156	91	97	GTHNYLQ	7	87.291
A0A1S4CAW8	carbon catabolite repressor protein 4 homolog 6-like	93	183	113	119	NQQSYRA	7	87.291
A0A1S4CE53	uncharacterized protein LOC107818017	20	82	27	33	NPGYYYP	7	87.291
A0A1S4CET3	Phospholipase D	1	74	12	18	YNNAYGY	7	87.291
A0A1S4CFA0	protein TIME FOR COFFEE-like isoform X1	878	1015	956	962	GQQNTSM	7	87.291
A0A1S4CKW7	polygalacturonase-1 non-catalytic subunit beta-like	178	342	221	227	DFTAYSQ	7	87.291
A0A1S4D161	protein TIME FOR COFFEE-like isoform X1	876	1011	952	958	GQQNTSM	7	87.291
A0A1S4D4G4	leucine-rich repeat extensin-like protein 1	1	130	83	89	QQQLSMV	7	87.291
A0A1S4DEA8	protein FREE1-like	1	137	44	50	FTATYIP	7	87.291
A0A1S4DNF9	GRF1-interacting factor 1-like	71	155	91	97	GTHNYLQ	7	87.291
A0A1S3XWD1	polygalacturonase-1 non-catalytic subunit beta-like	177	341	219	225	QDFTTYS	7	87.1954
A0A1S3Z3J4	uncharacterized protein LOC107782381	1	76	34	40	GSLNWSN	7	87.1476
A0A1S3XAK7	trithorax group protein osa-like	144	657	513	519	QSQLYPA	7	86.9565
A0A1S3XGY8	uncharacterized protein LOC107764891 isoform X1	1	74	63	69	DQLKFQN	7	86.9565
A0A1S3Y4Q9	mediator of RNA polymerase II transcription subunit 15a-like isoform X1	108	590	315	321	QQQNLLQ	7	86.9565
A0A1S3YA57	zinc finger protein JACKDAW-like	48	211	155	161	HQLNLAA	7	86.9565
A0A1S3YGD1	NAC domain-containing protein 7-like	193	255	205	211	HLAYTNN	7	86.9565
A0A1S3YK31	GRF1-interacting factor 3-like isoform X1	71	161	89	95	QGGFFMQ	7	86.9565
A0A1S3ZCW8	uncharacterized protein LOC107785315 isoform X1	1	76	65	71	DQLKFQN	7	86.9565
A0A1S3ZS73	sericin 1-like isoform X1	1	62	44	50	SSYTYSS	7	86.9565
A0A1S4A204	pentatricopeptide repeat-containing protein At2g15690-like isoform X1	77	370	236	242	GNQWSNQ	7	86.9565
A0A1S4A204	pentatricopeptide repeat-containing protein At2g15690-like isoform X1	77	370	284	290	GNQWSNQ	7	86.9565
A0A1S4A2Q0	uncharacterized protein LOC107793097	455	560	466	472	DSVVIQV	7	86.9565
A0A1S4A6S6	ABSCISIC ACID-INSENSITIVE 5-like protein 5	182	266	251	257	PALAYAA	7	86.9565
A0A1S4AFM9	glycine-rich RNA-binding protein 2; mitochondrial-like	123	264	221	227	ENQNIGA	7	86.9565
A0A1S4AHS7	pre-mRNA-processing protein 40A-like isoform X1	1	166	46	52	FASSISA	7	86.9565
A0A1S4AL19	pre-mRNA-processing factor 39-like	707	777	766	772	GYGAYPS	7	86.9565
A0A1S4APX4	histone-lysine N-methyltransferase 2D-like	144	661	517	523	QSQLYPA	7	86.9565
A0A1S4AS28	mediator of RNA polymerase II transcription subunit 15a-like isoform X1	108	584	314	320	QQQNLLQ	7	86.9565
A0A1S4AWU8	zinc finger CCCH domain-containing protein 49-like isoform X1	332	478	419	425	QGQFYPP	7	86.9565
A0A1S4AZ94	transcription initiation factor TFIID subunit 12b-like	44	320	66	72	QQQQIQM	7	86.9565
A0A1S4AZ94	transcription initiation factor TFIID subunit 12b-like	44	320	79	85	QQQLTQS	7	86.9565
A0A1S4AZ94	transcription initiation factor TFIID subunit 12b-like	44	320	145	151	QQQQYGL	7	86.9565
A0A1S4B4Q3	ataxin-8-like	13	97	69	75	QQQQIQQ	7	86.9565
A0A1S4BAX4	uncharacterized protein LOC107806438	90	219	98	104	ARGNYSV	7	86.9565
A0A1S4BBB4	protein SCARECROW-like	296	382	338	344	HQQISSN	7	86.9565
A0A1S4BG98	zinc finger CCCH domain-containing protein 49-like	332	478	419	425	QGQFYPP	7	86.9565
A0A1S4BXX0	RNA-binding protein 38-like	140	282	259	265	QPQFILP	7	86.9565
A0A1S4CJ73	transcription initiation factor TFIID subunit 12b-like isoform X1	44	459	66	72	QQQQIQM	7	86.9565
A0A1S4CJ73	transcription initiation factor TFIID subunit 12b-like isoform X1	44	459	79	85	QQQLTQS	7	86.9565
A0A1S4D6C4	pre-mRNA-processing protein 40A-like isoform X1	1	175	46	52	FASSISA	7	86.9565
A0A1S4D7D5	polyadenylate-binding protein RBP45-like isoform X1	1	73	62	68	QQSQYTA	7	86.9565
A0A1S4D8M0	polyadenylate-binding protein RBP45-like isoform X1	1	73	62	68	QQSQYTA	7	86.9565
A0A1S4DDC0	LOB domain-containing protein 27-like	115	242	132	138	SVSHIQL	7	86.9565
A0A1S4CCY5	uncharacterized protein LOC107817723 isoform X1	1	386	195	201	QTQNFSV	7	86.8132
A0A1S3XT24	uncharacterized protein LOC107768415	380	444	387	393	APQHYYP	7	86.6221
A0A1S3YV92	uncharacterized protein LOC107780050 isoform X1	1	84	15	21	QALSFQS	7	86.6221
A0A1S3YV92	uncharacterized protein LOC107780050 isoform X1	1	84	55	61	GGMLFSG	7	86.6221
A0A1S3ZE00	zinc finger protein CONSTANS-LIKE 2-like	205	285	242	248	SMILYHQ	7	86.6221
A0A1S3ZTI7	putative clathrin assembly protein At5g57200	462	584	565	571	GDPLIYP	7	86.6221
A0A1S4ABS5	dual specificity tyrosine-phosphorylation-regulated kinase 1B-like	616	747	724	730	ATVGYSN	7	86.6221
A0A1S4BCV3	uncharacterized protein LOC107807001 isoform X1	1	82	53	59	GGMLFSG	7	86.6221
A0A1S4BKK6	uncharacterized protein LOC107809336	98	167	107	113	PQHYYLP	7	86.6221
A0A1S4BXA9	Auxin response factor	459	547	476	482	SDNSILQ	7	86.6221
A0A1S4C339	Auxin response factor	457	547	474	480	SDNSILQ	7	86.6221
A0A1S4C780	flowering time control protein FPA	803	869	854	860	MQQLLQQ	7	86.6221
A0A1S4CS51	Auxin response factor	420	739	450	456	KLLSFQS	7	86.6221
A0A1S4DMW6	pollen-specific leucine-rich repeat extensin-like protein 2	1	92	42	48	QDLQYSV	7	86.6221
A0A1S3Y0T6	Auxin-responsive protein	178	471	317	323	QQQQIMN	7	86.6221
A0A1S4DQ13	Auxin response factor	429	689	564	570	QQQQIMN	7	86.6221
A0A1S4C964	transcription factor RAX2-like	121	204	165	171	LNQSISS	7	86.4787
A0A1S3ZJX7	Mediator of RNA polymerase II transcription subunit 25	677	818	745	751	QQQQISQ	7	86.431
A0A1S3Z4V4	basic salivary proline-rich protein 1-like	60	525	386	392	GSQEFSP	7	86.2876
A0A1S4A4W8	splicing factor 1	294	744	620	626	GSQEFSP	7	86.2876
A0A1S4B3L4	transcriptional corepressor SEUSS-like	1	175	153	159	QFQQFSA	7	86.1443
A0A1S3Y3X8	transcription factor RAX3	141	315	151	157	HQNLLSS	7	85.9532
A0A1S3YBI6	far upstream element-binding protein 2-like	292	677	488	494	GQQGYQS	7	85.9532
A0A1S3Z571	glycine-rich cell wall structural protein-like	1	141	18	24	EQNCYSD	7	85.9532
A0A1S3ZWG0	glycine-rich cell wall structural protein-like	1	143	18	24	EQNCYSD	7	85.9532
A0A1S4A343	uncharacterized protein LOC107793247	80	141	126	132	QQQGYLP	7	85.9532
A0A1S4A7V4	uncharacterized protein LOC107794706	159	231	216	222	QQQGYLP	7	85.9532
A0A1S4AA88	keratin; type I cytoskeletal 9-like	12	144	18	24	EQNCYSD	7	85.9532
A0A1S4ABS5	dual specificity tyrosine-phosphorylation-regulated kinase 1B-like	616	747	657	663	AGSQYNN	7	85.9532
A0A1S4ABS5	dual specificity tyrosine-phosphorylation-regulated kinase 1B-like	616	747	675	681	QSQEISS	7	85.9532
A0A1S4ATZ6	far upstream element-binding protein 1-like	292	677	488	494	GQQGYQS	7	85.9532
A0A1S4AY98	cold and drought-regulated protein CORA-like	1	140	18	24	EQNCYSD	7	85.9532
A0A1S4AYY0	Auxin response factor	427	713	577	583	QQQILGQ	7	85.9532
A0A1S4BYP9	uncharacterized protein LOC107813296	247	319	304	310	QQQGYLP	7	85.9532
A0A1S4C1L3	far upstream element-binding protein 1-like isoform X1	296	657	303	309	YQQGYQA	7	85.9532
A0A1S4CDF7	uncharacterized protein LOC107817878	159	231	216	222	QQQGYLP	7	85.9532
A0A1S4DHR7	far upstream element-binding protein 2-like isoform X1	296	657	303	309	YQQGYQA	7	85.9532
A0A1S4AMI7	transcription factor MYB28-like	141	319	196	202	SNNTIFQ	7	85.8576
A0A1S3XEB3	uncharacterized protein LOC107764294 isoform X1	862	1159	1069	1075	SQQVWQQ	7	85.8576
A0A1S3YBI6	far upstream element-binding protein 2-like	292	677	416	422	QGQSYSQ	7	85.8576
A0A1S4BAJ4	5'-3' exoribonuclease 3-like	180	276	185	191	GGYSYSS	7	85.7621
A0A1S4DKE0	5'-3' exoribonuclease	1015	1092	1020	1026	GGYSYSS	7	85.7621
A0A1S3XEB3	uncharacterized protein LOC107764294 isoform X1	862	1159	945	951	SHVSFSQ	7	85.6187
A0A1S3XHE1	nuclear pore complex protein NUP58-like	1	132	95	101	QQLQFQQ	7	85.6187
A0A1S3YBI6	far upstream element-binding protein 2-like	292	677	402	408	TAYGYNQ	7	85.6187
A0A1S3ZJP1	Protein transport protein sec16	486	641	506	512	GFQGFSS	7	85.6187
A0A1S4ANX0	Protein transport protein sec16	486	641	506	512	GFQGFSS	7	85.6187
A0A1S4C381	nuclear pore complex protein NUP58-like	1	136	95	101	QQLQFQQ	7	85.6187
A0A1S3WYZ1	Uncharacterized protein	195	278	197	203	NNQNWGN	7	85.2843
A0A1S3XKF4	Histone acetyltransferase	384	491	407	413	NQSNLTA	7	85.2843
A0A1S3YBI6	far upstream element-binding protein 2-like	292	677	444	450	QQQGYSS	7	85.2843
A0A1S3YYN4	RNA-directed DNA polymerase	29	101	41	47	GNQNWGL	7	85.2843
A0A1S4A997	heterogeneous nuclear ribonucleoprotein 1-like	326	393	344	350	NYGVFGN	7	85.2843
A0A1S4AMI7	transcription factor MYB28-like	141	319	151	157	HQSLLSS	7	85.2843
A0A1S4AQB7	uncharacterized protein LOC107800063	308	386	326	332	GNQNWGQ	7	85.2843
A0A1S4ATZ6	far upstream element-binding protein 1-like	292	677	444	450	QQQGYSS	7	85.2843
A0A1S4AZ94	transcription initiation factor TFIID subunit 12b-like	44	320	202	208	QQQQIGG	7	85.2843
A0A1S4BJY9	uncharacterized protein LOC107809079	159	231	171	177	GNQNWGQ	7	85.2843
A0A1S4C1L3	far upstream element-binding protein 1-like isoform X1	296	657	524	530	YAASYGA	7	85.2843
A0A1S4CJ73	transcription initiation factor TFIID subunit 12b-like isoform X1	44	459	207	213	QQQQIGG	7	85.2843
A0A1S4DHR7	far upstream element-binding protein 2-like isoform X1	296	657	524	530	YAASYGA	7	85.2843
A0A1S4DPT5	Histone acetyltransferase	199	428	416	422	NQSNLTA	7	85.2843

## Sheet: 80
UniProt ID	Protein name	PrLD start	PrLD end	CAR start	CAR end	CAR seq	CAR length	Waltz score
A0A1S4BYH0	probable serine/threonine-protein kinase clkA	176	414	214	395	FSENYNNNGYSENANNKNNNGYSENYNNNNGYSENNNNGYSENNNNGYSENNNNGYSENNNNGYSKNYNNNGYSQSYNNNNFFSENSNNNGFSESYNNNNNVFSENYNNNNGYSENNNNGYSKNYNNNGYSQSYNNNNFFSENSNNNGFSESYNNNNNVFSENYNNNNNDNAFSENYNNNNN	182	90.0401
A0A1S4B1C1	Uncharacterized protein	174	828	702	823	YSENYNNNNNGYSKNYNNNGYSKKINNNVTTNYNNNNNNNVFSENYNNNNNNAFSENYNNNNVFSENYNKNNNNNAFSENYNNNNVFSENYNKNNNNNAFSENYNNKNNNAYSENYNQASSY	122	89.9446
A0A1S3XEB3	uncharacterized protein LOC107764294 isoform X1	862	1159	978	1051	SQHHYQQQHLLHGQYQQQLLIQQQQHLLHGQYQQQLLIQQQQHLLHGQYQQQLLIQQQQQTLLSQQQQYFQKIQ	74	92.3755
A0A1S4CYX2	probable serine/threonine-protein kinase clkA	15	285	161	231	WGSTYYNNNNNEEYHNGASTYNNNNNNNNNNVEYYNSYSASNNNNNNEECFNSYSASNNNNNNNERYFNGG	71	91.229
A0A1S4BFL9	transcriptional corepressor LEUNIG_HOMOLOG-like isoform X1	266	422	274	341	TQNQFLLASQQQQVLAQAQAQGNLNLASQQQQVLAQAQAQGNLNLASQQQQVLAQAQAQGNLNSPNYG	68	83.494
A0A1S3Y7K9	GATA zinc finger domain-containing protein 14-like	129	278	165	227	QQQQFYSGDNFYSNNQQQQQYYNGGNSYNNNNDNNNNEEEEEYYNNNGGNTYYNNNEQQELSE	63	90.9964
A0A1S4BG64	probable WRKY transcription factor 51 isoform X1	1	109	35	95	GHNMYQDFDTSFIDQLINDGEEYSSSNNSFNSTSLYSQNPFMQQEISTSTYSGNSSASSFD	61	85.8764
A0A1S3XMK1	Katanin p60 ATPase-containing subunit A1	121	309	178	238	QVQATAQMSNQVQAMTQMSNQVQAATRLSQLQATQIRLMTQLSNQIQATPQISNQVQSTTK	61	80.3937
A0A1S4BZJ3	regulator of nonsense transcripts 1 homolog	326	563	424	483	SHVPYNVADFSTQASQSGYAVDYVTQGAQAGFPGNFLNQSSQSGYSRFGSGNEFMSQDYM	60	84.0301
A0A1S4B2L8	regulator of nonsense transcripts 1 homolog isoform X1	268	586	444	503	SHVPYNVADFSTQASQSGFAVDYVNQGAQAGFPGNFLIQNSQAGYSRFGSGNEFMSQDYM	60	84.0134
A0A1S3ZZD7	regulator of nonsense transcripts 1 homolog	329	569	427	486	SHVPYNVADFSTQASQSGFAVDYVNQGAQAGFPGNFFNQNSQAGYSRYGSGNEFMSQDYM	60	83.7012
A0A1S4AMN0	regulator of nonsense transcripts 1 homolog isoform X1	696	934	794	853	SHVPYNVADFSTQASQSGYAVDYVTQGAQAGFPGNFLNQNSQSGYSRFGSGNEFMSQDYM	60	83.194
A0A1S4D7B8	protein indeterminate-domain 5; chloroplastic-like	211	331	213	271	SNSNINLGNFSKMQNSTISDQKLSLGNTNHNLIGTSNIGSSTSNSFFFQESNQDYANIK	59	88.6458
A0A1S4BW33	homeobox protein 2-like	108	215	118	175	NNNNYNQYYNGDSTYGNVNDNKNNNYNQYYNGDSTYGNVNDNKNNNYNQYYSGDNTYD	58	93.0919
A0A1S3ZS04	uncharacterized protein LOC107789835 isoform X1	904	1178	1041	1098	SQQLYQQHLLQQQQTLISQQQQYFQQIQSFPYSQQQFLLNQLQYLPQSQQLWQQQAQQ	58	89.6148
A0A1S3Z683	nuclear pore complex protein NUP1-like	1018	1274	1054	1111	NAVNSSTSATPGIFNFGANSSSSLTNAGSTVNASPFTFGATSASSQASSTAGNFGSSL	58	89.4706
A0A1S3ZDC2	uncharacterized protein LOC107785440	148	433	331	388	KNVNFEALFGNSQNNSASTSNVNNEGLFGNNQNQPASNSNNVNNDGLFGNNQNHSAST	58	86.7605
A0A1S3X898	protein ODORANT1-like	178	260	180	237	QNQNFLLPSDFQENQLFNSHFQNQLSQFVQSSQIQTPIQNIPSCTALNTTPSVPFYSD	58	84.3098
A0A1S4AUB4	probable serine/threonine-protein kinase clkA	67	385	290	346	NEGYFNGCSTNNNNNNNNEEYYNRGSTYYNNNNNNNEEYHNGGSTYYNNNEGYFNGG	57	93.2465
A0A1S4AV02	AP2-like ethylene-responsive transcription factor PLT2 isoform X1	380	502	406	461	QPLLITLQNQDFSSQFHQGYIQTQLQLHHQQSHQMYNDYLQSNNPVFLHGLMNNMG	56	86.6579
A0A1S3YSU6	far upstream element-binding protein 1-like isoform X1	400	785	677	729	GYSSYPSQPAYTEQQATNSAGYGYQAPVDQTYSGAQASTTYSAPYTGQQAYAQ	53	86.4454
A0A1S4ABL9	GATA zinc finger domain-containing protein 14-like	137	396	317	368	NDKEYYNGGNSNNNNEKYYNGGSINYNNNNEKYYNGGSINYNNNNEGYYNGG	52	91.9282
A0A1S4DD99	probable transcription factor KAN2	54	165	81	130	NSSQYFHHLQNTNTNIIHSLHQNQVLNPIRGVPVYNQNPFFPYDNANTTT	50	83.7258
A0A1S3YQ84	LOB domain-containing protein 16-like	92	159	93	141	QQVAYLQAQLMQVKAQLAQSFINSSNSYNPQWSNNNMASISGLMTSSFP	49	83.066
A0A1S4A1N9	myb-related protein 308	178	251	180	227	QNQNFLLPSNFQENQLCNSHVQNQLSQFVQTSQIQTPIQNIPSLPFYG	48	83.7723
A0A1S3ZX83	mediator of RNA polymerase II transcription subunit 12-like	1	150	44	90	FQQAYDQSTTQAPYYPSYQYNQDYNQQQYQYSYYPQQDYYSNAAYQQ	47	87.4262
A0A1S3X337	glutenin; high molecular weight subunit 12-like	1	150	49	95	FHQAYDQSTTQASYYASYQYNQDYNQQQYPYSYYPQQDYYSNAAYQQ	47	86.3801
A0A1S4B9J5	NAC domain-containing protein 100-like	204	310	206	252	NISLHNYNNENMNMNLNMNLASSLLNSSNLSSVNSLLFRALQLRGYQ	47	84.5015
A0A1S4A813	translation initiation factor IF-2-like	144	223	153	197	AQVQFQDQFQAQLQAQLQAQLQAQQQQAAQFQPQFQLIQQQPQYL	45	93.8239
A0A1S4CYX2	probable serine/threonine-protein kinase clkA	15	285	69	113	RGNTYYNNNNNNEEYHNGGSTYYNNNNNNNNNEEYHNGASTYNNN	45	92.2928
A0A1S4BXX0	RNA-binding protein 38-like	140	282	143	187	QPVSYGYQQGLMYSPYGYATYGADYVYPQGVYNPYGGQQYLPIYG	45	84.2661
A0A1S3XHG0	RNA-binding protein 38-like isoform X1	140	282	143	187	QPVSYGYQQGLMYSPYGYATYGGDYVYPQGVYNPYGGQQYLPIYG	45	84.1918
A0A1S3Z148	SAC3 family protein A-like isoform X1	97	270	142	186	AYQNTGDNGYQQQSNQSYSQPQGAYQNTGAPYQPLSSFQNTGSYA	45	83.6715
A0A1S3ZBT2	probable transcription factor KAN2	54	165	81	124	NSSQYFHHLQNANTNFIRSLHQNQVLNPIRGVPVYNQNPIFPYD	44	83.9161
A0A1S4CZL5	LOB domain-containing protein 14-like	108	179	116	158	NGSNYTNPNYEKFQDLQSWFHQSENSNTNMSQFDSSLTSNNIG	43	89.6321
A0A1S3XAK7	trithorax group protein osa-like	144	657	221	263	SDQWYQQQYQQYFQQYAGYDPYQQQAYQQYYPYQQQSVQQYQQ	43	88.3254
A0A1S3X7I6	Auxin response factor	456	558	484	523	SQQNLLHGFSENQLISQAQMLQQQLQRRQNYNDQQQLLQP	40	86.7475
A0A1S3Z9M6	two-component response regulator ORR21-like	285	480	352	391	QEQVYRPQLPYVEPQYLSIGSPFNNPNFTQNNAGGFVQQQ	40	86.2375
A0A1S4BCV3	uncharacterized protein LOC107807001 isoform X1	1	82	8	47	QQQALSFQSGAISNTSSQMILMSDYYSQFGMNNFSVNNSG	40	85.4766
A0A1S3Z5G9	AP2-like ethylene-responsive transcription factor PLT2	373	496	416	455	HHSYIQTQLQLHHQQSHQMYNDYFQSNNPVFLHGLMNNMG	40	85.2174
A0A1S4DGF7	polygalacturonase-1 non-catalytic subunit beta-like	225	295	227	266	GDQSFTSYGRNSNGAINDFTSYANNSNVIGSTFTNYGESG	40	84.49
A0A1S3X826	transcription factor MYB86-like	228	320	262	301	HQFNSNMTTNDNILPSISNSILTSPIAAASNNSIGTFTSN	40	83.3612
A0A1S3XYV0	uncharacterized protein LOC107770296	641	841	650	689	QSYTYMPSAFQQPFAGNSTYHQSLAAVLPQYKNSVSVSSL	40	82.8094
A0A1S4AFM9	glycine-rich RNA-binding protein 2; mitochondrial-like	123	264	139	177	GGGNYGAGGYGGGGNYGDSGYGGGGNYGATGYGGSGNYG	39	86.8536
A0A1S3ZD04	heterogeneous nuclear ribonucleoprotein 1-like	239	367	263	301	AAGFYPGYGGYGYGFGFGGAMYGAAGYGGSSYGAPGYYG	39	86.2619
A0A1S4D3X4	heterogeneous nuclear ribonucleoprotein 1-like	239	364	260	298	AAGFYPGYGGYGYGFGFGGAMYGAAGYGGSSYGAPGYYG	39	86.2619
A0A1S4CG88	protein indeterminate-domain 7-like isoform X1	1	62	5	43	LMNNIQQTQQHVHIVEENMSNLTSASGDQASISASSNMN	39	86.1333
A0A1S3ZDC2	uncharacterized protein LOC107785440	148	433	390	428	KNVNFEGLFGNNQNHSVSTSNNNVNTESLLGNNQNRSAS	39	84.6926
A0A1S3Y0T6	Auxin-responsive protein	178	471	285	323	QAQLLQAQSLVQSQNVLQQQQSLQNQLQRNLPQQQQIMN	39	81.4596
A0A1S4DQ13	Auxin response factor	429	689	532	570	QAQLLQAQSLVQSQNVLQQQQSLQNQLQRNLPQQQQIMN	39	81.4596
A0A1S4CPS6	protein indeterminate-domain 5; chloroplastic-like	183	278	231	268	NNNMFNLNFFQNNDGNSNMSSGILGDQNISCSIPSLYG	38	92.9678
A0A1S4CYX2	probable serine/threonine-protein kinase clkA	15	285	117	154	NNVEYYNSYSASNNNNNNEVYFNSYSASNNNNNNNNNN	38	92.8006
A0A1S3YUC6	far upstream element-binding protein 1-like isoform X1	402	791	702	739	SAGYYQAPVDQTYSGAQASTTYSAPYTGQQAYAQPATV	38	91.6828
A0A1S3Y4H5	transcription factor CYCLOIDEA-like	1	72	30	67	GNQILLHHYQNQLSSHHFAKNMTLSANNIINSPNYHQN	38	89.06
A0A1S3ZJP1	Protein transport protein sec16	486	641	551	588	IQQLENHYNQDFSTSSDVNRQMSNHYEGTVPYNAKAIQ	38	87.4846
A0A1S4DPT5	Histone acetyltransferase	199	428	370	407	GISNSETSVSGNLYAPVSSAGTVIGNQSSSAVALQSMS	38	86.5077
A0A1S3XIP5	uncharacterized protein LOC107765574	1	145	79	116	QDYSFVPNSIIQSNNFVESFSPSYNFGMSSNSEMNNFG	38	85.7595
A0A1S4ANX0	Protein transport protein sec16	486	641	551	588	SQQLENHYNQEFSTSSDVNRQMSNHYEGTVPYNAKAIQ	38	83.3832
A0A1S4ATN0	dentin sialophosphoprotein-like	29	114	60	96	LDGIFRSKSSQNYDNNDIFGGVFANSKQQNNVDIESV	37	88.5293
A0A1S4BIG6	dentin sialophosphoprotein-like	29	118	64	100	LDGIFRSKSSQNYDNNDIFGGVFANSKQQNNVDIESV	37	88.5293
A0A1S4CXC8	auxilin-related protein 1-like	29	118	64	100	LDGIFRSKSSQNYDNNDIFGGVFANSKQQNNVDIESV	37	88.5293
A0A1S3YPH8	protein TIC 22-like; chloroplastic	1	66	21	57	LQQTFKNLQTHFSNFLQTTFPQLNTLNSSQNSQNPWA	37	84.8233
A0A1S4DPT5	Histone acetyltransferase	199	428	235	271	GFSNSNNSNSNTSVPSYINLESSNSGATFSGVDSTTV	37	84.1905
A0A1S4ABN5	transcription factor TCP15-like	213	341	256	292	NAMWTFPSTIGNSNIRGGSLTNSGLLNFMNSHPSVFG	37	84.0278
A0A1S4CAW8	carbon catabolite repressor protein 4 homolog 6-like	93	183	142	178	GPQYFRNQQFNRPNFYENQQFNRPNFYENQQFSRPNF	37	80.602
A0A1S4ABN5	transcription factor TCP15-like	213	341	217	252	MGNNYMLQSSNSGSIPASYQGQIPATTLYMMTNNSS	36	92.4192
A0A1S3ZJ22	translation initiation factor IF-2-like	155	242	160	195	AQVQFQDQLQAQLQAQLQAQLQAQQQQAAQFQPQFQ	36	92.3077
A0A1S3ZA23	ethylene-responsive transcription factor ESR1-like	135	204	137	172	QQQQFFNQADQYAAPTVNYTDFSHFSISNMNNNNSN	36	86.7893
A0A1S4ABL9	GATA zinc finger domain-containing protein 14-like	137	396	184	219	NNEKYYNGGSINSNNNNNNNNNREYYNVYYNGSNTN	36	86.3062
A0A1S4BDD3	protein STRUBBELIG-RECEPTOR FAMILY 6-like	100	197	139	174	SLQYLNVSHNQIQGSVTVAFDSLSALNTLDFSFNSM	36	85.6559
A0A1S3ZJP1	Protein transport protein sec16	486	641	515	549	GDYNWSGSFSNYNENSSNLSQNENVAKSYPVSEYR	35	97.0569
A0A1S4ANX0	Protein transport protein sec16	486	641	515	549	GDYNWSGSFGNYNQNSSNLSQNENVAKSYHVSEYR	35	93.9035
A0A1S4ABL9	GATA zinc finger domain-containing protein 14-like	137	396	249	283	STNHYNNNNNNKEYYNGYNNKNNNEEYYNNNNNNN	35	91.4763
A0A1S4AS28	mediator of RNA polymerase II transcription subunit 15a-like isoform X1	108	584	432	466	QQNNYSSLQQQQLLNQQNNLQNMHQQQLGSQSNIA	35	90.5399
A0A1S3Y4Q9	mediator of RNA polymerase II transcription subunit 15a-like isoform X1	108	590	438	472	QQNNYSNLQQQQLLNQQNNLQNMHQQQLGSQSNIA	35	86.947
A0A1S4DJE3	Katanin p60 ATPase-containing subunit A1	128	306	205	239	QVQATAQISNQVQAMTQMSNQVQAATRLSQLQATQ	35	86.4883
A0A1S4AMN0	regulator of nonsense transcripts 1 homolog isoform X1	696	934	875	909	SQNHFGMSNASLQSQSSLNPLYSQPFAHYNTQPFN	35	85.7238
A0A1S3XLT6	TBC1 domain family member 5 homolog A-like	126	221	183	216	KQQYYNGGNTYNNNDNNNNNEEEEYYNNGNTYYN	34	93.7635
A0A1S3XRS8	uncharacterized protein LOC107767988	21	80	35	68	HGFQFAMGRNYINHASNYMNNFPIQHQMNYNIGG	34	89.2485
A0A1S4APX4	histone-lysine N-methyltransferase 2D-like	144	661	221	254	SDQWYQQQYQQYVQQYAGYDPYQQQTYQQYYPYQ	34	87.832
A0A1S4CPS6	protein indeterminate-domain 5; chloroplastic-like	183	278	184	217	QQFNHNLIDTSNIGSNTSNSFFFQESNQDYANIK	34	87.2713
A0A1S4D3J6	protein TIC 22-like; chloroplastic	1	64	21	54	LQQTFKNLQTHFSNFLQTTFPQLNSSQNSQNPWA	34	85.4515
A0A1S4DCD0	B3 domain-containing transcription factor NGA1-like	218	302	260	293	HSYVYGIGNTSPAYYNTCFNNSSISTNATVVNAN	34	82.894
A0A1S4CYX2	probable serine/threonine-protein kinase clkA	15	285	35	67	RGNTYYNNNNNNEEYHNGGSTYYNNNNNNKEYH	33	91.3145
A0A1S3XLT6	TBC1 domain family member 5 homolog A-like	126	221	128	160	NNQFYSGPTNYGNSNNNNNNNQQQYYNGVSDYS	33	90.3415
A0A1S4BJA5	transcriptional corepressor LEUNIG_HOMOLOG-like	271	392	279	311	TQNQFLLASQQQQVLAQAQAQAQGNLGNSPNYG	33	83.8755
A0A1S4BS74	dof zinc finger protein DOF1.4-like	231	317	277	308	MASLIASSLQQQKFISNGNNFHSLAPYEELQM	32	85.9845
A0A1S3XDC9	putative proline-rich receptor-like protein kinase PERK6	1	242	130	161	NDNNSNNNNNNGNNNGNNNNNGNNNGNNNNNN	32	85.2843
A0A1S3ZTV7	protein FREE1-like isoform X1	1	130	71	102	QHQSYNYYPYDQNQASLSYDYSTPNYSSSYSS	32	84.1033
A0A1S4AZ13	protein E6-like	72	201	137	167	NNNQYYSGGSTYNHNQYHNGGSNYNYNNNYP	31	89.0603
A0A1S3YV76	VHS domain-containing protein At3g16270-like isoform X1	561	631	596	626	GFVLNQSFAPQALNYNAMGNMFAQQQFFATL	31	88.823
A0A1S4AWL9	VHS domain-containing protein At3g16270-like	563	633	598	628	GFVLNQSFAPQALNYNAMGNMFAQQQFFATL	31	88.823
A0A1S3X0U3	transcription factor bHLH122-like	83	162	127	157	NSQFIAAVKQETQQNSDYSLASQMNYQTQAQ	31	84.8743
A0A1S4DR31	transcriptional corepressor LEUNIG_HOMOLOG-like	116	236	124	154	TQNQFLLASQQQQVLAQAQAQGNLGNSPNYG	31	84.1083
A0A1S4AI10	uncharacterized protein LOC107797885 isoform X1	1	382	81	111	QFVAQNIVNPPQFLNQNVAMQNLNQLLQLQM	31	83.8818
A0A1S4DDC0	LOB domain-containing protein 27-like	115	242	175	205	AAVNDNALPVQSYPSYSNNSYAAYNNNTTFV	31	83.7091
A0A1S3XDU4	uncharacterized protein LOC107764011 isoform X1	224	316	262	292	SAALYPQPVGILGSYELNAMQASHQGLGFTP	31	82.9863
A0A1S4B8D4	uncharacterized protein LOC107805582 isoform X1	225	316	262	292	SAALYPQPVGILGSYEQNAMQASHQGLGFTP	31	82.9863
A0A1S4B1C1	Uncharacterized protein	174	828	199	228	YSENYNNNNNNGYSENYNNNNNGYSENNNN	30	93.9799
A0A1S3Z0K5	probable serine/threonine-protein kinase clkA	271	343	308	337	GIDNFNSDIYAYQPGSILNQRYGVFPPNIS	30	92.3411
A0A1S4AI10	uncharacterized protein LOC107797885 isoform X1	1	382	47	76	AIPNINSNTQFSPQQLFAFQMNQMNNVNSQ	30	91.2375
A0A1S4CCY5	uncharacterized protein LOC107817723 isoform X1	1	386	47	76	AIPNINSNTQFSPQQLFAFQMNQMNNVNSQ	30	91.2375
A0A1S4BKQ6	putative mediator of RNA polymerase II transcription subunit 8	346	660	494	523	QYPVYFVQSRPSQAYNLPMQQTNYSESAST	30	89.777
A0A1S4CWY4	uncharacterized protein LOC107823405	343	653	494	523	QYPVYFVQSRPSQAYNLPMQQTNYSESAST	30	89.777
A0A1S3XQ17	Peroxin-13	79	190	79	108	QQQTYGSGGYNTGMNYNSGYGTGMYGSSYG	30	89.621
A0A1S4BLS8	uncharacterized protein LOC107809695 isoform X1	96	155	119	148	SQLMIDNYDLNQDNTSQLINNYDIQLSSYD	30	89.3757
A0A1S4BZA1	probable NOT transcription complex subunit VIP2 isoform X1	346	484	441	470	GIGSYDQLIQQYQQHQSQSQFRLQQMSALG	30	89.0635
A0A1S4DBV1	LOB domain-containing protein 20-like	137	201	167	196	QEHNIAILQPTYSNNSSVSNNNLINNINSA	30	88.6845
A0A1S3XLV9	LOB domain-containing protein 20-like	137	200	166	195	QEHHIAILQPTYSDNSSVSNNNLINNINSA	30	87.7926
A0A1S4BTY2	Peroxin-13	79	186	79	108	QHQTYGSGGYNTGMNYNSGYGTGMYGSSYG	30	86.9231
A0A1S4B4L4	heavy metal-associated isoprenylated plant protein 3-like	288	365	302	331	YNQSYMNQDYGVTMYDHGYNAHTGYVMEYG	30	85.4181
A0A1S4CYX2	probable serine/threonine-protein kinase clkA	15	285	252	280	GGSTYYYNNNNNNKEYYSGGITNNNNNKD	29	92.3308
A0A1S3XV59	LOB domain-containing protein 29-like	108	182	116	144	NGSNYASPNYEKFQDLQSWFHQSENSNTN	29	91.9502
A0A1S3Y7K9	GATA zinc finger domain-containing protein 14-like	129	278	242	270	YGNNYNNNNQEQSYSTNYNNYNTGKSNYR	29	90.7046
A0A1S4D915	target of Myb protein 1-like	382	612	579	607	GQMGYMYPQQIYGNQMAGYGYGYAQPQNT	29	88.2251
A0A1S4BHP5	probable transcription factor PosF21	308	405	327	355	GNQQFYSNNHAIHALLTAQQLQQLQVHSH	29	87.1295
A0A1S4BJ29	uncharacterized protein LOC107808811	110	182	134	162	PEQNIIDINGNINHTTTTTYSNPYANYCS	29	86.8873
A0A1S3Y943	target of Myb protein 1-like	388	618	585	613	GQMGYMYSQQMYGNQMAGYGYGYAQPQNT	29	85.6303
A0A1S4BG64	probable WRKY transcription factor 51 isoform X1	1	109	3	31	GSSTFQETSNISHQTINPNFAFSPLINMN	29	85.0998
A0A1S3WYZ1	Uncharacterized protein	195	278	205	233	GQEKWNNNNNNSNKWGNNNQNWGNNSNWG	29	84.7538
A0A1S3XDC9	putative proline-rich receptor-like protein kinase PERK6	1	242	101	128	NNNNIDNSNGNNNNNNGNNNGNNSSNHN	28	91.6388
A0A1S4AK15	zinc finger protein JACKDAW-like	206	272	209	236	NFPNINDTLLNQQSNLHGISQIGTFYRP	28	90.5877
A0A1S4BLF5	dof zinc finger protein DOF2.1-like	148	214	173	200	GGFLETPNGFQYQNLYYGNIGSNENNMG	28	88.5452
A0A1S4A204	pentatricopeptide repeat-containing protein At2g15690-like isoform X1	77	370	86	113	AQQWNNQTQNYPNNNHTNMSYPQYQTQN	28	86.2876
A0A1S4DM73	Auxin response factor	455	744	618	645	QDFPFQQQAEQQSNLLQKSQQQQQIIPQ	28	85.8576
A0A1S4DBY0	uncharacterized protein LOC107828181	891	1352	1089	1116	GMGSISQNTINLSQASNISNAISQQLRS	28	85.1529
A0A1S4AFM9	glycine-rich RNA-binding protein 2; mitochondrial-like	123	264	186	213	VAGSYGANNYGSGESSFGFGTSGGNNFP	28	84.8423
A0A1S4DES4	glycine-rich RNA-binding protein 2; mitochondrial-like	123	242	164	191	VAGSYGANNYGSGESSFGFGTSGGNNFP	28	84.8423
A0A1S3XPZ3	dof zinc finger protein DOF1.4-like	230	316	235	262	GFNSIKQIQDVMTNSNATNSSSLLSSYP	28	82.8715
A0A1S4CQU1	uncharacterized protein LOC107821461	426	515	461	488	PTGAHYIQHTATGPITIPSYCPMYALQS	28	82.2026
A0A1S3YN07	YTH domain-containing family protein 2-like isoform X1	114	179	144	171	DRQLYGPQQYQYPSSYFQSASSTSGSYP	28	81.1037
A0A1S4C206	YTH domain-containing family protein 2-like isoform X1	114	179	144	171	DRQLYGPQQYQYPSSYFQSASSTSGSYP	28	81.1037
A0A1S3Y7K9	GATA zinc finger domain-containing protein 14-like	129	278	131	157	NNQFYSGPTTYGNNNNQQYYNGVSDYS	27	93.9923
A0A1S4DHQ6	probable WRKY transcription factor 30	233	403	286	312	NPQEILLNFQRNLNISNDNNFNFNYDP	27	92.3944
A0A1S3XFI7	transcription factor RAX2-like	121	205	174	200	HQTNFLYTNNNMNFPNLGATNNQYPYN	27	92.06
A0A1S4C964	transcription factor RAX2-like	121	204	173	199	HQPNFLYTNSNMNFPNLGATNSQYPYN	27	91.0814
A0A1S3YI60	transcription factor MYB34-like	185	280	249	275	PLQYYSNYSASDATENSTFQSLNNSSN	27	88.8146
A0A1S4DHQ6	probable WRKY transcription factor 30	233	403	328	354	ADQDYSFVPNSIIPSNNFVENFSPSYM	27	88.4182
A0A1S4CSJ6	H/ACA ribonucleoprotein complex non-core subunit NAF1	207	480	373	399	AVPAINGSLNFNQSNHFVGGWNANFQG	27	87.8236
A0A1S3XQS5	nuclear pore complex protein NUP98A-like	209	463	318	344	STSIFGSSSAQATAPAFGPSLSFGNTQ	27	87.291
A0A1S3YAJ8	dr1-associated corepressor homolog	62	123	89	115	SDNNFNNFGNLNSSSTSATNHAILGTN	27	86.845
A0A1S3YPA0	epsin-like	61	122	88	114	SDNNFNNFGNLNSSSSSATNHAILGTN	27	86.845
A0A1S3Y2L5	agamous-like MADS-box protein AGL8 homolog	227	360	243	269	QCGNISFPQIQNSSPYISAQSEQQNMV	27	86.2009
A0A1S3Y7U5	heterogeneous nuclear ribonucleoprotein 1-like	189	313	264	290	GSGNFNSILGYGRNLNSFHDENSNRYN	27	85.3214
A0A1S4BJC3	uncharacterized protein LOC107808907	526	612	554	580	PQQWLNNQNQNTEGGNWGAGASQSFDA	27	85.3091
A0A1S4AZM8	heterogeneous nuclear ribonucleoprotein 1-like	202	393	270	296	GASNFSNNLGYGRILNPYFTGNSSRYT	27	85.1728
A0A1S4CHP4	protein FREE1-like	1	179	148	174	TGTNYGNSFENNANYGTSFENKANYGS	27	84.3676
A0A1S3YI60	transcription factor MYB34-like	185	280	191	217	QIQNSQGPNISNNQTSMFQYNNQLHHQ	27	82.4105
A0A1S4DE46	protein FREE1-like	1	179	148	174	TGTNYGNSFENNANYGNSFENKANYGS	27	82.1999
A0A1S3ZRB3	Kinesin-like protein	1	78	22	48	DNFLENSSNGRWLQSAGLQHLQTSNNS	27	80.3667
A0A1S3Y4Q9	mediator of RNA polymerase II transcription subunit 15a-like isoform X1	108	590	403	428	QQQLIAQQANAANLQQNQLIGQQNTM	26	94.6746
A0A1S4ABL9	GATA zinc finger domain-containing protein 14-like	137	396	221	246	NKEYYNDGITNNNNNYNNNNNEEYYN	26	93.0409
A0A1S4BS28	hornerin-like	15	195	15	40	QQQSYYNGNDFYSSEDKYNSNYGSSM	26	92.1791
A0A1S4DEM1	B3 domain-containing transcription factor NGA1-like	170	244	214	239	YQQQYSYSAYGIGNSLNYYDTTSNFN	26	90.9056
A0A1S4C615	B3 domain-containing transcription factor NGA1-like	174	244	214	239	HQQQYSYSAYGIGNSPNYYDTASNFN	26	90.5711
A0A1S3WY98	KH domain-containing protein At4g18375-like	598	707	629	654	QSSNIQQGAYHQSYPAQQSAYQSSTA	26	89.6064
A0A1S4AS28	mediator of RNA polymerase II transcription subunit 15a-like isoform X1	108	584	397	422	QQQLIAQQANATNLQQNQLIGQQNTM	26	89.2205
A0A1S4B9J5	NAC domain-containing protein 100-like	204	310	269	294	IQGNISQFANDNHFSSNFVANIGAIP	26	89.1176
A0A1S4BCZ3	HMA domain-containing protein	166	381	254	279	AMMNFAGFHGNNGTTNNNVAAILNGG	26	88.4615
A0A1S3XIP5	uncharacterized protein LOC107765574	1	145	35	60	NPQEILLNFQRNLNISNDNNFNFNTD	26	88.4358
A0A1S4DEM1	B3 domain-containing transcription factor NGA1-like	170	244	173	198	FSNNFQYRSNINHQYPAAWNHPLFLQ	26	88.2686
A0A1S4A5D1	KH domain-containing protein At4g18375-like	599	713	630	655	QSSNIQQGAYHQSYPAQQSAYQSYTA	26	87.9985
A0A1S4C4D6	uncharacterized protein LOC107815003	20	86	55	80	PQSLYFYPNYQSDYYDNNNNNINTTP	26	87.9084
A0A1S3XQR8	uncharacterized protein LOC107767723	275	337	307	332	GACAFTQSQYEQIVQLLNQSQLQSAN	26	87.9084
A0A1S3XWZ8	transcriptional corepressor LEUNIG_HOMOLOG-like	268	405	276	301	TQNQFLLASQQQQVLAQGNLNSPNYG	26	87.6769
A0A1S3ZSN8	two-component response regulator ORR21-like	285	482	369	394	QYLSIGSPFNNPNFTQNSAGGFVQQQ	26	87.291
A0A1S4C4J9	uncharacterized protein LOC107815002	23	93	62	87	NPNLYVSSSSNYPTNKYISMAAYNPM	26	86.9308
A0A1S3XEB3	uncharacterized protein LOC107764294 isoform X1	862	1159	1055	1080	QQQFLLHQLQYLPQSQQVWQQQVQQM	26	86.2362
A0A1S4CC33	agamous-like MADS-box protein AGL80	178	250	194	219	YGGNFINNNQEQAAIYPYCNSIINHQ	26	85.9918
A0A1S4BK95	HMA domain-containing protein	206	319	265	290	AGFTTNGLTTGHLNSSTSSMIMNLQN	26	84.178
A0A1S4DA98	pre-mRNA-processing protein 40A-like	1	183	136	161	LSSSYNQVNADSSSSHYQMQIHDHSF	26	83.3548
A0A1S3YPF8	transcription factor MYB34-like	185	280	191	216	QLQNSQGPNILNNQTSIFQYNNQLHN	26	82.2357
A0A1S4AUB4	probable serine/threonine-protein kinase clkA	67	385	351	375	NNEEYYNRGSTYYNNNNNNNEEYHN	25	92.3077
A0A1S4D1E0	uncharacterized protein LOC107824935	146	296	148	172	QYGQFAYADQETIGGFGAPYQVEAG	25	89.4582
A0A1S3XE81	insulin-like growth factor 2 mRNA-binding protein 2	229	309	268	292	GHGLYMNSNQEVQMMSSYPQVYTSS	25	89.0836
A0A1S4ASE0	flowering locus K homology domain-like	374	459	418	442	GHGLYMSSNQEAQMMSSYPQVYTSS	25	89.0836
A0A1S4ANB6	uncharacterized protein LOC107799517	1	66	2	26	PLVNYQSPVINNQFNRVSQPINLSS	25	88.9632
A0A1S3Z0W3	protein CUP-SHAPED COTYLEDON 1-like	185	245	199	223	HGFQFAMGRNYINHASNYMNNFPIQ	25	88.8963
A0A1S4AG64	mediator of RNA polymerase II transcription subunit 9	13	91	27	51	QDQLFLQQQQFQQQQFNQPQQLYQQ	25	88.1873
A0A1S4B4Q3	ataxin-8-like	13	97	27	51	QDQLFLQQQQFQQQQFNQPQQLYQQ	25	88.1873
A0A1S3XX99	GBF-interacting protein 1-like isoform X1	212	424	316	340	AQFKENNVHVNGQQQSEGSGVWITP	25	87.0502
A0A1S4CML7	LOB domain-containing protein 36-like	203	293	240	264	ALGSFDNPYQIQQTQQEHCGQVQIQ	25	86.3813
A0A1S3ZCU6	polyadenylate-binding protein RBP47-like	1	77	17	41	QQQQWLAMQQYQQQWMAMQQQQYSP	25	86.2876
A0A1S4A646	uncharacterized protein LOC107794097	1	68	39	63	GQPNYRPYQQVESYQQRLQQAESYQ	25	84.7492
A0A1S3X7I6	Auxin response factor	456	558	529	553	QEVNSSQFQHQQQTKAMSSLSQMTS	25	84.6154
A0A1S3XBG9	30-kDa cleavage and polyadenylation specificity factor 30-like	170	253	171	195	NLTSYNYGYSNRFLQNRNANYSTQA	25	84.602
A0A1S4CVQ9	30-kDa cleavage and polyadenylation specificity factor 30-like isoform X1	170	253	171	195	NLTSYNYGYSNRFFQNRNANYSTQA	25	83.7993
A0A1S4B9M6	30-kDa cleavage and polyadenylation specificity factor 30-like	170	239	172	196	NYGYSNRFYQNRNANYSTQAEKSXN	25	81.8595
A0A1S3YA23	carbon catabolite repressor protein 4 homolog 6 isoform X1	70	168	139	163	GTQYYRNQQFNRPSFYENQQFNRPN	25	80.7358
A0A1S3WXN3	protein indeterminate-domain 5; chloroplastic-like	315	434	386	410	TDHHISSSSIPSLYGNNLNNNNNTA	25	80.709
A0A1S4CA48	probable WRKY transcription factor 61	448	519	476	499	GVLNYANQAYNKNQNIASLAFSSR	24	93.1717
A0A1S4DQJ8	probable WRKY transcription factor 72	457	525	483	506	GVLNYANQAYNKNQNIASLAFSSR	24	93.1717
A0A1S4CS51	Auxin response factor	420	739	566	589	QASIYAQLQQQQLLSVSNQSQLNV	24	91.3043
A0A1S4A1C7	flowering time control protein FCA-like isoform X1	464	600	564	587	NLQASFQSSQQTFTQLQQQLQLMQ	24	90.1477
A0A1S4A7K9	flowering time control protein FCA-like isoform X1	435	589	560	583	NLQASFQSSQQTFTQLQQQLQLMQ	24	90.1477
A0A1S4C4J9	uncharacterized protein LOC107815002	23	93	35	58	YDSNYQQYNYFSQGYILPIQGYPN	24	88.9075
A0A1S4DJE3	Katanin p60 ATPase-containing subunit A1	128	306	253	276	GSYSFAGQVNNYRNTLQQAIPTLN	24	88.796
A0A1S4C615	B3 domain-containing transcription factor NGA1-like	174	244	175	198	NNFQYRSNINHQYPAAWNQPVFLQ	24	88.3501
A0A1S4B091	LOB domain-containing protein 27-like	132	230	199	222	NAVNSLWIQQSYGNSACNNNTMIM	24	88.0992
A0A1S3Y2L5	agamous-like MADS-box protein AGL8 homolog	227	360	285	308	AQVTFGESSSSSIMNFWNNLCNST	24	87.7787
A0A1S4A203	calcium homeostasis endoplasmic reticulum protein-like	1	98	10	33	AAMAFAQQQHQAANTQQQQQFGFH	24	87.068
A0A1S4A2C8	calcium homeostasis endoplasmic reticulum protein-like	1	89	10	33	AAMAFAQQQHQAANTQQQQQFGFH	24	87.068
A0A1S3XXH8	probable WRKY transcription factor 26 isoform X1	454	541	481	504	LANNSNQGMNFNDTFFNTRVQTTQ	24	86.7754
A0A1S4B136	probable WRKY transcription factor 26 isoform X1	452	539	479	502	LANNSNQGMNFNDTFFNTRVQTTQ	24	86.7754
A0A1S3YC29	LOW QUALITY PROTEIN: protein transport protein SEC31 homolog B-like	793	1002	838	861	YAENYQQPFGSSYSSGFNAPVPYQ	24	86.5106
A0A1S3YN46	protein transport protein SEC31 homolog B-like	543	747	585	608	YAENYQQPFGSSYSSGFNAPVPYQ	24	86.5106
A0A1S3XCP5	squamosa promoter-binding-like protein 8	19	109	27	50	HHQFFDPFANTSHQTFTENPSLLN	24	86.4827
A0A1S3YBT4	mediator of RNA polymerase II transcription subunit 8-like isoform X1	293	530	420	443	NTALFNSAQSTPNSQMISNMSAMM	24	86.3991
A0A1S3ZF77	mediator of RNA polymerase II transcription subunit 8-like	602	837	727	750	NTALFNSAQSTPNSQMISNMSAMM	24	86.3991
A0A1S4BRU7	mediator of RNA polymerase II transcription subunit 8-like isoform X1	293	528	418	441	NTALFNSAQSTPNSQMISNMSAMM	24	86.3991
A0A1S3YA57	zinc finger protein JACKDAW-like	48	211	168	191	MYSGILMRNDHQNINTEHDQENTN	24	85.4933
A0A1S4DDC0	LOB domain-containing protein 27-like	115	242	211	234	NAVNSLWIQQSYGNSAYNSNTMIM	24	84.922
A0A1S3ZZD7	regulator of nonsense transcripts 1 homolog	329	569	522	545	SQSLLNPLYSQPFAHYNTQLLNMQ	24	84.7408
A0A1S3Y3X8	transcription factor RAX3	141	315	269	292	PNELISGIGGINNINYPSGQSSIP	24	84.699
A0A1S4AN31	zinc finger CCCH domain-containing protein 19-like	853	968	921	944	GYGNWVTSSVQNSAVSFSSAGASV	24	84.4203
A0A1S4BU02	BEL1-like homeodomain protein 1	1	62	14	37	ADGNIQTLYLMNPNYIHQGYSNDT	24	84.1276
A0A1S4A927	uncharacterized protein LOC107795030	239	331	287	310	YDFEFTNQKNYQNQIKTNAVLTHE	24	84.044
A0A1S3Z148	SAC3 family protein A-like isoform X1	97	270	115	138	GYSNTGYAAYYSGYQQQSNQSYSQ	24	83.4588
A0A1S3ZQZ8	SAC3 family protein A-like isoform X1	97	408	115	138	GYSNTGYAAYYSGYQQQSNQSYSQ	24	83.4588
A0A1S3ZS04	uncharacterized protein LOC107789835 isoform X1	904	1178	1003	1026	SQHHYQQQHLLHGQYQQHQLQLQQ	24	82.9431
A0A1S4AMZ7	uncharacterized protein LOC107799439	241	318	275	298	GANRFNRGNKFNRTLANAHVAATD	24	81.7726
A0A1S4AUB4	probable serine/threonine-protein kinase clkA	67	385	216	238	NNEKYFNGGNTNNNNNYNYYNND	23	93.8781
A0A1S3X507	uncharacterized protein LOC107761140 isoform X1	304	437	400	422	GHMAYMYSQQMYANQMASYGYGN	23	90.6355
A0A1S3ZNG0	target of Myb protein 1-like isoform X1	462	604	567	589	GHMAYMYSQQMYANQMASYGYGN	23	90.6355
A0A1S4CXF4	LOB domain-containing protein 25-like	120	188	161	183	FDQTYGFCIPNYSPNTWNSNTIS	23	90.2283
A0A1S4AZM8	heterogeneous nuclear ribonucleoprotein 1-like	202	393	207	229	RANNFLNNYATHGYNLTSVGGYG	23	90.0829
A0A1S4CJ73	transcription initiation factor TFIID subunit 12b-like isoform X1	44	459	352	374	GQSTIMQNNSSQQQWLKQMPAIS	23	86.8693
A0A1S3XPA3	heterogeneous nuclear ribonucleoprotein 1-like	193	369	194	216	GYNNFPLSRINNFLNGYTQGYSP	23	86.3749
A0A1S3ZA30	heterogeneous nuclear ribonucleoprotein 1-like	193	369	194	216	GYNNFPLSRINNFLNGYTQGYSP	23	86.3749
A0A1S4ATZ6	far upstream element-binding protein 1-like	292	677	400	422	DTAAYGYNQLSATGYSQGQSYSQ	23	86.3022
A0A1S3Z148	SAC3 family protein A-like isoform X1	97	270	208	230	TSGAYNNQTNVWHEGQYAAYTSH	23	86.084
A0A1S3ZQZ8	SAC3 family protein A-like isoform X1	97	408	346	368	TSGAYNNQTNVWHEGQYAAYTSH	23	86.084
A0A1S3Y9I7	mediator of RNA polymerase II transcription subunit 15a-like isoform X1	148	400	224	246	QQQQFQTTQRYLYQQQLHRQMIK	23	86.0259
A0A1S3X7P1	trihelix transcription factor GT-2-like	1	72	29	51	QHRFIMENASTSSPFFPINYNHH	23	84.7753
A0A1S3YFJ6	uncharacterized protein LOC107775635	195	281	197	219	NQLSYQQLQVAQFQRLKQQQIMK	23	84.4409
A0A1S3YJA5	uncharacterized protein LOC107776637	199	285	201	223	NQLSYQQLQVAQFQRLKQQQIMK	23	84.4409
A0A1S3X7J0	trihelix transcription factor GT-2-like	1	73	30	52	QHRFIMENASTSSPFFPINYSHH	23	83.7284
A0A1S4A7K9	flowering time control protein FCA-like isoform X1	435	589	460	482	SHALFGQMNQVQMSQSASQSPFS	23	82.6087
A0A1S4C1L3	far upstream element-binding protein 1-like isoform X1	296	657	403	425	DNSAYGYNQQSASGYSQGQAYSQ	23	82.4051
A0A1S4DHR7	far upstream element-binding protein 2-like isoform X1	296	657	403	425	DNSAYGYNQQSASGYSQGQAYSQ	23	82.4051
A0A1S4AFW6	putative clathrin assembly protein At5g57200	467	577	467	489	QIQLQNAGYSGYGHEILAQNPFN	23	81.7508
A0A1S3XDN4	trihelix transcription factor GTL1-like	189	291	224	246	NNSNILVSCHQNTTSHQNIPLSS	23	81.5617
A0A1S4B5T1	polyadenylate-binding protein RBP47	1	81	49	71	QQMMYGQQYMPYYQQHQQQQNMQ	23	81.3436
A0A1S3Z3T4	NAC domain-containing protein 92-like	227	308	250	271	GGGNYFTISGLNLNLGSDATTS	22	97.1724
A0A1S4AUB4	probable serine/threonine-protein kinase clkA	67	385	187	208	NKEYYNGCSTNNNNNEEYFNGG	22	93.7519
A0A1S4B1A3	floral homeotic protein APETALA 2-like isoform X1	429	499	452	473	NSQEWYPNNIPPQIFATAAASS	22	90.9395
A0A1S3YAJ8	dr1-associated corepressor homolog	62	123	63	84	QNFNSNFQDSANSLYNNDLLWP	22	90.0882
A0A1S3YPA0	epsin-like	61	122	62	83	QNFNSNFQDSANSLYNNDLLWP	22	90.0882
A0A1S3Y0V2	probable WRKY transcription factor 42	456	531	489	510	LPQIFNQALYNQSKFSGLQLSQ	22	89.3889
A0A1S4D1Y8	probable WRKY transcription factor 31	457	533	491	512	LPQIFNQALYNQSKFSGLQLSQ	22	89.3889
A0A1S3XPZ3	dof zinc finger protein DOF1.4-like	230	316	276	297	MASLIASSLQRQKFISNGNNFH	22	88.1119
A0A1S4CCP7	heterogeneous nuclear ribonucleoprotein 1-like	192	291	195	216	GGQNYGLNRVNNLLNAYTQGYV	22	87.8078
A0A1S4BHU8	uncharacterized protein LOC107808417	67	188	88	109	GLNNEMQQLQQQVIFMKMQEFQ	22	87.6558
A0A1S4C9N0	transcription factor DIVARICATA-like	226	288	230	251	GRLAYNNNQGASLPMHYPYNFG	22	87.5038
A0A1S3ZUD1	uncharacterized protein LOC107790511	283	358	308	329	QNQLYRPAQQQYNNTNNSRAIR	22	87.215
A0A1S3X731	Auxin response factor	506	600	518	539	SGLLYPQLFQQSQGQTAFLPSM	22	87.0477
A0A1S3YD38	Auxin response factor	465	559	477	498	SGLLYPQLFQQSQGQTAFLPSM	22	87.0477
A0A1S3ZZ58	RNA-binding protein Musashi homolog 2-like	187	275	205	226	RANNFLNNYAQGYSLGSIGGYG	22	86.8197
A0A1S4AZM8	heterogeneous nuclear ribonucleoprotein 1-like	202	393	341	362	ASGNYAVFGNNSGNWGASLISA	22	86.394
A0A1S3XY99	uncharacterized protein LOC107770147	13	72	41	62	QVVPYQRQQGYNQQYQQQLAYQ	22	86.318
A0A1S3ZHE5	polyadenylate-binding protein RBP47-like	1	82	21	42	QQQQWMAMQQYQQQWMAMQYPA	22	85.7251
A0A1S4B5T1	polyadenylate-binding protein RBP47	1	81	21	42	QQQQWMAMQQYQQQWMAMQYPA	22	85.7251
A0A1S4C238	GBF-interacting protein 1-like isoform X1	699	885	780	801	DSNVYVSGQQSESSGVWINAHN	22	85.0258
A0A1S4D2E9	GBF-interacting protein 1-like isoform X1	722	908	803	824	DSNVYVSGQQSESSGVWINAHN	22	85.0258
A0A1S3ZQZ8	SAC3 family protein A-like isoform X1	97	408	303	324	AYQNTGAPYQPLSSFQNTGSYA	22	84.2201
A0A1S4AIB8	myb-related protein 315-like	208	295	218	239	QLQNFQLNNQFQNQIPEIPTFS	22	84.1897
A0A1S3YIY3	trihelix transcription factor GT-2-like	184	282	220	241	PNNIFVSSHQNTTSHQNIPLSS	22	82.7607
A0A1S3XBV6	glycine-rich RNA-binding protein 2; mitochondrial-like	125	275	231	252	GSGNYGNTPNSNYSGQGNSFSG	22	82.6543
A0A1S4A7W1	uncharacterized protein LOC107794718	205	313	235	256	QLFHSASTSAIPQQQFQQVPIM	22	82.5175
A0A1S4B1G4	protein indeterminate-domain 5; chloroplastic-like isoform X1	314	441	388	409	TDHHISSSIPSLYGNHLNNNSS	22	81.6662
A0A1S4AVK6	clathrin coat assembly protein AP180-like	606	694	649	670	NSQYTASTNNFWNDQNLSLNLP	22	81.5293
A0A1S3YYJ5	cold and drought-regulated protein CORA-like	118	289	131	151	EQTNYNNYYNNNNYAPRYNYQ	21	95.1585
A0A1S3X119	5'-3' exoribonuclease 2-like	120	284	133	153	EQTNYNNNYYNNNYAPRYNYQ	21	94.5851
A0A1S4D7B8	protein indeterminate-domain 5; chloroplastic-like	211	331	284	304	NNNMFNLNFFQNNDGNINLPS	21	94.2666
A0A1S4ABL9	GATA zinc finger domain-containing protein 14-like	137	396	155	175	NNNNWEYCNGGNINKNEEYYN	21	92.8014
A0A1S4C5Y7	uncharacterized protein LOC107815261	98	172	142	162	SQGNWSNNTNNYYNRSSNPYV	21	91.9892
A0A1S3XXT0	uncharacterized protein LOC107770003	30	104	73	93	NQENWSNNIINFSNWSSNRYV	21	91.814
A0A1S4AEF8	protein indeterminate-domain 2-like	279	458	406	426	MYSGILMSNDQNINGGFVKNV	21	91.4477
A0A1S3XJE4	uncharacterized protein LOC107765855	419	486	454	474	SQGNWSNANNNYANRSSNPYV	21	91.3681
A0A1S3YZ05	uncharacterized protein LOC107781196	285	352	320	340	SQGNWSNNNNNYANRSSNPYV	21	90.2532
A0A1S4C7K0	uncharacterized protein LOC107815804	285	358	328	348	SQGNWSNNNNNYANRSSNPYV	21	90.2532
A0A1S4CJK5	uncharacterized protein LOC107819742	323	390	358	378	SQGNWSNNNNNYANRSSNPYV	21	90.2532
A0A1S4D223	uncharacterized protein LOC107825007	212	285	255	275	SQGNWSNNNNNYANRSSNPYV	21	90.2532
A0A1S4D2N9	uncharacterized protein LOC107825365	353	420	388	408	SQGNWSNNNNNYANRSSNPYV	21	90.2532
A0A1S3ZYU9	target of Myb protein 1-like isoform X1	433	655	458	478	ASQAYLGYQDQSFNSYVAPWA	21	90.2054
A0A1S4ADR9	target of Myb protein 1-like isoform X1	423	647	448	468	ASQAYLGYQDQSFNSYVAPWA	21	90.2054
A0A1S3ZB40	flowering locus K homology domain-like	444	518	453	473	AQQLIQNSIADATNSMQNAAA	21	89.9825
A0A1S4DKG0	flowering locus K homology domain-like isoform X1	477	551	486	506	AQQLIQNSIADATNSMQNAAA	21	89.9825
A0A1S3ZRI6	pre-mRNA-processing factor 39	707	812	766	786	GYGAYPSTYPAQAFPQQNYAQ	21	88.7402
A0A1S3XWD1	polygalacturonase-1 non-catalytic subunit beta-like	177	341	219	239	QDFTTYSQNANAGDQAFTNYG	21	88.5969
A0A1S4AUB4	probable serine/threonine-protein kinase clkA	67	385	245	265	GGSTYYYYNNNNNEEEYFNGG	21	88.1828
A0A1S4B6Y2	uncharacterized protein LOC107805228	148	438	395	415	KNVNFEGLFGNNQNHSVSTSN	21	87.9121
A0A1S4AZE0	uncharacterized protein LOC107802871	172	248	192	212	QDVAYSMAPQSYTVMNTYPYA	21	87.8325
A0A1S4AAU4	ethylene-responsive transcription factor ERF113-like	245	322	253	273	TQPNYYYNNTNINPQIFLNDD	21	87.498
A0A1S4DKE0	5'-3' exoribonuclease	1015	1092	1047	1067	QQSGYNTSTSYEPYGAGSYNQ	21	87.4025
A0A1S4DQ13	Auxin response factor	429	689	609	629	QQSLLAQQSVLQQQSQLGPIQ	21	86.9565
A0A1S4D1E0	uncharacterized protein LOC107824935	146	296	270	290	PNSNYNYPEYPNYGDSFFPSS	21	86.6858
A0A1S4BRB9	calmodulin-binding protein 60 D-like	389	497	452	472	GSYTIQSQNANLSVNEQLNGA	21	86.0487
A0A1S4A1W7	protein FREE1-like	1	125	73	93	QPYNYYPYNQNQASLSYDYST	21	86.0169
A0A1S3WY78	homeobox protein knotted-1-like LET6	1	76	51	71	SSNNIGGNNNNNILFLPFMDN	21	85.8417
A0A1S4D6L9	homeobox protein knotted-1-like LET6 isoform X1	1	76	51	71	SSNNIGGNNNNNILFLPFMDN	21	85.8417
A0A1S3XDN4	trihelix transcription factor GTL1-like	189	291	266	286	LQANTNFPSHQNISAMSYSTS	21	84.6313
A0A1S3YIY3	trihelix transcription factor GT-2-like	184	282	257	277	LQANTNFPSHQNISAMSYSTS	21	84.6313
A0A1S3ZDU9	transcription factor CYCLOIDEA-like	1	73	30	50	GNQILLHHHQNQFSSHHFAKN	21	83.628
A0A1S4CRR5	uncharacterized protein LOC107821859	8	68	15	35	QAESYSYTTTDVGYGNGNGYG	21	83.3094
A0A1S4C8P3	zinc finger CCCH domain-containing protein 16-like isoform X1	206	368	319	339	SQVTSQSHQNPFTPSNISASS	21	82.5131
A0A1S4D1U9	zinc finger CCCH domain-containing protein 16-like isoform X1	206	394	347	367	SQVTSQSHQNPFTPSNISASS	21	82.5131
A0A1S3ZPZ5	transcription factor bHLH91-like	29	127	30	50	TYNNSSQQNAAFVAAAALEMQ	21	81.6213
A0A1S3Z9M6	two-component response regulator ORR21-like	285	480	310	329	IQTNIVTNLQQQQLDQEINQ	20	93.0268
A0A1S4CZD6	uncharacterized protein LOC107824140	271	346	314	333	HQGNWNNNNNFANRSSNPYV	20	91.8729
A0A1S4DBY0	uncharacterized protein LOC107828181	891	1352	985	1004	AQLNTVGQNSMQLGNQMDIK	20	91.6388
A0A1S4C0S0	uncharacterized protein LOC107813851	78	144	113	132	SQGNWSNNNNYANRSSNPYV	20	90.7358
A0A1S4DPT5	Histone acetyltransferase	199	428	202	221	QQSTSNFSINSSGNNLVPSM	20	89.6321
A0A1S3YYM1	uncharacterized protein LOC107781154	136	209	139	158	QQFNQQGALSYNSNNHNHYP	20	89.6321
A0A1S4CKW7	polygalacturonase-1 non-catalytic subunit beta-like	178	342	221	240	DFTAYSQNANAGDQSFSNYG	20	89.398
A0A1S4AN38	SWI/SNF complex component SNF12 homolog	1	99	48	67	SFQLSQLTAAHAQAIAQAQS	20	88.9632
A0A1S4C9E2	SWI/SNF complex component SNF12 homolog	1	97	48	67	SFQLSQLTAAHAQAIAQAQS	20	88.9632
A0A1S3ZEZ0	uncharacterized protein LOC107786080	343	427	387	406	RSQYYDQSGNYHQRNHFNNY	20	88.796
A0A1S4A8J0	uncharacterized protein LOC107794871	340	424	385	404	RSQYYDQSGNYHQRNHFNNY	20	88.796
A0A1S4CGL8	uncharacterized protein LOC107818741	268	348	281	300	KYQTYSSAPLTYQPTLNYQA	20	88.5117
A0A1S3ZBT2	probable transcription factor KAN2	54	165	58	77	NNNNINNSSCFELSLSSNIN	20	88.311
A0A1S3XL90	protein HOMOLOG OF MAMMALIAN LYST-INTERACTING PROTEIN 5-like	259	367	343	362	ADASYSTLASSSTANFSSNA	20	88.2107
A0A1S3ZXZ4	uncharacterized protein LOC107791715	100	160	103	122	RGGNFNSMGQIYRGISWSSS	20	86.9064
A0A1S3ZD04	heterogeneous nuclear ribonucleoprotein 1-like	239	367	242	261	GYGAYGGYDGYGKFAGSYGA	20	86.1204
A0A1S4AAB7	Histone acetyltransferase	385	491	397	416	SMSKINSPLITNQSNLTASQ	20	86.0201
A0A1S4BAJ4	5'-3' exoribonuclease 3-like	180	276	212	231	QQSGYSTSTSYEPYGDGNYN	20	85.7525
A0A1S4A204	pentatricopeptide repeat-containing protein At2g15690-like isoform X1	77	370	137	156	GQVYSQGFQNQNFSQRPNIS	20	85.3344
A0A1S3ZTV0	uncharacterized protein LOC107790329 isoform X1	52	118	94	113	NQSQIQQPNLNGYMYGNQFY	20	85.2843
A0A1S4CCY5	uncharacterized protein LOC107817723 isoform X1	1	386	92	111	QFLNQNVAMQNLNQLLQLQM	20	84.6154
A0A1S3ZQZ8	SAC3 family protein A-like isoform X1	97	408	280	299	AYQNTGDSGYQQQSSQSYSQ	20	84.0803
A0A1S3XNG5	nuclear transcription factor Y subunit B-7-like	83	156	132	151	TDQSFPLPLISQNSIQSQLS	20	83.7793
A0A1S4BGP4	nuclear transcription factor Y subunit B-3-like	160	227	203	222	TDQSFPFPLISQNSIQSQLS	20	83.7793
A0A1S4CRF6	AT-hook motif nuclear-localized protein	1	140	116	135	QQQNSGFPFNSAVNTASASA	20	83.7793
A0A1S3ZQZ8	SAC3 family protein A-like isoform X1	97	408	142	161	AYQNTGDNGYQQQSNQSYSQ	20	83.5284
A0A1S3ZQZ8	SAC3 family protein A-like isoform X1	97	408	165	184	AYQNTGDNGYQQQSNQSYSQ	20	83.5284
A0A1S3ZQZ8	SAC3 family protein A-like isoform X1	97	408	188	207	AYQNTGDNGYQQQSNQSYSQ	20	83.5284
A0A1S3ZQZ8	SAC3 family protein A-like isoform X1	97	408	211	230	AYQNTGDNGYQQQSNQSYSQ	20	83.5284
A0A1S3ZQZ8	SAC3 family protein A-like isoform X1	97	408	234	253	AYQNTGDNGYQQQSNQSYSQ	20	83.5284
A0A1S3ZVW1	pentatricopeptide repeat-containing protein At2g15690	60	281	137	156	GQGYSQGFQNQNLSQRPNIS	20	83.01
A0A1S3X4G6	R3H domain-containing protein 2-like	266	342	298	317	NNGVFMQWPTQSMIYAHSYD	20	82.7759
A0A1S4CS51	Auxin response factor	420	739	603	622	QDFPFQQQATQQSNLLQKSQ	20	82.6923
A0A1S4ACR8	30-kDa cleavage and polyadenylation specificity factor 30-like	170	249	172	191	NYGYSNRFYQNRNANYSTQA	20	82.0067
A0A1S3ZW24	multiple organellar RNA editing factor 8; chloroplastic/mitochondrial-like	234	397	340	359	PNQNYASNTSGGNPYQNQSM	20	81.806
A0A1S3ZQZ8	SAC3 family protein A-like isoform X1	97	408	257	276	AYQNTGDNGYQQQSSQSYSQ	20	81.806
A0A1S4CHP4	protein FREE1-like	1	179	98	117	QPNYYPYDQNQTPVSYDFSA	20	80.4181
A0A1S4DE46	protein FREE1-like	1	179	98	117	QPNYYPYDQNQTPVSYDFSA	20	80.4181
A0A1S3Z9K4	AT-hook motif nuclear-localized protein	1	140	116	135	QQQNSGFPFNSVANTASASA	20	80.2676
A0A1S4BQ54	AP2-like ethylene-responsive transcription factor PLT2	380	509	448	466	THQFYNNYLQSNPVFLHGL	19	96.7435
A0A1S4CTB4	AP2-like ethylene-responsive transcription factor PLT2	381	511	450	468	THQFYNNYLQSNPVFLHGL	19	96.7435
A0A1S4BWG7	RNA-binding protein BRN1-like	217	343	247	265	NQPAFQNIVSPINQASALR	19	96.0394
A0A1S4A1W7	protein FREE1-like	1	125	4	22	NDVNSSYFQYYQPHIQNPN	19	95.7226
A0A1S3ZC31	zinc finger protein JACKDAW-like	165	262	165	183	NNLNFNQQPNLAGRISQIG	19	95.6522
A0A1S4D8Q5	transcriptional regulator TAC1-like	66	149	100	118	EQHHYYSRAQMNYQFYYQH	19	93.4871
A0A1S4D252	diacylglycerol kinase theta-like	186	247	186	204	QQQYFGVYAYGNSSTPYWN	19	93.135
A0A1S4A0J5	uncharacterized protein LOC107792499	275	350	318	336	HQENWNNNNNFANRSSNLY	19	92.3957
A0A1S4BJ90	cleavage stimulating factor 64	274	392	331	349	ASTNFSYNSQLGTTNTNYH	19	91.9204
A0A1S4D542	uncharacterized protein LOC107825980	78	153	121	139	HQGNWNNNNNFANRSSNPY	19	91.8676
A0A1S3ZHG7	zinc finger protein JACKDAW-like isoform X1	210	307	210	228	NNLNFNQQPNLVGGISQIG	19	91.85
A0A1S4BSW6	uncharacterized protein LOC107811536	378	451	421	439	HQGNWNNNNNLENRSSNPY	19	91.6388
A0A1S4BHU8	uncharacterized protein LOC107808417	67	188	148	166	GAANYALATEIGNTNWLQR	19	91.0755
A0A1S3XQC4	uncharacterized protein LOC107767561	179	260	186	204	NDMAYAPSPYAVMNAQPFG	19	90.9699
A0A1S4BKQ6	putative mediator of RNA polymerase II transcription subunit 8	346	660	445	463	HQQMYQPQQYVHAGQYIHH	19	90.7763
A0A1S4CWY4	uncharacterized protein LOC107823405	343	653	445	463	HQQMYQPQQYVHAGQYIHH	19	90.7763
A0A1S4CV15	RNA-binding protein 24-like isoform X1	141	247	161	179	PTGYYSVYGGAASQYPVYG	19	89.2977
A0A1S3ZA75	uncharacterized protein LOC107784491	457	669	606	624	TVVQIPQSQYHQQYYGLSQ	19	89.104
A0A1S3ZA75	uncharacterized protein LOC107784491	457	669	542	560	VQSNIADATAVASSQQLTP	19	88.6992
A0A1S3XIK1	transcription initiation factor TFIID subunit 4b-like isoform X1	358	423	381	399	AGNNYSAYSASNVHSSTTQ	19	88.2239
A0A1S4B6Y2	uncharacterized protein LOC107805228	148	438	336	354	KNVNFEALFGNNQNNSAST	19	87.7486
A0A1S4D8Y9	uncharacterized protein LOC107827328	104	167	112	130	NDQSYTYVNNVNTNAVHQM	19	87.3262
A0A1S3XYD0	pre-mRNA-processing protein 40A-like isoform X1	1	184	137	155	LSSSYNQVNADSSSSQYQM	19	86.9565
F2VJ77	CP-interacting protein 3	1	144	89	107	HSANFSSSTNMVHSDGGYG	19	86.9565
A0A1S4A7V7	LOB domain-containing protein 36-like isoform X1	204	290	243	261	ALGSFDNSYQIQQTQQEHC	19	86.7277
A0A1S4BS55	transcription initiation factor TFIID subunit 4b-like isoform X1	359	424	382	400	AGNNYSAYSASNLNSSTTQ	19	85.9004
A0A1S4CFA0	protein TIME FOR COFFEE-like isoform X1	878	1015	885	903	NEAQYLAILQNNAYAFPIP	19	85.7948
A0A1S4D161	protein TIME FOR COFFEE-like isoform X1	876	1011	883	901	NEAQYLAILQNNAYAFPIP	19	85.7948
A0A1S4AYY0	Auxin response factor	427	713	439	457	MMSNYLNSLSGSVLQNLAG	19	85.7595
A0A1S4BHX8	ethylene-responsive transcription factor ABR1-like	270	347	277	295	TQPNYNNTNISPQNFLNDD	19	85.2843
A0A1S3ZC31	zinc finger protein JACKDAW-like	165	262	207	225	RLSLWLNQANNNSQLNNTL	19	84.9498
A0A1S4DDC0	LOB domain-containing protein 27-like	115	242	120	138	QQQEISSTALSDSVSHIQL	19	84.7914
A0A1S3ZST0	uncharacterized protein LOC107790039	263	349	307	325	QNQEINQQLTQALMNNASA	19	84.4746
A0A1S3ZJP1	Protein transport protein sec16	486	641	618	636	ALSDYYGSQTTANYSQQAF	19	84.2281
A0A1S3X5N8	protein HOMOLOG OF MAMMALIAN LYST-INTERACTING PROTEIN 5-like	258	393	260	278	SQNDYSSHNFQQTGPVNIS	19	83.9641
A0A1S4BS74	dof zinc finger protein DOF1.4-like	231	317	236	254	GFNSIKQIQDVMTNSNTTN	19	83.4184
A0A1S4DH69	heterogeneous nuclear ribonucleoprotein 1-like isoform X1	243	326	274	292	AAGFYSGYGGYGYGFGFSG	19	83.26
A0A1S4B2L8	regulator of nonsense transcripts 1 homolog isoform X1	268	586	539	557	SQSLLNPLYSQPFAPYNTQ	19	81.6758
A0A1S4BT24	cleavage stimulating factor 64-like isoform X1	264	354	330	348	VASTTNFSYNNQLGTTNTN	19	81.4645
A0A1S4DPK5	nuclear transcription factor Y subunit C-9-like isoform X1	1	89	13	31	GVVTSSAPIYGAPYQANQM	19	80.9717
A0A1S3ZNR6	ATP-dependent helicase BRM	1	163	137	154	VQQAYLQYAYQAAQQKSA	18	95.039
A0A1S4ABL9	GATA zinc finger domain-containing protein 14-like	137	396	285	302	NEEEYYSGGNTNNIINKN	18	93.887
A0A1S4CF22	uncharacterized protein LOC107818298	396	470	439	456	HQGNWNNNNFANRSSNPY	18	91.8803
A0A1S4AVK6	clathrin coat assembly protein AP180-like	606	694	621	638	NNVNSFNFATLDELYNQN	18	91.4716
A0A1S3Z683	nuclear pore complex protein NUP1-like	1018	1274	1029	1046	NAVNISSSTTPNIFNFGG	18	91.4158
A0A1S4BXA9	Auxin response factor	459	547	524	541	HQHAYQEAFQIPHDQLQQ	18	91.3415
A0A1S4C339	Auxin response factor	457	547	524	541	HQHAYQEAFQIPHDQLQQ	18	91.3415
A0A1S3YKG9	Dirigent protein	193	257	235	252	QQANTILQNSGNNNVVNG	18	91.3229
A0A1S3YSE8	flowering locus K homology domain-like isoform X1	473	542	484	501	LVQNSIADAASSMQNTAA	18	91.3229
A0A1S3ZBU9	flowering locus K homology domain-like	280	348	291	308	LVQNSIADAASSMQNTAA	18	91.3229
A0A1S4CJ73	transcription initiation factor TFIID subunit 12b-like isoform X1	44	459	395	412	QQQLTSSQQLHQNLIGLN	18	91.3043
A0A1S4CSJ6	H/ACA ribonucleoprotein complex non-core subunit NAF1	207	480	328	345	AVPAINGSLNFNQGNHFG	18	90.9699
A0A1S3Z354	transcription factor MYB39-like	187	279	244	261	NLGSYNLVNGQNLQENVM	18	90.6355
A0A1S4D7K6	transcription factor MYB35-like	187	279	244	261	NLGSYNLVNGQNLQENVM	18	90.6355
A0A1S4D5I3	clathrin coat assembly protein AP180-like	553	628	568	585	NSVNSFNFTTLDELYNQN	18	90.0409
A0A1S3WXN3	protein indeterminate-domain 5; chloroplastic-like	315	434	325	342	VASMFNLNFFQNSNNNSE	18	89.6135
A0A1S4B1G4	protein indeterminate-domain 5; chloroplastic-like isoform X1	314	441	324	341	VASMFNLNFFQNSNNNSE	18	89.6135
A0A1S4CCQ9	uncharacterized protein LOC107817586	157	220	188	205	SQGNWSNNNNNYANQSSN	18	89.5206
A0A1S3Z9M6	two-component response regulator ORR21-like	285	480	428	445	AQNGYNMNVNAAHLGYSS	18	89.2977
A0A1S3XIP5	uncharacterized protein LOC107765574	1	145	123	140	NDYQFNSMGYESNFPFDY	18	88.9446
A0A1S4CDU8	transcription factor HEC1-like	50	119	72	89	NFLNIPSTNISFTNSYQN	18	88.7031
A0A1S4CH66	glycine-rich RNA-binding protein 4; mitochondrial-like	125	207	148	165	ASSNYGGGGNYGTNNSYP	18	88.2943
D6PZY7	RNA-binding glycine-rich protein	125	218	148	165	ASSNYGGGGNYGSNNSYP	18	88.2943
A0A1S4DM73	Auxin response factor	455	744	583	600	QASIYAQQQQLLSASNQS	18	88.2572
A0A1S4CQU1	uncharacterized protein LOC107821461	426	515	442	459	DSVVIQASQHNLYQQPQF	18	87.8855
A0A1S3YV92	uncharacterized protein LOC107780050 isoform X1	1	84	33	50	LMGNYYNNLGMNFNVNNN	18	87.6068
A0A1S3XF06	WW domain-containing protein C11B10.08-like	158	242	220	237	SQASYGQQQGNYGQGSYG	18	87.5883
A0A1S4CKE1	Dirigent protein	193	257	212	229	PLNNINNVVNNNNYPFLA	18	87.4582
A0A1S3ZSN8	two-component response regulator ORR21-like	285	482	430	447	VQNGYNMNVNAAHLGYSG	18	87.291
A0A1S4AN31	zinc finger CCCH domain-containing protein 19-like	853	968	877	894	SQNATVQSIQSLNIQNPN	18	87.1423
A0A1S3YCN8	Phospholipase D	1	147	110	127	SSSLFLQQQGSFKFGSYQ	18	87.0123
A0A1S3Y0T6	Auxin-responsive protein	178	471	191	208	QQPNYLHSLSGPVLQNVG	18	86.9565
A0A1S3YPU6	AT-hook motif nuclear-localized protein 23-like	214	275	227	244	GSGNFADPTIGLPFLNLP	18	86.9565
A0A1S3XWL1	RNA-binding protein 42-like	1	67	9	26	AAAAYSSQYNYLNGTYFP	18	86.9565
A0A1S4AHY0	uncharacterized protein LOC107797847	1	141	77	94	SQQQYSSYYAPNYSNTYH	18	86.4548
A0A1S4BXW1	transcription factor bHLH123-like	124	186	126	143	GDLNSNTNNYQLEASNSQ	18	86.2505
A0A1S4CVP9	uncharacterized protein LOC107823217	12	80	44	61	QTVISGAPYISSSLYNIP	18	86.0461
A0A1S4A997	heterogeneous nuclear ribonucleoprotein 1-like	326	393	333	350	GLGSFVGSTSGNYGVFGN	18	85.916
A0A1S3XYK5	uncharacterized protein LOC107770170	67	126	85	102	QQSGISDMQQFQQQVMFM	18	85.6187
A0A1S3XN77	polyadenylate-binding protein RBP47-like	1	63	13	30	LQQQWLAMQQYQQQWMAM	18	85.5258
A0A1S3XBV6	glycine-rich RNA-binding protein 2; mitochondrial-like	125	275	201	218	GYGSYGGGSNYGNDNSYP	18	85.5072
A0A1S4AMI7	transcription factor MYB28-like	141	319	273	290	PNELISGIGGINNINYPS	18	85.0613
A0A1S4D8Y9	uncharacterized protein LOC107827328	104	167	145	162	QNNNYNIFFNQQPVFVNP	18	84.9127
A0A1S4BZJ3	regulator of nonsense transcripts 1 homolog	326	563	522	539	LNPLYSQPFAHYNTQPFN	18	84.5596
A0A1S4BJ65	transcription factor bHLH112-like	158	233	171	188	STVISSSFPMNSSFSNYP	18	84.5039
A0A1S4BNE2	transcription factor bHLH112-like	150	241	179	196	STVISSSFPMNSSFSNYP	18	84.5039
A0A1S3YKG9	Dirigent protein	193	257	212	229	PLNTINNVVDNNNYPFLA	18	84.4482
A0A1S4CS51	Auxin response factor	420	739	654	671	QQSLTEQQLQLQLLNKLQ	18	84.4482
A0A1S4DM73	Auxin response factor	455	744	667	684	QQSLTEQQLQLQLLNKLQ	18	84.4482
A0A1S3Z5V8	uncharacterized protein LOC107783136	399	469	431	448	SENQYSENTQDTNEYNIP	18	83.8722
A0A1S4CMV9	heterogeneous nuclear ribonucleoprotein 1-like	263	324	272	289	YGPFYNLDASYGASSSWG	18	83.612
A0A1S4BMZ1	GRF1-interacting factor 3-like	75	168	132	149	QMLHFQQQQQFQGQYGFG	18	83.4634
A0A1S4C8P3	zinc finger CCCH domain-containing protein 16-like isoform X1	206	368	260	277	SASSFSQLGALLNTGASA	18	83.1104
A0A1S4D1U9	zinc finger CCCH domain-containing protein 16-like isoform X1	206	394	290	307	SASSFSQLGALLNTGASA	18	83.1104
A0A1S3XPA3	heterogeneous nuclear ribonucleoprotein 1-like	193	369	340	357	GSGNFSNTGVWGSSSISS	18	83.0918
A0A1S3X3K4	ubiquitin domain-containing protein DSK2b-like	392	490	404	421	MQSLLSNPQYMNQILGLN	18	82.7759
A0A1S4DMW4	ubiquitin domain-containing protein DSK2b-like	392	481	404	421	MQSLLSNPQYMNQILGLN	18	82.7759
A0A1S3ZA30	heterogeneous nuclear ribonucleoprotein 1-like	193	369	340	357	GAGNFSNTGVWGSSSISS	18	82.683
A0A1S3XYJ1	probable transcriptional regulator SLK2 isoform X1	552	698	576	593	ALTNYQNMLMRQNSMNSN	18	82.2185
A0A1S4DHQ6	probable WRKY transcription factor 30	233	403	361	378	SSSSYFGLSSNSEMNTFG	18	81.4939
A0A1S3ZHE5	polyadenylate-binding protein RBP47-like	1	82	49	66	QQMMYGQQYMPYYQQHQQ	18	81.4567
A0A1S4CKE1	Dirigent protein	193	257	235	252	QQANTVLQNSGNNNVVNG	18	81.2152
A0A1S4AN01	uncharacterized protein LOC107799413	182	313	235	252	QLFHSASTSAIPQQQFQQ	18	80.602
A0A1S4A2Q0	uncharacterized protein LOC107793097	455	560	539	555	VQSNIVDANAAASSQQL	17	97.9933
A0A1S3XTU6	uncharacterized protein LOC107768740	1	112	3	19	GQGNYATQIGQNANTSR	17	97.3244
A0A1S4C8I3	bromodomain-containing protein 4-like	1	63	3	19	GQGNYATQIGQNANTSR	17	97.3244
A0A1S3Z354	transcription factor MYB39-like	187	279	200	216	SQVLFQKFQENQILYAP	17	94.4718
A0A1S3XPT4	NAC domain-containing protein 30-like	170	232	194	210	FNNAFNQTTNFHQFTFN	17	93.3504
A0A1S4CSS3	uncharacterized protein LOC107822298	259	321	300	316	GNSAYSNQNYYNQQQPY	17	92.6618
A0A1S4CID9	uncharacterized protein LOC107819202	71	144	114	130	HQGNWNNNFANRSSNPY	17	91.8946
A0A1S4B8Q9	uncharacterized protein LOC107805720	183	349	315	331	VGQTIMQEIIGGGNYSD	17	91.3634
A0A1S4ASS7	uncharacterized protein LOC107800827	418	500	436	452	PLVNYQSPVINNQFNRV	17	90.6945
A0A1S3XHD3	uncharacterized protein LOC107765158 isoform X1	388	467	399	415	GFGSYNQQSYQEYENSA	17	89.7698
A0A1S4AI10	uncharacterized protein LOC107797885 isoform X1	1	382	288	304	QISNFAMNAQLGLLNAN	17	89.4354
A0A1S4CCY5	uncharacterized protein LOC107817723 isoform X1	1	386	291	307	QISNFAMNAQLGLLNGN	17	89.4354
A0A1S3X716	putative clathrin assembly protein At5g57200	426	543	502	518	MMVQYQHQYSQQTWYMG	17	89.3567
A0A1S4CJ73	transcription initiation factor TFIID subunit 12b-like isoform X1	44	459	326	342	TAQKISVQNLPRTSFIN	17	89.337
A0A1S4A419	transcription factor PIF4-like	405	483	412	428	NQAAICQNSMLNSVNYQ	17	89.0813
A0A1S3YH03	ABSCISIC ACID-INSENSITIVE 5-like protein 7	165	266	195	211	NGLLINQIAANNMLNVV	17	88.9435
A0A1S3Z283	ABSCISIC ACID-INSENSITIVE 5-like protein 7	165	225	195	211	NGLLINQIAANNMLNVV	17	88.9435
A0A1S3Y595	uncharacterized protein LOC107772374 isoform X1	30	137	111	127	HQTTYIPTLSHYQYNTN	17	88.1173
A0A1S4ADR8	GRF1-interacting factor 1-like	71	171	130	146	QQSLSALQQQQAYHNQL	17	87.9795
A0A1S4DIK1	GRF1-interacting factor 1-like	71	162	121	137	QQSLSALQQQQAYHNQL	17	87.9795
A0A1S3X337	glutenin; high molecular weight subunit 12-like	1	150	22	38	QIQAYAYDQSTYGQYQQ	17	87.7238
A0A1S4AHS7	pre-mRNA-processing protein 40A-like isoform X1	1	166	95	111	GILLSQAIQMPFIQSSM	17	87.3303
A0A1S4AZ13	protein E6-like	72	201	117	133	NNNNYNQYCSGDHNTYD	17	87.3106
A0A1S4AI10	uncharacterized protein LOC107797885 isoform X1	1	382	195	211	QTQNFNIPASANSQISQ	17	87.1139
A0A1S4C5N7	zinc finger protein JACKDAW-like	311	375	318	334	NSALFGNGFGLMGSSFS	17	86.9565
A0A1S4DES4	glycine-rich RNA-binding protein 2; mitochondrial-like	123	242	139	155	GGGNYGAGGYGGGGNYG	17	86.9565
A0A1S3ZKN9	Auxin response factor	435	554	435	451	NQQYQAMLATGLQNFGS	17	86.6614
A0A1S4DHR0	Auxin response factor	435	552	435	451	NQQYQAMLATGLQNFGS	17	86.6614
A0A1S3Z683	nuclear pore complex protein NUP1-like	1018	1274	1127	1143	ALSGFTFGASSSSFATP	17	86.4647
A0A1S3ZHG7	zinc finger protein JACKDAW-like isoform X1	210	307	252	268	RLSLWLNQVNNNSQLNN	17	86.445
A0A1S3ZA75	uncharacterized protein LOC107784491	457	669	480	496	QQQQFIPTSTHYIQHTA	17	86.3073
A0A1S4AYY0	Auxin response factor	427	713	599	615	NQHHFSENQAQFQLLQK	17	85.8155
A0A1S4B136	probable WRKY transcription factor 26 isoform X1	452	539	516	532	GNSSYSGFDTSSGSYMN	17	85.6187
A0A1S3ZTI7	putative clathrin assembly protein At5g57200	462	584	543	559	MMVQYQHQYSQQTWYTG	17	85.2449
A0A1S4CTB4	AP2-like ethylene-responsive transcription factor PLT2	381	511	483	499	TGGYFGNSTGLGVISSN	17	84.7138
A0A1S4DIK1	GRF1-interacting factor 1-like	71	162	90	106	AGQHYLQQQLTTQSLMA	17	84.4383
A0A1S3ZA30	heterogeneous nuclear ribonucleoprotein 1-like	193	369	240	256	GFAQFGSGYGMGLNFEP	17	83.7498
A0A1S4DCK6	zinc finger CCCH domain-containing protein 62-like	375	481	380	396	TNVNLNTNGFGNGVNSN	17	83.6907
A0A1S4AUH4	uncharacterized PE-PGRS family protein PE_PGRS46-like	305	415	328	344	AGNKIGNNNTATGGNYQ	17	83.1792
A0A1S3XMM7	uncharacterized protein LOC107766836 isoform X1	739	833	761	777	GHASFNAAAAAAQSSHM	17	82.6087
A0A1S3XXH8	probable WRKY transcription factor 26 isoform X1	454	541	518	534	GSSSYSGFDTSSGSYMN	17	82.6087
A0A1S4AWS0	uncharacterized protein LOC107802024 isoform X1	1	91	66	82	NFANFPIQQNPNFQFQQ	17	81.6447
A0A1S4DPE2	uncharacterized protein LOC107832001 isoform X1	1	91	66	82	NFANFPIQQNPNFQFQQ	17	81.6447
A0A1S3XHI5	uncharacterized protein LOC107765247	301	360	331	347	AFQGYPMQGVPYYPAYP	17	80.4053
A0A1S4CSJ5	uncharacterized protein LOC107822093	301	360	331	347	AFQGYPMQGVPYYPAYP	17	80.4053
A0A1S3Y943	target of Myb protein 1-like	388	618	436	452	SNAAWNGQISQQQQSSS	17	80.2676
A0A1S4D915	target of Myb protein 1-like	382	612	430	446	SNAAWNGQISQQQQSSS	17	80.2676
A0A1S3ZTV7	protein FREE1-like isoform X1	1	130	4	19	NDVNSSYFQYYQPLIP	16	95.1714
A0A1S4CQJ1	metacaspase-3-like	30	94	53	68	YSNNINAMNTGLPAYP	16	93.6455
A0A1S3ZX83	mediator of RNA polymerase II transcription subunit 12-like	1	150	22	37	QIQAYAYDQYQQGASQ	16	93.2692
A0A1S4CYX2	probable serine/threonine-protein kinase clkA	15	285	18	33	GANTYYNNNNNNKEYH	16	92.8721
A0A1S3ZF30	HMA domain-containing protein	167	379	324	339	QQQQYNPSSVLMNLQN	16	91.9732
A0A1S4BCZ3	HMA domain-containing protein	166	381	326	341	QQQQYNPSSVLMNLQN	16	91.9732
A0A1S3XHT6	Protein transport protein sec16	523	599	579	594	GSQNTVNYSPQAFQNT	16	91.9523
A0A1S4B8I7	Protein transport protein sec16	524	600	580	595	GSQNTVNYSPQAFQNT	16	91.9523
A0A1S4DEG2	putative proline-rich receptor-like protein kinase PERK6 isoform X1	1	182	162	177	NNNNIDNNNNNNNNHN	16	91.6388
A0A1S3XY34	BEL1-like homeodomain protein 4 isoform X1	173	248	185	200	QISSINAAESAMNLFA	16	90.8445
A0A1S4BW33	homeobox protein 2-like	108	215	180	195	NNQYYTGDSTYDNNNN	16	90.6982
A0A1S3Z148	SAC3 family protein A-like isoform X1	97	270	250	265	AASQYQQQYKQWAEYY	16	89.8829
A0A1S4BAH4	probable BOI-related E3 ubiquitin-protein ligase 3	1	74	42	57	LQQNFQQQSFLQILPQ	16	89.862
A0A1S3XLT6	TBC1 domain family member 5 homolog A-like	126	221	166	181	QQQQFYGGDNFYSNNQ	16	89.6112
A0A1S3Z5G9	AP2-like ethylene-responsive transcription factor PLT2	373	496	380	395	QYENSNNSGVAFQTYP	16	89.0677
A0A1S4AD67	uncharacterized protein LOC107796360	61	127	100	115	LSSSIYYGGQDVYSFP	16	89.0468
A0A1S4AHY1	uncharacterized protein LOC107797888	58	123	96	111	LSSSIYYGGQDVYSFP	16	89.0468
A0A1S3ZQZ8	SAC3 family protein A-like isoform X1	97	408	388	403	AASQYQQQYKQWADYY	16	87.7926
A0A1S3XMK1	Katanin p60 ATPase-containing subunit A1	121	309	256	271	GKYTFAGQVNNYRNTL	16	87.709
A0A1S3ZJZ7	polypyrimidine tract-binding protein homolog 1-like	362	469	432	447	QTNHIVSSGRSYSVSQ	16	87.6254
A0A1S4B5U3	polypyrimidine tract-binding protein homolog 1-like isoform X1	363	465	433	448	QTNHIVSSDRSYSVSQ	16	87.6254
A0A1S4DEG2	putative proline-rich receptor-like protein kinase PERK6 isoform X1	1	182	121	136	SNNNIDNNNNNNSNSQ	16	87.6254
A0A1S4B2C7	uncharacterized protein LOC107803687	289	352	320	335	SQGNWSNSNNNYANRS	16	87.3746
A0A1S3Y2L5	agamous-like MADS-box protein AGL8 homolog	227	360	335	350	TNWNTLQYPSNINVSS	16	87.3746
A0A1S3ZF77	mediator of RNA polymerase II transcription subunit 8-like	602	837	652	667	HQQLLLAQQQLRQASM	16	87.291
A0A1S3XQ17	Peroxin-13	79	190	111	126	YGSTYGSGLYGNSMYR	16	86.852
A0A1S4BTY2	Peroxin-13	79	186	111	126	YGSTYGSGLYGNSMYR	16	86.852
A0A1S3XCP5	squamosa promoter-binding-like protein 8	19	109	65	80	NHQFFHPHLNNTSLYD	16	86.6221
A0A1S4AEF8	protein indeterminate-domain 2-like	279	458	310	325	GLQLSSNIPSNFNYLQ	16	86.5176
A0A1S3ZF30	HMA domain-containing protein	167	379	359	374	STGYYYNNNSNNYGQV	16	86.3294
A0A1S4BCZ3	HMA domain-containing protein	166	381	361	376	STGYYYNNNSNNYGQV	16	86.3294
A0A1S3XYV0	uncharacterized protein LOC107770296	641	841	797	812	GYPNFYHSQAGISLEH	16	86.2876
A0A1S4DFF8	uncharacterized protein LOC107829141	768	841	797	812	GYPNFYHSQAGISLEH	16	86.2876
A0A1S3YNJ3	ethylene-responsive transcription factor ERF086-like	117	186	122	137	FPSLISPFDNVQNFLQ	16	86.1413
A0A1S4B5U3	polypyrimidine tract-binding protein homolog 1-like isoform X1	363	465	410	425	HGQSYASPVSAYATAV	16	86.0577
A0A1S3Y9I7	mediator of RNA polymerase II transcription subunit 15a-like isoform X1	148	400	296	311	SQSNISGIQQQQLTES	16	85.4724
A0A1S4D7K6	transcription factor MYB35-like	187	279	200	215	SQVLLQKYQENQILNG	16	85.4306
A0A1S3YBZ4	polyadenylate-binding protein RBP45-like	355	414	391	406	DPNLYYAGYAGYGNYP	16	85.3679
A0A1S4D915	target of Myb protein 1-like	382	612	525	540	AGGSYAHGMYAQQITG	16	84.0928
A0A1S4AMZ7	uncharacterized protein LOC107799439	241	318	242	257	YPQNFGQNSSHYQNPN	16	83.9674
A0A1S4CSW0	uncharacterized protein LOC107822190	311	399	323	338	HSSNYPYTTYSPPQYY	16	83.8838
A0A1S4DEE3	ethylene-responsive transcription factor ABR1-like	384	452	432	447	NSSNFSAPFWSSSSHY	16	83.7375
A0A1S4D3I2	ethylene-responsive transcription factor ABR1-like isoform X1	378	443	423	438	SSSNISAPFWSSSSHY	16	83.1104
A0A1S4A9C2	multiple organellar RNA editing factor 8; chloroplastic/mitochondrial-like	234	381	324	339	PNQNYASNTSGGNPYQ	16	82.107
A0A1S4D5I3	clathrin coat assembly protein AP180-like	553	628	602	617	STNNFWNDQNLSLNLP	16	81.8771
A0A1S3XIR1	LOB domain-containing protein 16-like	92	162	93	108	QQVAYLQAQLMQVKAQ	16	81.4172
A0A1S3Y943	target of Myb protein 1-like	388	618	531	546	AGGSYAHGMYAHQITG	16	81.1246
A0A1S3XHG0	RNA-binding protein 38-like isoform X1	140	282	190	205	GSVNTTMYPYGQLSQA	16	80.9365
A0A1S4BXX0	RNA-binding protein 38-like	140	282	190	205	GSVNTTMYPYGQLSQA	16	80.9365
A0A1S3ZS04	uncharacterized protein LOC107789835 isoform X1	904	1178	947	962	HYEALNQTSQDISLSE	16	80.602
A0A1S4C1L3	far upstream element-binding protein 1-like isoform X1	296	657	447	462	QQQGYSSAAGYGNASN	16	80.5811
A0A1S4DHR7	far upstream element-binding protein 2-like isoform X1	296	657	447	462	QQQGYSSAAGYGNASN	16	80.5811
A0A1S3XMK1	Katanin p60 ATPase-containing subunit A1	121	309	158	173	QVQATAQVSNQVQATP	16	80.2676
A0A1S3Y4Q9	mediator of RNA polymerase II transcription subunit 15a-like isoform X1	108	590	349	364	NQQSTVQQSTQSVLHQ	16	80.2676
A0A1S4AS28	mediator of RNA polymerase II transcription subunit 15a-like isoform X1	108	584	348	363	NQQSTVQQSTQSVLHQ	16	80.2676
A0A1S4DJE3	Katanin p60 ATPase-containing subunit A1	128	306	165	180	QVQATAQVSNQVQATP	16	80.2676
A0A1S4DJE3	Katanin p60 ATPase-containing subunit A1	128	306	185	200	QVQATAQVSNQVQATP	16	80.2676
A0A1S4BI58	transcription factor PIF1-like	444	511	471	485	YQQYYALHQAQVLPQ	15	98.9967
A0A1S4AZ94	transcription initiation factor TFIID subunit 12b-like	44	320	297	311	GALAYAHQRVNQNQL	15	96.6555
A0A1S4CJ73	transcription initiation factor TFIID subunit 12b-like isoform X1	44	459	300	314	GALAYAQQRVNQNQL	15	96.6555
A0A1S4AE78	protein FLX-like 1	253	319	270	284	YAANYYPASYGVNPM	15	95.1171
A0A1S4CGL8	uncharacterized protein LOC107818741	268	348	326	340	PAHIYQAYNSQPSHY	15	94.4482
A0A1S3Y8D1	Nuclear transcription factor Y subunit	151	236	210	224	LGCHYQWNLNDNHCN	15	93.4671
A0A1S4B1P0	LOB domain-containing protein 36-like	121	210	168	182	QQQTIEAQQLAAAMA	15	92.9766
A0A1S4CLH7	LOB domain-containing protein 36-like	121	295	168	182	QQQTIEAQQLAAAMA	15	92.9766
A0A1S3YYJ5	cold and drought-regulated protein CORA-like	118	289	218	232	QGGYINYQDDYTNYQ	15	92.9097
A0A1S3XDU4	uncharacterized protein LOC107764011 isoform X1	224	316	225	239	GSSNIGFYNYQGEFG	15	91.2598
A0A1S4B8D4	uncharacterized protein LOC107805582 isoform X1	225	316	226	240	GSSNIGFYNYQGEFG	15	91.2598
A0A1S3ZE00	zinc finger protein CONSTANS-LIKE 2-like	205	285	208	222	NDQYSVNQQQQHYSV	15	90.7246
A0A1S3ZJX7	Mediator of RNA polymerase II transcription subunit 25	677	818	698	712	QQQLSQQQQHISQLQ	15	89.6321
A0A1S3Z148	SAC3 family protein A-like isoform X1	97	270	98	112	VQQDYSSYATYQSTD	15	89.2977
A0A1S3ZQZ8	SAC3 family protein A-like isoform X1	97	408	98	112	VQQDYSSYATYQSTD	15	89.2977
A0A1S4AAU9	uncharacterized protein LOC107795628	111	181	148	162	TTTTYSNPYANYFSG	15	88.874
A0A1S3ZRI6	pre-mRNA-processing factor 39	707	812	738	752	QQAAYGAYSSYGASY	15	88.8294
A0A1S4AL19	pre-mRNA-processing factor 39-like	707	777	738	752	QQAAYGAYSSYGASY	15	88.8294
A0A1S4D0T8	probable NOT transcription complex subunit VIP2 isoform X1	204	271	252	266	HVQAIGNFNSMGLLN	15	88.7625
A0A1S3ZI52	glycine-rich RNA-binding protein 3; mitochondrial-like	125	270	201	215	GYGSYGGGSNYGNDN	15	88.0936
V9LXL2	Constans	205	282	208	222	NDQYSVNQQQQNYSV	15	88.0045
A0A1S4B2A2	calcium homeostasis endoplasmic reticulum protein-like isoform X1	1	85	9	23	AAMAFSQQQHQAASM	15	87.9599
A0A1S3YBT4	mediator of RNA polymerase II transcription subunit 8-like isoform X1	293	530	346	360	QQQLLAQQQLRQASM	15	87.6254
A0A1S4BRU7	mediator of RNA polymerase II transcription subunit 8-like isoform X1	293	528	344	358	QQQLLAQQQLRQASM	15	87.6254
A0A1S3YGA8	protein FLX-like 1	253	319	270	284	YAANYYLASYGVNPM	15	87.5139
A0A1S4B6Y2	uncharacterized protein LOC107805228	148	438	379	393	NEGLFGNNQNHSAST	15	87.291
A0A1S4CLH7	LOB domain-containing protein 36-like	121	295	239	253	ALGSYENNPYNLIQQ	15	87.0903
A0A1S4B091	LOB domain-containing protein 27-like	132	230	179	193	SNNSYAAYNNNTTFV	15	87.0234
A0A1S4BH88	calcium homeostasis endoplasmic reticulum protein-like	1	107	9	23	TAMTFAQQQHQAASM	15	86.9565
A0A1S4B018	transcriptional regulator TAC1-like	66	149	83	97	QANAFDSSRYYAPIS	15	86.7559
A0A1S4D8Q5	transcriptional regulator TAC1-like	66	149	83	97	QANAFDSSRYYAPIS	15	86.7559
A0A1S4AN31	zinc finger CCCH domain-containing protein 19-like	853	968	896	910	GAHTFAAASLNGETN	15	86.6221
A0A1S4C4V3	Auxin response factor	468	704	596	610	NQHHFSENQFQLLQK	15	86.5775
A0A1S3Z4V4	basic salivary proline-rich protein 1-like	60	525	75	89	LQGHFQPYQGQWFPE	15	86.0424
A0A1S4A4W8	splicing factor 1	294	744	309	323	LQGHFQPYQGQWFPG	15	86.0424
A0A1S3ZBT2	probable transcription factor KAN2	54	165	137	151	SVSSFNYNHTISSSN	15	85.7525
A0A1S4DD99	probable transcription factor KAN2	54	165	137	151	SVSSFNYNHTISSSN	15	85.7525
A0A1S3X5N8	protein HOMOLOG OF MAMMALIAN LYST-INTERACTING PROTEIN 5-like	258	393	353	367	STVNYPSNTQYSSSD	15	85.7302
A0A1S3XEB3	uncharacterized protein LOC107764294 isoform X1	862	1159	1099	1113	QLQQYRQSQELAYQM	15	85.7302
A0A1S3ZS04	uncharacterized protein LOC107789835 isoform X1	904	1178	1118	1132	QLQQYRQSQELAYQM	15	85.7302
A0A1S4AEF8	protein indeterminate-domain 2-like	279	458	364	378	MQKSFVTSAMAGPYV	15	85.6187
A0A1S3XHV8	regulation of nuclear pre-mRNA domain-containing protein 1B-like	414	556	420	434	GNSTYFTSSQQPITS	15	85.5072
A0A1S4C875	WAS/WASL-interacting protein family member 3-like	93	235	99	113	GNSTYFTSSQQPITS	15	85.5072
A0A1S4BZA1	probable NOT transcription complex subunit VIP2 isoform X1	346	484	391	405	GLSFSNVNNQDPLYL	15	85.4849
A0A1S3X644	DEAD-box ATP-dependent RNA helicase 40-like	82	325	137	151	QQVPFTLQFRPQMIQ	15	85.2843
A0A1S4C4L7	DEAD-box ATP-dependent RNA helicase 40-like	82	328	137	151	QQVPFTLQFRPQMIQ	15	85.2843
A0A1S3Y1Y1	probable NOT transcription complex subunit VIP2 isoform X1	204	271	252	266	HVQAFSNFNSMGLLN	15	85.1728
A0A1S3ZF30	HMA domain-containing protein	167	379	250	264	NDINSMMNFAGFHGN	15	84.5708
A0A1S3ZI52	glycine-rich RNA-binding protein 3; mitochondrial-like	125	270	226	240	GSANYGNTPNSNYSG	15	84.3255
A0A1S4AI10	uncharacterized protein LOC107797885 isoform X1	1	382	321	335	TQQLLGQLPLMNPFG	15	84.2809
A0A1S4C0E6	uncharacterized protein LOC107813832	148	230	155	169	GQVNSIGYRNCYPFN	15	83.9465
A0A1S4ALL4	BEL1-like homeodomain protein 4	127	218	178	192	SSASINAAESMQLFL	15	83.3891
A0A1S3XQS5	nuclear pore complex protein NUP98A-like	209	463	213	227	SGINFGSSAFASSST	15	82.9877
A0A1S4ANU9	transcription factor bHLH130-like isoform X1	52	142	114	128	LFSHLNSQIGYGTLK	15	82.6087
A0A1S4DHR0	Auxin response factor	435	552	525	539	HQHSYQEAYQISHSQ	15	82.5864
A0A1S3XQS5	nuclear pore complex protein NUP98A-like	209	463	391	405	GGNLFSSAPLLNTSN	15	81.8283
A0A1S4A9C2	multiple organellar RNA editing factor 8; chloroplastic/mitochondrial-like	234	381	301	315	NPNNFQYNSGQSNGG	15	81.4939
A0A1S4A1C7	flowering time control protein FCA-like isoform X1	464	600	466	480	NQVQISQSASQSPFS	15	81.427
A0A1S3Y6Y1	extensin-like	236	355	273	287	SQGQYLPSDSQYRTS	15	80.602
A0A1S4D7A0	pollen-specific leucine-rich repeat extensin-like protein 2	236	360	273	287	SQGQYLPSDSQYRTS	15	80.602
A0A1S4DG02	transcription initiation factor TFIID subunit 12-like isoform X1	1	357	67	81	TTTTIAAAAAAATST	15	80.602
A0A1S4BDJ7	probable transcriptional regulator SLK2 isoform X1	576	722	603	617	NYQNMLMRQNSMNSN	15	80.2676
A0A1S4BNE2	transcription factor bHLH112-like	150	241	161	175	QDFTLGMNPITSSTN	15	80.2676
A0A1S3YG62	pentatricopeptide repeat-containing protein At4g32450; mitochondrial-like	54	288	58	71	GVFNYNPNNTNSLN	14	98.9967
A0A1S4AI10	uncharacterized protein LOC107797885 isoform X1	1	382	270	283	QAQNFNTHASANTQ	14	97.6589
A0A1S4CCY5	uncharacterized protein LOC107817723 isoform X1	1	386	270	283	QAQNFNTPASANTQ	14	97.6589
A0A1S3ZDU9	transcription factor CYCLOIDEA-like	1	73	55	68	SANNIINSPNYHQN	14	97.2527
A0A1S4CCY5	uncharacterized protein LOC107817723 isoform X1	1	386	345	358	QTQNFNAPASANTQ	14	95.6522
A0A1S3Y3X8	transcription factor RAX3	141	315	246	259	FQNNYPSFNNFTTR	14	94.7444
A0A1S4AMI7	transcription factor MYB28-like	141	319	250	263	FQNNYPSFNNFTTR	14	94.7444
A0A1S3Z683	nuclear pore complex protein NUP1-like	1018	1274	1158	1171	SGSAFLFGSASSTN	14	94.6488
A0A1S3YH03	ABSCISIC ACID-INSENSITIVE 5-like protein 7	165	266	231	244	TTVAFASPMQLSNN	14	94.6488
A0A1S3YLV7	transcription factor TCP4-like	1	66	45	58	LQQLFGGQNQFYTQ	14	94.2427
A0A1S3ZA23	ethylene-responsive transcription factor ESR1-like	135	204	181	194	ALQQFYNSNYNVHM	14	93.7172
A0A1S4CQ05	protein argonaute 18-like	182	243	183	196	GYGNYYQDDGGYYN	14	93.0721
A0A1S3WXT5	transcription factor DIVARICATA-like	244	307	248	261	NGFNYAEGSLFVSP	14	92.451
A0A1S3Y2L5	agamous-like MADS-box protein AGL8 homolog	227	360	228	241	NSSNYAYNVPFASS	14	92.021
A0A1S4DLK0	KH domain-containing protein At4g18375-like isoform X1	473	533	473	486	GYSSYSGGHDYNDS	14	91.9732
A0A1S4CFI1	holotricin-3-like	1	145	12	25	KHQSYAHEQNYYSD	14	91.8777
F2VJ77	CP-interacting protein 3	1	144	11	24	KHQSYAHEQNYYSD	14	91.8777
Q9FXT0	Elicitor resposible protein	1	144	11	24	KHQSYAHEQNYYSD	14	91.8777
A0A1S4B3P8	uncharacterized protein LOC107804219	348	413	372	385	PQQYIVFNAQAYAR	14	91.8299
A0A1S4CA48	probable WRKY transcription factor 61	448	519	501	514	TQENLFQSYLQRNI	14	91.0177
A0A1S4D7B8	protein indeterminate-domain 5; chloroplastic-like	211	331	308	321	GDQNISCSIPSLYG	14	90.8743
A0A1S3YC24	transcription factor HEC1-like	50	120	72	85	TFLNIPSNNISFTN	14	90.2771
A0A1S4BAH4	probable BOI-related E3 ubiquitin-protein ligase 3	1	74	4	17	QAQLYTDNFGFPFG	14	89.5604
A0A1S3YG62	pentatricopeptide repeat-containing protein At4g32450; mitochondrial-like	54	288	180	193	VYGHYQQILNGYYG	14	88.4138
A0A1S4AYY0	Auxin response factor	427	713	555	568	SQQSIQNQLQRNLP	14	88.2943
A0A1S4AMN0	regulator of nonsense transcripts 1 homolog isoform X1	696	934	731	744	LGSNFNFPALENPN	14	88.0076
A0A1S4BZJ3	regulator of nonsense transcripts 1 homolog	326	563	361	374	LGSNFNFPALENPN	14	88.0076
A0A1S4AMN0	regulator of nonsense transcripts 1 homolog isoform X1	696	934	857	870	SQGLFTQAGYNNPS	14	87.8882
A0A1S4BZJ3	regulator of nonsense transcripts 1 homolog	326	563	487	500	SQGLFTQAGYNNPS	14	87.8882
A0A1S3XPT4	NAC domain-containing protein 30-like	170	232	170	183	QNSYYIRGTNTTYR	14	87.6732
A0A1S3Y5W3	transcription factor bHLH111-like	15	80	40	53	RSSNYLLQQQQHAN	14	87.291
A0A1S4D323	dof zinc finger protein DOF3.1-like	150	224	160	173	QLGEFARNQNSNSG	14	86.9565
A0A1S3X119	5'-3' exoribonuclease 2-like	120	284	164	177	ARAVYNAGNEDSYG	14	86.6221
A0A1S3YYJ5	cold and drought-regulated protein CORA-like	118	289	162	175	ARAVYNAGNEDSYG	14	86.6221
A0A1S3ZPZ5	transcription factor bHLH91-like	29	127	87	100	DQSNWGEMSFHPYQ	14	86.6221
A0A1S3Y7U5	heterogeneous nuclear ribonucleoprotein 1-like	189	313	201	214	RVNNFLNAYPQGYS	14	86.5265
A0A1S3YX47	uncharacterized protein LOC107780695	259	320	266	279	QDAAYAMNLQPYTV	14	86.2876
A0A1S3ZBX0	uncharacterized protein LOC107785180	179	242	186	199	QDAAYAMNLQPYTV	14	86.2876
A0A1S3ZMK3	uncharacterized protein LOC107788321	95	158	102	115	QDAAYAMNLQPYTV	14	86.2876
A0A1S4AC26	uncharacterized protein LOC107795970	326	389	333	346	QDAAYAMNLQPYTV	14	86.2876
A0A1S4BZD5	uncharacterized protein LOC107813510	392	455	399	412	QDAAYAMNLQPYTV	14	86.2876
A0A1S4D6C4	pre-mRNA-processing protein 40A-like isoform X1	1	175	97	110	SSQAIQMPFIQSSM	14	86.2876
A0A1S4A7W1	uncharacterized protein LOC107794718	205	313	278	291	GLVNAAIQGLVEGA	14	86.001
A0A1S4B3B2	pentatricopeptide repeat-containing protein At4g32450; mitochondrial-like	174	288	180	193	VYGHYQQSLNGYYG	14	85.9771
A0A1S4BDD8	uncharacterized protein LOC107807076	53	117	99	112	QQANLNGYMYSDQF	14	85.8576
A0A1S4CV15	RNA-binding protein 24-like isoform X1	141	247	225	238	HLFQYSAAAINSTG	14	85.8098
A0A1S3Y7X0	VQ domain-containing protein	31	112	78	91	ANSQFNTNDLIWSQ	14	85.6426
A0A1S3ZLH5	uncharacterized protein LOC107788027	1	73	13	26	GNQNWGQQTQQPYR	14	85.2843
A0A1S4B5E0	nucleolin-like isoform X1	717	788	744	757	GDGMYSSSYGGDYM	14	85.2843
A0A1S4DM60	heterogeneous nuclear ribonucleoprotein R-like isoform X1	717	788	744	757	GDGMYSSSYGGDYM	14	85.2843
A0A1S3ZF77	mediator of RNA polymerase II transcription subunit 8-like	602	837	771	784	AAANLSDQMFNMSG	14	85.1409
A0A1S3ZPZ5	transcription factor bHLH91-like	29	127	53	66	QQLNLEMEQCYNTT	14	84.9021
A0A1S4B3B2	pentatricopeptide repeat-containing protein At4g32450; mitochondrial-like	174	288	199	212	SQQSISANYTRNIG	14	84.3287
A0A1S3ZBZ8	branchpoint-bridging protein-like	1	79	11	24	LAQNSSQNLASYDQ	14	83.9465
A0A1S3XS69	uncharacterized protein LOC107768130	391	454	398	411	QHATYAMNLQPYTV	14	83.9465
A0A1S3XTV8	uncharacterized protein LOC107768512 isoform X1	53	117	99	112	QQANLNGYMYSNQF	14	83.9465
A0A1S3XSB1	VQ domain-containing protein	358	422	361	374	SANLISGYQGGISS	14	83.8032
A0A1S3YGR7	RNA-binding protein 38-like	105	216	145	158	TPMIYSPYGYATYP	14	83.8032
A0A1S4BPI4	RNA-binding protein 38-like	105	216	144	157	TPMIYSPYGYATYP	14	83.8032
A0A1S3XX99	GBF-interacting protein 1-like isoform X1	212	424	215	228	NYIPYAHYFSPYYV	14	83.7793
A0A1S4DQW1	GBF-interacting protein 1-like isoform X1	680	799	683	696	NYIPYAHYFSPYYV	14	83.7793
A0A1S3YJP4	protein HOMOLOG OF MAMMALIAN LYST-INTERACTING PROTEIN 5-like	200	346	328	341	SVANYPSNSQYNSS	14	83.2776
A0A1S3ZH38	protein HOMOLOG OF MAMMALIAN LYST-INTERACTING PROTEIN 5-like	200	346	328	341	SAANYPSNSQYNSS	14	83.2776
A0A1S3XIK1	transcription initiation factor TFIID subunit 4b-like isoform X1	358	423	366	379	QHLHFSQASFPTFP	14	82.9431
A0A1S3XYV0	uncharacterized protein LOC107770296	641	841	723	736	TNLSYDDMLSSQYK	14	82.9431
A0A1S4BS55	transcription initiation factor TFIID subunit 4b-like isoform X1	359	424	367	380	QHLHFSQASFPTFP	14	82.9431
A0A1S3XN77	polyadenylate-binding protein RBP47-like	1	63	35	48	QQMMYGQQYMPYYH	14	82.752
A0A1S3ZCU6	polyadenylate-binding protein RBP47-like	1	77	49	62	QQMMYGQQYMPYYH	14	82.752
A0A1S4B9X1	uncharacterized protein LOC107806046 isoform X1	741	834	763	776	GHASFNAAAAVQSS	14	82.6087
A0A1S4DKU7	branchpoint-bridging protein-like	630	796	741	754	SLPNYAYGNSVTAM	14	81.9876
A0A1S3ZST0	uncharacterized protein LOC107790039	263	349	331	344	MPNLYQNMMGGFNN	14	81.6292
A0A1S4D915	target of Myb protein 1-like	382	612	404	417	QQQSFSSTLPSMYP	14	81.3187
A0A1S4B5F9	dual specificity tyrosine-phosphorylation-regulated kinase 1B-like	617	747	724	737	VTVGYSNAHNITSS	14	81.0798
A0A1S3XWT7	replication protein A 70 kDa DNA-binding subunit C-like	85	164	88	101	PVANYGGSNSSISR	14	80.9365
A0A1S4C5L7	Replication protein A subunit	733	812	736	749	PVANYGGSNSSISR	14	80.9365
A0A1S4D064	transcription factor GAMYB-like	136	203	177	190	KPSNISNQYQSNNN	14	80.9365
A0A1S4A204	pentatricopeptide repeat-containing protein At2g15690-like isoform X1	77	370	187	200	NVNQWNNQNQGFRQ	14	80.8409
A0A1S4AYY0	Auxin response factor	427	713	537	550	QAQLLQAQSLVQSQ	14	80.4109
A0A076FU26	CONSTANS interacting protein 2b	1	90	18	31	SAPIYGAPYQANQM	14	80.2676
A0A1S4AN89	RNA-binding protein 38-like isoform X1	132	226	143	156	GNPIYQLPIPYSYQ	14	80.2676
A0A1S4AUT1	transcriptional corepressor SEUSS-like isoform X1	614	777	692	705	RQQATMNGVNSPYA	14	80.2676
A0A1S4C4V3	Auxin response factor	468	704	552	565	PQQSIQNQLQRNLP	14	80.2676
A0A1S4CWZ9	mediator of RNA polymerase II transcription subunit 25-like	79	229	132	145	QQQQIPLQQQSQIP	14	80.2676
A0A1S4D6F8	Mediator of RNA polymerase II transcription subunit 25	681	757	734	747	QQQQIPLQQQSQIP	14	80.2676
A0A1S4DRM0	uncharacterized protein LOC107832730	1	69	16	29	GNPIYQLPAPYSYQ	14	80.2676
A0A1S3XIR1	LOB domain-containing protein 16-like	92	162	110	122	AQSLINNSRNSYP	13	98.6622
A0A1S4CHP4	protein FREE1-like	1	179	10	22	YYQYYQPHFQNPN	13	98.3278
A0A1S4DE46	protein FREE1-like	1	179	10	22	YYQYYQPHFQNPN	13	98.3278
A0A1S4D8Q5	transcriptional regulator TAC1-like	66	149	132	144	MQENYNYFGMHDN	13	95.2663
A0A1S4B018	transcriptional regulator TAC1-like	66	149	132	144	RQENYNYFGTHDN	13	95.0605
A0A1S4A1C7	flowering time control protein FCA-like isoform X1	464	600	523	535	VASAIANQQQXAN	13	92.9766
A0A1S4CCL4	transcription factor DIVARICATA-like	249	312	253	265	NGFNYAEGSLFMS	13	92.4106
A0A1S3Z1J3	uncharacterized protein LOC107781956	12	114	49	61	GASYISSSLYNIP	13	92.3849
A0A1S4C964	transcription factor RAX2-like	121	204	145	157	NSSLFRDLYYNPN	13	92.2048
A0A1S3ZST0	uncharacterized protein LOC107790039	263	349	263	275	QNQLIQQHMAATS	13	91.9732
A0A1S4AYY0	Auxin response factor	427	713	649	661	ASQNFSRSLATSQ	13	91.9732
A0A1S4CCP7	heterogeneous nuclear ribonucleoprotein 1-like	192	291	240	252	GYSSFNPAEFNMP	13	91.9732
A0A1S3Y0T6	Auxin-responsive protein	178	471	390	402	VSQNFSRSLATSQ	13	91.6388
A0A1S4C4V3	Auxin response factor	468	704	644	656	VSQNFSRSLATSQ	13	91.6388
A0A1S4D9N3	trihelix transcription factor GT-2-like isoform X1	181	252	192	204	SQNTFTVSQNNAA	13	91.6388
A0A1S4DQ13	Auxin response factor	429	689	638	650	VSQNFSRSLATSQ	13	91.6388
A0A1S4A617	ATP-dependent RNA helicase A-like protein	336	425	380	392	RNQYYDQSGNYYQ	13	91.3558
A0A1S4AGA8	uncharacterized protein LOC107797108	337	400	381	393	RNQYYDQSGNYYQ	13	91.3558
A0A1S3XEB3	uncharacterized protein LOC107764294 isoform X1	862	1159	1142	1154	QQGHFQLQEYSHL	13	90.5325
A0A1S3X119	5'-3' exoribonuclease 2-like	120	284	215	227	GYTNYQDGYTNYQ	13	90.4811
A0A1S3XFI7	transcription factor RAX2-like	121	205	145	157	NSSLFRDLYYTPN	13	90.3525
A0A1S4DBY0	uncharacterized protein LOC107828181	891	1352	1049	1061	GMGNISNNIAALG	13	90.1209
A0A1S4CLH7	LOB domain-containing protein 36-like	121	295	204	216	QQQDIVRFNSGFD	13	89.5549
A0A1S3XBV6	glycine-rich RNA-binding protein 2; mitochondrial-like	125	275	133	145	GGFNYGGEGGNFA	13	89.5292
A0A1S3ZI52	glycine-rich RNA-binding protein 3; mitochondrial-like	125	270	133	145	GGFNYGGEGGNFA	13	89.5292
A0A1S4A888	uncharacterized protein LOC107794827	1	101	53	65	YNQQYQQQLAYQL	13	89.0661
A0A1S4DQJ8	probable WRKY transcription factor 72	457	525	508	520	TQENLFQSYLQRN	13	88.5259
A0A1S4BTN6	transcription factor PIF4-like	405	481	414	426	MCQNSMLNSVNYQ	13	87.9856
A0A1S4AZ94	transcription initiation factor TFIID subunit 12b-like	44	320	238	250	AAVAQFNLQSQFL	13	87.8312
A0A1S4CJ73	transcription initiation factor TFIID subunit 12b-like isoform X1	44	459	241	253	AAVAQFNLQSQFL	13	87.8312
A0A1S3ZA75	uncharacterized protein LOC107784491	457	669	498	510	GPVAIPSYYQMYA	13	87.6254
A0A1S3Z683	nuclear pore complex protein NUP1-like	1018	1274	1177	1189	MFGNSASAFAASP	13	87.4453
A0A1S3Z9M6	two-component response regulator ORR21-like	285	480	410	422	GGTNYMPGFTINN	13	87.291
A0A1S4D6V4	protein SRC2-like	167	234	168	180	YGMAYNQQNPGYA	13	87.291
A0A1S3Y0T6	Auxin-responsive protein	178	471	362	374	QQSLLAQQSVLQQ	13	86.9565
A0A1S3ZPZ5	transcription factor bHLH91-like	29	127	104	116	DNNNFQHVAHDIQ	13	86.9565
A0A1S4A204	pentatricopeptide repeat-containing protein At2g15690-like isoform X1	77	370	236	248	GNQWSNQNQGFRQ	13	86.9565
A0A1S4A204	pentatricopeptide repeat-containing protein At2g15690-like isoform X1	77	370	284	296	GNQWSNQNQGFRQ	13	86.9565
A0A1S4AEW6	transcription factor bHLH91-like	55	146	97	109	DNNNFQHAAHDIQ	13	86.9565
A0A1S4BJK8	dof zinc finger protein DOF1.7-like	151	220	160	172	QLGEFARNQNTNS	13	86.9565
A0A1S4AWK9	uncharacterized protein LOC107802081	7	69	44	56	PLLNYQMLQSMYP	13	86.5963
A0A1S3ZST0	uncharacterized protein LOC107790039	263	349	293	305	NQDIYQQIMAASV	13	86.5449
A0A1S4AUB4	probable serine/threonine-protein kinase clkA	67	385	129	141	NNEEYCNSDSTSN	13	86.2876
A0A1S4CN45	probable NOT transcription complex subunit VIP2	207	266	249	261	SQNHIQAVGNLNS	13	85.876
A0A1S4BWP6	uncharacterized protein LOC107812647	301	372	340	352	NQGYWNNNNNFTN	13	85.2071
A0A1S4CE53	uncharacterized protein LOC107818017	20	82	21	33	FPQYYPNPGYYYP	13	85.1299
A0A1S3XE88	Phospholipase D	1	147	43	55	YPQYIHYHPPLYT	13	85.1299
A0A1S3YCN8	Phospholipase D	1	147	43	55	YPQYIHYHPPLYT	13	85.1299
A0A1S3YMR8	uncharacterized protein LOC107777901	33	107	47	59	APLTYQPTLNYQA	13	85.027
A0A1S3YBT4	mediator of RNA polymerase II transcription subunit 8-like isoform X1	293	530	464	476	AAANLSDQMFNMG	13	84.9498
A0A1S4BRU7	mediator of RNA polymerase II transcription subunit 8-like isoform X1	293	528	462	474	AAANLSDQMFNMG	13	84.9498
A0A1S3ZVW1	pentatricopeptide repeat-containing protein At2g15690	60	281	86	98	AQQWNNQTQNYPN	13	84.744
A0A1S4AQZ2	WAS/WASL-interacting protein family member 3-like	58	267	196	208	ASLQFYAAYSNMF	13	84.3067
A0A1S3X826	transcription factor MYB86-like	228	320	228	240	QQLNYSSNIGLSM	13	84.1008
A0A1S4DHQ6	probable WRKY transcription factor 30	233	403	385	397	NDYPFNTSNFPFD	13	83.6892
A0A1S4AZ13	protein E6-like	72	201	179	191	QEQSYPLDYNHYD	13	83.6635
A0A1S4BAX4	uncharacterized protein LOC107806438	90	219	140	152	WDSSFGTSNNYFP	13	83.5349
A0A1S3XL90	protein HOMOLOG OF MAMMALIAN LYST-INTERACTING PROTEIN 5-like	259	367	274	286	PSVNISENLSYSP	13	83.3548
A0A1S4BCL4	uncharacterized protein LOC107806827 isoform X1	1	124	84	96	GSYHIQQQAQAQY	13	83.3548
A0A1S4DBY0	uncharacterized protein LOC107828181	891	1352	917	929	QALQISQGLLNGV	13	83.0461
A0A1S3XV51	uncharacterized protein LOC107769082	81	145	81	93	YFQNMMTPQHYYP	13	82.6344
A0A1S4BLS8	uncharacterized protein LOC107809695 isoform X1	96	155	104	116	SQHMINNNDLNQD	13	82.6087
A0A1S3XVU6	LOB domain-containing protein 16-like	92	165	93	105	QQVAYLQAQLMQM	13	81.6825
A0A1S4CAW8	carbon catabolite repressor protein 4 homolog 6-like	93	183	123	135	PAGLYQNQQFNRA	13	81.4253
A0A1S3XYV0	uncharacterized protein LOC107770296	641	841	701	713	GFGNTTTIPGNFP	13	80.9365
A0A1S3YGK2	uncharacterized protein LOC107775878	294	378	314	326	TPLTYQPSLSYQA	13	80.9365
A0A1S4BCV3	uncharacterized protein LOC107807001 isoform X1	1	82	62	74	TMVTSNNNTSINS	13	80.9365
A0A1S4CRR5	uncharacterized protein LOC107821859	8	68	51	63	YSASYASSSNNNN	13	80.9365
A0A1S4D1U9	zinc finger CCCH domain-containing protein 16-like isoform X1	206	394	246	258	ALNASLSAQSPFP	13	80.8335
A0A1S3XQS5	nuclear pore complex protein NUP98A-like	209	463	359	371	TSSAFGQTASSFG	13	80.7564
A0A1S3X3V9	heterogeneous nuclear ribonucleoprotein 1-like	190	473	424	436	GNSSYGNAAWRSD	13	80.602
A0A1S3Y8D1	Nuclear transcription factor Y subunit	151	236	195	207	QGFQFQGIHNTEN	13	80.602
A0A1S4DPT5	Histone acetyltransferase	199	428	319	331	GLGMIGNNLQHLN	13	80.5763
A0A1S3YZP8	uncharacterized protein LOC107781477	144	215	183	195	QMVPYQRQQSYPQ	13	80.4476
A0A075F2G7	Cyclin dependent kinase C	367	508	396	408	TQPAISAAGHHQY	13	80.2676
A0A1S3X716	putative clathrin assembly protein At5g57200	426	543	430	442	QQAGYSVGYGYEM	13	80.2676
A0A1S3X864	BOI-related E3 ubiquitin-protein ligase 1-like	25	84	62	74	NLMQFVPKYNSSS	13	80.2676
A0A1S3X9Z8	dentin sialophosphoprotein-like	417	533	445	457	AASETNQNENNSS	13	80.2676
A0A1S3Y1N6	pentatricopeptide repeat-containing protein At1g10270-like isoform X1	595	883	789	801	QPSAFARNVQQSS	13	80.2676
A0A1S3Y2L5	agamous-like MADS-box protein AGL8 homolog	227	360	321	333	QLNNSSQLELDYP	13	80.2676
A0A1S3ZTI7	putative clathrin assembly protein At5g57200	462	584	471	483	QQAGYSTGYGYEM	13	80.2676
A0A1S3ZZK9	extensin-like	128	238	161	173	HLASYPPAAAYQT	13	80.2676
A0A1S4A2J7	C2 domain-containing protein At1g63220-like	128	238	161	173	HLASYPPAAAYQT	13	80.2676
A0A1S4B303	dentin sialophosphoprotein-like	417	534	445	457	AASETNQNENNSS	13	80.2676
A0A1S4BBP4	pentatricopeptide repeat-containing protein At1g10270-like isoform X1	590	939	845	857	QPSAFARNVQQSS	13	80.2676
A0A1S4CMV9	heterogeneous nuclear ribonucleoprotein 1-like	263	324	293	305	NRATFLPSTSNSQ	13	80.2676
A0A1S4DGF7	polygalacturonase-1 non-catalytic subunit beta-like	225	295	269	281	GGNTFKSYGSNAN	13	80.2676
V9XND3	ABRE binding factor	177	243	185	197	LGFGYQHQQTNRN	13	80.2676
A0A1S3YMR8	uncharacterized protein LOC107777901	33	107	88	99	IYQAYNSQPSHY	12	97.9933
A0A1S4CSJ6	H/ACA ribonucleoprotein complex non-core subunit NAF1	207	480	443	454	GCLNFNQGNHFG	12	97.3244
A0A1S3Y7X0	VQ domain-containing protein	31	112	96	107	SDQNFNNFGTSS	12	96.7391
A0A1S4CC33	agamous-like MADS-box protein AGL80	178	250	229	240	NDWQYNGASSSS	12	96.3211
A0A1S4CSS3	uncharacterized protein LOC107822298	259	321	283	294	ADYLFGNPFGYG	12	96.3211
A0A1S3YPF8	transcription factor MYB34-like	185	280	249	260	PLQYYSNYSASD	12	96.2653
A0A1S3ZMP4	H/ACA ribonucleoprotein complex non-core subunit NAF1	531	694	609	620	GQNVFNQPQLSM	12	95.9866
A0A1S4CQ49	H/ACA ribonucleoprotein complex non-core subunit NAF1	536	698	613	624	GQNVFNQPQLSM	12	95.9866
A0A1S4APM6	uncharacterized protein LOC107799804	31	92	36	47	KSIYYVGQQARG	12	94.3144
A0A1S4DPS6	dof zinc finger protein DOF2.4-like	129	209	179	190	LMAAFQNLNNYG	12	93.1438
A0A1S3ZNR6	ATP-dependent helicase BRM	1	163	69	80	GNEAILAFQTGN	12	93.0045
A0A1S3YJP4	protein HOMOLOG OF MAMMALIAN LYST-INTERACTING PROTEIN 5-like	200	346	259	270	YSQLYQHQPYLQ	12	92.9766
A0A1S3ZH38	protein HOMOLOG OF MAMMALIAN LYST-INTERACTING PROTEIN 5-like	200	346	259	270	YSQLYQHQPYLQ	12	92.9766
A0A1S4AUB4	probable serine/threonine-protein kinase clkA	67	385	96	107	NSKNYNGEYYNG	12	92.7258
A0A1S3XGP9	uncharacterized protein LOC107765011	410	475	434	445	LQQYTVFNVQAY	12	91.9732
A0A1S4A193	uncharacterized protein LOC107792650	372	437	396	407	LQQYTVFNAQAY	12	91.9732
A0A1S4D8C4	uncharacterized protein LOC107827146	372	437	396	407	LQQYTVFNAQAY	12	91.9732
D6PZY7	RNA-binding glycine-rich protein	125	218	202	213	NSGNYNADFTQG	12	91.9732
A0A1S3YSU6	far upstream element-binding protein 1-like isoform X1	400	785	618	629	MQQTYPAYGSTA	12	91.6388
A0A1S3YUC6	far upstream element-binding protein 1-like isoform X1	402	791	623	634	MQQTYPAYGSTV	12	91.6388
A0A1S4D8T3	uncharacterized protein LOC107827208	98	160	122	133	SQQYIVFNAQAY	12	91.5273
A0A1S4BMS9	probable calcium-binding protein CML48	1	82	36	47	SSGNYSNYPNYP	12	90.7191
A0A1S4ALD3	uncharacterized protein LOC107799002 isoform X1	171	294	201	212	QQVMFMKMQEFQ	12	90.6355
A0A1S3XX99	GBF-interacting protein 1-like isoform X1	212	424	232	243	AIHQFLSNGAFP	12	90.5797
A0A1S4DQW1	GBF-interacting protein 1-like isoform X1	680	799	700	711	AIHQFLSNGAFP	12	90.5797
A0A1S4CS51	Auxin response factor	420	739	711	722	HQQLSSNIMTTA	12	90.4682
A0A1S4DM73	Auxin response factor	455	744	721	732	HQQLSSNIMTTA	12	90.4682
A0A1S4D5Q8	uncharacterized protein LOC107826293	431	496	455	466	PQQYTVFNAQAY	12	90.0223
A0A1S3XBQ6	uncharacterized protein LOC107763294	272	348	308	319	QGVEFSQAVNQA	12	89.9666
A0A1S3XYW1	putrescine N-methyltransferase 4	7	86	9	20	NGSTIFKNGAIP	12	89.9666
A0A1S3Y2X4	putrescine N-methyltransferase 1-like	7	75	9	20	NGSTIFKNGTIP	12	89.9666
A0A1S3Y3K4	putrescine N-methyltransferase 1	7	75	9	20	NGSTIFKNGAIP	12	89.9666
A0A1S4ANJ0	putrescine N-methyltransferase 3	7	101	9	20	NGSTIFKNGAIP	12	89.9666
Q42963	Putrescine N-methyltransferase 1	7	75	9	20	NGSTIFKNGAIP	12	89.9666
Q9SEH4	Putrescine N-methyltransferase 4	7	119	9	20	NGSTIFKNGAIP	12	89.9666
Q9SEH5	Putrescine N-methyltransferase 3	7	79	9	20	NGSTIFKNGAIP	12	89.9666
A0A1S3YKE1	RNA-binding protein 42-like	1	82	19	30	SQYTYSNGTYFP	12	89.7157
A0A1S4BXW3	RNA-binding protein 42-like isoform X1	1	75	16	27	SQYTYSNGTYFP	12	89.7157
A0A1S4C8Y8	RNA-binding protein 42-like	1	81	18	29	SQYTYSNGTYFP	12	89.7157
A0A1S3XNG5	nuclear transcription factor Y subunit B-7-like	83	156	108	119	SLPNYNSVYNSP	12	89.6321
A0A1S4BGP4	nuclear transcription factor Y subunit B-3-like	160	227	179	190	SLPNYNSVYNSP	12	89.6321
A0A1S4ADA5	uncharacterized protein LOC107796347	419	484	443	454	LQQYTMFNAQAY	12	89.4091
A0A1S4CV15	RNA-binding protein 24-like isoform X1	141	247	189	200	AAAAFYPYMNFG	12	88.9911
A0A1S4BKQ6	putative mediator of RNA polymerase II transcription subunit 8	346	660	580	591	HQQQYVGYSQIH	12	88.9632
A0A1S4CWY4	uncharacterized protein LOC107823405	343	653	580	591	HQQQYVGYSQIH	12	88.9632
A0A1S3X5N8	protein HOMOLOG OF MAMMALIAN LYST-INTERACTING PROTEIN 5-like	258	393	316	327	NFQSYPSFMESS	12	88.2943
A0A1S3XL90	protein HOMOLOG OF MAMMALIAN LYST-INTERACTING PROTEIN 5-like	259	367	317	328	NFQSYPSFMESS	12	88.2943
A0A1S3Z9K4	AT-hook motif nuclear-localized protein	1	140	80	91	QQANSYAVSNNV	12	88.2664
A0A1S4CRF6	AT-hook motif nuclear-localized protein	1	140	80	91	QQANSYAVSNNV	12	88.2664
A0A1S3YC29	LOW QUALITY PROTEIN: protein transport protein SEC31 homolog B-like	793	1002	864	875	PQQNIQQPNIFL	12	88.0713
A0A1S3YN46	protein transport protein SEC31 homolog B-like	543	747	611	622	PQQNIQQPNIFL	12	88.0713
A0A1S3YYM1	uncharacterized protein LOC107781154	136	209	193	204	GVQNSQNINLSN	12	87.9599
A0A1S4CSJ6	H/ACA ribonucleoprotein complex non-core subunit NAF1	207	480	348	359	WNANFQAGGSFG	12	87.6254
A0A1S3ZYU9	target of Myb protein 1-like isoform X1	433	655	609	620	TPGYFSNLNHST	12	87.5418
A0A1S3YFJ6	uncharacterized protein LOC107775635	195	281	233	244	GFGQYMVNQNHQ	12	87.291
A0A1S4ASR0	uncharacterized protein LOC107800880	810	889	855	866	DLEHFMALQLQQ	12	87.291
A0A1S4BJ15	uncharacterized protein LOC107808825	513	595	558	569	DLEHFMALQLQQ	12	87.291
A0A1S3Z3J4	uncharacterized protein LOC107782381	1	76	58	69	PSQNYNQQKPYN	12	86.9565
A0A1S4AK15	zinc finger protein JACKDAW-like	206	272	252	263	RLSLWLDQANNN	12	86.9565
A0A1S4C9P7	vacuolar protein sorting-associated protein 27-like	233	366	275	286	GQYLSSDSQYRN	12	86.9565
A0A1S4D9N3	trihelix transcription factor GT-2-like isoform X1	181	252	220	231	TQPIITTVNQIN	12	86.9565
A0A1S4CQU1	uncharacterized protein LOC107821461	426	515	496	507	MDQQYQMYLIPV	12	86.7614
A0A1S4AVT1	uncharacterized protein LOC107801892	401	488	425	436	HFSVYQAQTYTQ	12	86.6778
A0A1S3ZS04	uncharacterized protein LOC107789835 isoform X1	904	1178	1162	1173	QQGHFQLQEDSH	12	86.6221
A0A1S3Z354	transcription factor MYB39-like	187	279	187	198	NQFLNTQIQNQE	12	86.4548
A0A1S3XPA3	heterogeneous nuclear ribonucleoprotein 1-like	193	369	264	275	GNANFNSSLSYG	12	86.3991
A0A1S3ZA30	heterogeneous nuclear ribonucleoprotein 1-like	193	369	264	275	GNANFNSSLSYG	12	86.3991
A0A1S4C8Z7	uncharacterized protein LOC107816508	148	217	172	183	PQQYTVFNAHAY	12	86.3991
A0A1S4BQ54	AP2-like ethylene-responsive transcription factor PLT2	380	509	425	436	FHQSYLQTQLQL	12	86.2598
A0A1S4CTB4	AP2-like ethylene-responsive transcription factor PLT2	381	511	427	438	FHQSYLQTQLQL	12	86.2598
A0A1S4AWK9	uncharacterized protein LOC107802081	7	69	13	24	QQQSYSSASSYQ	12	86.1761
A0A1S4B3L4	transcriptional corepressor SEUSS-like	1	175	153	164	QFQQFSAPSNSQ	12	86.0647
A0A1S4AN01	uncharacterized protein LOC107799413	182	313	280	291	MNAAIQGLVEGA	12	85.9532
A0A1S4AVQ7	transcription factor DIVARICATA-like	226	295	262	273	SHGNYGSFVNRG	12	85.7023
A0A1S3ZJ22	translation initiation factor IF-2-like	155	242	197	208	QPQFIQQQPQYL	12	85.6187
A0A1S4CQ49	H/ACA ribonucleoprotein complex non-core subunit NAF1	536	698	658	669	PGAYINGSPNFN	12	85.6187
A0A1S3X197	uncharacterized protein LOC107760193	116	182	122	133	GNQNWGQQTQQP	12	85.2843
A0A1S3YYN4	RNA-directed DNA polymerase	29	101	41	52	GNQNWGLQTQQP	12	85.2843
A0A1S4A7V4	uncharacterized protein LOC107794706	159	231	171	182	GNQNWGQQTQQP	12	85.2843
A0A1S4BYP9	uncharacterized protein LOC107813296	247	319	259	270	GNQNWGQQTQQP	12	85.2843
A0A1S4CDF7	uncharacterized protein LOC107817878	159	231	171	182	GNQNWGQQTQQP	12	85.2843
A0A1S4AQU5	cleavage stimulating factor 64-like	31	282	47	58	TRALFQAQIMLG	12	85.0613
A0A1S4CQM8	cleavage stimulating factor 64-like	31	250	47	58	TRALFQAQIMLG	12	85.0613
A0A1S3X7F5	cleavage stimulating factor 64-like	36	291	52	63	TKALFQAQIMLG	12	84.9498
A0A1S4B9U7	cleavage stimulating factor 64-like	36	291	52	63	TKALFQAQIMLG	12	84.9498
A0A1S4DJ56	cleavage stimulating factor 64-like isoform X1	36	236	52	63	TKALFQAQIMLG	12	84.9498
A0A1S3XR75	probable WRKY transcription factor 4	144	204	188	199	SFSQFQSLTSNT	12	84.7269
A0A1S3YBZ4	polyadenylate-binding protein RBP45-like	355	414	365	376	GGGYYGYTAGYD	12	84.5875
A0A1S4CXQ0	multiple organellar RNA editing factor 1; mitochondrial-like	191	386	326	337	PQQSFSPQQNYG	12	84.2809
A0A1S4BZA1	probable NOT transcription complex subunit VIP2 isoform X1	346	484	408	419	SDVFSSSHSSYH	12	84.2809
D6PZY7	RNA-binding glycine-rich protein	125	218	167	178	GGGNYGGGVRYG	12	84.1137
A0A1S3Y9D4	B3 domain-containing protein At2g36080-like	298	361	316	327	GQLHYQYQVHCS	12	83.8629
A0A1S4A292	B3 domain-containing protein At2g36080-like	240	303	258	269	GQLHYQYQVHCS	12	83.8629
A0A1S3Y5B3	uncharacterized protein LOC107772111	341	425	353	364	GNQNWGQQTQQQ	12	83.835
A0A1S4BZA1	probable NOT transcription complex subunit VIP2 isoform X1	346	484	362	373	GGFNLGGTYSSL	12	83.835
A0A1S4DMB6	uncharacterized protein LOC107831301	253	313	253	264	GNQNWGQQTQQQ	12	83.835
A0A1S3XFR2	neurogenic protein mastermind-like	213	539	523	534	SYSTYFSDENTN	12	83.4448
A0A1S3XPT4	NAC domain-containing protein 30-like	170	232	216	227	HQNMIINSSKNY	12	83.0268
A0A1S3Z5U2	AP2-like ethylene-responsive transcription factor TOE3 isoform X1	416	524	445	456	NSSNYHIQFPSS	12	82.9989
A0A1S3X3K4	ubiquitin domain-containing protein DSK2b-like	392	490	455	466	QLMTFQQGLLSQ	12	82.6366
A0A1S4DMW4	ubiquitin domain-containing protein DSK2b-like	392	481	455	466	QLMTFQQGLLSQ	12	82.6366
A0A1S3YUC6	far upstream element-binding protein 1-like isoform X1	402	791	684	695	GYSSYPSQPAYT	12	82.6087
A0A1S3Z354	transcription factor MYB39-like	187	279	263	274	PLQNYGQILQEN	12	82.5251
A0A1S4D7K6	transcription factor MYB35-like	187	279	263	274	PLQNYGQILQEN	12	82.5251
A0A1S3ZQD4	GRF1-interacting factor 3-like	75	169	139	150	QQQQFQGQYGFG	12	82.3857
A0A1S4DJE3	Katanin p60 ATPase-containing subunit A1	128	306	129	140	TTQISNQVQATP	12	82.2742
A0A1S4BQQ7	AP2-like ethylene-responsive transcription factor TOE3 isoform X1	408	507	437	448	SSSNYHIQFPSS	12	82.2185
A0A1S4D7K6	transcription factor MYB35-like	187	279	187	198	NQFLNAQIQNQE	12	81.7168
A0A1S3XMK1	Katanin p60 ATPase-containing subunit A1	121	309	122	133	MTQISNQVQATP	12	81.2709
A0A1S4B8Q9	uncharacterized protein LOC107805720	183	349	260	271	LLFHSASTSSIP	12	81.2709
A0A1S3ZVL5	RING-type E3 ubiquitin transferase	1	72	36	47	SANRYVFAAATP	12	81.1037
A0A1S4AGS6	RING-type E3 ubiquitin transferase	1	72	36	47	SANRYVFAAATP	12	81.1037
A0A1S3ZTK8	bZIP transcription factor TRAB1-like	189	251	201	212	ASRNIDNNSGIC	12	80.9365
A0A1S4B670	ABSCISIC ACID-INSENSITIVE 5-like protein 5	183	245	195	206	ASRNIDNNSGIG	12	80.9365
A0A1S4D323	dof zinc finger protein DOF3.1-like	150	224	187	198	GNHTYLGIQNGG	12	80.8528
A0A1S3YA23	carbon catabolite repressor protein 4 homolog 6 isoform X1	70	168	121	132	AGFYHNQQFNRA	12	80.825
A0A1S4B5F9	dual specificity tyrosine-phosphorylation-regulated kinase 1B-like	617	747	675	686	QSQEISSSSHWQ	12	80.7414
A0A1S3XFR2	neurogenic protein mastermind-like	213	539	299	310	GGGNIPVQVNMG	12	80.602
A0A1S4DNR5	keratin; type I cytoskeletal 9-like	213	523	293	304	GGGNIPVQVNMG	12	80.602
A0A1S3Y1Y1	probable NOT transcription complex subunit VIP2 isoform X1	204	271	232	243	PQVLSMLGNSYP	12	80.602
A0A1S3ZFP4	uncharacterized protein LOC107786323	26	89	51	62	GILNSWQQNNSR	12	80.602
A0A1S3ZH40	UBP1-associated protein 2C-like	254	420	383	394	DGGNYGLQSGYP	12	80.602
A0A1S4D0T8	probable NOT transcription complex subunit VIP2 isoform X1	204	271	232	243	PQVLSMLGNSYP	12	80.602
A0A1S3XMK1	Katanin p60 ATPase-containing subunit A1	121	309	242	253	QVQATAQVSNQV	12	80.2676
A0A1S3YBI6	far upstream element-binding protein 2-like	292	677	650	661	ARGTYDANATSQ	12	80.2676
A0A1S4A343	uncharacterized protein LOC107793247	80	141	81	92	SNQNWGQQTQQP	12	80.2676
A0A1S4AHS7	pre-mRNA-processing protein 40A-like isoform X1	1	166	135	146	FSSSYTVQSSSQ	12	80.2676
A0A1S4BNP2	uncharacterized protein LOC107810232	186	276	203	214	YQQLQVAQFQRL	12	80.2676
A0A1S4BPJ7	uncharacterized protein LOC107810532	186	275	203	214	YQQLQVAQFQRL	12	80.2676
A0A1S3X507	uncharacterized protein LOC107761140 isoform X1	304	437	345	355	AQQTYLHGMYA	11	97.9933
A0A1S3ZNG0	target of Myb protein 1-like isoform X1	462	604	512	522	AQQTYLHGMYA	11	97.9933
A0A1S3XDN4	trihelix transcription factor GTL1-like	189	291	198	208	NANTINLQLPT	11	96.3211
A0A1S3YHU0	uncharacterized protein LOC107776441	62	123	69	79	QNVAYAPQPYM	11	96.3211
A0A1S3YIY3	trihelix transcription factor GT-2-like	184	282	193	203	NANTINLQLPA	11	96.3211
A0A1S3Z0W3	protein CUP-SHAPED COTYLEDON 1-like	185	245	185	195	NQNAISSQIMM	11	96.3211
A0A1S3X4N9	transcription factor bHLH68-like	1	67	18	28	SPNWWNINNMR	11	95.5914
A0A1S4C2P2	transcription factor bHLH68-like	1	67	18	28	SPNWWNINNMR	11	95.5914
A0A1S3ZUD1	uncharacterized protein LOC107790511	283	358	286	296	YQENIYVGNYG	11	94.5272
A0A1S4CCP7	heterogeneous nuclear ribonucleoprotein 1-like	192	291	276	286	GFSSFYNGNSN	11	92.8854
A0A1S3ZTV7	protein FREE1-like isoform X1	1	130	115	125	EQGFYDSGVYK	11	92.3989
A0A1S4BKQ6	putative mediator of RNA polymerase II transcription subunit 8	346	660	629	639	FAAQYQTIASS	11	92.0341
A0A1S4CWY4	uncharacterized protein LOC107823405	343	653	629	639	FAAQYQTIASS	11	92.0341
A0A1S3ZUD3	uncharacterized protein LOC107790522 isoform X1	201	336	318	328	VGQTIMQGIIG	11	92.0036
A0A1S4BLF5	dof zinc finger protein DOF2.1-like	148	214	158	168	HGNNIAPSSFL	11	91.9732
A0A1S3Z3B3	probable WRKY transcription factor 31 isoform X1	424	486	468	478	GQALYNQSRFS	11	91.3652
A0A1S3YRR4	ethylene-responsive transcription factor ERF054-like	59	154	100	110	TQQSIENLYQM	11	91.2435
A0A1S4C0M4	ethylene-responsive transcription factor ERF054-like	59	163	109	119	TQQSIENLYQM	11	91.2435
A0A1S4A7W1	uncharacterized protein LOC107794718	205	313	295	305	VGQTFMQGIIG	11	91.2435
A0A1S4AN01	uncharacterized protein LOC107799413	182	313	295	305	VGQTFMQGIIG	11	91.2435
A0A1S3X982	probable ADP-ribosylation factor GTPase-activating protein AGD14	390	451	425	435	FDVLYGQQNTG	11	91.0611
A0A1S3X898	protein ODORANT1-like	178	260	245	255	NVEQFTSNISN	11	90.8483
A0A1S3X8T3	DEAD-box ATP-dependent RNA helicase 8-like	1	72	57	67	QQQHYQNQQQI	11	90.7875
A0A1S4C4K5	transcription factor PCL1-like	240	311	296	306	SGNNFGYYHPV	11	90.453
A0A1S4CG88	protein indeterminate-domain 7-like isoform X1	1	62	47	57	TGSFFISQNQN	11	90.301
A0A1S3XRU2	polyadenylate-binding protein-interacting protein 8-like	76	135	94	104	GDQLLLMSNFV	11	90.0274
A0A1S3XKV6	uncharacterized protein LOC107766313	179	240	186	196	SNLAYAHQPYM	11	89.9666
A0A1S4CQJ1	metacaspase-3-like	30	94	79	89	GYGNYRPQSFQ	11	89.9666
A0A1S3XWC5	holotricin-3-like	1	133	11	21	KHQSYAHEQNY	11	89.176
A0A1S4AZ94	transcription initiation factor TFIID subunit 12b-like	44	320	158	168	GGGLYGQMNFG	11	89.1152
A0A1S4CJ73	transcription initiation factor TFIID subunit 12b-like isoform X1	44	459	153	163	GGGLYGQMNFG	11	89.1152
A0A1S4D5C3	WW domain-containing protein C11B10.08-like	158	244	229	239	QQGNYGQGSYG	11	89.0544
A0A1S4DG86	uncharacterized protein LOC107829414	158	237	198	208	RQVPYATNYSH	11	88.9024
A0A1S4A1N9	myb-related protein 308	178	251	236	246	NVEQFSSNISN	11	88.8112
A0A1S3XY49	probable receptor-like protein kinase At5g15080	399	468	401	411	ASSSYYFQTMQ	11	88.568
A0A1S3ZZD7	regulator of nonsense transcripts 1 homolog	329	569	490	500	SQGLFTQAGYN	11	88.5071
A0A1S4B2L8	regulator of nonsense transcripts 1 homolog isoform X1	268	586	507	517	SQGLFTQAGYN	11	88.5071
A0A1S3YGR7	RNA-binding protein 38-like	105	216	172	182	QQAQYYQQMYG	11	88.1727
A0A1S4BPI4	RNA-binding protein 38-like	105	216	171	181	QQAQYYQQMYG	11	88.1727
A0A1S4DPS6	dof zinc finger protein DOF2.4-like	129	209	145	155	GNSNIIISTSA	11	88.0511
A0A1S3ZQD0	uncharacterized protein LOC107789246	70	143	83	93	TDEQINVIGYK	11	87.9903
A0A1S3XTB2	dof zinc finger protein DOF2.4-like	129	212	163	173	SMEIIGHQFSQ	11	87.9599
A0A1S4DPS6	dof zinc finger protein DOF2.4-like	129	209	161	171	SMEIIGHQFSQ	11	87.9599
A0A1S4BKQ6	putative mediator of RNA polymerase II transcription subunit 8	346	660	603	613	ATANYAYEYSD	11	87.7166
A0A1S4CWY4	uncharacterized protein LOC107823405	343	653	603	613	ATANYAYEYSD	11	87.7166
A0A1S4CHF2	UBP1-associated protein 2C-like	275	363	298	308	AMAAYTNSTYS	11	87.6862
A0A1S4D350	UBP1-associated protein 2C-like	292	363	298	308	AMAAYTNSTYS	11	87.6862
A0A1S3YC24	transcription factor HEC1-like	50	120	57	67	GNTNYFPNQID	11	87.3518
A0A1S3XEB3	uncharacterized protein LOC107764294 isoform X1	862	1159	1117	1127	GYQLLLHQYQV	11	87.291
A0A1S3YKE1	RNA-binding protein 42-like	1	82	53	63	VQQLSAPYVYP	11	87.291
A0A1S3Z3J4	uncharacterized protein LOC107782381	1	76	45	55	GWNKINQGNRN	11	87.291
A0A1S3ZS04	uncharacterized protein LOC107789835 isoform X1	904	1178	1136	1146	GYQLLLHQYQV	11	87.291
A0A1S4C238	GBF-interacting protein 1-like isoform X1	699	885	828	838	GHGNFAGVYHP	11	87.291
A0A1S4C8Y8	RNA-binding protein 42-like	1	81	52	62	VQQLSAPYVYP	11	87.291
A0A1S4D2E9	GBF-interacting protein 1-like isoform X1	722	908	851	861	GHGNFAGVYHP	11	87.291
A0A1S4AAU4	ethylene-responsive transcription factor ERF113-like	245	322	283	293	LLNQFQYSSSS	11	87.1998
A0A1S4B8Q9	uncharacterized protein LOC107805720	183	349	334	344	QGSSILGSIYG	11	87.1389
A0A1S3ZA75	uncharacterized protein LOC107784491	457	669	638	648	GAANFGYEYSH	11	87.0781
A0A1S3XWZ8	transcriptional corepressor LEUNIG_HOMOLOG-like	268	405	316	326	AQGNLNSPNYG	11	86.9565
A0A1S3ZZD7	regulator of nonsense transcripts 1 homolog	329	569	508	518	SQNHFGMSNAN	11	86.9565
A0A1S4A204	pentatricopeptide repeat-containing protein At2g15690-like isoform X1	77	370	332	342	GNQWSNQNHTP	11	86.9565
A0A1S4A6S6	ABSCISIC ACID-INSENSITIVE 5-like protein 5	182	266	251	261	PALAYAAPMAI	11	86.9565
A0A1S4B4Q5	polypyrimidine tract-binding protein homolog 2-like isoform X1	340	442	385	395	AGWNSAAATAN	11	86.9565
A0A1S4DJ33	polypyrimidine tract-binding protein homolog 2-like isoform X1	340	443	386	396	AGWNSAAATAN	11	86.9565
A0A1S4AXE5	heterogeneous nuclear ribonucleoprotein R-like isoform X1	704	789	761	771	GGSSYSSAYSS	11	86.7437
A0A1S4B5P1	keratin; type II cytoskeletal 2 epidermal-like	171	256	228	238	GGSSYSSAYSS	11	86.7437
A0A1S4AEW6	transcription factor bHLH91-like	55	146	80	90	DQSNWGEMSFP	11	86.6221
A0A1S4DQW1	GBF-interacting protein 1-like isoform X1	680	799	784	794	AQFKENNVHVN	11	86.6221
A0A1S3XAK7	trithorax group protein osa-like	144	657	539	549	SQQYSQQQAFP	11	86.318
A0A1S4APX4	histone-lysine N-methyltransferase 2D-like	144	661	543	553	SQQYSQQQAFP	11	86.318
A0A1S4AI39	DEAD-box ATP-dependent RNA helicase 8-like	1	72	57	67	PQQHYQNQQQI	11	86.2268
A0A1S4CE53	uncharacterized protein LOC107818017	20	82	55	65	PQCLYFYPNYQ	11	86.166
A0A1S4BW33	homeobox protein 2-like	108	215	200	210	IPQWYSDYYNN	11	86.0748
A0A1S4DCD0	B3 domain-containing transcription factor NGA1-like	218	302	241	251	NLLLEARSNIA	11	86.0444
A0A1S4BDD3	protein STRUBBELIG-RECEPTOR FAMILY 6-like	100	197	182	192	FQSLTSMNKMY	11	85.9532
A0A1S3XPA3	heterogeneous nuclear ribonucleoprotein 1-like	193	369	277	287	GLSPYYVNSSN	11	85.7708
A0A1S3ZA30	heterogeneous nuclear ribonucleoprotein 1-like	193	369	277	287	GLSPYYVNSSN	11	85.7708
A0A1S3Y5W3	transcription factor bHLH111-like	15	80	20	30	NFWWPQDNNIH	11	85.6187
A0A1S4A7M8	protein YLS9-like	1	63	48	58	STTYYNNNPYY	11	85.5579
A0A1S4BBB4	protein SCARECROW-like	296	382	318	328	SNNHYLNWDIA	11	84.9802
A0A1S3Z738	transcription factor bHLH66-like	133	223	187	197	QAQSFGATATV	11	84.9498
A0A1S4C238	GBF-interacting protein 1-like isoform X1	699	885	719	729	AAARYSLSQYR	11	84.6154
A0A1S4D2E9	GBF-interacting protein 1-like isoform X1	722	908	742	752	AAARYSLSQYR	11	84.6154
A0A1S4A193	uncharacterized protein LOC107792650	372	437	374	384	QQGLSNSLQHY	11	84.4938
A0A1S4D8C4	uncharacterized protein LOC107827146	372	437	374	384	QQGLSNSLQHY	11	84.4938
A0A1S4CFA0	protein TIME FOR COFFEE-like isoform X1	878	1015	923	933	NGSFYSSQMIH	11	84.3721
A0A1S4D161	protein TIME FOR COFFEE-like isoform X1	876	1011	921	931	NGSFYSSQMIH	11	84.3721
A0A1S3ZA75	uncharacterized protein LOC107784491	457	669	651	661	HEQVYYTQNTA	11	84.2809
A0A1S3YC24	transcription factor HEC1-like	50	120	92	102	TLQNFLANNSS	11	84.2201
A0A1S4CDU8	transcription factor HEC1-like	50	119	92	102	TLQNFLANNSS	11	84.2201
A0A1S3XTV8	uncharacterized protein LOC107768512 isoform X1	53	117	54	64	NTKNYNLQNSD	11	83.9769
A0A1S3ZTV0	uncharacterized protein LOC107790329 isoform X1	52	118	54	64	NTKNYNLQNSD	11	83.9769
A0A1S4BDD8	uncharacterized protein LOC107807076	53	117	54	64	NTKNYNLQNSD	11	83.9769
A0A1S3ZN37	polyadenylate-binding protein RBP45	1	81	56	66	AQQASQQQYGA	11	83.9769
A0A1S3ZVW1	pentatricopeptide repeat-containing protein At2g15690	60	281	236	246	GNQWSNQNYTP	11	83.7641
A0A1S3YA57	zinc finger protein JACKDAW-like	48	211	58	68	MFSTTSGNLFG	11	83.7337
A0A1S4AEF8	protein indeterminate-domain 2-like	279	458	289	299	MFSTTSGNLFG	11	83.7337
A0A1S3XJX6	ENHANCER OF AG-4 protein 2-like	198	257	234	244	AGGNYPPGAYA	11	83.612
A0A1S4AZM8	heterogeneous nuclear ribonucleoprotein 1-like	202	393	319	329	LWGNIGLNSSA	11	83.612
A0A1S3XR75	probable WRKY transcription factor 4	144	204	154	164	HQQALAQVTAQ	11	83.2776
A0A1S4D3X4	heterogeneous nuclear ribonucleoprotein 1-like	239	364	248	258	GYGKFAGSYSA	11	83.1256
A0A1S4C8P3	zinc finger CCCH domain-containing protein 16-like isoform X1	206	368	248	258	NASLSAQSSFP	11	82.9431
A0A1S3Z571	glycine-rich cell wall structural protein-like	1	141	86	96	DSANFSSNTSM	11	82.9431
A0A1S4ANU9	transcription factor bHLH130-like isoform X1	52	142	100	110	LASNLMRQNTS	11	82.9431
A0A1S4CKW7	polygalacturonase-1 non-catalytic subunit beta-like	178	342	207	217	KFTSYSDAATG	11	82.9431
A0A1S4AEL4	B3 domain-containing protein At2g36080-like	263	325	281	291	GQPYYQYQVHC	11	82.6999
A0A1S4B5E0	nucleolin-like isoform X1	717	788	730	740	QGMNYGGGSYG	11	82.6087
A0A1S4DM60	heterogeneous nuclear ribonucleoprotein R-like isoform X1	717	788	730	740	QGMNYGGGSYG	11	82.6087
A0A1S4AYV5	uncharacterized protein LOC107802710	42	125	53	63	QPQAYTQAPYN	11	82.5783
A0A1S4DMW6	pollen-specific leucine-rich repeat extensin-like protein 2	1	92	23	33	QPQAYTQAPYN	11	82.5783
A0A1S4DP12	uncharacterized protein LOC107831876	91	171	102	112	QPQAYTQAPYN	11	82.5783
A0A1S4CV15	RNA-binding protein 24-like isoform X1	141	247	145	155	PYNLYGYSPYS	11	82.4567
A0A1S4CA48	probable WRKY transcription factor 61	448	519	457	467	NVLNFSSLESN	11	81.727
A0A1S4DQJ8	probable WRKY transcription factor 72	457	525	464	474	NVLNFSSLESN	11	81.727
A0A1S4ADR8	GRF1-interacting factor 1-like	71	171	100	110	AQQLTTQSLMT	11	80.9973
A0A1S4DES4	glycine-rich RNA-binding protein 2; mitochondrial-like	123	242	219	229	AASNSFTSSFG	11	80.9973
A0A1S4AVQ7	transcription factor DIVARICATA-like	226	295	249	259	YPYNFGGAMFG	11	80.9365
A0A1S4C8P3	zinc finger CCCH domain-containing protein 16-like isoform X1	206	368	218	228	NASLSAQSPFP	11	80.9365
A0A1S4C8P3	zinc finger CCCH domain-containing protein 16-like isoform X1	206	368	233	243	NASLSAQSPFP	11	80.9365
A0A1S4D1U9	zinc finger CCCH domain-containing protein 16-like isoform X1	206	394	218	228	NASLSAQSPFP	11	80.9365
A0A1S4D1U9	zinc finger CCCH domain-containing protein 16-like isoform X1	206	394	233	243	NASLSAQSPFP	11	80.9365
A0A1S4D1U9	zinc finger CCCH domain-containing protein 16-like isoform X1	206	394	263	273	NASLSAQSPFP	11	80.9365
A0A1S3WXT5	transcription factor DIVARICATA-like	244	307	292	302	QSMNFQLQSAQ	11	80.9061
A0A1S4CCL4	transcription factor DIVARICATA-like	249	312	297	307	QSMNFQLQSAQ	11	80.9061
A0A1S4CFI1	holotricin-3-like	1	145	93	103	DSINFSSNTTM	11	80.8452
A0A1S4ADA5	uncharacterized protein LOC107796347	419	484	421	431	QQGLSNSPQHY	11	80.6324
A0A1S3XX99	GBF-interacting protein 1-like isoform X1	212	424	259	269	AAGRYSLSQYR	11	80.602
A0A1S3ZJZ7	polypyrimidine tract-binding protein homolog 1-like	362	469	368	378	QSFGYAAAAAV	11	80.602
A0A1S4DQW1	GBF-interacting protein 1-like isoform X1	680	799	727	737	AAGRYSLSQYR	11	80.602
A0A1S3YSX7	translation initiation factor IF-2-like isoform X1	1	200	66	76	QMGSFNQQPIQ	11	80.45
A0A1S4AD85	protein argonaute 2-like	1	135	66	76	QMGSFNQQPIQ	11	80.45
A0A1S4B8K0	protein argonaute 2-like	1	188	68	78	QMGSFNQQPIQ	11	80.45
A0A1S3XLV9	LOB domain-containing protein 20-like	137	200	150	160	ALQTSQQQHHL	11	80.2676
A0A1S3XWD1	polygalacturonase-1 non-catalytic subunit beta-like	177	341	206	216	RFTSYSDAATG	11	80.2676
A0A1S3ZLH5	uncharacterized protein LOC107788027	1	73	51	61	RAQGYNNQQQG	11	80.2676
A0A1S4A6S6	ABSCISIC ACID-INSENSITIVE 5-like protein 5	182	266	190	200	VGFGYQQANRN	11	80.2676
A0A1S4AUT1	transcriptional corepressor SEUSS-like isoform X1	614	777	633	643	QQQHTASQNSN	11	80.2676
A0A1S4AYY0	Auxin response factor	427	713	500	510	ATLNSLDSIMQ	11	80.2676
A0A1S4C4V3	Auxin response factor	468	704	497	507	ATLNSLDSIMQ	11	80.2676
A0A1S4DA01	uncharacterized protein LOC107827561	78	146	78	88	NYVNNSQGGYQ	11	80.2676
A0A1S4DBV1	LOB domain-containing protein 20-like	137	201	150	160	ALQTSQQQHHL	11	80.2676
A0A1S4A431	uncharacterized protein LOC107793534	1	63	1	10	MDYNYNGWTG	10	97.9933
A0A1S3ZI13	flowering time control protein FY-like isoform X1	540	740	542	551	QQQAYQQNMQ	10	96.99
A0A1S4BYA4	flowering time control protein FY-like	540	740	542	551	QQQAYQQNMQ	10	96.99
A0A1S4BXW1	transcription factor bHLH123-like	124	186	168	177	KQMNFVYNIN	10	95.3512
A0A1S4AQB7	uncharacterized protein LOC107800063	308	386	312	321	GDMNYVSNYG	10	94.4482
A0A1S3YR46	branchpoint-bridging protein-like	14	79	27	36	PQNHYNNYSD	10	94.3144
A0A1S4BQW0	LOB domain-containing protein 6-like	117	190	173	182	QQQQIIRRFE	10	94.1806
A0A1S4D858	LOB domain-containing protein 6-like	38	111	96	105	QQQQIIRRFE	10	94.1806
A0A1S3ZFP1	uncharacterized protein LOC107786311	136	205	187	196	GQQNFQQYQQ	10	93.4448
A0A1S4C973	uncharacterized protein LOC107816473	97	166	148	157	GQQNFQQYQH	10	93.4448
A0A1S4BYH0	probable serine/threonine-protein kinase clkA	176	414	400	409	YSENYNQASS	10	93.1773
A0A1S3YI60	transcription factor MYB34-like	185	280	238	247	NGQIFQENMM	10	92.6421
A0A1S4CKW7	polygalacturonase-1 non-catalytic subunit beta-like	178	342	316	325	GDDNFQNYIK	10	92.5084
A0A1S4AHY1	uncharacterized protein LOC107797888	58	123	81	90	QTNSYYQNEK	10	92.3746
A0A1S4A845	transcription factor TCP8-like	457	531	494	503	MLAALNAYSR	10	91.9732
A0A1S3ZDC2	uncharacterized protein LOC107785440	148	433	170	179	SSVLFQQAQS	10	91.9732
A0A1S4B6Y2	uncharacterized protein LOC107805228	148	438	170	179	SSVLFQQAQS	10	91.9732
A0A1S4DH69	heterogeneous nuclear ribonucleoprotein 1-like isoform X1	243	326	262	271	GYGNIGGSYG	10	91.9732
A0A1S4C1L3	far upstream element-binding protein 1-like isoform X1	296	657	618	627	YNSAYAGGYA	10	91.6388
A0A1S4DHR7	far upstream element-binding protein 2-like isoform X1	296	657	618	627	YNSAYAGGYA	10	91.6388
A0A1S4A419	transcription factor PIF4-like	405	483	454	463	QQMNIFGLGS	10	91.0033
A0A1S4BTN6	transcription factor PIF4-like	405	481	452	461	QQMNIFGLGS	10	91.0033
A0A1S3YBI6	far upstream element-binding protein 2-like	292	677	625	634	YGSAYAGGYA	10	90.9699
A0A1S4ATZ6	far upstream element-binding protein 1-like	292	677	625	634	YGSAYAGGYV	10	90.9699
A0A1S4AD67	uncharacterized protein LOC107796360	61	127	85	94	QTNSFYQNEK	10	90.7358
A0A1S3YA57	zinc finger protein JACKDAW-like	48	211	137	146	SPSLYENFQT	10	90.4348
A0A1S4AMZ7	uncharacterized protein LOC107799439	241	318	259	268	GQNSFSQNTR	10	90.301
A0A076FU26	CONSTANS interacting protein 2b	1	90	62	71	HQLAYQHIHQ	10	90.2341
A0A1S4AVF1	nuclear transcription factor Y subunit C-9-like isoform X2	1	62	34	43	HQLAYQHIHQ	10	90.2341
A0A1S4DPK5	nuclear transcription factor Y subunit C-9-like isoform X1	1	89	61	70	HQLAYQHIHQ	10	90.2341
A0A1S4AWD9	NAC domain-containing protein 7-like	193	256	204	213	PQFAYTNNMQ	10	90.1672
A0A1S3Z9M6	two-component response regulator ORR21-like	285	480	335	344	YQLNSSNIIA	10	89.5652
A0A1S3Z4V4	basic salivary proline-rich protein 1-like	60	525	357	366	LQTSIDFTFQ	10	89.4983
A0A1S3Z3J4	uncharacterized protein LOC107782381	1	76	4	13	EGVQYVGNYQ	10	89.4314
A0A1S3YV09	uncharacterized protein LOC107780132	287	348	295	304	NQNQYGNTYN	10	89.2977
A0A1S4C5J3	probable receptor-like protein kinase At5g15080	416	482	416	425	SSSYYFQTMQ	10	88.7291
A0A1S4CG10	probable receptor-like protein kinase At5g15080	412	478	412	421	SSSYYFQTMQ	10	88.7291
A0A1S4C5N7	zinc finger protein JACKDAW-like	311	375	342	351	ADQNLNGLMM	10	88.6288
A0A1S4A8J0	uncharacterized protein LOC107794871	340	424	347	356	QSNSYQNYRG	10	88.4615
A0A1S3YV16	clathrin interactor EPSIN 2-like	433	550	536	545	GNGNYGQQSF	10	87.6254
A0A1S4A500	clathrin interactor EPSIN 3-like isoform X1	830	927	913	922	GNGNYGQQSF	10	87.6254
A0A1S4C4L7	DEAD-box ATP-dependent RNA helicase 40-like	82	328	215	224	QHITYSQNLP	10	87.6254
A0A1S4BCL4	uncharacterized protein LOC107806827 isoform X1	1	124	41	50	PGSWYSNQFQ	10	87.592
A0A1S4ANX0	Protein transport protein sec16	486	641	627	636	TTANYSQQAF	10	87.291
A0A1S4B6Y2	uncharacterized protein LOC107805228	148	438	359	368	NEGLFGNNQN	10	87.291
A0A1S4C4D6	uncharacterized protein LOC107815003	20	86	27	36	NPGYYYAPYD	10	87.291
A0A1S4BHX8	ethylene-responsive transcription factor ABR1-like	270	347	307	316	NQLQYLSSSS	10	87.0569
A0A1S3WYM9	zinc finger CCCH domain-containing protein 49-like	332	477	418	427	QGQFYRPYYP	10	86.9565
A0A1S3YA57	zinc finger protein JACKDAW-like	48	211	155	164	HQLNLAAVMN	10	86.9565
A0A1S3Z4B7	putative clathrin assembly protein At5g35200	449	552	474	483	YDPFYVSNMV	10	86.9565
A0A1S4C4Z9	putative clathrin assembly protein At5g35200	449	552	474	483	YDPFYVSNMV	10	86.9565
A0A1S3ZC31	zinc finger protein JACKDAW-like	165	262	231	240	SSNLFASSSS	10	86.8896
A0A1S3ZHG7	zinc finger protein JACKDAW-like isoform X1	210	307	276	285	SSNLFASSSS	10	86.8896
A0A1S3ZW24	multiple organellar RNA editing factor 8; chloroplastic/mitochondrial-like	234	397	367	376	PNQNYAPNTA	10	86.6221
A0A1S4A9C2	multiple organellar RNA editing factor 8; chloroplastic/mitochondrial-like	234	381	351	360	PNQNYAPNTA	10	86.6221
A0A1S4AN31	zinc finger CCCH domain-containing protein 19-like	853	968	857	866	HTQSIASNEQ	10	86.6221
A0A1S4DN98	transcription factor TCP8-like	7	100	36	45	QYQLLSHHFQ	10	86.6221
A0A1S3XHI5	uncharacterized protein LOC107765247	301	360	306	315	GQQQYQFLHP	10	86.5217
A0A1S4CSJ5	uncharacterized protein LOC107822093	301	360	306	315	GQQQYQFLHP	10	86.5217
A0A1S3XCP5	squamosa promoter-binding-like protein 8	19	109	84	93	AYETTNYNTH	10	86.4214
A0A1S4CSS3	uncharacterized protein LOC107822298	259	321	263	272	RNLNYINSSE	10	86.3211
A0A1S4ASE0	flowering locus K homology domain-like	374	459	445	454	QAPAYYGQSY	10	86.2876
A0A1S4CDU8	transcription factor HEC1-like	50	119	105	114	SSGAYNSHSM	10	86.2876
A0A1S4BL41	uncharacterized protein LOC107809451	252	386	352	361	GYSNSYWSYP	10	86.2207
A0A1S3ZHG2	uncharacterized protein LOC107786827	69	158	90	99	HNQHIQISQN	10	86.0535
A0A1S4CYX2	probable serine/threonine-protein kinase clkA	15	285	235	244	NNNNYYYHNN	10	85.786
A0A1S3Y4Q9	mediator of RNA polymerase II transcription subunit 15a-like isoform X1	108	590	174	183	GLQNSASLTP	10	85.6187
A0A1S4AS28	mediator of RNA polymerase II transcription subunit 15a-like isoform X1	108	584	174	183	GLQNSASLTP	10	85.6187
A0A1S4AG19	probable transcriptional regulator SLK2	210	284	211	220	QQVLQQLLQR	10	85.2843
A0A1S4BSB4	probable transcriptional regulator SLK2	210	284	211	220	QQVLQQLLQR	10	85.2843
A0A1S3YSU6	far upstream element-binding protein 1-like isoform X1	400	785	771	780	GYAQYDANQM	10	85.2843
A0A1S3YUC6	far upstream element-binding protein 1-like isoform X1	402	791	777	786	GYAQYDANQM	10	85.2843
A0A1S4A0J5	uncharacterized protein LOC107792499	275	350	276	285	YINNLQGGYQ	10	85.2843
A0A1S3YG62	pentatricopeptide repeat-containing protein At4g32450; mitochondrial-like	54	288	274	283	HQASYQSQNG	10	85.1505
A0A1S4B3B2	pentatricopeptide repeat-containing protein At4g32450; mitochondrial-like	174	288	274	283	HQASYQSQNG	10	85.1505
A0A1S3ZST0	uncharacterized protein LOC107790039	263	349	281	290	INQQIMAATS	10	84.4816
A0A1S4ASR0	uncharacterized protein LOC107800880	810	889	836	845	QGANYNSIHQ	10	84.4482
A0A1S4BJ15	uncharacterized protein LOC107808825	513	595	539	548	QGANYNSIHQ	10	84.4482
A0A1S4AWS0	uncharacterized protein LOC107802024 isoform X1	1	91	32	41	GFQNHNFIPS	10	84.3144
A0A1S4DPE2	uncharacterized protein LOC107832001 isoform X1	1	91	32	41	GFQNHNFIPS	10	84.3144
A0A1S4A927	uncharacterized protein LOC107795030	239	331	317	326	GQNTENNNNF	10	84.2809
A0A1S3XWA3	transcription factor bHLH66-like	131	221	155	164	VQALFNGFTG	10	84.0803
A0A1S3Z738	transcription factor bHLH66-like	133	223	157	166	VQALFNGFTG	10	84.0803
A0A1S3ZF30	HMA domain-containing protein	167	379	196	205	KQVPIQNMTM	10	83.9465
A0A1S4BCZ3	HMA domain-containing protein	166	381	195	204	KQVPIQNMTM	10	83.9465
A0A1S3YG62	pentatricopeptide repeat-containing protein At4g32450; mitochondrial-like	54	288	203	212	VSANYTRNIG	10	83.8796
A0A1S4B8K1	cyclin-dependent kinase E-1-like	374	473	416	425	AMSAYNLASQ	10	83.7458
A0A1S3Y3Y1	cyclin-dependent kinase E-1-like	374	472	415	424	GMSAYNLASQ	10	83.3445
A0A1S3ZDC2	uncharacterized protein LOC107785440	148	433	320	329	NNQNYSATTT	10	83.1773
A0A1S4B6Y2	uncharacterized protein LOC107805228	148	438	325	334	NNQNYSATTT	10	83.1773
A0A1S3X7C1	Polyadenylate-binding protein	439	515	456	465	AGFGYQQQLV	10	82.9431
A0A1S3YJA5	uncharacterized protein LOC107776637	199	285	237	246	GFRQYMVNQN	10	82.9431
A0A1S4BES8	Polyadenylate-binding protein	431	517	459	468	AGFGYQQQLV	10	82.9431
A0A1S4BYH5	polyadenylate-binding protein 8-like	88	164	105	114	AGFGYQQQLV	10	82.9431
A0A1S4C2F8	Polyadenylate-binding protein	430	533	458	467	AGFGYQQQLV	10	82.9431
A0A1S4DIS8	Polyadenylate-binding protein	414	502	442	451	AGFGYQQQLV	10	82.9431
I2FJN7	Polyadenylate-binding protein	436	512	453	462	AGFGYQQQLV	10	82.9431
A0A1S3XTB2	dof zinc finger protein DOF2.4-like	129	212	148	157	NSNVIISTSA	10	82.7425
A0A1S3Z5U2	AP2-like ethylene-responsive transcription factor TOE3 isoform X1	416	524	489	498	QQLATAAASS	10	82.6087
A0A1S4A431	uncharacterized protein LOC107793534	1	63	28	37	YASILQSTSL	10	82.6087
A0A1S4BQQ7	AP2-like ethylene-responsive transcription factor TOE3 isoform X1	408	507	476	485	QQLATAAASS	10	82.6087
A0A1S3ZTV0	uncharacterized protein LOC107790329 isoform X1	52	118	78	87	HGLNFTQSIP	10	82.3746
A0A1S3XQ17	Peroxin-13	79	190	140	149	GGGMYNSGFG	10	82.2742
A0A1S4APX4	histone-lysine N-methyltransferase 2D-like	144	661	201	210	NQQTSASSLA	10	82.2742
A0A1S4BTY2	Peroxin-13	79	186	139	148	GGGMYNSGFG	10	82.2742
A0A1S3Z0K5	probable serine/threonine-protein kinase clkA	271	343	283	292	DMQAYRYNYP	10	82.2074
A0A1S3XYJ1	probable transcriptional regulator SLK2 isoform X1	552	698	621	630	VLQGILSNLP	10	82.1739
A0A1S3ZQZ8	SAC3 family protein A-like isoform X1	97	408	377	386	TNASYSSTTA	10	82.107
A0A1S3YDB0	uncharacterized protein LOC107774970	305	364	334	343	KQPNIFSSQN	10	82.0736
A0A1S3Y4Q9	mediator of RNA polymerase II transcription subunit 15a-like isoform X1	108	590	162	171	LQQNIQNNMA	10	82.0401
A0A1S4AS28	mediator of RNA polymerase II transcription subunit 15a-like isoform X1	108	584	162	171	LQQNIQNNMA	10	82.0401
A0A1S3XLV9	LOB domain-containing protein 20-like	137	200	137	146	QTQLINNRYA	10	81.9398
A0A1S4DBV1	LOB domain-containing protein 20-like	137	201	137	146	QTQLINNRYA	10	81.9398
A0A1S3Z148	SAC3 family protein A-like isoform X1	97	270	239	248	TNAAYSSTTA	10	80.9699
A0A1S3YC24	transcription factor HEC1-like	50	120	106	115	SSGAFNSHSM	10	80.9365
A0A1S3YBI6	far upstream element-binding protein 2-like	292	677	323	332	GYGYLQPGAY	10	80.602
A0A1S3YWW7	transcription factor MYB39-like	208	295	281	290	DNSTFQSLNN	10	80.602
A0A1S4AIB8	myb-related protein 315-like	208	295	281	290	DNSTFQSLNN	10	80.602
A0A1S4AMV2	BEL1-like homeodomain protein 1	104	179	137	146	TDFASQLGFQ	10	80.602
A0A1S4ATZ6	far upstream element-binding protein 1-like	292	677	323	332	GYGYLQPGAY	10	80.602
A0A1S4DG86	uncharacterized protein LOC107829414	158	237	160	169	SGFNLANGYK	10	80.301
A0A1S4A1C7	flowering time control protein FCA-like isoform X1	464	600	489	498	LGLTWQSTVS	10	80.2676
A0A1S4A7K9	flowering time control protein FCA-like isoform X1	435	589	491	500	LGLTWQSTVS	10	80.2676
A0A1S4B4J0	multiple organellar RNA editing factor 8; chloroplastic/mitochondrial-like	231	396	343	352	NAPNFQYNSG	10	80.2676
A0A1S4BK95	HMA domain-containing protein	206	319	216	225	GPNVYLAGFQ	10	80.2676
A0A1S4C0M4	ethylene-responsive transcription factor ERF054-like	59	163	79	88	SSVPYNNPIS	10	80.2676
A0A1S4C1L3	far upstream element-binding protein 1-like isoform X1	296	657	365	374	WDQTTAQNQQ	10	80.2676
A0A1S4C875	WAS/WASL-interacting protein family member 3-like	93	235	191	200	AQQLHLQTQQ	10	80.2676
A0A1S4CCP7	heterogeneous nuclear ribonucleoprotein 1-like	192	291	255	264	IDSALNPNYG	10	80.2676
A0A1S4CCY5	uncharacterized protein LOC107817723 isoform X1	1	386	80	89	GQVLAQNVVN	10	80.2676
A0A1S3XVU6	LOB domain-containing protein 16-like	92	165	110	118	AQSLINNSR	9	98.6622
A0A1S3XT06	protein PAF1 homolog	1	129	52	60	QQQNYQLPG	9	97.9933
A0A1S4AYY0	Auxin response factor	427	713	512	520	QQQLYDISQ	9	97.9933
A0A1S4D6V2	protein PAF1 homolog	1	129	52	60	QQQNYQHPA	9	97.9933
A0A1S4C8Z1	DELLA protein RGL2-like	119	197	140	148	NNNNYNIYA	9	97.8447
A0A1S3Y0T6	Auxin-responsive protein	178	471	271	279	RQNLINHSM	9	97.3244
A0A1S3Z4B7	putative clathrin assembly protein At5g35200	449	552	497	505	QQQAFMLQQ	9	96.99
A0A1S4C4Z9	putative clathrin assembly protein At5g35200	449	552	497	505	QQQAFMLQQ	9	96.99
A0A1S3XRS8	uncharacterized protein LOC107767988	21	80	21	29	NQNAISSQM	9	96.3211
A0A1S4BJ65	transcription factor bHLH112-like	158	233	209	217	QQSLFTNNN	9	96.3211
A0A1S4BNE2	transcription factor bHLH112-like	150	241	217	225	QQSLFTNNN	9	96.3211
A0A1S3ZD58	heavy metal-associated isoprenylated plant protein 3-like	285	344	310	318	AYVVSYNTA	9	96.1724
A0A1S4B8I7	Protein transport protein sec16	524	600	544	552	TQGNFSAIA	9	95.7637
A0A1S3Y4Q9	mediator of RNA polymerase II transcription subunit 15a-like isoform X1	108	590	257	265	TTQQYLYQQ	9	95.3177
A0A1S3XX99	GBF-interacting protein 1-like isoform X1	212	424	348	356	QASSFYNLP	9	95.2806
A0A1S4AS28	mediator of RNA polymerase II transcription subunit 15a-like isoform X1	108	584	257	265	TSQQYLYQQ	9	94.8718
A0A1S4DIS8	Polyadenylate-binding protein	414	502	424	432	LGQQIFYGQ	9	94.8718
A0A1S4BAH4	probable BOI-related E3 ubiquitin-protein ligase 3	1	74	28	36	GFNQFSFSP	9	94.3144
A0A1S3YSU6	far upstream element-binding protein 1-like isoform X1	400	785	483	491	SQANYNYGQ	9	94.0914
A0A1S3XQS5	nuclear pore complex protein NUP98A-like	209	463	429	437	TAFGFSNYG	9	93.8313
A0A1S4CPV2	probable serine/threonine-protein kinase DDB_G0272282 isoform X1	1	100	22	30	DISNFNLIP	9	93.7198
A0A1S3YV93	protein PAT1 homolog 1-like	197	340	323	331	QSQLFNHHM	9	93.6455
A0A1S4A888	uncharacterized protein LOC107794827	1	101	88	96	ADTNINLKE	9	93.6455
A0A1S4B3E9	protein PAT1 homolog 1-like	194	340	323	331	QSQLFNHHM	9	93.6455
A0A1S4AI46	uncharacterized protein LOC107797702	303	380	362	370	NSRNYSTYN	9	93.4225
A0A1S4AV02	AP2-like ethylene-responsive transcription factor PLT2 isoform X1	380	502	394	402	SGVAFQTYP	9	93.311
A0A1S3YTB9	transcriptional regulator DEF1-like	238	464	289	297	QSEAYYLPA	9	93.2739
A0A1S3X310	probable transcription factor PosF21	326	421	344	352	GNQQFYSNN	9	93.2367
A0A1S3YWG3	probable transcription factor PosF21	324	421	342	350	GNQQFYSNN	9	93.2367
A0A1S4A7K9	flowering time control protein FCA-like isoform X1	435	589	525	533	VASAIANQQ	9	92.9766
A0A1S4AUB4	probable serine/threonine-protein kinase clkA	67	385	273	281	NEEEYFNGG	9	92.8651
A0A1S3X864	BOI-related E3 ubiquitin-protein ligase 1-like	25	84	49	57	HQQLQNLYQ	9	92.7908
A0A1S4AZ13	protein E6-like	72	201	97	105	NPVAYVIVP	9	92.7536
A0A1S3XTB2	dof zinc finger protein DOF2.4-like	129	212	184	192	AFHNLNNYG	9	92.6421
A0A1S4AMN0	regulator of nonsense transcripts 1 homolog isoform X1	696	934	758	766	YASNIGIQG	9	92.6421
A0A1S4AWD9	NAC domain-containing protein 7-like	193	256	243	251	VQSNSIYNT	9	92.3077
A0A1S4BHT0	probable calcium-binding protein CML48	1	77	38	46	NYSNYPNYP	9	92.3077
A0A1S3X826	transcription factor MYB86-like	228	320	245	253	SNLLFNSNN	9	92.1219
A0A1S4AI10	uncharacterized protein LOC107797885 isoform X1	1	382	369	377	NQQNSYNSN	9	92.0476
A0A1S4CCY5	uncharacterized protein LOC107817723 isoform X1	1	386	373	381	NQQNSYNSN	9	92.0476
A0A1S3X3V9	heterogeneous nuclear ribonucleoprotein 1-like	190	473	290	298	AVAAYGNPN	9	91.9732
A0A1S3XMM7	uncharacterized protein LOC107766836 isoform X1	739	833	740	748	SGSYYSMSG	9	91.9732
A0A1S3YV76	VHS domain-containing protein At3g16270-like isoform X1	561	631	566	574	ALNSIFSSQ	9	91.9732
A0A1S3ZTI7	putative clathrin assembly protein At5g57200	462	584	506	514	NVQMIVSQQ	9	91.9732
A0A1S4AI39	DEAD-box ATP-dependent RNA helicase 8-like	1	72	40	48	HQQQYVQRN	9	91.9732
A0A1S4ALL4	BEL1-like homeodomain protein 4	127	218	153	161	GNEWFGNRQ	9	91.9732
A0A1S4AWL9	VHS domain-containing protein At3g16270-like	563	633	568	576	ALNSIFSSQ	9	91.9732
A0A1S4B1A3	floral homeotic protein APETALA 2-like isoform X1	429	499	431	439	QFSSYQIQS	9	91.9732
A0A1S4B9X1	uncharacterized protein LOC107806046 isoform X1	741	834	742	750	SGSYYSMSG	9	91.9732
A0A1S4BBB4	protein SCARECROW-like	296	382	351	359	ADLSFVTSP	9	91.9732
A0A1S4C146	heterogeneous nuclear ribonucleoprotein 1-like	190	466	283	291	AVAAYGNPN	9	91.9732
A0A1S4DPS6	dof zinc finger protein DOF2.4-like	129	209	132	140	NNNNISKST	9	91.9732
A0A1S4C8P3	zinc finger CCCH domain-containing protein 16-like isoform X1	206	368	301	309	GANAFSFGN	9	91.1929
A0A1S4D1U9	zinc finger CCCH domain-containing protein 16-like isoform X1	206	394	329	337	GANAFSFGN	9	91.1929
A0A1S3YA57	zinc finger protein JACKDAW-like	48	211	80	88	LQSNFNYLQ	9	91.1929
A0A1S3YI66	polyadenylate-binding protein RBP45-like	1	67	44	52	QQSGYYYQQ	9	91.0442
A0A1S3Z8L6	polyadenylate-binding protein RBP45-like	1	69	36	44	QQSGYYYQQ	9	91.0442
A0A1S3ZQ26	polyadenylate-binding protein RBP45-like	1	66	33	41	QQSGYYYQQ	9	91.0442
A0A1S4D7D5	polyadenylate-binding protein RBP45-like isoform X1	1	73	40	48	QQSGYYYQQ	9	91.0442
A0A1S4D8M0	polyadenylate-binding protein RBP45-like isoform X1	1	73	40	48	QQSGYYYQQ	9	91.0442
A0A1S4AI10	uncharacterized protein LOC107797885 isoform X1	1	382	216	224	QSSNFVMNA	9	90.9699
A0A1S4CCY5	uncharacterized protein LOC107817723 isoform X1	1	386	216	224	QSSNFVMNA	9	90.9699
A0A1S4DC06	transcription factor PIF1-like	485	557	515	523	YQQHFGLHQ	9	90.9699
A0A1S3Y9I7	mediator of RNA polymerase II transcription subunit 15a-like isoform X1	148	400	386	394	MQQSIQASS	9	90.6355
A0A1S4A5G8	nuclear pore complex protein NUP54-like	1	95	44	52	GSSLFSTPF	9	90.6355
A0A1S4CH05	nuclear pore complex protein NUP54-like	1	94	44	52	GSSLFSTPF	9	90.6355
A0A1S4BAH4	probable BOI-related E3 ubiquitin-protein ligase 3	1	74	59	67	NNQNLMNIV	9	90.5611
A0A1S4AAU9	uncharacterized protein LOC107795628	111	181	168	176	ASNNINVFN	9	90.524
A0A1S4BJ29	uncharacterized protein LOC107808811	110	182	169	177	ASNNINVFN	9	90.524
A0A1S3XMK1	Katanin p60 ATPase-containing subunit A1	121	309	296	304	GQVNNYRNT	9	90.078
A0A1S4DJE3	Katanin p60 ATPase-containing subunit A1	128	306	293	301	GQVNNYRNT	9	90.078
A0A1S4BKQ6	putative mediator of RNA polymerase II transcription subunit 8	346	660	616	624	NAQIYYTQS	9	89.8179
A0A1S4CWY4	uncharacterized protein LOC107823405	343	653	616	624	NAQIYYTQS	9	89.8179
A0A1S4AUT1	transcriptional corepressor SEUSS-like isoform X1	614	777	732	740	SQQNLSAFQ	9	89.6693
A0A1S3ZMP4	H/ACA ribonucleoprotein complex non-core subunit NAF1	531	694	582	590	LSSNFIFPA	9	89.6693
A0A1S3XDH0	Exocyst complex component SEC5	19	80	20	28	AQRNINYQK	9	89.2977
A0A1S3ZMC9	Exocyst complex component SEC5	19	80	20	28	AQRNINYQK	9	89.2977
A0A1S3X5N8	protein HOMOLOG OF MAMMALIAN LYST-INTERACTING PROTEIN 5-like	258	393	342	350	ADASYSTLP	9	88.9632
A0A1S3XTB2	dof zinc finger protein DOF2.4-like	129	212	134	142	SNNNISKST	9	88.9632
A0A1S4CS51	Auxin response factor	420	739	540	548	QQQLTVNSP	9	88.9632
A0A1S4DM73	Auxin response factor	455	744	557	565	QQQLTVNTP	9	88.9632
A0A1S3XWD1	polygalacturonase-1 non-catalytic subunit beta-like	177	341	259	267	IGSTFTNYG	9	88.9632
A0A1S4CKW7	polygalacturonase-1 non-catalytic subunit beta-like	178	342	260	268	IGSTFTNYG	9	88.9632
A0A1S4D1W6	protein SRC2 homolog	142	222	207	215	YASYYPGYY	9	88.9632
A0A1S4BJ90	cleavage stimulating factor 64	274	392	276	284	AQNQILQSQ	9	88.6288
A0A1S4BT24	cleavage stimulating factor 64-like isoform X1	264	354	276	284	AQNQILQSQ	9	88.6288
A0A1S3YH03	ABSCISIC ACID-INSENSITIVE 5-like protein 7	165	266	182	190	NGLNIAFQQ	9	88.6288
A0A1S3Z283	ABSCISIC ACID-INSENSITIVE 5-like protein 7	165	225	182	190	NGLNIAFQQ	9	88.6288
A0A1S3ZSN8	two-component response regulator ORR21-like	285	482	469	477	ANANFQQQY	9	88.5916
A0A1S3Y3X8	transcription factor RAX3	141	315	173	181	SFSLLDIFN	9	88.5173
A0A1S4AMI7	transcription factor MYB28-like	141	319	173	181	SFSLLDIFN	9	88.5173
A0A1S3XQS5	nuclear pore complex protein NUP98A-like	209	463	378	386	GQSNLFSTP	9	88.4801
A0A1S4CKE1	Dirigent protein	193	257	200	208	TTNQIFPIN	9	88.2943
A0A1S3YJP4	protein HOMOLOG OF MAMMALIAN LYST-INTERACTING PROTEIN 5-like	200	346	291	299	NFQSYPSFT	9	88.2943
A0A1S3ZH38	protein HOMOLOG OF MAMMALIAN LYST-INTERACTING PROTEIN 5-like	200	346	291	299	NFQSYPSFT	9	88.2943
A0A1S4B2L8	regulator of nonsense transcripts 1 homolog isoform X1	268	586	525	533	SQNHFSMSN	9	88.2943
A0A1S3Z0W3	protein CUP-SHAPED COTYLEDON 1-like	185	245	225	233	PQMNYNIGG	9	88.1457
A0A1S3XYF4	uncharacterized protein LOC107770171	123	197	150	158	IQQQYNTIP	9	88.1085
A0A1S4A888	uncharacterized protein LOC107794827	1	101	27	35	TQQQYNTIP	9	88.1085
A0A1S3ZDG9	flowering locus K homology domain-like	443	511	470	478	ADQGYNSYG	9	88.0713
A0A1S4CTM7	flowering locus K homology domain-like isoform X1	439	507	466	474	ADQGYNSYG	9	88.0713
A0A1S3Y9I7	mediator of RNA polymerase II transcription subunit 15a-like isoform X1	148	400	255	263	PQSLIQHEQ	9	87.9599
A0A1S3XHT6	Protein transport protein sec16	523	599	543	551	TQGNFSATA	9	87.7369
A0A1S3ZDC2	uncharacterized protein LOC107785440	148	433	257	265	QQVASVESK	9	87.6254
A0A1S3ZDC2	uncharacterized protein LOC107785440	148	433	283	291	QQVASVESR	9	87.6254
A0A1S4B6Y2	uncharacterized protein LOC107805228	148	438	288	296	QQVASVESR	9	87.6254
A0A1S4D7K6	transcription factor MYB35-like	187	279	223	231	TFQPYNQFQ	9	87.6254
A0A1S4CHP4	protein FREE1-like	1	179	53	61	DYSNYASSY	9	87.5883
A0A1S4DE46	protein FREE1-like	1	179	53	61	DYSNYASSY	9	87.5883
A0A1S3YBZ4	polyadenylate-binding protein RBP45-like	355	414	379	387	AAAAYGYAQ	9	87.5511
A0A1S3ZF30	HMA domain-containing protein	167	379	271	279	NVAAILNGG	9	87.5139
A0A1S4BL20	branchpoint-bridging protein-like	630	796	713	721	NQQNYSSSG	9	87.3281
A0A1S3XE81	insulin-like growth factor 2 mRNA-binding protein 2	229	309	296	304	APSYYGQSY	9	87.291
A0A1S3XHT6	Protein transport protein sec16	523	599	530	538	YEGTISYHG	9	87.291
A0A1S3ZA30	heterogeneous nuclear ribonucleoprotein 1-like	193	369	327	335	SSSNFAVSG	9	87.291
A0A1S4B1P0	LOB domain-containing protein 36-like	121	210	189	197	MLRNYELQQ	9	87.291
A0A1S4BAY2	protein SRC2-like	167	235	168	176	YGMAYNHQQ	9	87.291
A0A1S4BFR7	la-related protein 1C-like	178	237	188	196	GQANTNNAN	9	87.291
A0A1S4CHZ6	loricrin-like	17	383	65	73	SISSISSSN	9	87.291
A0A1S4CYJ7	la-related protein 1C-like	178	237	188	196	GQANTNNAN	9	87.291
A0A1S3XYV0	uncharacterized protein LOC107770296	641	841	766	774	PANTYYGFQ	9	87.1423
A0A1S3XY99	uncharacterized protein LOC107770147	13	72	25	33	TQEQYNTIP	9	87.1052
A0A1S3XIP5	uncharacterized protein LOC107765574	1	145	65	73	PFSTFASSS	9	86.9565
A0A1S3YDB6	transcription initiation factor TFIID subunit 15b-like	1	88	1	9	MAGTYGYEG	9	86.9565
A0A1S3YGD1	NAC domain-containing protein 7-like	193	255	205	213	HLAYTNNMQ	9	86.9565
A0A1S3YK93	uncharacterized protein LOC107777182	82	156	99	107	QVNVIGYKS	9	86.9565
A0A1S3YW54	transcription initiation factor TFIID subunit 15b-like	1	100	1	9	MAGTYGYEG	9	86.9565
A0A1S3Z5U2	AP2-like ethylene-responsive transcription factor TOE3 isoform X1	416	524	468	476	REVSFSSSD	9	86.9565
A0A1S4AHS7	pre-mRNA-processing protein 40A-like isoform X1	1	166	46	54	FASSISASP	9	86.9565
A0A1S4CCY5	uncharacterized protein LOC107817723 isoform X1	1	386	13	21	SQFHTNGIA	9	86.9565
A0A1S4D6C4	pre-mRNA-processing protein 40A-like isoform X1	1	175	46	54	FASSISASP	9	86.9565
A0A1S3ZQD1	protein YLS9-like	1	61	48	56	STTYYNNNP	9	86.7336
A0A1S4A562	AT-hook motif nuclear-localized protein	1	71	13	21	HTRNFNLQH	9	86.6221
A0A1S4C8Q2	AT-hook motif nuclear-localized protein	1	69	13	21	HTRNFNLQH	9	86.6221
A0A1S3YUC6	far upstream element-binding protein 1-like isoform X1	402	791	485	493	SQANYSYGQ	9	86.5106
A0A1S3YCN8	Phospholipase D	1	147	28	36	STLNFGSVS	9	86.3991
A0A1S3XCP5	squamosa promoter-binding-like protein 8	19	109	52	60	QQHHFLNTS	9	86.2876
A0A1S4AEW6	transcription factor bHLH91-like	55	146	133	141	SISFTNTNT	9	86.2876
A0A1S3XAK7	trithorax group protein osa-like	144	657	445	453	AVSGYNSYP	9	86.0647
A0A1S4APX4	histone-lysine N-methyltransferase 2D-like	144	661	449	457	AVSGYNSYP	9	86.0647
A0A1S3XGP9	uncharacterized protein LOC107765011	410	475	414	422	GQSNFPQHY	9	86.0275
A0A1S3YI15	uncharacterized protein LOC107776488	197	271	212	220	HNLSIMWGN	9	85.9532
A0A1S4CXF4	LOB domain-containing protein 25-like	120	188	121	129	NSHAYNNPS	9	85.9532
A0A1S4BL41	uncharacterized protein LOC107809451	252	386	364	372	NGGFFGYPM	9	85.7302
A0A1S3X9J9	protein decapping 5-like isoform X1	140	243	224	232	QFSGFNSSL	9	85.6187
A0A1S3YBI6	far upstream element-binding protein 2-like	292	677	520	528	SQVGYGTLP	9	85.6187
A0A1S3ZJZ7	polypyrimidine tract-binding protein homolog 1-like	362	469	416	424	PVSAYATAV	9	85.6187
A0A1S3XYJ1	probable transcriptional regulator SLK2 isoform X1	552	698	600	608	EAASFSNSN	9	85.6187
A0A1S4BDJ7	probable transcriptional regulator SLK2 isoform X1	576	722	624	632	DAASFSNSN	9	85.6187
A0A1S4BJK6	cleavage and polyadenylation specificity factor subunit 6-like	315	427	323	331	AQAATVNSQ	9	85.3958
A0A1S3XKF4	Histone acetyltransferase	384	491	407	415	NQSNLTASQ	9	85.2843
A0A1S4BQ54	AP2-like ethylene-responsive transcription factor PLT2	380	509	481	489	TGGYFGNST	9	85.2843
A0A1S3X7F5	cleavage stimulating factor 64-like	36	291	67	75	AQQAIPTIQ	9	85.0613
A0A1S4B9U7	cleavage stimulating factor 64-like	36	291	67	75	AQQAIPTIQ	9	85.0613
A0A1S4D1E0	uncharacterized protein LOC107824935	146	296	255	263	GSSSYYPYP	9	84.987
A0A1S3Y9I7	mediator of RNA polymerase II transcription subunit 15a-like isoform X1	148	400	183	191	RNSNFQTMQ	9	84.9498
A0A1S3XWD1	polygalacturonase-1 non-catalytic subunit beta-like	177	341	273	281	GNQNFTSYG	9	84.764
A0A1S4CKW7	polygalacturonase-1 non-catalytic subunit beta-like	178	342	274	282	GNQNFTSYG	9	84.764
A0A1S3YBN9	multiple organellar RNA editing factor 1; mitochondrial-like	192	387	273	281	PQQNYGSQQ	9	84.7269
A0A1S3Z683	nuclear pore complex protein NUP1-like	1018	1274	1261	1269	AAQNSSPFA	9	84.6154
A0A1S4D064	transcription factor GAMYB-like	136	203	140	148	NQQNISIPS	9	84.6154
A0A1S4BKQ6	putative mediator of RNA polymerase II transcription subunit 8	346	660	394	402	GQRHFFYQE	9	84.3924
A0A1S4CWY4	uncharacterized protein LOC107823405	343	653	394	402	GQRHFFYQE	9	84.3924
A0A1S4AQZ2	WAS/WASL-interacting protein family member 3-like	58	267	174	182	ASQNYSLPN	9	84.3181
A0A1S3Y8B0	prisilkin-39-like isoform X1	74	142	96	104	GRGYYGGYP	9	83.612
A0A1S3YSU6	far upstream element-binding protein 1-like isoform X1	400	785	758	766	AAAGYVKSV	9	83.5006
A0A1S3YUC6	far upstream element-binding protein 1-like isoform X1	402	791	764	772	AAAGYVKSV	9	83.5006
A0A1S3XTB2	dof zinc finger protein DOF2.4-like	129	212	199	207	MGFQIANNN	9	83.2776
A0A1S3Z5V8	uncharacterized protein LOC107783136	399	469	450	458	PQFQIQNSP	9	82.9803
A0A1S3Y3X8	transcription factor RAX3	141	315	162	170	KRATYNNNN	9	82.9431
A0A1S3YG62	pentatricopeptide repeat-containing protein At4g32450; mitochondrial-like	54	288	105	113	QNENFSLRN	9	82.9431
A0A1S3ZVW1	pentatricopeptide repeat-containing protein At2g15690	60	281	120	128	GYPNYGNVN	9	82.9431
A0A1S4A204	pentatricopeptide repeat-containing protein At2g15690-like isoform X1	77	370	120	128	GYPNYGNVN	9	82.9431
A0A1S4A3X4	E3 ubiquitin-protein ligase Praja-2-like	1	62	21	29	SPNYYGNHQ	9	82.9431
A0A1S4AMI7	transcription factor MYB28-like	141	319	162	170	KRATYNNNN	9	82.9431
A0A1S4BKQ6	putative mediator of RNA polymerase II transcription subunit 8	346	660	471	479	MTSYYPIYP	9	82.8317
A0A1S4CWY4	uncharacterized protein LOC107823405	343	653	471	479	MTSYYPIYP	9	82.8317
A0A1S3XWD1	polygalacturonase-1 non-catalytic subunit beta-like	177	341	245	253	ADSKFTSYG	9	82.7202
A0A1S4CKW7	polygalacturonase-1 non-catalytic subunit beta-like	178	342	246	254	ADSKFTSYG	9	82.7202
A0A1S3XPA3	heterogeneous nuclear ribonucleoprotein 1-like	193	369	301	309	GNSSFFSSA	9	82.5715
A0A1S4D9Z5	protein FREE1	1	146	9	17	SNPYYNYPQ	9	82.5715
A0A1S3X507	uncharacterized protein LOC107761140 isoform X1	304	437	424	432	QQQNTQFLN	9	82.5344
A0A1S3ZNG0	target of Myb protein 1-like isoform X1	462	604	591	599	QQQNTQFLN	9	82.5344
A0A1S4CG10	probable receptor-like protein kinase At5g15080	412	478	437	445	TQGSFSRYG	9	82.3857
A0A1S3YGR7	RNA-binding protein 38-like	105	216	186	194	SPYYYGYSM	9	82.3486
A0A1S4BPI4	RNA-binding protein 38-like	105	216	185	193	SPYYYGYSM	9	82.3486
A0A1S4ADP8	translation initiation factor IF-2-like isoform X1	72	239	98	106	AQDNYSLDQ	9	82.1628
A0A1S3X7F5	cleavage stimulating factor 64-like	36	291	42	50	RQILIQNPN	9	82.1256
A0A1S4AQU5	cleavage stimulating factor 64-like	31	282	37	45	RQILIQNPS	9	82.1256
A0A1S4B9U7	cleavage stimulating factor 64-like	36	291	42	50	RQILIQNPN	9	82.1256
A0A1S4CQM8	cleavage stimulating factor 64-like	31	250	37	45	RQILIQNPS	9	82.1256
A0A1S4DJ56	cleavage stimulating factor 64-like isoform X1	36	236	42	50	RQILIQNPN	9	82.1256
A0A1S4DJ56	cleavage stimulating factor 64-like isoform X1	36	236	155	163	QSVLISLPQ	9	82.0513
A0A1S3ZFP1	uncharacterized protein LOC107786311	136	205	137	145	YRNNYSFGS	9	81.977
A0A1S4C973	uncharacterized protein LOC107816473	97	166	98	106	YRNNYSFGS	9	81.977
A0A1S4DQ13	Auxin response factor	429	689	676	684	SQSNFRFSQ	9	81.977
A0A1S3YRR4	ethylene-responsive transcription factor ERF054-like	59	154	125	133	QQQMISFSP	9	81.977
A0A1S4C0M4	ethylene-responsive transcription factor ERF054-like	59	163	134	142	QQQMISFSP	9	81.977
A0A1S4DA01	uncharacterized protein LOC107827561	78	146	121	129	NQGKWNNFP	9	81.9398
A0A1S3ZA30	heterogeneous nuclear ribonucleoprotein 1-like	193	369	301	309	GSSSFFSSA	9	81.8283
A0A1S4DJ56	cleavage stimulating factor 64-like isoform X1	36	236	67	75	PQQAIPAIQ	9	81.8283
A0A1S3Z3T4	NAC domain-containing protein 92-like	227	308	240	248	SQMNYSNLG	9	81.6425
A0A1S3WYJ2	proline-rich receptor-like protein kinase PERK5	1	73	1	9	MQSLSSTTT	9	81.6054
A0A1S3XJQ3	proline-rich receptor-like protein kinase PERK5	1	60	1	9	MQSLSSTTT	9	81.6054
A0A1S4BL20	branchpoint-bridging protein-like	630	796	746	754	AYGNSVTAM	9	81.2709
A0A1S3ZS73	sericin 1-like isoform X1	1	62	33	41	KTSSYSSSS	9	80.9365
A0A1S4AHY0	uncharacterized protein LOC107797847	1	141	31	39	SYPNYQYQQ	9	80.9365
A0A1S4AQU5	cleavage stimulating factor 64-like	31	282	97	105	GQIGIQEQT	9	80.9365
A0A1S4AFM9	glycine-rich RNA-binding protein 2; mitochondrial-like	123	264	241	249	AASNSFTSN	9	80.8621
A0A1S3ZVW1	pentatricopeptide repeat-containing protein At2g15690	60	281	187	195	YVNQWNNQN	9	80.7878
A0A1S4A2Q0	uncharacterized protein LOC107793097	455	560	485	493	SGHYIQHTA	9	80.7135
A0A1S3X8T3	DEAD-box ATP-dependent RNA helicase 8-like	1	72	40	48	PQQQYVQRN	9	80.602
A0A1S3Y0T6	Auxin-responsive protein	178	471	428	436	SQSHFRFSQ	9	80.602
A0A1S4ADR9	target of Myb protein 1-like isoform X1	423	647	508	516	TQAQFQAQA	9	80.602
A0A1S4B9M6	30-kDa cleavage and polyadenylation specificity factor 30-like	170	239	214	222	QQQALQTQQ	9	80.602
A0A1S4BSR2	uncharacterized protein LOC107811480	62	123	78	86	YSIMYTQPY	9	80.602
A0A1S3ZYU9	target of Myb protein 1-like isoform X1	433	655	518	526	TQAQFQTQA	9	80.3419
A0A1S3Y4Q9	mediator of RNA polymerase II transcription subunit 15a-like isoform X1	108	590	108	116	SQNPINNSM	9	80.2676
A0A1S3Y5B3	uncharacterized protein LOC107772111	341	425	412	420	VGQISMSLN	9	80.2676
A0A1S4A9U7	chromatin modification-related protein EAF1 B-like isoform X1	1513	1617	1600	1608	QQQLQNASR	9	80.2676
A0A1S4ADR9	target of Myb protein 1-like isoform X1	423	647	601	609	TPGYFSNPN	9	80.2676
A0A1S4AS28	mediator of RNA polymerase II transcription subunit 15a-like isoform X1	108	584	108	116	SQNPINNSM	9	80.2676
A0A1S4AWU8	zinc finger CCCH domain-containing protein 49-like isoform X1	332	478	437	445	LPQHYQQYP	9	80.2676
A0A1S4B5X8	cyclin-dependent kinase C-1-like	367	509	396	404	TQPAISAGA	9	80.2676
A0A1S4CSJ6	H/ACA ribonucleoprotein complex non-core subunit NAF1	207	480	256	264	PHNFILPFL	9	80.2676
A0A1S4D005	chromatin modification-related protein EAF1 B-like	1478	1581	1564	1572	QQQLQNASR	9	80.2676
A0A1S4DN98	transcription factor TCP8-like	7	100	7	15	QNNNTNSTS	9	80.2676
A0A1S3XFR7	uncharacterized protein LOC107764543	227	297	278	285	VYQAYNSQ	8	98.3278
A0A1S3XX99	GBF-interacting protein 1-like isoform X1	212	424	358	365	GQVAFTPA	8	97.9933
A0A1S3YGK2	uncharacterized protein LOC107775878	294	378	359	366	LYQAYNSQ	8	97.9933
A0A1S4AYY0	Auxin response factor	427	713	585	592	QQQNFMSS	8	97.9933
A0A1S4C4V3	Auxin response factor	468	704	509	516	QQQLYDIG	8	97.9933
A0A1S4C4V3	Auxin response factor	468	704	582	589	QQQNFMSS	8	97.9933
A0A1S4BL41	uncharacterized protein LOC107809451	252	386	325	332	NMYAYYMK	8	97.4916
A0A1S4B018	transcriptional regulator TAC1-like	66	149	111	118	NCQFYFQP	8	97.408
A0A1S3X7C1	Polyadenylate-binding protein	439	515	439	446	GQQLFYGQ	8	97.1572
A0A1S4BES8	Polyadenylate-binding protein	431	517	442	449	GQQLFYGQ	8	97.1572
A0A1S4BYH5	polyadenylate-binding protein 8-like	88	164	88	95	GQQLFYGQ	8	97.1572
A0A1S4C2F8	Polyadenylate-binding protein	430	533	441	448	GQQLFYGQ	8	97.1572
I2FJN7	Polyadenylate-binding protein	436	512	436	443	GQQLFYGQ	8	97.1572
A0A1S3XNL9	cysteine-rich and transmembrane domain-containing protein A-like	1	80	54	61	SYQGYFND	8	96.3211
A0A1S4CXM4	cysteine-rich and transmembrane domain-containing protein A-like	1	79	53	60	SYQGYFND	8	96.3211
A0A1S3YYM1	uncharacterized protein LOC107781154	136	209	167	174	AANAIAGV	8	96.3211
A0A1S4C9P7	vacuolar protein sorting-associated protein 27-like	233	366	253	260	SQGYYLPS	8	96.3211
A0A1S3XWD1	polygalacturonase-1 non-catalytic subunit beta-like	177	341	329	336	GEANFVNY	8	95.7358
A0A1S4CKW7	polygalacturonase-1 non-catalytic subunit beta-like	178	342	330	337	GEANFVNY	8	95.7358
A0A1S4D064	transcription factor GAMYB-like	136	203	155	162	QNSNYINN	8	95.7358
A0A1S4AUB4	probable serine/threonine-protein kinase clkA	67	385	85	92	NNGEYYND	8	95.6522
A0A1S4AVK6	clathrin coat assembly protein AP180-like	606	694	675	682	GLNAYTHQ	8	95.3177
A0A1S4C1L3	far upstream element-binding protein 1-like isoform X1	296	657	379	386	GYDYYNQQ	8	95.3177
A0A1S4DHR7	far upstream element-binding protein 2-like isoform X1	296	657	379	386	GYDYYNQQ	8	95.3177
A0A1S3X864	BOI-related E3 ubiquitin-protein ligase 1-like	25	84	29	36	GFNQFSFN	8	95.3177
A0A1S3ZJP1	Protein transport protein sec16	486	641	592	599	NQGFFSGG	8	93.6455
A0A1S4ANX0	Protein transport protein sec16	486	641	592	599	NQGFFSGG	8	93.6455
A0A1S4BJK8	dof zinc finger protein DOF1.7-like	151	220	208	215	PDLAIYTP	8	93.2692
A0A1S4D323	dof zinc finger protein DOF3.1-like	150	224	212	219	PDLAIYTP	8	93.2692
A0A1S3ZI13	flowering time control protein FY-like isoform X1	540	740	714	721	MQSNFGLQ	8	92.9766
A0A1S4BYA4	flowering time control protein FY-like	540	740	714	721	MQSNFGLQ	8	92.9766
A0A1S3ZJP1	Protein transport protein sec16	486	641	486	493	SQQTFSHN	8	92.6421
A0A1S4ANX0	Protein transport protein sec16	486	641	486	493	SQQTFSHN	8	92.6421
A0A1S3XBV6	glycine-rich RNA-binding protein 2; mitochondrial-like	125	275	149	156	GYAASNYG	8	92.3077
A0A1S3ZI52	glycine-rich RNA-binding protein 3; mitochondrial-like	125	270	149	156	GYAASNYG	8	92.3077
A0A1S3X864	BOI-related E3 ubiquitin-protein ligase 1-like	25	84	39	46	QQQHYEYP	8	91.9732
A0A1S3XT24	uncharacterized protein LOC107768415	380	444	395	402	QDAAYAMA	8	91.9732
A0A1S3Z4V4	basic salivary proline-rich protein 1-like	60	525	339	346	SSLNINSM	8	91.9732
A0A1S3ZJ22	translation initiation factor IF-2-like	155	242	230	237	QTQAYAAT	8	91.9732
A0A1S3ZVW1	pentatricopeptide repeat-containing protein At2g15690	60	281	166	173	QNQNIQYR	8	91.9732
A0A1S4A204	pentatricopeptide repeat-containing protein At2g15690-like isoform X1	77	370	166	173	QNQNIQYR	8	91.9732
A0A1S4A4W8	splicing factor 1	294	744	573	580	SSLNINSM	8	91.9732
A0A1S4AUB4	probable serine/threonine-protein kinase clkA	67	385	164	171	KKQYYNDD	8	91.9732
A0A1S4CZU0	AT-hook motif nuclear-localized protein	222	284	266	273	NMSVYNLP	8	91.9732
A0A1S3Z4V4	basic salivary proline-rich protein 1-like	60	525	509	516	NNVFFRHS	8	91.6388
A0A1S4BQG6	zinc finger CCCH domain-containing protein 49-like	332	476	417	424	PQVQFYPP	8	90.7609
A0A1S3ZDC2	uncharacterized protein LOC107785440	148	433	190	197	RTVAFLQD	8	90.6355
A0A1S4B6Y2	uncharacterized protein LOC107805228	148	438	190	197	RTVAFLQD	8	90.6355
A0A1S3ZW24	multiple organellar RNA editing factor 8; chloroplastic/mitochondrial-like	234	397	319	326	TNFQYNGG	8	90.301
A0A1S4BGI2	transcription initiation factor TFIID subunit 15b-like	1	173	1	8	MAGNYGYD	8	89.9666
A0A1S4CHL5	chromatin modification-related protein EAF1 B-like	1279	1450	1281	1288	RFQQYNQM	8	89.6321
A0A1S3X5N8	protein HOMOLOG OF MAMMALIAN LYST-INTERACTING PROTEIN 5-like	258	393	381	388	KTYEYNSN	8	89.3813
A0A1S4A646	uncharacterized protein LOC107794097	1	68	7	14	IFQLSNPN	8	89.2977
A0A1S4DKY1	uncharacterized protein LOC107830893	92	156	144	151	PINNYQPF	8	89.2977
A0A1S3YKG9	Dirigent protein	193	257	201	208	TNQIFPIN	8	89.2977
A0A1S4AYY0	Auxin response factor	427	713	475	482	HNLQFNTQ	8	88.8796
A0A1S4DKU7	branchpoint-bridging protein-like	630	796	713	720	NQQNYTSS	8	88.6706
A0A1S3XT24	uncharacterized protein LOC107768415	380	444	417	424	PQQHYNQN	8	88.2943
A0A1S3ZFP1	uncharacterized protein LOC107786311	136	205	153	160	RFQWSNSN	8	88.2943
A0A1S4C4Z9	putative clathrin assembly protein At5g35200	449	552	540	547	PVQAYNPY	8	88.2943
A0A1S4CXQ0	multiple organellar RNA editing factor 1; mitochondrial-like	191	386	272	279	PQQNYGSQ	8	88.2943
A0A1S4A5G8	nuclear pore complex protein NUP54-like	1	95	58	65	QQQTSLFQ	8	88.0435
A0A1S4CH05	nuclear pore complex protein NUP54-like	1	94	57	64	QQQTSLFQ	8	88.0435
A0A1S3Y279	ALG-2 interacting protein X-like	595	752	601	608	NGYNYTSV	8	88.0017
A0A1S3Z4B7	putative clathrin assembly protein At5g35200	449	552	540	547	PVQAYNPY	8	87.6672
A0A1S3XQR8	uncharacterized protein LOC107767723	275	337	282	289	NRVHYTET	8	87.6254
A0A1S3YJP4	protein HOMOLOG OF MAMMALIAN LYST-INTERACTING PROTEIN 5-like	200	346	200	207	NVQYTANS	8	87.6254
A0A1S3ZDC2	uncharacterized protein LOC107785440	148	433	296	303	QQVASVEQ	8	87.6254
A0A1S3ZH38	protein HOMOLOG OF MAMMALIAN LYST-INTERACTING PROTEIN 5-like	200	346	200	207	NVQYTANS	8	87.6254
A0A1S4AZM8	heterogeneous nuclear ribonucleoprotein 1-like	202	393	245	252	GFSQFASP	8	87.6254
A0A1S4B6Y2	uncharacterized protein LOC107805228	148	438	301	308	QQVASVEQ	8	87.6254
A0A1S4BKQ6	putative mediator of RNA polymerase II transcription subunit 8	346	660	571	578	QLVQITSG	8	87.3328
A0A1S3Y7X0	VQ domain-containing protein	31	112	39	46	HFGSISSN	8	87.291
A0A1S3ZNR6	ATP-dependent helicase BRM	1	163	59	66	LQQQFLRR	8	87.291
A0A1S4B6Y2	uncharacterized protein LOC107805228	148	438	262	269	QQVASAES	8	87.291
A0A1S4B6Y2	uncharacterized protein LOC107805228	148	438	275	282	QQVASAES	8	87.291
A0A1S4BNP2	uncharacterized protein LOC107810232	186	276	234	241	QQVAENRA	8	87.291
A0A1S4BPJ7	uncharacterized protein LOC107810532	186	275	235	242	QQVAENRA	8	87.291
A0A1S4BT24	cleavage stimulating factor 64-like isoform X1	264	354	319	326	MHVSFLQQ	8	87.291
A0A1S3ZFP4	uncharacterized protein LOC107786323	26	89	30	37	IGNNFNSM	8	87.2074
A0A1S3XT06	protein PAF1 homolog	1	129	89	96	YYSQYTQN	8	86.9565
A0A1S4AZ94	transcription initiation factor TFIID subunit 12b-like	44	320	145	152	QQQQYGLM	8	86.9565
A0A1S4BXX0	RNA-binding protein 38-like	140	282	259	266	QPQFILPT	8	86.9565
A0A1S4D6V2	protein PAF1 homolog	1	129	89	96	YYSQYTQN	8	86.9565
A0A1S4DQ46	transcription initiation factor TFIID subunit 15b-like	1	164	1	8	MAGNYRYD	8	86.9565
A0A1S4B018	transcriptional regulator TAC1-like	66	149	100	107	EQHHYYSR	8	86.7057
A0A1S4BZA1	probable NOT transcription complex subunit VIP2 isoform X1	346	484	352	359	QQQQFSMG	8	86.6639
A0A1S3YV92	uncharacterized protein LOC107780050 isoform X1	1	84	55	62	GGMLFSGN	8	86.6221
A0A1S4ADP8	translation initiation factor IF-2-like isoform X1	72	239	157	164	IGGNFASP	8	86.6221
A0A1S4AVQ7	transcription factor DIVARICATA-like	226	295	277	284	GSNSINMQ	8	86.6221
A0A1S4BAX4	uncharacterized protein LOC107806438	90	219	157	164	IGGNFASP	8	86.6221
A0A1S4BCV3	uncharacterized protein LOC107807001 isoform X1	1	82	53	60	GGMLFSGN	8	86.6221
A0A1S4BES8	Polyadenylate-binding protein	431	517	478	485	LPNFFMPL	8	86.6221
A0A1S4BKQ6	putative mediator of RNA polymerase II transcription subunit 8	346	660	540	547	PAAAYNHA	8	86.6221
A0A1S4BNR1	nuclear pore complex protein NUP62-like	1	68	4	11	GFSLSSSS	8	86.6221
A0A1S4C2F8	Polyadenylate-binding protein	430	533	477	484	LPNFFMPL	8	86.6221
A0A1S4C8Z1	DELLA protein RGL2-like	119	197	184	191	LQKVFNSP	8	86.6221
A0A1S4CWY4	uncharacterized protein LOC107823405	343	653	540	547	PAAAYNHA	8	86.6221
A0A1S3XN77	polyadenylate-binding protein RBP47-like	1	63	51	58	QQQQIQIQ	8	86.4548
A0A1S4BNP2	uncharacterized protein LOC107810232	186	276	190	197	NLGSFNSN	8	86.2876
A0A1S3YV92	uncharacterized protein LOC107780050 isoform X1	1	84	14	21	HQALSFQS	8	86.204
A0A1S4D7D5	polyadenylate-binding protein RBP45-like isoform X1	1	73	18	25	YQQQWMAQ	8	85.9114
A0A1S4D8M0	polyadenylate-binding protein RBP45-like isoform X1	1	73	18	25	YQQQWMAQ	8	85.9114
A0A1S4BKK6	uncharacterized protein LOC107809336	98	167	106	113	SPQHYYLP	8	85.8278
A0A1S3X7C1	Polyadenylate-binding protein	439	515	475	482	MPNFFMPL	8	85.2843
A0A1S4BKQ6	putative mediator of RNA polymerase II transcription subunit 8	346	660	558	565	NAGAYRTA	8	85.2843
A0A1S4BYH5	polyadenylate-binding protein 8-like	88	164	124	131	MPNFFMPL	8	85.2843
A0A1S4DIS8	Polyadenylate-binding protein	414	502	461	468	MPNFFMPM	8	85.2843
A0A1S4DPT5	Histone acetyltransferase	199	428	416	423	NQSNLTAS	8	85.2843
I2FJN7	Polyadenylate-binding protein	436	512	472	479	MPNFFMPL	8	85.2843
A0A1S3YWW7	transcription factor MYB39-like	208	295	256	263	HVESYLMN	8	84.9498
A0A1S4AIB8	myb-related protein 315-like	208	295	256	263	HVESYLMN	8	84.9498
A0A1S4CWY4	uncharacterized protein LOC107823405	343	653	558	565	NVGAYRTA	8	84.9498
A0A1S4CCY5	uncharacterized protein LOC107817723 isoform X1	1	386	314	321	MNGLFEQM	8	84.6154
A0A1S4D6C4	pre-mRNA-processing protein 40A-like isoform X1	1	175	134	141	FSSSYTFA	8	84.5318
A0A1S4CPV2	probable serine/threonine-protein kinase DDB_G0272282 isoform X1	1	100	88	95	ASSNFNSA	8	83.612
A0A1S3XAS5	RNA-binding protein 25-like isoform X1	80	159	86	93	QQQTSNFP	8	83.1104
A0A1S3XP28	RNA-binding protein 25-like isoform X1	80	163	90	97	QQQTSNFP	8	83.1104
A0A1S3Y0T6	Auxin-responsive protein	178	471	260	267	QQQLSDIS	8	82.9431
A0A1S3YV76	VHS domain-containing protein At3g16270-like isoform X1	561	631	587	594	GAMQYNLP	8	82.9431
A0A1S3ZF30	HMA domain-containing protein	167	379	282	289	GNVNSLSG	8	82.9431
A0A1S3ZTV0	uncharacterized protein LOC107790329 isoform X1	52	118	68	75	GLSSYPFN	8	82.9431
A0A1S4AWL9	VHS domain-containing protein At3g16270-like	563	633	589	596	GAMQYNLP	8	82.9431
A0A1S4DQ13	Auxin response factor	429	689	507	514	QQQLSDIS	8	82.9431
A0A1S3XBQ6	uncharacterized protein LOC107763294	272	348	276	283	MPMYFNHV	8	82.8595
A0A1S3YNJ3	ethylene-responsive transcription factor ERF086-like	117	186	154	161	KNVITTTT	8	82.6087
A0A1S4B2A2	calcium homeostasis endoplasmic reticulum protein-like isoform X1	1	85	25	32	QQQQFGFH	8	82.6087
A0A1S4BH88	calcium homeostasis endoplasmic reticulum protein-like	1	107	25	32	QQQQFGFH	8	82.6087
A0A1S4CJ73	transcription initiation factor TFIID subunit 12b-like isoform X1	44	459	140	147	QQQQFGLM	8	82.6087
A0A1S4C9N0	transcription factor DIVARICATA-like	226	288	262	269	NFGNFIHR	8	82.6087
A0A1S3YUC6	far upstream element-binding protein 1-like isoform X1	402	791	611	618	QQQQYPYA	8	82.3579
A0A1S3XAK7	trithorax group protein osa-like	144	657	201	208	NQQTSASS	8	82.2742
A0A1S3Y6Y1	extensin-like	236	355	316	323	YQQQWAQQ	8	82.2742
A0A1S3YRR4	ethylene-responsive transcription factor ERF054-like	59	154	91	98	LVFPFSFD	8	82.2742
A0A1S4AMV2	BEL1-like homeodomain protein 1	104	179	159	166	GLSLSLSP	8	82.2742
A0A1S4C9P7	vacuolar protein sorting-associated protein 27-like	233	366	312	319	YQQQWAQQ	8	82.2742
A0A1S4D7A0	pollen-specific leucine-rich repeat extensin-like protein 2	236	360	316	323	YQQQWAQQ	8	82.2742
A0A1S3XY34	BEL1-like homeodomain protein 4 isoform X1	173	248	230	237	HFGQFICG	8	82.107
A0A1S3XE88	Phospholipase D	1	147	60	67	GHLNYHYP	8	81.9398
A0A1S3YCN8	Phospholipase D	1	147	60	67	GHLNYHYP	8	81.9398
A0A1S4BK95	HMA domain-containing protein	206	319	232	239	NVAAILSG	8	81.8144
A0A1S3YBT4	mediator of RNA polymerase II transcription subunit 8-like isoform X1	293	530	411	418	HLNQFSSP	8	81.6054
A0A1S3ZF77	mediator of RNA polymerase II transcription subunit 8-like	602	837	718	725	HLNQFSSP	8	81.6054
A0A1S4BRU7	mediator of RNA polymerase II transcription subunit 8-like isoform X1	293	528	409	416	HLNQFSSP	8	81.6054
A0A1S3Z1J3	uncharacterized protein LOC107781956	12	114	76	83	QQLQFEVV	8	81.4381
A0A1S3ZQ26	polyadenylate-binding protein RBP45-like	1	66	14	21	YQQQWMTQ	8	81.2291
A0A1S4BDJ7	probable transcriptional regulator SLK2 isoform X1	576	722	670	677	QQRILNSN	8	81.0201
A0A1S3Z4V4	basic salivary proline-rich protein 1-like	60	525	291	298	TNSVFQSQ	8	80.9365
A0A1S3ZFP1	uncharacterized protein LOC107786311	136	205	165	172	PQRFFNQK	8	80.9365
A0A1S4A4W8	splicing factor 1	294	744	525	532	TNSVFQSQ	8	80.9365
A0A1S4B091	LOB domain-containing protein 27-like	132	230	154	161	GLTLFHQD	8	80.9365
A0A1S4C973	uncharacterized protein LOC107816473	97	166	126	133	PQRFFNQK	8	80.9365
A0A1S4DDC0	LOB domain-containing protein 27-like	115	242	160	167	GLTLFHQG	8	80.9365
A0A1S3XBK7	abscisic acid and environmental stress-inducible protein TAS14-like	1	107	2	9	AQYNEGYG	8	80.602
A0A1S4ACR8	30-kDa cleavage and polyadenylation specificity factor 30-like	170	249	225	232	QQVLQTQQ	8	80.602
A0A1S4ADP8	translation initiation factor IF-2-like isoform X1	72	239	113	120	VHHTFNPL	8	80.602
A0A1S4ANB6	uncharacterized protein LOC107799517	1	66	43	50	AGQQFAQR	8	80.602
A0A1S4ASS7	uncharacterized protein LOC107800827	418	500	477	484	AGQQFAQR	8	80.602
A0A1S4AZE0	uncharacterized protein LOC107802871	172	248	214	221	PQKLFNQN	8	80.602
A0A1S4BAX4	uncharacterized protein LOC107806438	90	219	113	120	VHHTFNPL	8	80.602
A0A1S4BQQ7	AP2-like ethylene-responsive transcription factor TOE3 isoform X1	408	507	464	471	TQQWQSNN	8	80.602
A0A1S4C0M4	ethylene-responsive transcription factor ERF054-like	59	163	100	107	HVFPFSFD	8	80.602
A0A1S4D404	abscisic acid and environmental stress-inducible protein TAS14-like	1	106	2	9	AQYNEGYG	8	80.602
A0A1S4DJE3	Katanin p60 ATPase-containing subunit A1	128	306	243	250	MTQLSNQV	8	80.602
A0A1S3XT06	protein PAF1 homolog	1	129	36	43	FSQNWGYG	8	80.2676
A0A1S3XTB4	protein SRC2-like	171	265	186	193	PLAAYGYG	8	80.2676
A0A1S3XXH8	probable WRKY transcription factor 26 isoform X1	454	541	454	461	GSGSYAMN	8	80.2676
A0A1S3YDB0	uncharacterized protein LOC107774970	305	364	345	352	QPQNIKTA	8	80.2676
A0A1S3YRR4	ethylene-responsive transcription factor ERF054-like	59	154	73	80	SSVPYNNP	8	80.2676
A0A1S3Z4V4	basic salivary proline-rich protein 1-like	60	525	422	429	LSNQINQP	8	80.2676
A0A1S3Z5U2	AP2-like ethylene-responsive transcription factor TOE3 isoform X1	416	524	478	485	QQWQSNNL	8	80.2676
A0A1S4A4W8	splicing factor 1	294	744	656	663	LSNQINQP	8	80.2676
A0A1S4AHY0	uncharacterized protein LOC107797847	1	141	6	13	QQNQYPYH	8	80.2676
A0A1S4B136	probable WRKY transcription factor 26 isoform X1	452	539	452	459	GSGSYAMN	8	80.2676
A0A1S4BCZ3	HMA domain-containing protein	166	381	236	243	NDVNVNLG	8	80.2676
A0A1S4C238	GBF-interacting protein 1-like isoform X1	699	885	699	706	SNGAFSQQ	8	80.2676
A0A1S4D2E9	GBF-interacting protein 1-like isoform X1	722	908	722	729	SNGAFSQQ	8	80.2676
A0A1S4D6C4	pre-mRNA-processing protein 40A-like isoform X1	1	175	146	153	AQALSGLN	8	80.2676
A0A1S4D6V2	protein PAF1 homolog	1	129	36	43	FSQNWGYG	8	80.2676
A0A1S4CXQ0	multiple organellar RNA editing factor 1; mitochondrial-like	191	386	371	377	YQVNYNQ	7	99.6656
A0A1S4BQG5	enhancer of mRNA-decapping protein 1-like	125	231	220	226	GMVYYAQ	7	98.6622
A0A1S4D4G4	leucine-rich repeat extensin-like protein 1	1	130	119	125	GMVYYAQ	7	98.6622
A0A1S3YBN9	multiple organellar RNA editing factor 1; mitochondrial-like	192	387	372	378	YQANYNQ	7	98.3278
A0A1S3YTB9	transcriptional regulator DEF1-like	238	464	393	399	SQQLYAA	7	98.3278
A0A1S3ZCC0	extensin-like	159	385	314	320	SQQLYAA	7	98.3278
A0A1S3YBN9	multiple organellar RNA editing factor 1; mitochondrial-like	192	387	237	243	AQQNYGA	7	97.9933
A0A1S3YQS7	protein HESO1-like	359	500	360	366	NQNNYSR	7	97.9933
A0A1S4CXQ0	multiple organellar RNA editing factor 1; mitochondrial-like	191	386	236	242	AQQNYGA	7	97.9933
A0A1S3Y943	target of Myb protein 1-like	388	618	393	399	SQSLYSV	7	97.3244
A0A1S3ZDG9	flowering locus K homology domain-like	443	511	451	457	LVQNFMA	7	97.3244
A0A1S4BQW0	LOB domain-containing protein 6-like	117	190	141	147	LGFNFMG	7	97.3244
A0A1S4CTM7	flowering locus K homology domain-like isoform X1	439	507	447	453	LVQNFMA	7	97.3244
A0A1S4D858	LOB domain-containing protein 6-like	38	111	62	68	LGFNFMG	7	97.3244
A0A1S3YWQ9	extensin-like	83	153	134	140	VYQAYTP	7	96.99
A0A1S4AG19	probable transcriptional regulator SLK2	210	284	233	239	LQALIQQ	7	96.99
A0A1S4BSB4	probable transcriptional regulator SLK2	210	284	233	239	LQALIQQ	7	96.99
A0A1S4DBY0	uncharacterized protein LOC107828181	891	1352	1194	1200	GMNLYMN	7	96.99
A0A1S3ZD58	heavy metal-associated isoprenylated plant protein 3-like	285	344	324	330	YTASYYA	7	96.3211
A0A1S4AZ94	transcription initiation factor TFIID subunit 12b-like	44	320	122	128	AASNFQM	7	96.3211
A0A1S4CJ73	transcription initiation factor TFIID subunit 12b-like isoform X1	44	459	117	123	AASNFQM	7	96.3211
A0A1S4CS51	Auxin response factor	420	739	626	632	QQQTILQ	7	96.3211
A0A1S4AZ13	protein E6-like	72	201	171	177	VGNSYYN	7	96.0822
A0A1S3XWD1	polygalacturonase-1 non-catalytic subunit beta-like	177	341	177	183	QAFNTYG	7	95.8911
A0A1S4AAA6	extensin-2-like	299	472	459	465	PLVYYYN	7	95.7955
A0A1S3XWD1	polygalacturonase-1 non-catalytic subunit beta-like	177	341	318	324	SFQNYIK	7	95.7
A0A1S3XFR2	neurogenic protein mastermind-like	213	539	500	506	PAVNYMP	7	95.6522
A0A1S3ZS04	uncharacterized protein LOC107789835 isoform X1	904	1178	1107	1113	TQQHYLQ	7	95.6522
A0A1S4DNR5	keratin; type I cytoskeletal 9-like	213	523	498	504	PAVNYMP	7	95.6522
A0A1S3ZUD1	uncharacterized protein LOC107790511	283	358	347	353	NQQLTYQ	7	95.4133
A0A1S4C238	GBF-interacting protein 1-like isoform X1	699	885	808	814	QASSFYN	7	94.9833
A0A1S4D2E9	GBF-interacting protein 1-like isoform X1	722	908	831	837	QASSFYN	7	94.9833
A0A1S3X644	DEAD-box ATP-dependent RNA helicase 40-like	82	325	307	313	TSVNIQQ	7	94.6488
A0A1S4CQM8	cleavage stimulating factor 64-like	31	250	200	206	NQHLIMQ	7	94.6488
A0A1S3WY98	KH domain-containing protein At4g18375-like	598	707	667	673	PYQNYNP	7	93.9799
A0A1S4A5D1	KH domain-containing protein At4g18375-like	599	713	668	674	PYQNYNP	7	93.9799
A0A1S4DG02	transcription initiation factor TFIID subunit 12-like isoform X1	1	357	244	250	ATQNFQG	7	93.9799
A0A1S4BU02	BEL1-like homeodomain protein 1	1	62	47	53	HQQQIIR	7	93.8366
A0A1S4D252	diacylglycerol kinase theta-like	186	247	215	221	NMQHYNY	7	93.6933
A0A1S3XV51	uncharacterized protein LOC107769082	81	145	95	101	QDLAYTP	7	93.6455
A0A1S3Z1J3	uncharacterized protein LOC107781956	12	114	93	99	SQWKFIP	7	93.6455
A0A1S4BSR2	uncharacterized protein LOC107811480	62	123	69	75	QDLAYTP	7	93.6455
A0A1S4BT18	uncharacterized protein LOC107811583	167	228	174	180	QDLAYTP	7	93.6455
A0A1S3YC29	LOW QUALITY PROTEIN: protein transport protein SEC31 homolog B-like	793	1002	923	929	GAQLYPG	7	93.311
A0A1S3YN46	protein transport protein SEC31 homolog B-like	543	747	670	676	GAQLYPG	7	93.311
A0A1S3XHV8	regulation of nuclear pre-mRNA domain-containing protein 1B-like	414	556	538	544	GIGFYGQ	7	92.9766
A0A1S3ZDC2	uncharacterized protein LOC107785440	148	433	218	224	QTVTFLG	7	92.9766
A0A1S4B6Y2	uncharacterized protein LOC107805228	148	438	223	229	QTVTFLG	7	92.9766
A0A1S4C875	WAS/WASL-interacting protein family member 3-like	93	235	217	223	GIGFYGQ	7	92.9766
A0A1S3X866	extensin-2-like	153	264	250	256	PPVYYYN	7	92.881
A0A1S3Z3W6	transcription factor VIP1-like	290	352	341	347	TQSSFMN	7	92.7377
A0A1S4AXW6	uncharacterized protein LOC107802517	52	124	53	59	NYVNNYG	7	92.6899
A0A1S3X9J9	protein decapping 5-like isoform X1	140	243	189	195	WQGFYGA	7	92.6421
A0A1S3XBV6	glycine-rich RNA-binding protein 2; mitochondrial-like	125	275	166	172	SGFNYGG	7	92.6421
A0A1S3Y5B3	uncharacterized protein LOC107772111	341	425	343	349	YVANYGG	7	92.6421
A0A1S3ZI52	glycine-rich RNA-binding protein 3; mitochondrial-like	125	270	166	172	SGFNYGG	7	92.6421
A0A1S4A8A4	uncharacterized protein LOC107794848	373	445	375	381	YVANYGG	7	92.6421
A0A1S4C4L7	DEAD-box ATP-dependent RNA helicase 40-like	82	328	310	316	SSVNIQQ	7	92.6421
A0A1S4D252	diacylglycerol kinase theta-like	186	247	236	242	QAQTYFG	7	92.5944
A0A1S4BHT0	probable calcium-binding protein CML48	1	77	66	72	YGYNYQQ	7	92.3077
A0A1S4BMS9	probable calcium-binding protein CML48	1	82	71	77	YGYNYQQ	7	92.3077
A0A1S3X337	glutenin; high molecular weight subunit 12-like	1	150	134	140	PQYSYYP	7	92.0688
A0A1S3ZX83	mediator of RNA polymerase II transcription subunit 12-like	1	150	134	140	PQYSYYP	7	92.0688
A0A1S3WXN3	protein indeterminate-domain 5; chloroplastic-like	315	434	345	351	GNSNISG	7	91.9732
A0A1S3XEB3	uncharacterized protein LOC107764294 isoform X1	862	1159	866	872	SQGNISG	7	91.9732
A0A1S3XTV8	uncharacterized protein LOC107768512 isoform X1	53	117	78	84	HGLNFMQ	7	91.9732
A0A1S3Y0T6	Auxin-responsive protein	178	471	326	332	QQQSFMP	7	91.9732
A0A1S3ZBZ8	branchpoint-bridging protein-like	1	79	30	36	HNNNYSD	7	91.9732
A0A1S3ZEZ0	uncharacterized protein LOC107786080	343	427	352	358	SYQNYRG	7	91.9732
A0A1S3ZZ58	RNA-binding protein Musashi homolog 2-like	187	275	197	203	NGYNYGL	7	91.9732
A0A1S4AFW6	putative clathrin assembly protein At5g57200	467	577	506	512	VQMAIMS	7	91.9732
A0A1S4AI10	uncharacterized protein LOC107797885 isoform X1	1	382	341	347	RTQNFNA	7	91.9732
A0A1S4B1G4	protein indeterminate-domain 5; chloroplastic-like isoform X1	314	441	347	353	GNSNISA	7	91.9732
A0A1S4B4Y2	calmodulin-binding protein 60 B-like	455	522	478	484	QQQITNT	7	91.9732
A0A1S4B5E0	nucleolin-like isoform X1	717	788	764	770	GSSLYSS	7	91.9732
A0A1S4BDD8	uncharacterized protein LOC107807076	53	117	78	84	HGLNFMQ	7	91.9732
A0A1S4C120	calmodulin-binding protein 60 B-like	455	522	478	484	QQQITNT	7	91.9732
A0A1S4DM60	heterogeneous nuclear ribonucleoprotein R-like isoform X1	717	788	764	770	GSSLYSS	7	91.9732
A0A1S4DQ13	Auxin response factor	429	689	573	579	QQQSFMP	7	91.9732
V9LXL2	Constans	205	282	242	248	SMILYQQ	7	91.9732
A0A1S3Z683	nuclear pore complex protein NUP1-like	1018	1274	1223	1229	GGFAFGS	7	91.6388
A0A1S4AYV5	uncharacterized protein LOC107802710	42	125	87	93	HAQSYAQ	7	91.6388
A0A1S4BYP9	uncharacterized protein LOC107813296	247	319	249	255	YVSNYRV	7	91.6388
A0A1S4DP12	uncharacterized protein LOC107831876	91	171	136	142	HAQSYAQ	7	91.6388
A0A1S3ZSN8	two-component response regulator ORR21-like	285	482	341	347	NNSSIIA	7	91.2088
A0A075F2G7	Cyclin dependent kinase C	367	508	427	433	GGGYYQD	7	90.9699
A0A1S3X337	glutenin; high molecular weight subunit 12-like	1	150	5	11	AQYQYQQ	7	90.9699
A0A1S3Y0N6	A-agglutinin anchorage subunit-like	1	67	30	36	MQNNIHN	7	90.9699
A0A1S3ZX83	mediator of RNA polymerase II transcription subunit 12-like	1	150	5	11	AQYQYQE	7	90.9699
A0A1S4ADR8	GRF1-interacting factor 1-like	71	171	90	96	AGQHYLQ	7	90.9699
A0A1S4AWU8	zinc finger CCCH domain-containing protein 49-like isoform X1	332	478	460	466	EQAAYQQ	7	90.9699
A0A1S4B5X8	cyclin-dependent kinase C-1-like	367	509	428	434	GGGYYQD	7	90.9699
A0A1S4BG98	zinc finger CCCH domain-containing protein 49-like	332	478	460	466	EQAAYQQ	7	90.9699
A0A1S4BJK8	dof zinc finger protein DOF1.7-like	151	220	183	189	GNNTYLG	7	90.9699
A0A1S3X731	Auxin response factor	506	600	585	591	QQQAIRQ	7	90.6355
A0A1S3YD38	Auxin response factor	465	559	544	550	QQQAIRQ	7	90.6355
A0A1S3ZSN8	two-component response regulator ORR21-like	285	482	323	329	RDQEINQ	7	90.6355
A0A1S4A419	transcription factor PIF4-like	405	483	439	445	QYASYMG	7	90.6355
A0A1S4BTN6	transcription factor PIF4-like	405	481	437	443	QYASYMG	7	90.6355
A0A1S4C238	GBF-interacting protein 1-like isoform X1	699	885	867	873	TANVYQR	7	90.6355
A0A1S4D2E9	GBF-interacting protein 1-like isoform X1	722	908	890	896	TANVYQR	7	90.6355
A0A1S3XYF4	uncharacterized protein LOC107770171	123	197	125	131	NYVNNFG	7	90.6355
A0A1S4CKW7	polygalacturonase-1 non-catalytic subunit beta-like	178	342	178	184	QSFNTYG	7	90.6355
A0A1S3ZRB3	Kinesin-like protein	1	78	53	59	QDYGYYG	7	90.3966
A0A1S4AHY0	uncharacterized protein LOC107797847	1	141	102	108	HQQWRYQ	7	90.301
A0A1S4APM6	uncharacterized protein LOC107799804	31	92	54	60	QYGNTYN	7	90.301
A0A1S4D064	transcription factor GAMYB-like	136	203	166	172	SLLDIFN	7	90.301
A0A1S4C343	protein SRC2-like	152	256	238	244	QQQSYGG	7	89.9666
A0A1S4C4T1	protein SRC2-like	152	259	241	247	QQQSYGG	7	89.9666
A0A1S4CHL5	chromatin modification-related protein EAF1 B-like	1279	1450	1337	1343	GHGLYSG	7	89.9666
A0A1S3YLV7	transcription factor TCP4-like	1	66	30	36	GGYLFNS	7	89.6799
A0A1S4AB39	enhancer of mRNA-decapping protein 4-like	1	136	68	74	SGGLYYP	7	89.6321
A0A1S3YBN9	multiple organellar RNA editing factor 1; mitochondrial-like	192	387	249	255	PQQNYGA	7	88.2943
A0A1S3YBN9	multiple organellar RNA editing factor 1; mitochondrial-like	192	387	261	267	PQQNYGQ	7	88.2943
A0A1S3YGA8	protein FLX-like 1	253	319	259	265	YNANYGN	7	88.2943
A0A1S3Z3W6	transcription factor VIP1-like	290	352	333	339	STQNIGG	7	88.2943
A0A1S3ZKN9	Auxin response factor	435	554	492	498	QQQAIHQ	7	88.2943
A0A1S4AE78	protein FLX-like 1	253	319	259	265	YNANYGN	7	88.2943
A0A1S4CFX4	SH3 domain-containing protein C23A1.17-like isoform X1	258	406	374	380	ASQNYPL	7	88.2943
A0A1S4CVK5	GRF1-interacting factor 3-like	71	161	89	95	QGGFYMQ	7	88.2943
A0A1S4CXQ0	multiple organellar RNA editing factor 1; mitochondrial-like	191	386	248	254	PQQNYGA	7	88.2943
A0A1S4CXQ0	multiple organellar RNA editing factor 1; mitochondrial-like	191	386	260	266	PQQNYGQ	7	88.2943
A0A1S4DHR0	Auxin response factor	435	552	490	496	QQQAIHQ	7	88.2943
A0A1S3WZH9	transcriptional corepressor LEUNIG-like isoform X1	89	155	120	126	MQQLLMQ	7	87.9599
A0A1S3X0F4	transcriptional corepressor LEUNIG-like isoform X1	89	164	119	125	MQQLLMQ	7	87.9599
A0A1S4B8Q9	uncharacterized protein LOC107805720	183	349	183	189	QGQTILQ	7	87.9599
A0A1S4DQ46	transcription initiation factor TFIID subunit 15b-like	1	164	58	64	AGSEYSG	7	87.9599
A0A1S3YBN9	multiple organellar RNA editing factor 1; mitochondrial-like	192	387	286	292	PQQIYSA	7	87.8643
A0A1S4CXQ0	multiple organellar RNA editing factor 1; mitochondrial-like	191	386	285	291	PQQIYSA	7	87.8643
A0A1S3XAK7	trithorax group protein osa-like	144	657	605	611	QSQTYIG	7	87.8643
A0A1S4APX4	histone-lysine N-methyltransferase 2D-like	144	661	609	615	QSQTYIG	7	87.8643
A0A1S4D3I2	ethylene-responsive transcription factor ABR1-like isoform X1	378	443	401	407	QQSSYYR	7	87.6732
A0A1S4DEE3	ethylene-responsive transcription factor ABR1-like	384	452	410	416	QQSSYYR	7	87.6732
A0A1S3WY98	KH domain-containing protein At4g18375-like	598	707	686	692	QQQQYQQ	7	87.6254
A0A1S3YBT4	mediator of RNA polymerase II transcription subunit 8-like isoform X1	293	530	452	458	MQFGISG	7	87.6254
A0A1S3YNJ3	ethylene-responsive transcription factor ERF086-like	117	186	140	146	SHFNFKN	7	87.6254
A0A1S3ZF77	mediator of RNA polymerase II transcription subunit 8-like	602	837	759	765	MQFGISG	7	87.6254
A0A1S4ADP8	translation initiation factor IF-2-like isoform X1	72	239	146	152	TPNNYFP	7	87.6254
A0A1S4BRU7	mediator of RNA polymerase II transcription subunit 8-like isoform X1	293	528	450	456	TQFGISG	7	87.6254
A0A1S4C238	GBF-interacting protein 1-like isoform X1	699	885	818	824	GQVALTP	7	87.6254
A0A1S4D2E9	GBF-interacting protein 1-like isoform X1	722	908	841	847	GQVALTP	7	87.6254
A0A1S3Z148	SAC3 family protein A-like isoform X1	97	270	191	197	YSSTYYN	7	87.5299
A0A1S3ZQZ8	SAC3 family protein A-like isoform X1	97	408	329	335	YSSTYYN	7	87.5299
A0A1S4CDU8	transcription factor HEC1-like	50	119	57	63	GNTNYFP	7	87.3865
A0A1S3ZCC0	extensin-like	159	385	210	216	QSEAYYP	7	87.3387
A0A1S3XPA3	heterogeneous nuclear ribonucleoprotein 1-like	193	369	250	256	MGLNFEP	7	87.291
A0A1S3Y9I7	mediator of RNA polymerase II transcription subunit 15a-like isoform X1	148	400	315	321	NSGLYCN	7	87.291
A0A1S3YA23	carbon catabolite repressor protein 4 homolog 6 isoform X1	70	168	110	116	NQQSYRA	7	87.291
A0A1S3YVM6	programmed cell death 6-interacting protein-like	413	570	419	425	NGYNYPS	7	87.291
A0A1S3ZA75	uncharacterized protein LOC107784491	457	669	593	599	AANVYRT	7	87.291
A0A1S4A617	ATP-dependent RNA helicase A-like protein	336	425	345	351	QNQNYRG	7	87.291
A0A1S4AD85	protein argonaute 2-like	1	135	91	97	GQSQYQA	7	87.291
A0A1S4AGA8	uncharacterized protein LOC107797108	337	400	346	352	QNQNYRG	7	87.291
A0A1S4B8K0	protein argonaute 2-like	1	188	93	99	GQSQYQA	7	87.291
A0A1S4BQG5	enhancer of mRNA-decapping protein 1-like	125	231	184	190	QQQLSMV	7	87.291
A0A1S4BY71	GRF1-interacting factor 1-like	71	156	91	97	GTHNYLQ	7	87.291
A0A1S4CAW8	carbon catabolite repressor protein 4 homolog 6-like	93	183	113	119	NQQSYRA	7	87.291
A0A1S4CET3	Phospholipase D	1	74	12	18	YNNAYGY	7	87.291
A0A1S4CFX4	SH3 domain-containing protein C23A1.17-like isoform X1	258	406	309	315	QYQLLAP	7	87.291
A0A1S4CLH7	LOB domain-containing protein 36-like	121	295	189	195	MLRNYEQ	7	87.291
A0A1S4D4G4	leucine-rich repeat extensin-like protein 1	1	130	83	89	QQQLSMV	7	87.291
A0A1S4DNF9	GRF1-interacting factor 1-like	71	155	91	97	GTHNYLQ	7	87.291
A0A1S4DRM0	uncharacterized protein LOC107832730	1	69	58	64	QILQYQR	7	87.291
A0A1S3YSE8	flowering locus K homology domain-like isoform X1	473	542	531	537	DYGSIYG	7	87.2432
A0A1S3ZBU9	flowering locus K homology domain-like	280	348	337	343	DYGSIYG	7	87.2432
A0A1S3Z3J4	uncharacterized protein LOC107782381	1	76	34	40	GSLNWSN	7	87.1476
A0A1S3XAK7	trithorax group protein osa-like	144	657	513	519	QSQLYPA	7	86.9565
A0A1S3XAK7	trithorax group protein osa-like	144	657	522	528	AGHLIQQ	7	86.9565
A0A1S3XGY8	uncharacterized protein LOC107764891 isoform X1	1	74	63	69	DQLKFQN	7	86.9565
A0A1S3YK31	GRF1-interacting factor 3-like isoform X1	71	161	89	95	QGGFFMQ	7	86.9565
A0A1S3ZCW8	uncharacterized protein LOC107785315 isoform X1	1	76	65	71	DQLKFQN	7	86.9565
A0A1S3ZS73	sericin 1-like isoform X1	1	62	44	50	SSYTYSS	7	86.9565
A0A1S4ACR8	30-kDa cleavage and polyadenylation specificity factor 30-like	170	249	216	222	IIQQIQP	7	86.9565
A0A1S4AFM9	glycine-rich RNA-binding protein 2; mitochondrial-like	123	264	221	227	ENQNIGA	7	86.9565
A0A1S4AL19	pre-mRNA-processing factor 39-like	707	777	766	772	GYGAYPS	7	86.9565
A0A1S4APX4	histone-lysine N-methyltransferase 2D-like	144	661	517	523	QSQLYPA	7	86.9565
A0A1S4APX4	histone-lysine N-methyltransferase 2D-like	144	661	526	532	AGHLIQQ	7	86.9565
A0A1S4AWU8	zinc finger CCCH domain-containing protein 49-like isoform X1	332	478	419	425	QGQFYPP	7	86.9565
A0A1S4AZ94	transcription initiation factor TFIID subunit 12b-like	44	320	79	85	QQQLTQS	7	86.9565
A0A1S4B4Q3	ataxin-8-like	13	97	69	75	QQQQIQQ	7	86.9565
A0A1S4B8I7	Protein transport protein sec16	524	600	558	564	NQQFTQP	7	86.9565
A0A1S4B9M6	30-kDa cleavage and polyadenylation specificity factor 30-like	170	239	206	212	IIQQIQP	7	86.9565
A0A1S4BAX4	uncharacterized protein LOC107806438	90	219	98	104	ARGNYSV	7	86.9565
A0A1S4BBB4	protein SCARECROW-like	296	382	338	344	HQQISSN	7	86.9565
A0A1S4BBP4	pentatricopeptide repeat-containing protein At1g10270-like isoform X1	590	939	701	707	QSAAYSP	7	86.9565
A0A1S4BG98	zinc finger CCCH domain-containing protein 49-like	332	478	419	425	QGQFYPP	7	86.9565
A0A1S4CJ73	transcription initiation factor TFIID subunit 12b-like isoform X1	44	459	79	85	QQQLTQS	7	86.9565
A0A1S4CCY5	uncharacterized protein LOC107817723 isoform X1	1	386	195	201	QTQNFSV	7	86.8132
A0A076FU26	CONSTANS interacting protein 2b	1	90	40	46	SAGAIQS	7	86.6221
A0A1S3XT24	uncharacterized protein LOC107768415	380	444	387	393	APQHYYP	7	86.6221
A0A1S3ZE00	zinc finger protein CONSTANS-LIKE 2-like	205	285	242	248	SMILYHQ	7	86.6221
A0A1S3ZTI7	putative clathrin assembly protein At5g57200	462	584	565	571	GDPLIYP	7	86.6221
A0A1S4AVF1	nuclear transcription factor Y subunit C-9-like isoform X2	1	62	12	18	SAGAIQS	7	86.6221
A0A1S4BXA9	Auxin response factor	459	547	476	482	SDNSILQ	7	86.6221
A0A1S4C339	Auxin response factor	457	547	474	480	SDNSILQ	7	86.6221
A0A1S4C780	flowering time control protein FPA	803	869	854	860	MQQLLQQ	7	86.6221
A0A1S4CS51	Auxin response factor	420	739	450	456	KLLSFQS	7	86.6221
A0A1S4DPK5	nuclear transcription factor Y subunit C-9-like isoform X1	1	89	39	45	SAGAIQS	7	86.6221
A0A1S4C964	transcription factor RAX2-like	121	204	165	171	LNQSISS	7	86.4787
A0A1S3ZJX7	Mediator of RNA polymerase II transcription subunit 25	677	818	745	751	QQQQISQ	7	86.431
A0A1S3ZKN9	Auxin response factor	435	554	464	470	QPVQYFQ	7	86.3354
A0A1S4BXW1	transcription factor bHLH123-like	124	186	149	155	NRQKIYS	7	86.3354
A0A1S3Y2M3	protein argonaute 1-like	22	133	107	113	GQPEYYQ	7	86.2876
A0A1S3Z4V4	basic salivary proline-rich protein 1-like	60	525	386	392	GSQEFSP	7	86.2876
A0A1S4A4W8	splicing factor 1	294	744	620	626	GSQEFSP	7	86.2876
A0A1S4C5H0	uncharacterized protein DDB_G0290685-like	193	412	232	238	GGVEIPV	7	86.2876
A0A1S3YBN9	multiple organellar RNA editing factor 1; mitochondrial-like	192	387	309	315	PQQSYSA	7	86.0487
A0A1S4CXQ0	multiple organellar RNA editing factor 1; mitochondrial-like	191	386	308	314	PQQSYSA	7	86.0487
A0A1S4CET3	Phospholipase D	1	74	63	69	HSGHYNY	7	86.001
A0A1S3X644	DEAD-box ATP-dependent RNA helicase 40-like	82	325	120	126	QGVSIGQ	7	85.9532
A0A1S3Y3X8	transcription factor RAX3	141	315	151	157	HQNLLSS	7	85.9532
A0A1S3YBI6	far upstream element-binding protein 2-like	292	677	488	494	GQQGYQS	7	85.9532
A0A1S3Z571	glycine-rich cell wall structural protein-like	1	141	18	24	EQNCYSD	7	85.9532
A0A1S3ZWG0	glycine-rich cell wall structural protein-like	1	143	18	24	EQNCYSD	7	85.9532
A0A1S4A343	uncharacterized protein LOC107793247	80	141	126	132	QQQGYLP	7	85.9532
A0A1S4A7V4	uncharacterized protein LOC107794706	159	231	216	222	QQQGYLP	7	85.9532
A0A1S4AA88	keratin; type I cytoskeletal 9-like	12	144	18	24	EQNCYSD	7	85.9532
A0A1S4ABS5	dual specificity tyrosine-phosphorylation-regulated kinase 1B-like	616	747	657	663	AGSQYNN	7	85.9532
A0A1S4ATZ6	far upstream element-binding protein 1-like	292	677	488	494	GQQGYQS	7	85.9532
A0A1S4AY98	cold and drought-regulated protein CORA-like	1	140	18	24	EQNCYSD	7	85.9532
A0A1S4AYY0	Auxin response factor	427	713	577	583	QQQILGQ	7	85.9532
A0A1S4BS28	hornerin-like	15	195	100	106	DSSNFSS	7	85.9532
A0A1S4BYP9	uncharacterized protein LOC107813296	247	319	304	310	QQQGYLP	7	85.9532
A0A1S4C1L3	far upstream element-binding protein 1-like isoform X1	296	657	303	309	YQQGYQA	7	85.9532
A0A1S4C4L7	DEAD-box ATP-dependent RNA helicase 40-like	82	328	120	126	QGVSIGQ	7	85.9532
A0A1S4CDF7	uncharacterized protein LOC107817878	159	231	216	222	QQQGYLP	7	85.9532
A0A1S4DHR7	far upstream element-binding protein 2-like isoform X1	296	657	303	309	YQQGYQA	7	85.9532
A0A1S4AMI7	transcription factor MYB28-like	141	319	196	202	SNNTIFQ	7	85.8576
A0A1S3YBI6	far upstream element-binding protein 2-like	292	677	416	422	QGQSYSQ	7	85.8576
A0A1S4BAJ4	5'-3' exoribonuclease 3-like	180	276	185	191	GGYSYSS	7	85.7621
A0A1S4DKE0	5'-3' exoribonuclease	1015	1092	1020	1026	GGYSYSS	7	85.7621
A0A1S4AI46	uncharacterized protein LOC107797702	303	380	308	314	SNLSISM	7	85.7143
A0A1S3XEB3	uncharacterized protein LOC107764294 isoform X1	862	1159	945	951	SHVSFSQ	7	85.6187
A0A1S3XHE1	nuclear pore complex protein NUP58-like	1	132	95	101	QQLQFQQ	7	85.6187
A0A1S3YBI6	far upstream element-binding protein 2-like	292	677	402	408	TAYGYNQ	7	85.6187
A0A1S3ZJP1	Protein transport protein sec16	486	641	506	512	GFQGFSS	7	85.6187
A0A1S4ANX0	Protein transport protein sec16	486	641	506	512	GFQGFSS	7	85.6187
A0A1S4C381	nuclear pore complex protein NUP58-like	1	136	95	101	QQLQFQQ	7	85.6187
A0A1S4BG98	zinc finger CCCH domain-containing protein 49-like	332	478	406	412	GQQHYAY	7	85.5232
A0A1S4AWU8	zinc finger CCCH domain-containing protein 49-like isoform X1	332	478	406	412	VQQHYAY	7	85.4276
A0A1S3WYM9	zinc finger CCCH domain-containing protein 49-like	332	477	350	356	SMPYFNI	7	85.2843
A0A1S4BQG6	zinc finger CCCH domain-containing protein 49-like	332	476	350	356	SMPYFNI	7	85.2843
A0A1S4AEF8	protein indeterminate-domain 2-like	279	458	382	388	PYENFQT	7	85.2843
A0A1S4AMI7	transcription factor MYB28-like	141	319	151	157	HQSLLSS	7	85.2843
A0A1S4AQB7	uncharacterized protein LOC107800063	308	386	326	332	GNQNWGQ	7	85.2843
A0A1S4AZ94	transcription initiation factor TFIID subunit 12b-like	44	320	202	208	QQQQIGG	7	85.2843
A0A1S4B8I7	Protein transport protein sec16	524	600	533	539	GTVSYHG	7	85.2843
A0A1S4BJY9	uncharacterized protein LOC107809079	159	231	171	177	GNQNWGQ	7	85.2843
A0A1S4C1L3	far upstream element-binding protein 1-like isoform X1	296	657	524	530	YAASYGA	7	85.2843
A0A1S4CJ73	transcription initiation factor TFIID subunit 12b-like isoform X1	44	459	207	213	QQQQIGG	7	85.2843
A0A1S4DHR7	far upstream element-binding protein 2-like isoform X1	296	657	524	530	YAASYGA	7	85.2843
A0A1S4DLK0	KH domain-containing protein At4g18375-like isoform X1	473	533	506	512	YGVYSSG	7	85.2843
A0A1S3Y4Q9	mediator of RNA polymerase II transcription subunit 15a-like isoform X1	108	590	315	321	QQQNLLQ	7	85.2365
A0A1S4AS28	mediator of RNA polymerase II transcription subunit 15a-like isoform X1	108	584	314	320	QQQNLLQ	7	85.2365
A0A1S4DMW6	pollen-specific leucine-rich repeat extensin-like protein 2	1	92	42	48	QDLQYSV	7	85.1887
A0A1S3YSX7	translation initiation factor IF-2-like isoform X1	1	200	162	168	QQDVISG	7	85.1887
A0A1S4BCZ3	HMA domain-containing protein	166	381	284	290	GNVNSIG	7	85.1887
A0A1S3XWA3	transcription factor bHLH66-like	131	221	185	191	QAQSFGA	7	84.9498
A0A1S4ABS5	dual specificity tyrosine-phosphorylation-regulated kinase 1B-like	616	747	625	631	MYSQISA	7	84.9498
A0A1S4B5F9	dual specificity tyrosine-phosphorylation-regulated kinase 1B-like	617	747	626	632	MYSQISA	7	84.9498
A0A1S4DLJ7	polyadenylate-binding protein RBP45-like	1	82	61	67	SQQQYGA	7	84.9498
A0A1S3XFI7	transcription factor RAX2-like	121	205	166	172	NHQSISS	7	84.6632
A0A1S3Y0T6	Auxin-responsive protein	178	471	351	357	QLQLLQK	7	84.6154
A0A1S4A8B0	probable transcription factor PosF21	515	588	575	581	QQQNSSA	7	84.6154
A0A1S4BXX0	RNA-binding protein 38-like	140	282	214	220	TLQGYAV	7	84.6154
A0A1S4D733	ALG-2 interacting protein X-like isoform X1	738	876	740	746	GGYAYPS	7	84.6154
A0A1S4DBY0	uncharacterized protein LOC107828181	891	1352	1009	1015	QLQLLQQ	7	84.6154
A0A1S4DQ13	Auxin response factor	429	689	598	604	QLQLLQK	7	84.6154
A0A1S4C4L7	DEAD-box ATP-dependent RNA helicase 40-like	82	328	176	182	VMQQIMP	7	84.2809
A0A1S4CCY5	uncharacterized protein LOC107817723 isoform X1	1	386	325	331	TQQLLGQ	7	84.2809
A0A1S3YKE1	RNA-binding protein 42-like	1	82	40	46	QQQPYIG	7	84.042
A0A1S4C8Y8	RNA-binding protein 42-like	1	81	39	45	QQQPYIG	7	84.042
A0A1S3YBI6	far upstream element-binding protein 2-like	292	677	376	382	GYDYYSQ	7	83.9465
A0A1S4ATZ6	far upstream element-binding protein 1-like	292	677	376	382	GYDYYSQ	7	83.9465
A0A1S3ZZL4	neurogenic protein mastermind-like	251	422	377	383	QQQQYMA	7	83.8509
A0A1S4C5H0	uncharacterized protein DDB_G0290685-like	193	412	381	387	QQQQYMA	7	83.8509
A0A1S3XAK7	trithorax group protein osa-like	144	657	584	590	NTHTYIQ	7	83.8032
A0A1S4APX4	histone-lysine N-methyltransferase 2D-like	144	661	588	594	NTHTYIQ	7	83.8032
A0A1S3WY98	KH domain-containing protein At4g18375-like	598	707	619	625	TFQGYES	7	83.612
A0A1S3YBT4	mediator of RNA polymerase II transcription subunit 8-like isoform X1	293	530	379	385	GAQQFQG	7	83.612
A0A1S3ZF77	mediator of RNA polymerase II transcription subunit 8-like	602	837	686	692	GAQQFQG	7	83.612
A0A1S3ZVW1	pentatricopeptide repeat-containing protein At2g15690	60	281	214	220	GYQNLER	7	83.612
A0A1S4AYY0	Auxin response factor	427	713	488	494	GQQLEQL	7	83.612
A0A1S4AZ94	transcription initiation factor TFIID subunit 12b-like	44	320	48	54	NNNSISQ	7	83.612
A0A1S4BRU7	mediator of RNA polymerase II transcription subunit 8-like isoform X1	293	528	377	383	GAQQFQG	7	83.612
A0A1S4CJ73	transcription initiation factor TFIID subunit 12b-like isoform X1	44	459	48	54	NNNSISQ	7	83.612
A0A1S4CYG3	extensin-like	167	271	200	206	QKETYFP	7	83.612
A0A1S4DA98	pre-mRNA-processing protein 40A-like	1	183	3	9	NNSHFTA	7	83.612
A0A1S4DEA8	protein FREE1-like	1	137	44	50	FTATYIP	7	83.5643
A0A1S4CSW0	uncharacterized protein LOC107822190	311	399	350	356	HAQMYTQ	7	83.3731
A0A1S3Z1J3	uncharacterized protein LOC107781956	12	114	67	73	TSVSFEQ	7	83.2776
A0A1S4CVP9	uncharacterized protein LOC107823217	12	80	67	73	TSVSFEQ	7	83.2776
A0A1S4D1W6	protein SRC2 homolog	142	222	153	159	PSSYYYS	7	83.182
A0A1S3YC29	LOW QUALITY PROTEIN: protein transport protein SEC31 homolog B-like	793	1002	911	917	NVEQYQQ	7	82.9431
A0A1S3YN46	protein transport protein SEC31 homolog B-like	543	747	658	664	NVEQYQQ	7	82.9431
A0A1S3Z4V4	basic salivary proline-rich protein 1-like	60	525	492	498	QQNNLTA	7	82.9431
A0A1S4DHQ6	probable WRKY transcription factor 30	233	403	255	261	APLTIIP	7	82.9431
A0A1S3XAK7	trithorax group protein osa-like	144	657	618	624	HVQAISQ	7	82.9431
A0A1S4APX4	histone-lysine N-methyltransferase 2D-like	144	661	622	628	HVQAISQ	7	82.9431
A0A1S4A5D1	KH domain-containing protein At4g18375-like	599	713	620	626	TFQGYGS	7	82.6087
A0A1S4A997	heterogeneous nuclear ribonucleoprotein 1-like	326	393	356	362	GASLISA	7	82.6087
A0A1S4AXW6	uncharacterized protein LOC107802517	52	124	72	78	QNQQYMP	7	82.6087
A0A1S4C4V3	Auxin response factor	468	704	574	580	QQQILSQ	7	82.4654
A0A1S3ZVW1	pentatricopeptide repeat-containing protein At2g15690	60	281	226	232	RNQNYPQ	7	82.2742
A0A1S4A1W7	protein FREE1-like	1	125	99	105	YSSSYSS	7	82.2742
A0A1S4A204	pentatricopeptide repeat-containing protein At2g15690-like isoform X1	77	370	226	232	RNQNYPQ	7	82.2742
A0A1S4A204	pentatricopeptide repeat-containing protein At2g15690-like isoform X1	77	370	274	280	RNQNYPQ	7	82.2742
A0A1S4A204	pentatricopeptide repeat-containing protein At2g15690-like isoform X1	77	370	322	328	RNQNYPQ	7	82.2742
A0A1S3X6A2	A-kinase anchor protein 7 isoforms delta and gamma-like	1	168	143	149	GTAWIRA	7	81.9876
A0A1S3XHE1	nuclear pore complex protein NUP58-like	1	132	1	7	MAFSFTP	7	81.9398
A0A1S4C381	nuclear pore complex protein NUP58-like	1	136	1	7	MAFSFTP	7	81.9398
A0A1S4CFX4	SH3 domain-containing protein C23A1.17-like isoform X1	258	406	291	297	QNETYFP	7	81.9398
A0A1S3YK31	GRF1-interacting factor 3-like isoform X1	71	161	105	111	QQGMFTA	7	81.9398
A0A1S4CVK5	GRF1-interacting factor 3-like	71	161	105	111	QQGMFTA	7	81.9398
A0A1S4AAA6	extensin-2-like	299	472	338	344	LPNYYYK	7	81.7965
A0A1S4B670	ABSCISIC ACID-INSENSITIVE 5-like protein 5	183	245	216	222	VNGIISV	7	81.6531
A0A1S3X644	DEAD-box ATP-dependent RNA helicase 40-like	82	325	176	182	MMQQIMP	7	81.6054
A0A1S3ZJX7	Mediator of RNA polymerase II transcription subunit 25	677	818	784	790	VNQSYMQ	7	81.3187
A0A1S4CWZ9	mediator of RNA polymerase II transcription subunit 25-like	79	229	195	201	VNQSYMQ	7	81.3187
A0A1S3Y0N6	A-agglutinin anchorage subunit-like	1	67	14	20	NVSSITN	7	81.2709
A0A1S3ZS04	uncharacterized protein LOC107789835 isoform X1	904	1178	970	976	SHVSYSQ	7	81.2709
A0A1S4AG19	probable transcriptional regulator SLK2	210	284	251	257	QLLQYLP	7	81.2709
A0A1S4BSB4	probable transcriptional regulator SLK2	210	284	251	257	QLLQYLP	7	81.2709
A0A1S4CFA0	protein TIME FOR COFFEE-like isoform X1	878	1015	956	962	GQQNTSM	7	81.2709
A0A1S4D161	protein TIME FOR COFFEE-like isoform X1	876	1011	952	958	GQQNTSM	7	81.2709
A0A1S3WYZ1	Uncharacterized protein	195	278	197	203	NNQNWGN	7	81.2709
A0A1S3X4G6	R3H domain-containing protein 2-like	266	342	320	326	RHAFIQP	7	81.2709
A0A1S3ZV09	protein argonaute 1-like isoform X1	26	99	87	93	GTQQYQR	7	81.2709
A0A1S4BAX5	protein argonaute 1-like isoform X1	26	97	85	91	GTQQYQR	7	81.2709
A0A1S4BSW6	uncharacterized protein LOC107811536	378	451	410	416	NQQWKND	7	81.2709
A0A1S4A2Q0	uncharacterized protein LOC107793097	455	560	466	472	DSVVIQV	7	81.2231
A0A1S4AZ94	transcription initiation factor TFIID subunit 12b-like	44	320	66	72	QQQQIQM	7	81.2231
A0A1S4CJ73	transcription initiation factor TFIID subunit 12b-like isoform X1	44	459	66	72	QQQQIQM	7	81.2231
A0A1S4D7D5	polyadenylate-binding protein RBP45-like isoform X1	1	73	62	68	QQSQYTA	7	81.2231
A0A1S4D8M0	polyadenylate-binding protein RBP45-like isoform X1	1	73	62	68	QQSQYTA	7	81.2231
A0A1S4ABS5	dual specificity tyrosine-phosphorylation-regulated kinase 1B-like	616	747	724	730	ATVGYSN	7	81.1753
A0A1S3ZSZ2	formin-A-like	42	145	103	109	VIGGYYP	7	81.1276
A0A1S4C3E7	leucine-rich repeat extensin-like protein 6	58	157	116	122	VIGGYYP	7	81.1276
A0A1S4ABS5	dual specificity tyrosine-phosphorylation-regulated kinase 1B-like	616	747	675	681	QSQEISS	7	81.0798
A0A1S3YBI6	far upstream element-binding protein 2-like	292	677	444	450	QQQGYSS	7	80.9842
A0A1S4ATZ6	far upstream element-binding protein 1-like	292	677	444	450	QQQGYSS	7	80.9842
A0A1S3Z8L6	polyadenylate-binding protein RBP45-like	1	69	18	24	TQQWMTQ	7	80.9365
A0A1S3XWA3	transcription factor bHLH66-like	131	221	132	138	GFLNMLG	7	80.9365
A0A1S3XX99	GBF-interacting protein 1-like isoform X1	212	424	406	412	TATVYQQ	7	80.9365
A0A1S3Z738	transcription factor bHLH66-like	133	223	134	140	GFLNMLG	7	80.9365
A0A1S3ZID4	multiple organellar RNA editing factor 8; chloroplastic/mitochondrial-like	231	510	233	239	TYQNSQN	7	80.9365
A0A1S4ALD3	uncharacterized protein LOC107799002 isoform X1	171	294	266	272	NTNWLQR	7	80.9365
A0A1S4AZE0	uncharacterized protein LOC107802871	172	248	184	190	TPQHYYP	7	80.9365
A0A1S4C4L7	DEAD-box ATP-dependent RNA helicase 40-like	82	328	239	245	LNQQYSH	7	80.9365
A0A1S4DBY0	uncharacterized protein LOC107828181	891	1352	1329	1335	SVSSITN	7	80.7453
A0A1S3XEB3	uncharacterized protein LOC107764294 isoform X1	862	1159	897	903	SPVSYSQ	7	80.602
A0A1S3XYD0	pre-mRNA-processing protein 40A-like isoform X1	1	184	32	38	SLQQFQP	7	80.602
A0A1S3YFJ6	uncharacterized protein LOC107775635	195	281	259	265	MNSSISG	7	80.602
A0A1S3YGR7	RNA-binding protein 38-like	105	216	121	127	TSSSYSG	7	80.602
A0A1S3ZS04	uncharacterized protein LOC107789835 isoform X1	904	1178	922	928	SPVSYSQ	7	80.602
A0A1S4A500	clathrin interactor EPSIN 3-like isoform X1	830	927	856	862	GMGVYGV	7	80.602
A0A1S4B5U3	polypyrimidine tract-binding protein homolog 1-like isoform X1	363	465	369	375	QSFGYAA	7	80.602
A0A1S4BPI4	RNA-binding protein 38-like	105	216	121	127	TSSSYSG	7	80.602
A0A1S4DM73	Auxin response factor	455	744	472	478	QFGQIQQ	7	80.602
A0A1S3X3V9	heterogeneous nuclear ribonucleoprotein 1-like	190	473	325	331	GNVGYGN	7	80.2676
A0A1S3XAS5	RNA-binding protein 25-like isoform X1	80	159	121	127	STQQIMP	7	80.2676
A0A1S3XDU4	uncharacterized protein LOC107764011 isoform X1	224	316	295	301	SGRNYSQ	7	80.2676
A0A1S3XE81	insulin-like growth factor 2 mRNA-binding protein 2	229	309	250	256	LQQQIPD	7	80.2676
A0A1S3XP28	RNA-binding protein 25-like isoform X1	80	163	125	131	STQQIMP	7	80.2676
A0A1S3XYK5	uncharacterized protein LOC107770170	67	126	67	73	GGQQISH	7	80.2676
A0A1S3XYW1	putrescine N-methyltransferase 4	7	86	57	63	HQNGISE	7	80.2676
A0A1S3Z4V4	basic salivary proline-rich protein 1-like	60	525	375	381	SQVVSSP	7	80.2676
A0A1S3Z5U2	AP2-like ethylene-responsive transcription factor TOE3 isoform X1	416	524	506	512	RHQNWSH	7	80.2676
A0A1S3ZEU6	Mediator of RNA polymerase II transcription subunit 25	693	786	737	743	QQQQIPQ	7	80.2676
A0A1S3ZFP4	uncharacterized protein LOC107786323	26	89	43	49	GFSWNSP	7	80.2676
A0A1S3ZID4	multiple organellar RNA editing factor 8; chloroplastic/mitochondrial-like	231	510	460	466	NFQYNSG	7	80.2676
A0A1S3ZJX7	Mediator of RNA polymerase II transcription subunit 25	677	818	754	760	QQQQIPQ	7	80.2676
A0A1S3ZJX7	Mediator of RNA polymerase II transcription subunit 25	677	818	763	769	QQQQIPQ	7	80.2676
A0A1S3ZVM1	putative glycine-rich cell wall structural protein 1	46	147	65	71	AGFGYGE	7	80.2676
A0A1S3ZYU9	target of Myb protein 1-like isoform X1	433	655	643	649	QNVNSIP	7	80.2676
A0A1S4ABC1	Mediator of RNA polymerase II transcription subunit 25	750	843	794	800	QQQQIPQ	7	80.2676
A0A1S4ADR9	target of Myb protein 1-like isoform X1	423	647	635	641	QNVNSIP	7	80.2676
A0A1S4ANJ0	putrescine N-methyltransferase 3	7	101	68	74	HQNGISE	7	80.2676
A0A1S4ASE0	flowering locus K homology domain-like	374	459	400	406	LQQQIPD	7	80.2676
A0A1S4B4Y2	calmodulin-binding protein 60 B-like	455	522	487	493	LQSTSYD	7	80.2676
A0A1S4C120	calmodulin-binding protein 60 B-like	455	522	487	493	LQSTSYD	7	80.2676
A0A1S4C146	heterogeneous nuclear ribonucleoprotein 1-like	190	466	318	324	GNVGYGN	7	80.2676
A0A1S4C343	protein SRC2-like	152	256	192	198	SNMAYQQ	7	80.2676
A0A1S4C4T1	protein SRC2-like	152	259	192	198	SNMAYQQ	7	80.2676
A0A1S4CS51	Auxin response factor	420	739	728	734	PQHAFNQ	7	80.2676
A0A1S4CWZ9	mediator of RNA polymerase II transcription subunit 25-like	79	229	165	171	QQQQIPQ	7	80.2676
A0A1S4D006	uncharacterized protein LOC107824473	272	339	296	302	SQFNSRN	7	80.2676
A0A1S4DBY0	uncharacterized protein LOC107828181	891	1352	1122	1128	QQAALMQ	7	80.2676
A0A1S4DPT5	Histone acetyltransferase	199	428	277	283	QKQHISG	7	80.2676
Q75WV0	ALG-2 interacting protein X-like	738	876	740	746	SGYAYPS	7	80.2676
Q9SEH4	Putrescine N-methyltransferase 4	7	119	57	63	HQNGISE	7	80.2676
Q9SEH4	Putrescine N-methyltransferase 4	7	119	79	85	HQNGISE	7	80.2676
Q9SEH5	Putrescine N-methyltransferase 3	7	79	46	52	HQNGISE	7	80.2676

## Sheet: 73.5
UniProt ID	Protein name	PrLD start	PrLD end	CAR start	CAR end	CAR seq	CAR length	Waltz score
A0A1S4B1C1	Uncharacterized protein	174	828	176	823	NNNGYDSNNNGYSENNNNKNNNGYSENYNNNNNNGYSENYNNNNNGYSENNNNKNNNGYSENNNNKNNNGYSENNNNKNNNGYSENNNNKNNNGYSENNNNKNNNGYSENNNNKNNNGYSENNNNKNNNGYSENNNNKNNNGYSENNNNKNNNGYSENNNNKNNNGYSENNNNKNNNGYSENNNNKNNNGYSENNNNKNNNGYSENNNNKNNNGYSENNNNKNNNGYSENNNNKNNNGYSENNNNKNNNGYSENNNNKNNNGYSENNNNKNNNGYSENNNNKNNNGYSENNNNKNNNGYSENNNNKNNNGYSENNNNKNNNGYSENNNNKNNNGYSENNNNKNNNGYSENNNNKNNNGYSENNNNKNNNGYSENNNNKNNNGYSENNNNKNNNGYSENN…	648	78.7403
A0A1S4CYX2	probable serine/threonine-protein kinase clkA	15	285	17	280	NGANTYYNNNNNNKEYHNRGNTYYNNNNNNEEYHNGGSTYYNNNNNNKEYHNRGNTYYNNNNNNEEYHNGGSTYYNNNNNNNNNEEYHNGASTYNNNKNNNNVEYYNSYSASNNNNNNEVYFNSYSASNNNNNNNNNNERGVSQWGSTYYNNNNNEEYHNGASTYNNNNNNNNNNVEYYNSYSASNNNNNNEECFNSYSASNNNNNNNERYFNGGSTNNNNNYYYHNNDKEEYQDGGSTYYYNNNNNNKEYYSGGITNNNNNKD	264	81.5407
A0A1S4AUB4	probable serine/threonine-protein kinase clkA	67	385	182	375	NSGITNKEYYNGCSTNNNNNEEYFNGGSTNNNNNNNEKYFNGGNTNNNNNYNYYNNDKEEYHNGGSTYYYYNNNNNEEEYFNGGSTNNNNNNEEEYFNGGSTNNNNNNNEGYFNGCSTNNNNNNNNEEYYNRGSTYYNNNNNNNEEYHNGGSTYYNNNEGYFNGGSTNNNNEEYYNRGSTYYNNNNNNNEEYHN	194	85.6687
A0A1S4BYH0	probable serine/threonine-protein kinase clkA	176	414	214	395	FSENYNNNGYSENANNKNNNGYSENYNNNNGYSENNNNGYSENNNNGYSENNNNGYSENNNNGYSKNYNNNGYSQSYNNNNFFSENSNNNGFSESYNNNNNVFSENYNNNNGYSENNNNGYSKNYNNNGYSQSYNNNNFFSENSNNNGFSESYNNNNNVFSENYNNNNNDNAFSENYNNNNN	182	80.1095
A0A1S4ABL9	GATA zinc finger domain-containing protein 14-like	137	396	141	315	NDEEYKNTGNSNNKNNNNWEYCNGGNINKNEEYYNGGTTTTNNNNEKYYNGGSINSNNNNNNNNNREYYNVYYNGSNTNNNKEYYNDGITNNNNNYNNNNNEEYYNGGSTNHYNNNNNNKEYYNGYNNKNNNEEYYNNNNNNNKNEEEYYSGGNTNNIINKNNNNKEYYNGGSTN	175	86.0506
A0A1S3ZDC2	uncharacterized protein LOC107785440	148	433	320	428	NNQNYSATTTSKNVNFEALFGNSQNNSASTSNVNNEGLFGNNQNQPASNSNNVNNDGLFGNNQNHSASTSKNVNFEGLFGNNQNHSVSTSNNNVNTESLLGNNQNRSAS	109	82.2098
A0A1S4CV15	RNA-binding protein 24-like isoform X1	141	247	142	238	QGIPYNLYGYSPYSPDYTYPTGYYSVYGGAASQYPVYGTAASGVLSSAAAAFYPYMNFGEGNGGATTGYTAASQGYGGVQYPHHLFQYSAAAINSTG	97	80.1331
A0A1S3XMK1	Katanin p60 ATPase-containing subunit A1	121	309	142	238	MPQISNQVQATTQVSNQVQATAQVSNQVQATPQVSNQVQATAQMSNQVQAMTQMSNQVQAATRLSQLQATQIRLMTQLSNQIQATPQISNQVQSTTK	97	76.1094
A0A1S3ZJP1	Protein transport protein sec16	486	641	506	599	GFQGFSSGGGDYNWSGSFSNYNENSSNLSQNENVAKSYPVSEYRGIQQLENHYNQDFSTSSDVNRQMSNHYEGTVPYNAKAIQSQGNQGFFSGG	94	79.5738
A0A1S3ZPZ5	transcription factor bHLH91-like	29	127	30	116	TYNNSSQQNAAFVAAAALEMQLQQQLNLEMEQCYNTTHNNNSMQELVHEHNNQGISCDQSNWGEMSFHPYQNQEDNNNFQHVAHDIQ	87	81.7937
A0A1S3XEB3	uncharacterized protein LOC107764294 isoform X1	862	1159	970	1051	HQEASSQTSQHHYQQQHLLHGQYQQQLLIQQQQHLLHGQYQQQLLIQQQQHLLHGQYQQQLLIQQQQQTLLSQQQQYFQKIQ	82	80.5571
A0A1S3Y2L5	agamous-like MADS-box protein AGL8 homolog	227	360	228	308	NSSNYAYNVPFASSSQCGNISFPQIQNSSPYISAQSEQQNMVVDVQQNPTQAFGQSEAQVTFGESSSSSIMNFWNNLCNST	81	80.0116
A0A1S4DJE3	Katanin p60 ATPase-containing subunit A1	128	306	205	282	QVQATAQISNQVQAMTQMSNQVQAATRLSQLQATQGRLMTQLSNQVQGGSYSFAGQVNNYRNTLQQAIPTLNNCRNTV	78	80.0832
A0A1S4BK95	HMA domain-containing protein	206	319	216	292	GPNVYLAGFQGNGTNNNVAAILSGGNNNSNLMGIRGFQVHPSNVIQGSSAGFTTNGLTTGHLNSSTSSMIMNLQNRH	77	79.8245
A0A1S4A204	pentatricopeptide repeat-containing protein At2g15690-like isoform X1	77	370	86	162	AQQWNNQTQNYPNNNHTNMSYPQYQTQNPNQANQGYPNYGNVNPGQGFANPGQVYSQGFQNQNFSQRPNISDRHNIS	77	79.451
A0A1S3YA57	zinc finger protein JACKDAW-like	48	211	122	198	MQKSFATSAMAGPYVSPSLYENFQTQPDNNTNNHQLNLAAVMNDMGMYSGILMRNDHQNINTEHDQENTNTNDSSSV	77	78.9645
A0A1S4AZ13	protein E6-like	72	201	117	191	NNNNYNQYCSGDHNTYDNEDNNNQYYSGGSTYNHNQYHNGGSNYNYNNNYPGNSVGNSYYNDQEQSYPLDYNHYD	75	86.2609
A0A1S4ABL9	GATA zinc finger domain-containing protein 14-like	137	396	317	390	NDKEYYNGGNSNNNNEKYYNGGSINYNNNNEKYYNGGSINYNNNNEGYYNGGSTNNNNNNKEYYNGGSTNNNNN	74	87.7881
A0A1S4BFL9	transcriptional corepressor LEUNIG_HOMOLOG-like isoform X1	266	422	271	344	NIQTQNQFLLASQQQQVLAQAQAQGNLNLASQQQQVLAQAQAQGNLNLASQQQQVLAQAQAQGNLNSPNYGYGG	74	79.1151
A0A1S3ZD04	heterogeneous nuclear ribonucleoprotein 1-like	239	367	239	309	GYGGYGAYGGYDGYGKFAGSYGAGAAGFYPGYGGYGYGFGFGGAMYGAAGYGGSSYGAPGYYGGGAGYASS	71	80.3288
A0A1S4D3X4	heterogeneous nuclear ribonucleoprotein 1-like	239	364	239	306	GYGGYGGYDGYGKFAGSYSAGAAGFYPGYGGYGYGFGFGGAMYGAAGYGGSSYGAPGYYGGGAGYASS	68	79.7216
A0A1S3ZS04	uncharacterized protein LOC107789835 isoform X1	904	1178	1107	1173	TQQHYLQSQEQQLQQYRQSQELAYQMQQHGYQLLLHQYQVRQQGYQSMQQQQQWQQQGHFQLQEDSH	67	80.0529
A0A1S4CZL5	LOB domain-containing protein 14-like	108	179	110	174	AHQNLQNGSNYTNPNYEKFQDLQSWFHQSENSNTNMSQFDSSLTSNNIGSTPYYGSHENMTSTNY	65	80.8953
A0A1S3Y7K9	GATA zinc finger domain-containing protein 14-like	129	278	165	228	QQQQFYSGDNFYSNNQQQQQYYNGGNSYNNNNDNNNNEEEEEYYNNNGGNTYYNNNEQQELSET	64	81.2918
A0A1S4AV02	AP2-like ethylene-responsive transcription factor PLT2 isoform X1	380	502	406	469	QPLLITLQNQDFSSQFHQGYIQTQLQLHHQQSHQMYNDYLQSNNPVFLHGLMNNMGSSSSVIDN	64	77.7801
A0A1S4AYY0	Auxin response factor	427	713	599	661	NQHHFSENQAQFQLLQKLHQQQKSLLAQQSALQQSSHLGSIQDQQKQFLDASQNFSRSLATSQ	63	80.1879
A0A1S3YNJ3	ethylene-responsive transcription factor ERF086-like	117	186	117	178	NNNNSFPSLISPFDNVQNFLQPNSHFNFKNATTQNNNKNVITTTTSDNETSNNSHESYSSYG	62	79.5771
A0A1S4D7B8	protein indeterminate-domain 5; chloroplastic-like	211	331	211	271	YGSNSNINLGNFSKMQNSTISDQKLSLGNTNHNLIGTSNIGSSTSNSFFFQESNQDYANIK	61	84.7963
A0A1S4BG64	probable WRKY transcription factor 51 isoform X1	1	109	35	95	GHNMYQDFDTSFIDQLINDGEEYSSSNNSFNSTSLYSQNPFMQQEISTSTYSGNSSASSFD	61	83.0747
A0A1S3XDC9	putative proline-rich receptor-like protein kinase PERK6	1	242	101	161	NNNNIDNSNGNNNNNNGNNNGNNSSNHNNNDNNSNNNNNNGNNNGNNNNNGNNNGNNNNNN	61	81.6931
A0A1S4BDD3	protein STRUBBELIG-RECEPTOR FAMILY 6-like	100	197	115	175	NVQRLNLAASGFNGGLPYSISQMTSLQYLNVSHNQIQGSVTVAFDSLSALNTLDFSFNSMT	61	79.8618
A0A1S4C4V3	Auxin response factor	468	704	596	656	NQHHFSENQFQLLQKLHQQQKSLLAQQSALQQSSHLGSIQDQQKQFLDVSQNFSRSLATSQ	61	79.7631
A0A1S4B2L8	regulator of nonsense transcripts 1 homolog isoform X1	268	586	444	504	SHVPYNVADFSTQASQSGFAVDYVNQGAQAGFPGNFLIQNSQAGYSRFGSGNEFMSQDYMA	61	79.6535
A0A1S3ZZD7	regulator of nonsense transcripts 1 homolog	329	569	427	487	SHVPYNVADFSTQASQSGFAVDYVNQGAQAGFPGNFFNQNSQAGYSRYGSGNEFMSQDYMA	61	79.1546
A0A1S4BZJ3	regulator of nonsense transcripts 1 homolog	326	563	424	484	SHVPYNVADFSTQASQSGYAVDYVTQGAQAGFPGNFLNQSSQSGYSRFGSGNEFMSQDYMA	61	78.7708
A0A1S4AMN0	regulator of nonsense transcripts 1 homolog isoform X1	696	934	794	854	SHVPYNVADFSTQASQSGYAVDYVTQGAQAGFPGNFLNQNSQSGYSRFGSGNEFMSQDYMA	61	78.5624
A0A1S4DBV1	LOB domain-containing protein 20-like	137	201	137	196	QTQLINNRYAMENALQTSQQQHHLQQQQLHQEHNIAILQPTYSNNSSVSNNNLINNINSA	60	80.9755
A0A1S3XLV9	LOB domain-containing protein 20-like	137	200	137	195	QTQLINNRYAMENALQTSQQQHHLQQQLHQEHHIAILQPTYSDNSSVSNNNLINNINSA	59	81.4863
A0A1S3Z5G9	AP2-like ethylene-responsive transcription factor PLT2	373	496	402	460	LLSTLQNQDFSSQFHHSYIQTQLQLHHQQSHQMYNDYFQSNNPVFLHGLMNNMGSSSSV	59	77.0875
A0A1S4BW33	homeobox protein 2-like	108	215	118	175	NNNNYNQYYNGDSTYGNVNDNKNNNYNQYYNGDSTYGNVNDNKNNNYNQYYSGDNTYD	58	85.8955
A0A1S3YUC6	far upstream element-binding protein 1-like isoform X1	402	791	682	739	AGGYSSYPSQPAYTEQQATGSAGYYQAPVDQTYSGAQASTTYSAPYTGQQAYAQPATV	58	84.6442
A0A1S3ZS04	uncharacterized protein LOC107789835 isoform X1	904	1178	1041	1098	SQQLYQQHLLQQQQTLISQQQQYFQQIQSFPYSQQQFLLNQLQYLPQSQQLWQQQAQQ	58	80.8846
A0A1S3Z683	nuclear pore complex protein NUP1-like	1018	1274	1054	1111	NAVNSSTSATPGIFNFGANSSSSLTNAGSTVNASPFTFGATSASSQASSTAGNFGSSL	58	80.4982
A0A1S3XEB3	uncharacterized protein LOC107764294 isoform X1	862	1159	1097	1154	EQQLQQYRQSQELAYQMQQHGYQLLLHQYQVRQQGYQSMQQQQWQQQGHFQLQEYSHL	58	80.1176
A0A1S4B6Y2	uncharacterized protein LOC107805228	148	438	376	433	NVNNEGLFGNNQNHSASTSKNVNFEGLFGNNQNHSVSTSNNNVNNEGLLGNSQNRSAS	58	80.0081
A0A1S3X898	protein ODORANT1-like	178	260	180	237	QNQNFLLPSDFQENQLFNSHFQNQLSQFVQSSQIQTPIQNIPSCTALNTTPSVPFYSD	58	78.4166
A0A1S3Z9M6	two-component response regulator ORR21-like	285	480	335	391	YQLNSSNIIARGESSTQQEQVYRPQLPYVEPQYLSIGSPFNNPNFTQNNAGGFVQQQ	57	82.6967
A0A1S4AMZ7	uncharacterized protein LOC107799439	241	318	242	298	YPQNFGQNSSHYQNPNTGQNSFSQNTRQGSNSNGANRFNRGNKFNRTLANAHVAATD	57	81.2709
A0A1S4CC33	agamous-like MADS-box protein AGL80	178	250	190	245	GGMEYGGNFINNNQEQAAIYPYCNSIINHQEMMMLMMNENDWQYNGASSSSSSNGI	56	82.8595
A0A1S3Z148	SAC3 family protein A-like isoform X1	97	270	142	197	AYQNTGDNGYQQQSNQSYSQPQGAYQNTGAPYQPLSSFQNTGSYAGPASYSSTYYN	56	82.7102
A0A1S4DPT5	Histone acetyltransferase	199	428	368	423	RYGISNSETSVSGNLYAPVSSAGTVIGNQSSSAVALQSMSKANSTLMSNQSNLTAS	56	80.3094
A0A1S3ZJ22	translation initiation factor IF-2-like	155	242	160	215	AQVQFQDQLQAQLQAQLQAQLQAQQQQAAQFQPQFQTQPQFIQQQPQYLPQQQFQP	56	78.9955
A0A1S3YSU6	far upstream element-binding protein 1-like isoform X1	400	785	675	729	AGGYSSYPSQPAYTEQQATNSAGYGYQAPVDQTYSGAQASTTYSAPYTGQQAYAQ	55	84.135
A0A1S3XIP5	uncharacterized protein LOC107765574	1	145	62	116	NNVPFSTFASSSDIKSDQDYSFVPNSIIQSNNFVESFSPSYNFGMSSNSEMNNFG	55	81.2405
A0A1S4DD99	probable transcription factor KAN2	54	165	81	135	NSSQYFHHLQNTNTNIIHSLHQNQVLNPIRGVPVYNQNPFFPYDNANTTTTLPIP	55	79.6899
A0A1S3ZBT2	probable transcription factor KAN2	54	165	81	135	NSSQYFHHLQNANTNFIRSLHQNQVLNPIRGVPVYNQNPIFPYDNTNTTTTLPIP	55	77.215
A0A1S3X826	transcription factor MYB86-like	228	320	262	315	HQFNSNMTTNDNILPSISNSILTSPIAAASNNSIGTFTSNGSSTSIDQLQRNSS	54	81.5558
A0A1S4BNE2	transcription factor bHLH112-like	150	241	151	204	SNNSYKQVNHQDFTLGMNPITSSTNTDQSTVISSSFPMNSSFSNYPSALLQTLF	54	80.0508
A0A1S4CG88	protein indeterminate-domain 7-like isoform X1	1	62	5	57	LMNNIQQTQQHVHIVEENMSNLTSASGDQASISASSNMNDTTTGSFFISQNQN	53	81.9146
A0A1S4A813	translation initiation factor IF-2-like	144	223	153	204	AQVQFQDQFQAQLQAQLQAQLQAQQQQAAQFQPQFQLIQQQPQYLPQQQFQP	52	78.2802
A0A1S3ZDU9	transcription factor CYCLOIDEA-like	1	73	17	68	LSFHSSSPFLGLNGNQILLHHHQNQFSSHHFAKNNMTLSANNIINSPNYHQN	52	77.1996
A0A1S3XLT6	TBC1 domain family member 5 homolog A-like	126	221	166	216	QQQQFYGGDNFYSNNQQKQQYYNGGNTYNNNDNNNNNEEEEYYNNGNTYYN	51	83.494
A0A1S4B1A3	floral homeotic protein APETALA 2-like isoform X1	429	499	444	494	NVGRIGGTNSQEWYPNNIPPQIFATAAASSGFPQQIVRPQNWSQNTGFHHN	51	78.3199
A0A1S3Y4H5	transcription factor CYCLOIDEA-like	1	72	17	67	LSFHSSSPFLGLNGNQILLHHYQNQLSSHHFAKNMTLSANNIINSPNYHQN	51	77.5198
A0A1S4BLS8	uncharacterized protein LOC107809695 isoform X1	96	155	99	148	NQDNTSQHMINNNDLNQDHTSQLMIDNYDLNQDNTSQLINNYDIQLSSYD	50	82.796
A0A1S4ATN0	dentin sialophosphoprotein-like	29	114	60	109	LDGIFRSKSSQNYDNNDIFGGVFANSKQQNNVDIESVLGGSNSNNNNNYG	50	80.9298
A0A1S4BIG6	dentin sialophosphoprotein-like	29	118	64	113	LDGIFRSKSSQNYDNNDIFGGVFANSKQQNNVDIESVLGGSNSNNNNNYG	50	80.9298
A0A1S4CXC8	auxilin-related protein 1-like	29	118	64	113	LDGIFRSKSSQNYDNNDIFGGVFANSKQQNNVDIESVLGGSNSNNNNNYG	50	80.9298
A0A1S4CA48	probable WRKY transcription factor 61	448	519	450	499	NNNNSSANVLNFSSLESNPLPISWSNGVLNYANQAYNKNQNIASLAFSSR	50	80.5418
A0A1S4DQJ8	probable WRKY transcription factor 72	457	525	457	506	YNNNSSANVLNFSSLESNPLPISWSNGVLNYANQAYNKNQNIASLAFSSR	50	80.5084
A0A1S3ZVW1	pentatricopeptide repeat-containing protein At2g15690	60	281	86	135	AQQWNNQTQNYPNNNHMNMSYPQYQTQNPNQVNQGYPNYGNVNPGQGYAN	50	78.4615
A0A1S3X337	glutenin; high molecular weight subunit 12-like	1	150	47	95	SQFHQAYDQSTTQASYYASYQYNQDYNQQQYPYSYYPQQDYYSNAAYQQ	49	82.5268
A0A1S4ANX0	Protein transport protein sec16	486	641	551	599	SQQLENHYNQEFSTSSDVNRQMSNHYEGTVPYNAKAIQSQGNQGFFSGG	49	81.1276
A0A1S3XAK7	trithorax group protein osa-like	144	657	221	269	SDQWYQQQYQQYFQQYAGYDPYQQQAYQQYYPYQQQSVQQYQQQPPIYM	49	80.7726
A0A1S3YQ84	LOB domain-containing protein 16-like	92	159	93	141	QQVAYLQAQLMQVKAQLAQSFINSSNSYNPQWSNNNMASISGLMTSSFP	49	78.9844
A0A1S4CHP4	protein FREE1-like	1	179	126	174	NPPNYNSLNSSAPYSSTSFGASTGTNYGNSFENNANYGTSFENKANYGS	49	78.6567
A0A1S4B9J5	NAC domain-containing protein 100-like	204	310	204	252	SNNISLHNYNNENMNMNLNMNLASSLLNSSNLSSVNSLLFRALQLRGYQ	49	78.1244
A0A1S3XYV0	uncharacterized protein LOC107770296	641	841	641	689	NMISYPFMPQSYTYMPSAFQQPFAGNSTYHQSLAAVLPQYKNSVSVSSL	49	77.9401
A0A1S3XQ17	Peroxin-13	79	190	79	126	QQQTYGSGGYNTGMNYNSGYGTGMYGSSYGGGYGSTYGSGLYGNSMYR	48	83.4448
A0A1S4BTY2	Peroxin-13	79	186	79	126	QHQTYGSGGYNTGMNYNSGYGTGMYGSSYGGGYGSTYGSGLYGNSMYR	48	82.6784
A0A1S3Y0T6	Auxin-responsive protein	178	471	285	332	QAQLLQAQSLVQSQNVLQQQQSLQNQLQRNLPQQQQIMNQTQQQSFMP	48	80.0167
A0A1S4DQ13	Auxin response factor	429	689	532	579	QAQLLQAQSLVQSQNVLQQQQSLQNQLQRNLPQQQQIMNQTQQQSFMP	48	80.0167
A0A1S4A1N9	myb-related protein 308	178	251	180	227	QNQNFLLPSNFQENQLCNSHVQNQLSQFVQTSQIQTPIQNIPSLPFYG	48	78.8671
A0A1S4A6S6	ABSCISIC ACID-INSENSITIVE 5-like protein 5	182	266	184	231	AGNNTGVGFGYQQANRNTGETGIQAANLPLNVNGVRTQQQLRAQQLQQ	48	76.4841
A0A1S3ZX83	mediator of RNA polymerase II transcription subunit 12-like	1	150	44	90	FQQAYDQSTTQAPYYPSYQYNQDYNQQQYQYSYYPQQDYYSNAAYQQ	47	83.7828
A0A1S4CDU8	transcription factor HEC1-like	50	119	69	114	NSPNFLNIPSTNISFTNSYQNPSTLQNFLANNSSSSSSGAYNSHSM	46	82.4342
A0A1S4CPS6	protein indeterminate-domain 5; chloroplastic-like	183	278	223	268	MQQLPNFHNNNMFNLNFFQNNDGNSNMSSGILGDQNISCSIPSLYG	46	80.2312
A0A1S3ZSN8	two-component response regulator ORR21-like	285	482	355	400	QEQAYRPQLPYVEPQYLSIGSPFNNPNFTQNSAGGFVQQQQNGPFV	46	79.206
A0A1S4C4V3	Auxin response factor	468	704	520	565	RQNSTNQSLPTTQVQSQLLQAQSLVQSQNVLPPQQSIQNQLQRNLP	46	75.8979
A0A1S4AN89	RNA-binding protein 38-like isoform X1	132	226	137	182	MRGMYMGNPIYQLPIPYSYQPGFSYPQYRFPAYGPDYVYPQMYGIP	46	75.8761
A0A1S3YV09	uncharacterized protein LOC107780132	287	348	292	336	GQANQNQYGNTYNPNWRNHPNFSWGENQGNQNQFKPQGQYQQFRP	45	81.9844
A0A1S4BXX0	RNA-binding protein 38-like	140	282	143	187	QPVSYGYQQGLMYSPYGYATYGADYVYPQGVYNPYGGQQYLPIYG	45	80.5648
A0A1S3XHG0	RNA-binding protein 38-like isoform X1	140	282	143	187	QPVSYGYQQGLMYSPYGYATYGGDYVYPQGVYNPYGGQQYLPIYG	45	80.4608
A0A1S4AFM9	glycine-rich RNA-binding protein 2; mitochondrial-like	123	264	133	177	GAGGYGGGGNYGAGGYGGGGNYGDSGYGGGGNYGATGYGGSGNYG	45	80.2081
A0A1S4CJ73	transcription initiation factor TFIID subunit 12b-like isoform X1	44	459	300	344	GALAYAQQRVNQNQLRQQLSQQNPLTTAQKISVQNLPRTSFINPQ	45	79.9777
A0A1S4D7B8	protein indeterminate-domain 5; chloroplastic-like	211	331	278	321	QLPNFHNNNMFNLNFFQNNDGNINLPSGILGDQNISCSIPSLYG	44	84.927
A0A1S4ANX0	Protein transport protein sec16	486	641	506	549	GFQGFSSGGGDYNWSGSFGNYNQNSSNLSQNENVAKSYHVSEYR	44	79.9559
A0A1S3YPH8	protein TIC 22-like; chloroplastic	1	66	18	61	HLQLQQTFKNLQTHFSNFLQTTFPQLNTLNSSQNSQNPWAKIGV	44	79.7127
A0A1S4DRM0	uncharacterized protein LOC107832730	1	69	10	53	MTGMYTGNPIYQLPAPYSYQPGFSYPQYRFPAYGPDYVYPQMYG	44	77.554
A0A1S4AEF8	protein indeterminate-domain 2-like	279	458	403	445	DMGMYSGILMSNDQNINGGFVKNVAEHDQENNNTNDSSSVIRV	43	80.2598
A0A1S4D915	target of Myb protein 1-like	382	612	498	540	NNQLMSGSLNALSMQNNQLVAANSQQLAGGSYAHGMYAQQITG	43	79.2564
A0A1S3Y4Q9	mediator of RNA polymerase II transcription subunit 15a-like isoform X1	108	590	431	472	VQQRIVGQQNNYSNLQQQQLLNQQNNLQNMHQQQLGSQSNIA	42	84.0819
A0A1S4AS28	mediator of RNA polymerase II transcription subunit 15a-like isoform X1	108	584	425	466	VQQRIVGQQNNYSSLQQQQLLNQQNNLQNMHQQQLGSQSNIA	42	82.9431
A0A1S3XQS5	nuclear pore complex protein NUP98A-like	209	463	303	344	SPSLFGSSSASGFGSSTSIFGSSSAQATAPAFGPSLSFGNTQ	42	80.1879
A0A1S3ZTV7	protein FREE1-like isoform X1	1	130	61	102	TANPITQSSTQHQSYNYYPYDQNQASLSYDYSTPNYSSSYSS	42	78.0061
A0A1S4D3J6	protein TIC 22-like; chloroplastic	1	64	18	59	HLQLQQTFKNLQTHFSNFLQTTFPQLNSSQNSQNPWAKIGVN	42	77.7592
A0A1S4CSS3	uncharacterized protein LOC107822298	259	321	276	316	NEQWQSTADYLFGNPFGYGGNERYGNSAYSNQNYYNQQQPY	41	81.948
A0A1S3Z148	SAC3 family protein A-like isoform X1	97	270	98	138	VQQDYSSYATYQSTDPYGYSNTGYAAYYSGYQQQSNQSYSQ	41	81.7685
A0A1S3ZQZ8	SAC3 family protein A-like isoform X1	97	408	98	138	VQQDYSSYATYQSTDPYGYSNTGYAAYYSGYQQQSNQSYSQ	41	81.7685
A0A1S3Y7K9	GATA zinc finger domain-containing protein 14-like	129	278	231	271	SARTYSTNPTNYGNNYNNNNQEQSYSTNYNNYNTGKSNYRV	41	81.0833
A0A1S4CKE1	Dirigent protein	193	257	212	252	PLNNINNVVNNNNYPFLAGLNGQQQANTVLQNSGNNNVVNG	41	78.7992
A0A1S3WXN3	protein indeterminate-domain 5; chloroplastic-like	315	434	370	410	GSNNSSNMFSAGSLLGTDHHISSSSIPSLYGNNLNNNNNTA	41	78.7503
A0A1S3YKG9	Dirigent protein	193	257	212	252	PLNTINNVVDNNNYPFLAGLNGQQQANTILQNSGNNNVVNG	41	78.0488
A0A1S4DHQ6	probable WRKY transcription factor 30	233	403	286	325	NPQEILLNFQRNLNISNDNNFNFNYDPNNVPFTSFASSSD	40	84.8495
A0A1S3X7I6	Auxin response factor	456	558	484	523	SQQNLLHGFSENQLISQAQMLQQQLQRRQNYNDQQQLLQP	40	84.607
A0A1S4DGF7	polygalacturonase-1 non-catalytic subunit beta-like	225	295	227	266	GDQSFTSYGRNSNGAINDFTSYANNSNVIGSTFTNYGESG	40	84.1973
A0A1S4ACR8	30-kDa cleavage and polyadenylation specificity factor 30-like	170	249	171	210	NNYGYSNRFYQNRNANYSTQAEKSQASQGQNGMGLAVKST	40	80.5769
A0A1S4BCV3	uncharacterized protein LOC107807001 isoform X1	1	82	8	47	QQQALSFQSGAISNTSSQMILMSDYYSQFGMNNFSVNNSG	40	79.7492
A0A1S4DCD0	B3 domain-containing transcription factor NGA1-like	218	302	254	293	QSHNYPHSYVYGIGNTSPAYYNTCFNNSSISTNATVVNAN	40	78.2274
A0A1S4BJ65	transcription factor bHLH112-like	158	233	158	196	GMNPITSSTNTDQSTVISSSFPMNSSFSNYPSALLQTLF	39	80.8335
A0A1S3YG62	pentatricopeptide repeat-containing protein At4g32450; mitochondrial-like	54	288	230	268	NSESYPQSASAYDMERHTNSSGYSREMMGQYQQNVSGFN	39	80.5934
A0A1S4B3B2	pentatricopeptide repeat-containing protein At4g32450; mitochondrial-like	174	288	230	268	NSEMYPQSASAYDMERHTNSSGYSREMMGQYQQNVSGFN	39	80.5334
A0A1S4B4L4	heavy metal-associated isoprenylated plant protein 3-like	288	365	293	331	PQTHYAMPMYNQSYMNQDYGVTMYDHGYNAHTGYVMEYG	39	80.379
A0A1S3YI60	transcription factor MYB34-like	185	280	237	275	MNGQIFQENMMLPLQYYSNYSASDATENSTFQSLNNSSN	39	80.0617
A0A1S4ANU9	transcription factor bHLH130-like isoform X1	52	142	90	128	GNNNLERQNKLASNLMRQNTSPPGLFSHLNSQIGYGTLK	39	80.0532
A0A1S4B1G4	protein indeterminate-domain 5; chloroplastic-like isoform X1	314	441	372	410	GSNNSSNMFSASSLLGTDHHISSSIPSLYGNHLNNNSSA	39	77.6863
A0A1S4B8Q9	uncharacterized protein LOC107805720	183	349	216	254	NQFMHSASTVATGNESLQTPILTGQLMQNQNMQASLGIG	39	75.1908
A0A1S3XPZ3	dof zinc finger protein DOF1.4-like	230	316	234	271	HGFNSIKQIQDVMTNSNATNSSSLLSSYPMFGSSSTSS	38	81.5965
A0A1S4BS74	dof zinc finger protein DOF1.4-like	231	317	235	272	HGFNSIKQIQDVMTNSNTTNSSSLLSSYPMFGSSSTSS	38	81.3149
A0A1S3YPF8	transcription factor MYB34-like	185	280	238	275	NGPIFQENMMLPLQYYSNYSASDASENSTFRSLNSSSN	38	78.7801
A0A1S3YPF8	transcription factor MYB34-like	185	280	185	222	NQLLNGQLQNSQGPNILNNQTSIFQYNNQLHNQVPEIP	38	77.9
A0A1S3YI60	transcription factor MYB34-like	185	280	185	222	NQLLNGQIQNSQGPNISNNQTSMFQYNNQLHHQVPEIP	38	76.6326
A0A1S3X3K4	ubiquitin domain-containing protein DSK2b-like	392	490	396	433	QNPAISQMMQSLLSNPQYMNQILGLNPQLRNMLDSNSH	38	76.4038
A0A1S4AUT1	transcriptional corepressor SEUSS-like isoform X1	614	777	692	729	RQQATMNGVNSPYAGNGVNSPYAGNAVQMASPSSSNTM	38	75.4709
A0A1S4ABN5	transcription factor TCP15-like	213	341	256	292	NAMWTFPSTIGNSNIRGGSLTNSGLLNFMNSHPSVFG	37	81.5782
A0A1S4ATZ6	far upstream element-binding protein 1-like	292	677	394	430	GAAASTDTAAYGYNQLSATGYSQGQSYSQDGYGGYHA	37	81.5782
A0A1S4BXW1	transcription factor bHLH123-like	124	186	126	162	GDLNSNTNNYQLEASNSQQDHHWNRQKIYSGNSENSS	37	81.289
A0A1S4DM73	Auxin response factor	455	744	609	645	NPFLSTSSAQDFPFQQQAEQQSNLLQKSQQQQQIIPQ	37	80.8641
A0A1S4AAU9	uncharacterized protein LOC107795628	111	181	140	176	PEHNINHTTTTTYSNPYANYFSGQLQTPASNNINVFN	37	80.6201
A0A1S4DPT5	Histone acetyltransferase	199	428	235	271	GFSNSNNSNSNTSVPSYINLESSNSGATFSGVDSTTV	37	79.8066
A0A1S4DDC0	LOB domain-containing protein 27-like	115	242	169	205	PSQQYNAAVNDNALPVQSYPSYSNNSYAAYNNNTTFV	37	79.219
A0A1S4AMN0	regulator of nonsense transcripts 1 homolog isoform X1	696	934	875	911	SQNHFGMSNASLQSQSSLNPLYSQPFAHYNTQPFNMQ	37	78.3965
A0A1S4AUT1	transcriptional corepressor SEUSS-like isoform X1	614	777	633	669	QQQHTASQNSNHESSVQAGTMQLASSNGILSENNSLN	37	78.1976
A0A1S4BZA1	probable NOT transcription complex subunit VIP2 isoform X1	346	484	438	474	TVSGIGSYDQLIQQYQQHQSQSQFRLQQMSALGQPYR	37	78.1162
A0A1S4BZJ3	regulator of nonsense transcripts 1 homolog	326	563	505	541	PQNHFGMSNASLQSQSSLNPLYSQPFAHYNTQPFNMQ	37	77.7728
A0A1S4CAW8	carbon catabolite repressor protein 4 homolog 6-like	93	183	142	178	GPQYFRNQQFNRPNFYENQQFNRPNFYENQQFSRPNF	37	77.2937
A0A1S3ZA23	ethylene-responsive transcription factor ESR1-like	135	204	137	172	QQQQFFNQADQYAAPTVNYTDFSHFSISNMNNNNSN	36	82.618
A0A1S3YIY3	trihelix transcription factor GT-2-like	184	282	206	241	QQGTTTTVTVSSAPPNNIFVSSHQNTTSHQNIPLSS	36	79.8216
A0A1S3X7F5	cleavage stimulating factor 64-like	36	291	40	75	QARQILIQNPNLTKALFQAQIMLGMVQAQQAIPTIQ	36	79.4686
A0A1S4B9U7	cleavage stimulating factor 64-like	36	291	40	75	QARQILIQNPNLTKALFQAQIMLGMVQAQQAIPTIQ	36	79.4686
A0A1S3Y2L5	agamous-like MADS-box protein AGL8 homolog	227	360	320	355	TQLNNSSQLELDYPHTNWNTLQYPSNINVSSHNNNH	36	79.1342
A0A1S3XBV6	glycine-rich RNA-binding protein 2; mitochondrial-like	125	275	220	255	EGGNYGGGVGYGSGNYGNTPNSNYSGQGNSFSGGYD	36	79.0784
A0A1S4BJA5	transcriptional corepressor LEUNIG_HOMOLOG-like	271	392	276	311	NLQTQNQFLLASQQQQVLAQAQAQAQGNLGNSPNYG	36	78.9205
A0A1S3ZA30	heterogeneous nuclear ribonucleoprotein 1-like	193	369	301	336	GSSSFFSSATRNLWGNGGLGYGTNSTSSSNFAVSGS	36	77.722
A0A1S3XPA3	heterogeneous nuclear ribonucleoprotein 1-like	193	369	301	336	GNSSFFSSATRNLWGNGGLGYGTNSTSSTNFAVSGS	36	77.2575
A0A1S4ABN5	transcription factor TCP15-like	213	341	217	252	MGNNYMLQSSNSGSIPASYQGQIPATTLYMMTNNSS	36	76.7094
A0A1S4BRB9	calmodulin-binding protein 60 D-like	389	497	399	434	NHSNSFDLTTGSQNHSSSFDHQLNLPNFPASISSEQ	36	75.9848
A0A1S3XV59	LOB domain-containing protein 29-like	108	182	110	144	AHQNLQNGSNYASPNYEKFQDLQSWFHQSENSNTN	35	83.8987
A0A1S4C5N7	zinc finger protein JACKDAW-like	311	375	317	351	SNSALFGNGFGLMGSSFSKNNGQFAADQNLNGLMM	35	82.3985
A0A1S3Y3X8	transcription factor RAX3	141	315	207	241	GISLTLPSSIRNSQFSSLSKSVPNNNFGHGLSNSM	35	80.9651
A0A1S4AI10	uncharacterized protein LOC107797885 isoform X1	1	382	80	114	GQFVAQNIVNPPQFLNQNVAMQNLNQLLQLQMAMQ	35	80.3536
A0A1S3XHD3	uncharacterized protein LOC107765158 isoform X1	388	467	392	426	GQHASASGFGSYNQQSYQEYENSAGNPHYSGPNIP	35	79.2833
A0A1S4AHY0	uncharacterized protein LOC107797847	1	141	5	39	SQQNQYPYHSSQPYNPSHFQPYDRQSSYPNYQYQQ	35	78.5953
A0A1S4CCY5	uncharacterized protein LOC107817723 isoform X1	1	386	80	114	GQVLAQNVVNPPQFLNQNVAMQNLNQLLQLQMAMQ	35	78.5093
A0A1S4CJ73	transcription initiation factor TFIID subunit 12b-like isoform X1	44	459	395	428	QQQLTSSQQLHQNLIGLNPQQLSQIVQQQQQIGH	34	85.7466
A0A1S4A419	transcription factor PIF4-like	405	483	412	445	NQAAICQNSMLNSVNYQRHLQNPNFQDQYASYMG	34	84.5367
A0A1S4CPS6	protein indeterminate-domain 5; chloroplastic-like	183	278	184	217	QQFNHNLIDTSNIGSNTSNSFFFQESNQDYANIK	34	84.458
A0A1S3XRS8	uncharacterized protein LOC107767988	21	80	35	68	HGFQFAMGRNYINHASNYMNNFPIQHQMNYNIGG	34	83.9071
A0A1S4APM6	uncharacterized protein LOC107799804	31	92	50	83	NQNAQYGNTYNPNWRNHPNFSWGGNQDIRPQANY	34	83.3169
A0A1S4APX4	histone-lysine N-methyltransferase 2D-like	144	661	221	254	SDQWYQQQYQQYVQQYAGYDPYQQQTYQQYYPYQ	34	82.7858
A0A1S3XLT6	TBC1 domain family member 5 homolog A-like	126	221	127	160	NNNQFYSGPTNYGNSNNNNNNNQQQYYNGVSDYS	34	81.9496
A0A1S4BBP4	pentatricopeptide repeat-containing protein At1g10270-like isoform X1	590	939	599	632	AQQTSPPSFFEGQGSSQVQSHLSARNSLWQQNSS	34	79.0183
A0A1S4DR31	transcriptional corepressor LEUNIG_HOMOLOG-like	116	236	121	154	NLQTQNQFLLASQQQQVLAQAQAQGNLGNSPNYG	34	78.8609
A0A1S4B303	dentin sialophosphoprotein-like	417	534	496	529	AAGNENNSSDDSNSAAETNEAQQQDNNSSASGTT	34	78.2412
A0A1S4DMW4	ubiquitin domain-containing protein DSK2b-like	392	481	404	437	MQSLLSNPQYMNQILGLNPQLRNMLDSNSQLREM	34	78.2314
A0A1S4A1C7	flowering time control protein FCA-like isoform X1	464	600	554	587	LAQMLSQQTQNLQASFQSSQQTFTQLQQQLQLMQ	34	78.0641
A0A1S4A7K9	flowering time control protein FCA-like isoform X1	435	589	550	583	LAQMLSQQTQNLQASFQSSQQTFTQLQQQLQLMQ	34	78.0641
A0A1S3Z354	transcription factor MYB39-like	187	279	241	274	TTSNLGSYNLVNGQNLQENVMLPLQNYGQILQEN	34	77.8379
A0A1S4D7K6	transcription factor MYB35-like	187	279	241	274	TTSNLGSYNLVNGQNLQENVMLPLQNYGQILQEN	34	77.8379
A0A1S3X0U3	transcription factor bHLH122-like	83	162	124	157	QSQNSQFIAAVKQETQQNSDYSLASQMNYQTQAQ	34	77.5526
A0A1S4D1E0	uncharacterized protein LOC107824935	146	296	148	180	QYGQFAYADQETIGGFGAPYQVEAGGGFGAPYQ	33	85.4059
A0A1S3ZYU9	target of Myb protein 1-like isoform X1	433	655	448	480	VASTTQGNPYASQAYLGYQDQSFNSYVAPWAQT	33	85.2437
A0A1S4ADR9	target of Myb protein 1-like isoform X1	423	647	438	470	VASTTQGNPYASQAYLGYQDQSFNSYVAPWAQA	33	85.2437
A0A1S4BKQ6	putative mediator of RNA polymerase II transcription subunit 8	346	660	432	464	QDAGYALPVQYDQHQQMYQPQQYVHAGQYIHHT	33	83.4904
A0A1S4CWY4	uncharacterized protein LOC107823405	343	653	432	464	QDAGYALPVQYDQHQQMYQPQQYVHAGQYIHHA	33	83.4904
A0A1S3ZQZ8	SAC3 family protein A-like isoform X1	97	408	303	335	AYQNTGAPYQPLSSFQNTGSYAGPASYSSTYYN	33	82.9735
A0A1S4AAU4	ethylene-responsive transcription factor ERF113-like	245	322	246	278	NNYPIIHTQPNYYYNNTNINPQIFLNDDFQRLQ	33	82.3249
A0A1S4CHF2	UBP1-associated protein 2C-like	275	363	289	321	APVGYGYPQAMAAYTNSTYSSQPAAYTNSTYSS	33	82.0716
A0A1S4D1Y8	probable WRKY transcription factor 31	457	533	480	512	HNMLSNPAAALLPQIFNQALYNQSKFSGLQLSQ	33	81.6662
A0A1S3Y7U5	heterogeneous nuclear ribonucleoprotein 1-like	189	313	258	290	LSSSFGGSGNFNSILGYGRNLNSFHDENSNRYN	33	80.1257
A0A1S3ZRB3	Kinesin-like protein	1	78	16	48	HQRQYSDNFLENSSNGRWLQSAGLQHLQTSNNS	33	79.0717
A0A1S4B2L8	regulator of nonsense transcripts 1 homolog isoform X1	268	586	525	557	SQNHFSMSNVNPLQSQSLLNPLYSQPFAPYNTQ	33	78.8994
A0A1S3X507	uncharacterized protein LOC107761140 isoform X1	304	437	400	432	GHMAYMYSQQMYANQMASYGYGNAQQQNTQFLN	33	77.7339
A0A1S3ZNG0	target of Myb protein 1-like isoform X1	462	604	567	599	GHMAYMYSQQMYANQMASYGYGNAQQQNTQFLN	33	77.7339
A0A1S4AW67	putative proline-rich receptor-like protein kinase PERK6	1	65	15	47	ADSNSSSSNDNNNNNNNNNNNDNNNNNNSQHSS	33	76.9636
A0A1S3ZI52	glycine-rich RNA-binding protein 3; mitochondrial-like	125	270	184	215	PTNNYGGGFSGGNTSAGGYGSYGGGSNYGNDN	32	83.936
A0A1S3X119	5'-3' exoribonuclease 2-like	120	284	205	236	NQGGYTNNQGGYTNYQDGYTNYQENGGNSNWG	32	83.8211
A0A1S3Y3X8	transcription factor RAX3	141	315	261	292	FTGNIHSNPNELISGIGGINNINYPSGQSSIP	32	82.3265
A0A1S4A927	uncharacterized protein LOC107795030	239	331	283	314	PNVSYDFEFTNQKNYQNQIKTNAVLTHEDNEN	32	82.1697
A0A1S3YWW7	transcription factor MYB39-like	208	295	208	239	NQLLNAPMQNQLQNFQPNNQFQNQIPEIPTFS	32	81.9293
A0A1S3Y0V2	probable WRKY transcription factor 42	456	531	479	510	HNMLSNPAALLPQIFNQALYNQSKFSGLQLSQ	32	81.6158
A0A1S4CSJ6	H/ACA ribonucleoprotein complex non-core subunit NAF1	207	480	328	359	AVPAINGSLNFNQGNHFGGGWNANFQAGGSFG	32	81.5635
A0A1S4AMI7	transcription factor MYB28-like	141	319	265	296	FTGNIHSNPNELISGIGGINNINYPSRQSSIP	32	81.4486
A0A1S4CML7	LOB domain-containing protein 36-like	203	293	240	271	ALGSFDNPYQIQQTQQEHCGQVQIQPHQLLQQ	32	81.1455
A0A1S3YD38	Auxin response factor	465	559	467	498	QQSNGVTNNTSGLLYPQLFQQSQGQTAFLPSM	32	80.8006
A0A1S3X731	Auxin response factor	506	600	508	539	QQSNGVTNSTSGLLYPQLFQQSQGQTAFLPSM	32	80.1944
A0A1S3ZF30	HMA domain-containing protein	167	379	248	279	MGNDINSMMNFAGFHGNNGATGNNVAAILNGG	32	80.0167
A0A1S4C964	transcription factor RAX2-like	121	204	140	171	TQPQINSSLFRDLYYNPNNRPIITGLNQSISS	32	79.7868
A0A1S3XWZ8	transcriptional corepressor LEUNIG_HOMOLOG-like	268	405	273	304	NIQTQNQFLLASQQQQVLAQGNLNSPNYGYGG	32	79.6091
A0A1S4BCZ3	HMA domain-containing protein	166	381	248	279	MGNDINAMMNFAGFHGNNGTTNNNVAAILNGG	32	79.2851
A0A1S3XE81	insulin-like growth factor 2 mRNA-binding protein 2	229	309	261	292	LMQGYSHGHGLYMNSNQEVQMMSSYPQVYTSS	32	79.1806
A0A1S4BS74	dof zinc finger protein DOF1.4-like	231	317	277	308	MASLIASSLQQQKFISNGNNFHSLAPYEELQM	32	79.1492
A0A1S4A7V7	LOB domain-containing protein 36-like isoform X1	204	290	243	274	ALGSFDNSYQIQQTQQEHCGQVQLQPHQLLQQ	32	78.4699
A0A1S4DPT5	Histone acetyltransferase	199	428	201	232	YQQSTSNFSINSSGNNLVPSMGGQRITSQMIP	32	78.1459
A0A1S4ASE0	flowering locus K homology domain-like	374	459	411	442	LMQGYSHGHGLYMSSNQEAQMMSSYPQVYTSS	32	77.7174
A0A1S3ZS04	uncharacterized protein LOC107789835 isoform X1	904	1178	995	1026	HQEALSQTSQHHYQQQHLLHGQYQQHQLQLQQ	32	77.3098
A0A1S4AYY0	Auxin response factor	427	713	537	568	QAQLLQAQSLVQSQNVLPSQQSIQNQLQRNLP	32	77.0798
A0A1S4A1C7	flowering time control protein FCA-like isoform X1	464	600	518	549	NMQLHVASAIANQQQXANQQSVPQHLVQHLHQ	32	76.9962
A0A1S4DJE3	Katanin p60 ATPase-containing subunit A1	128	306	149	180	TPQISNQVQAMTQVSNQVQATAQVSNQVQATP	32	76.0242
A0A1S4BYH0	probable serine/threonine-protein kinase clkA	176	414	178	209	NNNGYDSNNNDNNNGYDSNNNDNNKGYDSNNN	32	75.3344
A0A1S3X310	probable transcription factor PosF21	326	421	374	405	QQHQFQQHQLHQFQQQQQLQHQQQLQEQLHQA	32	75.1463
A0A1S3YWG3	probable transcription factor PosF21	324	421	372	403	QQHQFQQHQLHQFQQQQQLQHQQQLQEQLHQA	32	75.1463
A0A1S3YV76	VHS domain-containing protein At3g16270-like isoform X1	561	631	596	626	GFVLNQSFAPQALNYNAMGNMFAQQQFFATL	31	83.1913
A0A1S4AWL9	VHS domain-containing protein At3g16270-like	563	633	598	628	GFVLNQSFAPQALNYNAMGNMFAQQQFFATL	31	83.1913
A0A1S4BRU7	mediator of RNA polymerase II transcription subunit 8-like isoform X1	293	528	418	448	NTALFNSAQSTPNSQMISNMSAMMTSQTLLP	31	82.7058
A0A1S3Z5V8	uncharacterized protein LOC107783136	399	469	428	458	TLVSENQYSENTQDTNEYNIPSPQFQIQNSP	31	80.9688
A0A1S4CVP9	uncharacterized protein LOC107823217	12	80	43	73	PQTVISGAPYISSSLYNIPGGAATTSVSFEQ	31	80.8178
A0A1S4C1L3	far upstream element-binding protein 1-like isoform X1	296	657	403	433	DNSAYGYNQQSASGYSQGQAYSQDGYGGYHA	31	80.8178
A0A1S4DHR7	far upstream element-binding protein 2-like isoform X1	296	657	403	433	DNSAYGYNQQSASGYSQGQAYSQDGYGGYHA	31	80.8178
A0A1S4BHX8	ethylene-responsive transcription factor ABR1-like	270	347	270	300	NNYPIIHTQPNYNNTNISPQNFLNDDFQRLQ	31	80.0518
A0A1S4AK15	zinc finger protein JACKDAW-like	206	272	206	236	NNMNFPNINDTLLNQQSNLHGISQIGTFYRP	31	79.9547
A0A1S4CCP7	heterogeneous nuclear ribonucleoprotein 1-like	192	291	195	225	GGQNYGLNRVNNLLNAYTQGYVPGSIGSYGV	31	79.8576
A0A1S3XMK1	Katanin p60 ATPase-containing subunit A1	121	309	242	272	QVQATAQVSNQVQGGKYTFAGQVNNYRNTLQ	31	79.7281
A0A1S4B091	LOB domain-containing protein 27-like	132	230	163	193	PSQQYNALPVQSYPSYSNNSYAAYNNNTTFV	31	78.0019
A0A1S3XDU4	uncharacterized protein LOC107764011 isoform X1	224	316	262	292	SAALYPQPVGILGSYELNAMQASHQGLGFTP	31	77.6999
A0A1S4DEG2	putative proline-rich receptor-like protein kinase PERK6 isoform X1	1	182	147	177	KNNNSSSNNNNNSNNNNNNIDNNNNNNNNHN	31	77.6459
A0A1S4B8D4	uncharacterized protein LOC107805582 isoform X1	225	316	262	292	SAALYPQPVGILGSYEQNAMQASHQGLGFTP	31	77.2467
A0A1S3Y8B0	prisilkin-39-like isoform X1	74	142	107	137	GYGGYGGYGGYGSGYGYGGGYGGYPRGSWYG	31	76.5239
A0A1S4ASE0	flowering locus K homology domain-like	374	459	376	406	LQQTMQLQQSVHLQQSMQLQQSVQLQQQIPD	31	76.211
A0A1S3Z354	transcription factor MYB39-like	187	279	187	216	NQFLNTQIQNQEGSQVLFQKFQENQILYAP	30	87.3913
A0A1S4DEM1	B3 domain-containing transcription factor NGA1-like	170	244	210	239	GSMSYQQQYSYSAYGIGNSLNYYDTTSNFN	30	86.4103
A0A1S4B6Y2	uncharacterized protein LOC107805228	148	438	325	354	NNQNYSATTTSKNVNFEALFGNNQNNSAST	30	85.1728
A0A1S4BTN6	transcription factor PIF4-like	405	481	414	443	MCQNSMLNSVNYQRHLQNPNFQDQYASYMG	30	83.456
A0A1S3Z0K5	probable serine/threonine-protein kinase clkA	271	343	308	337	GIDNFNSDIYAYQPGSILNQRYGVFPPNIS	30	83.4002
A0A1S4A997	heterogeneous nuclear ribonucleoprotein 1-like	326	393	333	362	GLGSFVGSTSGNYGVFGNNGGNWGASLISA	30	81.6945
A0A1S3YPA0	epsin-like	61	122	88	117	SDNNFNNFGNLNSSSSSATNHAILGTNTQV	30	81.1817
A0A1S3YAJ8	dr1-associated corepressor homolog	62	123	89	118	SDNNFNNFGNLNSSSTSATNHAILGTNTQV	30	81.0033
A0A1S3Z1J3	uncharacterized protein LOC107781956	12	114	44	73	QPVISGASYISSSLYNIPGGAATTSVSFEQ	30	80.8361
A0A1S4DBY0	uncharacterized protein LOC107828181	891	1352	975	1004	SQLMLASNPIAQLNTVGQNSMQLGNQMDIK	30	80.7246
A0A1S4AZM8	heterogeneous nuclear ribonucleoprotein 1-like	202	393	333	362	GPGSYVGSASGNYAVFGNNSGNWGASLISA	30	80.5463
A0A1S4BSW6	uncharacterized protein LOC107811536	378	451	410	439	NQQWKNDQGNSHQGNWNNNNNLENRSSNPY	30	80.4794
A0A1S4AI10	uncharacterized protein LOC107797885 isoform X1	1	382	47	76	AIPNINSNTQFSPQQLFAFQMNQMNNVNSQ	30	80.4236
A0A1S4CCY5	uncharacterized protein LOC107817723 isoform X1	1	386	47	76	AIPNINSNTQFSPQQLFAFQMNQMNNVNSQ	30	80.4236
A0A1S3Z148	SAC3 family protein A-like isoform X1	97	270	208	237	TSGAYNNQTNVWHEGQYAAYTSHQYPSYSS	30	79.5875
A0A1S3ZQZ8	SAC3 family protein A-like isoform X1	97	408	346	375	TSGAYNNQTNVWHEGQYAAYTSHQYPSYSS	30	79.5875
A0A1S3XIR1	LOB domain-containing protein 16-like	92	162	93	122	QQVAYLQAQLMQVKAQMAQSLINNSRNSYP	30	79.3311
A0A1S3Y943	target of Myb protein 1-like	388	618	517	546	MQNNQLVAANSQQLAGGSYAHGMYAHQITG	30	78.9855
A0A1S4BKQ6	putative mediator of RNA polymerase II transcription subunit 8	346	660	494	523	QYPVYFVQSRPSQAYNLPMQQTNYSESAST	30	78.2497
A0A1S4CWY4	uncharacterized protein LOC107823405	343	653	494	523	QYPVYFVQSRPSQAYNLPMQQTNYSESAST	30	78.2497
A0A1S4D3I2	ethylene-responsive transcription factor ABR1-like isoform X1	378	443	409	438	QTNQIQGNSSSSNSSSSNISAPFWSSSSHY	30	77.971
A0A1S3ZI52	glycine-rich RNA-binding protein 3; mitochondrial-like	125	270	221	250	GGVGYGSANYGNTPNSNYSGPGNSFSGGYD	30	76.845
A0A1S4BXA9	Auxin response factor	459	547	460	489	QLMQFQQPVQYLQHASSDNSILQQQQVMQQ	30	75.4292
A0A1S3X310	probable transcription factor PosF21	326	421	344	372	GNQQFYSNNHAMHTLLAAQQLQQLQIHSH	29	87.291
A0A1S3YWG3	probable transcription factor PosF21	324	421	342	370	GNQQFYSNNHAMHTLLAAQQLQQLQIHSH	29	87.291
A0A1S3ZUD1	uncharacterized protein LOC107790511	283	358	301	329	GGQNLGQQNQLYRPAQQQYNNTNNSRAIR	29	84.2925
A0A1S3XCP5	squamosa promoter-binding-like protein 8	19	109	52	80	QQHHFLNTSHQQQNHQFFHPHLNNTSLYD	29	83.7043
A0A1S4CH66	glycine-rich RNA-binding protein 4; mitochondrial-like	125	207	137	165	GDGSFAGAGGYASSNYGGGGNYGTNNSYP	29	83.1623
D6PZY7	RNA-binding glycine-rich protein	125	218	137	165	GDGSFAGAGGYASSNYGGGGNYGSNNSYP	29	82.6202
A0A1S4BG64	probable WRKY transcription factor 51 isoform X1	1	109	3	31	GSSTFQETSNISHQTINPNFAFSPLINMN	29	82.6202
A0A1S4BHP5	probable transcription factor PosF21	308	405	327	355	GNQQFYSNNHAIHALLTAQQLQQLQVHSH	29	82.182
A0A1S3WYZ1	Uncharacterized protein	195	278	205	233	GQEKWNNNNNNSNKWGNNNQNWGNNSNWG	29	82.1705
A0A1S3Y943	target of Myb protein 1-like	388	618	585	613	GQMGYMYSQQMYGNQMAGYGYGYAQPQNT	29	81.9859
A0A1S4DEM1	B3 domain-containing transcription factor NGA1-like	170	244	170	198	SQHFSNNFQYRSNINHQYPAAWNHPLFLQ	29	81.6976
A0A1S4BJ29	uncharacterized protein LOC107808811	110	182	134	162	PEQNIIDINGNINHTTTTTYSNPYANYCS	29	81.5016
A0A1S3XQS5	nuclear pore complex protein NUP98A-like	209	463	359	387	TSSAFGQTASSFGQSTPAFGQSNLFSTPS	29	80.233
A0A1S4BQ54	AP2-like ethylene-responsive transcription factor PLT2	380	509	441	469	QTSHYDSTHQFYNNYLQSNPVFLHGLMEN	29	80.1753
A0A1S4D915	target of Myb protein 1-like	382	612	579	607	GQMGYMYPQQIYGNQMAGYGYGYAQPQNT	29	79.3219
A0A1S4C8P3	zinc finger CCCH domain-containing protein 16-like isoform X1	206	368	311	339	GSGSFGFGSQVTSQSHQNPFTPSNISASS	29	79.0682
A0A1S4D1U9	zinc finger CCCH domain-containing protein 16-like isoform X1	206	394	339	367	GSGSFGFGSQVTSQSHQNPFTPSNISASS	29	79.0682
A0A1S4CQU1	uncharacterized protein LOC107821461	426	515	461	489	PTGAHYIQHTATGPITIPSYCPMYALQSQ	29	78.3416
A0A1S4AZM8	heterogeneous nuclear ribonucleoprotein 1-like	202	393	268	296	FAGASNFSNNLGYGRILNPYFTGNSSRYT	29	78.2724
A0A1S4CTB4	AP2-like ethylene-responsive transcription factor PLT2	381	511	443	471	QNTHYDSTHQFYNNYLQSNPVFLHGLMEN	29	78.0763
A0A1S4AFW6	putative clathrin assembly protein At5g57200	467	577	523	551	QQQQFRQQNMMMVSHNQYQGQYPQQIPYM	29	77.9726
A0A1S4BDJ7	probable transcriptional regulator SLK2 isoform X1	576	722	649	677	MLLNLPVSGLSSSNLQQQLQPQQRILNSN	29	77.4651
A0A1S3XQS5	nuclear pore complex protein NUP98A-like	209	463	257	285	GFGTSATPAFSSSPFASSNASNPFGSTSS	29	76.8885
A0A1S3Z683	nuclear pore complex protein NUP1-like	1018	1274	1024	1051	SASSTNAVNISSSTTPNIFNFGGSSSTS	28	87.3029
A0A1S4A5D1	KH domain-containing protein At4g18375-like	599	713	628	655	AGQSSNIQQGAYHQSYPAQQSAYQSYTA	28	85.5471
A0A1S3Y7K9	GATA zinc finger domain-containing protein 14-like	129	278	130	157	NNNQFYSGPTTYGNNNNQQYYNGVSDYS	28	85.1409
A0A1S4AFM9	glycine-rich RNA-binding protein 2; mitochondrial-like	123	264	186	213	VAGSYGANNYGSGESSFGFGTSGGNNFP	28	83.7673
A0A1S4DES4	glycine-rich RNA-binding protein 2; mitochondrial-like	123	242	164	191	VAGSYGANNYGSGESSFGFGTSGGNNFP	28	83.7673
A0A1S4A617	ATP-dependent RNA helicase A-like protein	336	425	372	399	RGGSYQNGRNQYYDQSGNYYQKSHNNNY	28	83.0029
A0A1S3XF06	WW domain-containing protein C11B10.08-like	158	242	210	237	QGGSYGQPGYSQASYGQQQGNYGQGSYG	28	82.9073
A0A1S3ZEZ0	uncharacterized protein LOC107786080	343	427	379	406	RGGSYQNGRSQYYDQSGNYHQRNHFNNY	28	82.6087
A0A1S4A8J0	uncharacterized protein LOC107794871	340	424	377	404	RGGSYQNGRSQYYDQSGNYHQRNHFNNY	28	82.6087
A0A1S3WY98	KH domain-containing protein At4g18375-like	598	707	627	654	AGQSSNIQQGAYHQSYPAQQSAYQSSTA	28	82.5729
A0A1S4D9N3	trihelix transcription factor GT-2-like isoform X1	181	252	220	247	TQPIITTVNQINRPQGNTSSLLSNSTSS	28	82.0951
A0A1S4BLF5	dof zinc finger protein DOF2.1-like	148	214	173	200	GGFLETPNGFQYQNLYYGNIGSNENNMG	28	81.2351
A0A1S4DBY0	uncharacterized protein LOC107828181	891	1352	1089	1116	GMGSISQNTINLSQASNISNAISQQLRS	28	81.0559
A0A1S4C238	GBF-interacting protein 1-like isoform X1	699	885	774	801	SASQFQDSNVYVSGQQSESSGVWINAHN	28	80.4706
A0A1S4D2E9	GBF-interacting protein 1-like isoform X1	722	908	797	824	SASQFQDSNVYVSGQQSESSGVWINAHN	28	80.4706
A0A1S3YN07	YTH domain-containing family protein 2-like isoform X1	114	179	144	171	DRQLYGPQQYQYPSSYFQSASSTSGSYP	28	79.9212
A0A1S4C206	YTH domain-containing family protein 2-like isoform X1	114	179	144	171	DRQLYGPQQYQYPSSYFQSASSTSGSYP	28	79.9212
A0A1S3ZST0	uncharacterized protein LOC107790039	263	349	263	290	QNQLIQQHMAATSRQNQDINQQIMAATS	28	79.8376
A0A1S3XDN4	trihelix transcription factor GTL1-like	189	291	259	286	ANNPINNLQANTNFPSHQNISAMSYSTS	28	79.2164
A0A1S3YIY3	trihelix transcription factor GT-2-like	184	282	250	277	ANNPINNLQANTNFPSHQNISAMSYSTS	28	79.2164
A0A1S4ABC1	Mediator of RNA polymerase II transcription subunit 25	750	843	794	821	QQQQIPQMQQTEQQQPIIGTCLNQASTG	28	78.9895
A0A1S3ZEU6	Mediator of RNA polymerase II transcription subunit 25	693	786	737	764	QQQQIPQMQQTEQQQPIIGTCVNQASTG	28	78.7028
A0A1S4DG02	transcription initiation factor TFIID subunit 12-like isoform X1	1	357	307	334	QRSHILSQHQHTVTTSSSAQQSQLSTSS	28	78.2848
A0A1S4CHP4	protein FREE1-like	1	179	97	124	PQPNYYPYDQNQTPVSYDFSAPGANYQT	28	78.1892
A0A1S4DE46	protein FREE1-like	1	179	97	124	PQPNYYPYDQNQTPVSYDFSAPGANYQT	28	78.1892
A0A1S3X9Z8	dentin sialophosphoprotein-like	417	533	430	457	AGNNEATSQQTETGNAASETNQNENNSS	28	77.4964
A0A1S4B303	dentin sialophosphoprotein-like	417	534	430	457	AGNNEATSQQTETGNAASETNQNENNSS	28	77.4964
A0A1S4CWZ9	mediator of RNA polymerase II transcription subunit 25-like	79	229	118	145	LQQLQQQQPLMQLQQQQQIPLQQQSQIP	28	77.1022
A0A1S4D6F8	Mediator of RNA polymerase II transcription subunit 25	681	757	720	747	LQQLQQQQPLMQLQQQQQIPLQQQSQIP	28	77.1022
V9XND3	ABRE binding factor	177	243	202	229	GIQAANLPLNVNGVRSTQQQLRAQQLQQ	28	76.7917
A0A1S3ZTK8	bZIP transcription factor TRAB1-like	189	251	189	216	GYQQSNGNTAMVASRNIDNNSGICVQSG	28	75.7047
A0A1S4CCY5	uncharacterized protein LOC107817723 isoform X1	1	386	149	176	HLGLMNASGTVQQSMNGNLSKQMANATR	28	75.4897
A0A1S3XWD1	polygalacturonase-1 non-catalytic subunit beta-like	177	341	255	281	DTNVIGSTFTNYGQTANGGNQNFTSYG	27	86.2752
A0A1S4CKW7	polygalacturonase-1 non-catalytic subunit beta-like	178	342	256	282	DTNVIGSTFTNYGQTANGGNQNFTSYG	27	86.2752
A0A1S3ZA75	uncharacterized protein LOC107784491	457	669	534	560	QTQPYNMAVQSNIADATAVASSQQLTP	27	85.2347
A0A1S4DHQ6	probable WRKY transcription factor 30	233	403	328	354	ADQDYSFVPNSIIPSNNFVENFSPSYM	27	85.2223
A0A1S3X864	BOI-related E3 ubiquitin-protein ligase 1-like	25	84	49	75	HQQLQNLYQKDNQNLMQFVPKYNSSSA	27	84.8383
A0A1S4CSJ6	H/ACA ribonucleoprotein complex non-core subunit NAF1	207	480	373	399	AVPAINGSLNFNQSNHFVGGWNANFQG	27	84.826
A0A1S3YBT4	mediator of RNA polymerase II transcription subunit 8-like isoform X1	293	530	420	446	NTALFNSAQSTPNSQMISNMSAMMTSQ	27	84.38
A0A1S3XFI7	transcription factor RAX2-like	121	205	174	200	HQTNFLYTNNNMNFPNLGATNNQYPYN	27	84.1323
A0A1S3WXN3	protein indeterminate-domain 5; chloroplastic-like	315	434	325	351	VASMFNLNFFQNSNNNSENVGNSNISG	27	84.0208
A0A1S3XEB3	uncharacterized protein LOC107764294 isoform X1	862	1159	1054	1080	PQQQFLLHQLQYLPQSQQVWQQQVQQM	27	82.9431
A0A1S4C964	transcription factor RAX2-like	121	204	173	199	HQPNFLYTNSNMNFPNLGATNSQYPYN	27	81.37
A0A1S3YBZ4	polyadenylate-binding protein RBP45-like	355	414	361	387	NQWNGGGYYGYTAGYDAAAAAAYGYAQ	27	81.0851
A0A1S4C4D6	uncharacterized protein LOC107815003	20	86	55	81	PQSLYFYPNYQSDYYDNNNNNINTTPQ	27	81.0727
A0A1S4AS28	mediator of RNA polymerase II transcription subunit 15a-like isoform X1	108	584	397	423	QQQLIAQQANATNLQQNQLIGQQNTMP	27	80.9736
A0A1S3Y4Q9	mediator of RNA polymerase II transcription subunit 15a-like isoform X1	108	590	403	429	QQQLIAQQANAANLQQNQLIGQQNTMP	27	80.9736
A0A1S4CLH7	LOB domain-containing protein 36-like	121	295	227	253	HQMNSSPISASLALGSYENNPYNLIQQ	27	79.8712
A0A1S3ZZD7	regulator of nonsense transcripts 1 homolog	329	569	522	548	SQSLLNPLYSQPFAHYNTQLLNMQSSQ	27	79.7969
A0A1S4DE46	protein FREE1-like	1	179	148	174	TGTNYGNSFENNANYGNSFENKANYGS	27	79.7721
A0A1S3X4G6	R3H domain-containing protein 2-like	266	342	292	318	GLNHTSNNGVFMQWPTQSMIYAHSYDQ	27	79.4624
A0A1S3ZF30	HMA domain-containing protein	167	379	315	341	MLMNMNNGVQQQQYNPSSVLMNLQNRH	27	79.128
A0A1S4BCZ3	HMA domain-containing protein	166	381	317	343	MLMNMNNGVQQQQYNPSSVLMNLQNRH	27	79.128
A0A1S4BQ54	AP2-like ethylene-responsive transcription factor PLT2	380	509	475	501	STGSYSTGGYFGNSTGLGGISSNSTSN	27	78.5953
A0A1S3Y4Q9	mediator of RNA polymerase II transcription subunit 15a-like isoform X1	108	590	338	364	MQSTSLSNLQQNQQSTVQQSTQSVLHQ	27	78.3847
A0A1S4AS28	mediator of RNA polymerase II transcription subunit 15a-like isoform X1	108	584	337	363	MQSTSLSNLQQNQQSTVQQSTQSVLHQ	27	78.3847
A0A1S4BJC3	uncharacterized protein LOC107808907	526	612	554	580	PQQWLNNQNQNTEGGNWGAGASQSFDA	27	78.0379
A0A1S3XXH8	probable WRKY transcription factor 26 isoform X1	454	541	510	536	TLQMLQSSGSSSYSGFDTSSGSYMNQM	27	75.449
A0A1S4BQQ7	AP2-like ethylene-responsive transcription factor TOE3 isoform X1	408	507	476	502	QQLATAAASSGFPQQILRHQNRSQKNT	27	75.3747
A0A1S4B136	probable WRKY transcription factor 26 isoform X1	452	539	508	534	TLQMLQSSGNSSYSGFDTSSGSYMNQM	27	74.8297
A0A1S3WYG4	DNA-directed RNA polymerase II subunit RPB1-like	1	275	85	111	TSPAYSPTSPAYSPTSPAYSPTSPSYS	27	73.913
A0A1S3ZB40	flowering locus K homology domain-like	444	518	448	473	SQVQTAQQLIQNSIADATNSMQNAAA	26	87.5354
A0A1S4DKG0	flowering locus K homology domain-like isoform X1	477	551	481	506	SQVQTAQQLIQNSIADATNSMQNAAA	26	87.5354
A0A1S4BS28	hornerin-like	15	195	15	40	QQQSYYNGNDFYSSEDKYNSNYGSSM	26	86.7507
A0A1S3XIP5	uncharacterized protein LOC107765574	1	145	35	60	NPQEILLNFQRNLNISNDNNFNFNTD	26	84.5768
A0A1S4B9J5	NAC domain-containing protein 100-like	204	310	269	294	IQGNISQFANDNHFSSNFVANIGAIP	26	84.461
A0A1S4DPS6	dof zinc finger protein DOF2.4-like	129	209	179	204	LMAAFQNLNNYGEGFGTEMGFQTGNN	26	84.0494
A0A1S4C615	B3 domain-containing transcription factor NGA1-like	174	244	214	239	HQQQYSYSAYGIGNSPNYYDTASNFN	26	83.895
A0A1S4C4J9	uncharacterized protein LOC107815002	23	93	62	87	NPNLYVSSSSNYPTNKYISMAAYNPM	26	83.2905
A0A1S3Z4V4	basic salivary proline-rich protein 1-like	60	525	491	516	LQQNNLTAMLRPQNFEAPNNVFFRHS	26	82.9431
A0A1S4CVQ9	30-kDa cleavage and polyadenylation specificity factor 30-like isoform X1	170	253	170	195	QNLTSYNYGYSNRFFQNRNANYSTQA	26	81.6568
A0A1S4DA98	pre-mRNA-processing protein 40A-like	1	183	136	161	LSSSYNQVNADSSSSHYQMQIHDHSF	26	81.4639
A0A1S3X7I6	Auxin response factor	456	558	456	481	NQSFMQFQQSIPGGSASLSHSQILQP	26	81.1294
A0A1S3ZVW1	pentatricopeptide repeat-containing protein At2g15690	60	281	137	162	GQGYSQGFQNQNLSQRPNISDRHNIS	26	81.1165
A0A1S4B9M6	30-kDa cleavage and polyadenylation specificity factor 30-like	170	239	171	196	NNYGYSNRFYQNRNANYSTQAEKSXN	26	80.6663
A0A1S3YSE8	flowering locus K homology domain-like isoform X1	473	542	476	501	SQVQTAQQLVQNSIADAASSMQNTAA	26	80.6406
A0A1S3ZBU9	flowering locus K homology domain-like	280	348	283	308	SQVQTAQQLVQNSIADAASSMQNTAA	26	80.6406
A0A1S3XBG9	30-kDa cleavage and polyadenylation specificity factor 30-like	170	253	170	195	QNLTSYNYGYSNRFLQNRNANYSTQA	26	80.6149
A0A1S4DEE3	ethylene-responsive transcription factor ABR1-like	384	452	422	447	NQGTSSSSSSNSSNFSAPFWSSSSHY	26	79.7016
A0A1S4CFI1	holotricin-3-like	1	145	1	26	MMVLQTQLGLNKHQSYAHEQNYYSDN	26	79.6501
A0A1S3Z683	nuclear pore complex protein NUP1-like	1018	1274	1244	1269	APQNSFPFAASSSLVQAAAQNSSPFA	26	78.9298
A0A1S3XQR8	uncharacterized protein LOC107767723	275	337	307	332	GACAFTQSQYEQIVQLLNQSQLQSAN	26	78.6725
A0A1S4AAB7	Histone acetyltransferase	385	491	391	416	RAVSLQSMSKINSPLITNQSNLTASQ	26	78.531
A0A1S4A7K9	flowering time control protein FCA-like isoform X1	435	589	520	545	NMQLHVASAIANQQSVPQHLVQHLHQ	26	77.7335
A0A1S3ZN24	flowering time control protein FPA-like isoform X1	750	831	785	810	TPNHYSQGATGFSQMQEHSLNLQAQG	26	77.3604
A0A1S4CHL5	chromatin modification-related protein EAF1 B-like	1279	1450	1302	1327	MHQNLQIDPSLLNGLSNNQTNQSAEK	26	76.6015
A0A1S3XKF4	Histone acetyltransferase	384	491	390	415	RAVSLQSMSKTNSPLITNQSNLTASQ	26	76.4085
A0A1S4BBS3	Two-component response regulator	392	454	393	418	SSQSFGAMNMQGNSRVQQNNALLMHM	26	76.177
A0A1S3XX99	GBF-interacting protein 1-like isoform X1	212	424	316	340	AQFKENNVHVNGQQQSEGSGVWITP	25	87.0502
A0A1S3YYJ5	cold and drought-regulated protein CORA-like	118	289	217	241	NQGGYINYQDDYTNYQENGGYSNWG	25	84.7492
A0A1S3X982	probable ADP-ribosylation factor GTPase-activating protein AGD14	390	451	411	435	MGINSSNVQQSTASFDVLYGQQNTG	25	84.0268
A0A1S3XE88	Phospholipase D	1	147	43	67	YPQYIHYHPPLYTTQHSGHLNYHYP	25	83.8528
A0A1S3YCN8	Phospholipase D	1	147	43	67	YPQYIHYHPPLYTTQHSGHLNYHYP	25	83.8528
A0A1S4B4Y2	calmodulin-binding protein 60 B-like	455	522	477	501	PQQQITNTHQLQSTSYDNNVGLALG	25	83.6923
A0A1S4C120	calmodulin-binding protein 60 B-like	455	522	477	501	PQQQITNTHQLQSTSYDNNVGLALG	25	83.6923
A0A1S3XBQ6	uncharacterized protein LOC107763294	272	348	295	319	HLLTYQKPQQIMNQGVEFSQAVNQA	25	82.4348
A0A1S3Z0W3	protein CUP-SHAPED COTYLEDON 1-like	185	245	199	223	HGFQFAMGRNYINHASNYMNNFPIQ	25	81.6321
A0A1S4CS51	Auxin response factor	420	739	565	589	PQASIYAQLQQQQLLSVSNQSQLNV	25	81.5251
A0A1S4A646	uncharacterized protein LOC107794097	1	68	39	63	GQPNYRPYQQVESYQQRLQQAESYQ	25	81.4314
A0A1S3XXH8	probable WRKY transcription factor 26 isoform X1	454	541	481	505	LANNSNQGMNFNDTFFNTRVQTTQN	25	80.7492
A0A1S4B136	probable WRKY transcription factor 26 isoform X1	452	539	479	503	LANNSNQGMNFNDTFFNTRVQTTQN	25	80.7492
A0A1S3ZCU6	polyadenylate-binding protein RBP47-like	1	77	17	41	QQQQWLAMQQYQQQWMAMQQQQYSP	25	80.5485
A0A1S4DDC0	LOB domain-containing protein 27-like	115	242	211	235	NAVNSLWIQQSYGNSAYNSNTMIMQ	25	80.4548
A0A1S3XQS5	nuclear pore complex protein NUP98A-like	209	463	390	414	FGGNLFSSAPLLNTSNPIGFGQTTP	25	80.1204
A0A1S3X4N9	transcription factor bHLH68-like	1	67	32	56	SHQQIAATSVPSLLAPNNNHFSPTV	25	80.0936
A0A1S4C2P2	transcription factor bHLH68-like	1	67	32	56	SHQQIAATSVPSLLAPNNNHFSPTV	25	80.0936
A0A1S3XV59	LOB domain-containing protein 29-like	108	182	153	177	TSNNIGSTPYYGSHENMTSTNYHME	25	79.5719
A0A1S4BQW0	LOB domain-containing protein 6-like	117	190	123	147	GIASTNSYGLLAAGNQHNLGFNFMG	25	79.398
A0A1S4D858	LOB domain-containing protein 6-like	38	111	44	68	GIASTNSYGLLAAGNQHNLGFNFMG	25	79.398
A0A1S4B091	LOB domain-containing protein 27-like	132	230	199	223	NAVNSLWIQQSYGNSACNNNTMIMQ	25	79.3846
A0A1S4AG64	mediator of RNA polymerase II transcription subunit 9	13	91	27	51	QDQLFLQQQQFQQQQFNQPQQLYQQ	25	79.2776
A0A1S4B4Q3	ataxin-8-like	13	97	27	51	QDQLFLQQQQFQQQQFNQPQQLYQQ	25	79.2776
A0A1S3ZNG0	target of Myb protein 1-like isoform X1	462	604	528	552	GQPAIMSNQAMQSNQMEGMYPQQFQ	25	79.1973
A0A1S4AVK6	clathrin coat assembly protein AP180-like	606	694	646	670	GGQNSQYTASTNNFWNDQNLSLNLP	25	79.0502
A0A1S4CTB4	AP2-like ethylene-responsive transcription factor PLT2	381	511	477	501	STGSYSTGGYFGNSTGLGVISSNSK	25	78.9298
A0A1S3XYF4	uncharacterized protein LOC107770171	123	197	134	158	RQGGYQWGPQNQQYRPIQQQYNTIP	25	78.8094
A0A1S4ANB6	uncharacterized protein LOC107799517	1	66	2	26	PLVNYQSPVINNQFNRVSQPINLSS	25	78.3278
A0A1S4D223	uncharacterized protein LOC107825007	212	285	212	236	NYVHNSQGDYQRQSYQGYGQQKEWR	25	77.9264
A0A1S4DJ56	cleavage stimulating factor 64-like isoform X1	36	236	40	64	QARQILIQNPNLTKALFQAQIMLGM	25	77.7926
A0A1S3XDN4	trihelix transcription factor GTL1-like	189	291	197	221	GNANTINLQLPTSQQGTTTVTVSSA	25	77.7258
A0A1S4D5I3	clathrin coat assembly protein AP180-like	553	628	593	617	GGQNSQYTPSTNNFWNDQNLSLNLP	25	77.4448
A0A1S3YA23	carbon catabolite repressor protein 4 homolog 6 isoform X1	70	168	139	163	GTQYYRNQQFNRPSFYENQQFNRPN	25	77.1906
A0A1S3X7I6	Auxin response factor	456	558	529	553	QEVNSSQFQHQQQTKAMSSLSQMTS	25	76.9632
A0A1S3XDC9	putative proline-rich receptor-like protein kinase PERK6	1	242	183	207	NNGNSNNNNNNDHSNTNNNNNNKSS	25	75.9197
A0A1S3YG62	pentatricopeptide repeat-containing protein At4g32450; mitochondrial-like	54	288	138	162	YQSNNLVQHNRNDAGYKGENSSNMM	25	75.3846
A0A1S4B5P1	keratin; type II cytoskeletal 2 epidermal-like	171	256	199	223	GGGSYGGSDISGMYSSGYGGDYVSR	25	75.3311
A0A1S4CKW7	polygalacturonase-1 non-catalytic subunit beta-like	178	342	302	325	PTETFTNYRDQANVGDDNFQNYIK	24	87.9599
A0A1S3YG62	pentatricopeptide repeat-containing protein At4g32450; mitochondrial-like	54	288	177	200	QNGVYGHYQQILNGYYGGNSETSQ	24	86.6221
A0A1S4C8Z1	DELLA protein RGL2-like	119	197	125	148	PASSFSTTTHSNNNNNNNNYNIYA	24	86.0647
A0A1S3YGR7	RNA-binding protein 38-like	105	216	171	194	YQQAQYYQQMYGSSSSPYYYGYSM	24	85.34
A0A1S4BPI4	RNA-binding protein 38-like	105	216	170	193	YQQAQYYQQMYGSSSSPYYYGYSM	24	85.34
A0A1S4C4J9	uncharacterized protein LOC107815002	23	93	35	58	YDSNYQQYNYFSQGYILPIQGYPN	24	85.2843
A0A1S3ZF77	mediator of RNA polymerase II transcription subunit 8-like	602	837	727	750	NTALFNSAQSTPNSQMISNMSAMM	24	85.2703
A0A1S4D350	UBP1-associated protein 2C-like	292	363	298	321	AMAAYTNSTYSSQPAAYTNSTYSS	24	84.6293
A0A1S4BU02	BEL1-like homeodomain protein 1	1	62	14	37	ADGNIQTLYLMNPNYIHQGYSNDT	24	83.8071
V9LXL2	Constans	205	282	205	228	SQFNDQYSVNQQQQNYSVPQKNYG	24	83.7653
A0A1S3Y7U5	heterogeneous nuclear ribonucleoprotein 1-like	189	313	191	214	QLGRYNNGVNRVNNFLNAYPQGYS	24	83.6538
A0A1S4CJ73	transcription initiation factor TFIID subunit 12b-like isoform X1	44	459	352	375	GQSTIMQNNSSQQQWLKQMPAISS	24	82.5669
A0A1S3WY78	homeobox protein knotted-1-like LET6	1	76	48	71	NAESSNNIGGNNNNNILFLPFMDN	24	82.1906
A0A1S4D6L9	homeobox protein knotted-1-like LET6 isoform X1	1	76	48	71	NAESSNNIGGNNNNNILFLPFMDN	24	82.1906
A0A1S3X7P1	trihelix transcription factor GT-2-like	1	72	28	51	QQHRFIMENASTSSPFFPINYNHH	24	82.121
A0A1S3ZE00	zinc finger protein CONSTANS-LIKE 2-like	205	285	205	228	SQFNDQYSVNQQQQHYSVPQKNYG	24	81.7865
A0A1S4DD99	probable transcription factor KAN2	54	165	137	160	SVSSFNYNHTISSSNSHSHFQSRH	24	81.7308
A0A1S4C615	B3 domain-containing transcription factor NGA1-like	174	244	175	198	NNFQYRSNINHQYPAAWNQPVFLQ	24	81.4381
A0A1S4AN31	zinc finger CCCH domain-containing protein 19-like	853	968	921	944	GYGNWVTSSVQNSAVSFSSAGASV	24	81.3824
A0A1S4AIB8	myb-related protein 315-like	208	295	255	278	GHVESYLMNDQMLPPQHYGYCASD	24	81.257
A0A1S3ZBT2	probable transcription factor KAN2	54	165	137	160	SVSSFNYNHTISSSNSHSHFQSHL	24	81.1176
A0A1S3X7J0	trihelix transcription factor GT-2-like	1	73	29	52	QQHRFIMENASTSSPFFPINYSHH	24	81.1176
A0A1S4DES4	glycine-rich RNA-binding protein 2; mitochondrial-like	123	242	133	156	GAGGYGGGGNYGAGGYGGGGNYGS	24	80.7692
A0A1S3YWW7	transcription factor MYB39-like	208	295	255	278	GHVESYLMNDQMLPPQNYGYCASD	24	80.6299
D6PZY7	RNA-binding glycine-rich protein	125	218	190	213	RQGSFGGGYGGGNSGNYNADFTQG	24	80.4348
A0A1S4A7W1	uncharacterized protein LOC107794718	205	313	233	256	PNQLFHSASTSAIPQQQFQQVPIM	24	80.3233
A0A1S4BGP4	nuclear transcription factor Y subunit B-3-like	160	227	199	222	SFVSTDQSFPFPLISQNSIQSQLS	24	79.8495
A0A1S3Y0T6	Auxin-responsive protein	178	471	185	208	SLANSMQQPNYLHSLSGPVLQNVG	24	79.7659
A0A1S3XCP5	squamosa promoter-binding-like protein 8	19	109	27	50	HHQFFDPFANTSHQTFTENPSLLN	24	79.6962
A0A1S3XNG5	nuclear transcription factor Y subunit B-7-like	83	156	128	151	SFVSTDQSFPLPLISQNSIQSQLS	24	79.2921
A0A1S3YFJ6	uncharacterized protein LOC107775635	195	281	196	219	SNQLSYQQLQVAQFQRLKQQQIMK	24	79.0134
A0A1S3YJA5	uncharacterized protein LOC107776637	199	285	200	223	SNQLSYQQLQVAQFQRLKQQQIMK	24	79.0134
A0A1S3XWA3	transcription factor bHLH66-like	131	221	154	177	SVQALFNGFTGSLGQNSSQPQHFH	24	78.9576
A0A1S3Z738	transcription factor bHLH66-like	133	223	156	179	SVQALFNGFTGSLGQNSSQPQHFH	24	78.9576
A0A1S4A203	calcium homeostasis endoplasmic reticulum protein-like	1	98	10	33	AAMAFAQQQHQAANTQQQQQFGFH	24	78.874
A0A1S4A2C8	calcium homeostasis endoplasmic reticulum protein-like	1	89	10	33	AAMAFAQQQHQAANTQQQQQFGFH	24	78.874
A0A1S4AZ13	protein E6-like	72	201	82	105	PTNNIPNSKYLPKNYNPVAYVIVP	24	78.6093
A0A1S4D1U9	zinc finger CCCH domain-containing protein 16-like isoform X1	206	394	290	313	SASSFSQLGALLNTGASAPTNTFG	24	78.5535
A0A1S3Y4Q9	mediator of RNA polymerase II transcription subunit 15a-like isoform X1	108	590	202	225	QNANLQTMQNMQNVGQNSVGNAIG	24	78.456
A0A1S4AS28	mediator of RNA polymerase II transcription subunit 15a-like isoform X1	108	584	202	225	QNANLQTMQNMQNVGQNSVGNAIG	24	78.456
A0A1S4CS51	Auxin response factor	420	739	648	671	QVQTSSQQSLTEQQLQLQLLNKLQ	24	78.2191
A0A1S4DM73	Auxin response factor	455	744	661	684	QVQTSSQQSLTEQQLQLQLLNKLQ	24	78.2191
A0A1S4AIB8	myb-related protein 315-like	208	295	216	239	QNQLQNFQLNNQFQNQIPEIPTFS	24	77.6616
A0A1S3YC29	LOW QUALITY PROTEIN: protein transport protein SEC31 homolog B-like	793	1002	838	861	YAENYQQPFGSSYSSGFNAPVPYQ	24	77.4247
A0A1S3YN46	protein transport protein SEC31 homolog B-like	543	747	585	608	YAENYQQPFGSSYSSGFNAPVPYQ	24	77.4247
A0A1S3Z5U2	AP2-like ethylene-responsive transcription factor TOE3 isoform X1	416	524	489	512	QQLATAAASSGFPQQILRHQNWSH	24	77.3272
A0A1S4AN01	uncharacterized protein LOC107799413	182	313	233	256	PNQLFHSASTSAIPQQQFQQPPIM	24	77.3133
A0A1S4D323	dof zinc finger protein DOF3.1-like	150	224	155	178	NGSNLQLGEFARNQNSNSGLGLGS	24	77.0624
A0A1S4B670	ABSCISIC ACID-INSENSITIVE 5-like protein 5	183	245	183	206	GYQQSNGNTAMVASRNIDNNSGIG	24	76.505
A0A1S3Z5G9	AP2-like ethylene-responsive transcription factor PLT2	373	496	468	491	SSGSYSNGGYLDNTTGIGMTSNSP	24	75.864
A0A1S4C339	Auxin response factor	457	547	458	481	QLMQFQQPVQYLQHASSDNSILQQ	24	75.641
A0A1S4AV02	AP2-like ethylene-responsive transcription factor PLT2 isoform X1	380	502	474	497	SSGSYSTGGYLDNTAGIGMTSNSP	24	74.4147
A0A1S4BL41	uncharacterized protein LOC107809451	252	386	350	372	STGYSNSYWSYPNENGGFFGYPM	23	85.3134
A0A1S3Y9I7	mediator of RNA polymerase II transcription subunit 15a-like isoform X1	148	400	224	246	QQQQFQTTQRYLYQQQLHRQMIK	23	85.1389
A0A1S3X337	glutenin; high molecular weight subunit 12-like	1	150	22	44	QIQAYAYDQSTYGQYQQGASRSA	23	84.121
A0A076FU26	CONSTANS interacting protein 2b	1	90	49	71	TAGLSASSAQMAQHQLAYQHIHQ	23	84.0192
A0A1S4AVF1	nuclear transcription factor Y subunit C-9-like isoform X2	1	62	21	43	TAGLSASSAQMAQHQLAYQHIHQ	23	84.0192
A0A1S4DPK5	nuclear transcription factor Y subunit C-9-like isoform X1	1	89	48	70	TAGLSASSAQMAQHQLAYQHIHQ	23	84.0192
A0A1S4CXF4	LOB domain-containing protein 25-like	120	188	161	183	FDQTYGFCIPNYSPNTWNSNTIS	23	83.8302
A0A1S4CE53	uncharacterized protein LOC107818017	20	82	55	77	PQCLYFYPNYQSDCYDNNNNNIN	23	83.772
A0A1S4AGA8	uncharacterized protein LOC107797108	337	400	373	395	REGSYQNGRNQYYDQSGNYYQKS	23	83.1613
A0A1S4AD67	uncharacterized protein LOC107796360	61	127	100	122	LSSSIYYGGQDVYSFPQNNQNSN	23	83.0304
A0A1S4AHY1	uncharacterized protein LOC107797888	58	123	96	118	LSSSIYYGGQDVYSFPQNNQNST	23	82.9431
A0A1S4A646	uncharacterized protein LOC107794097	1	68	4	26	KHPIFQLSNPNGAENSQSFQKQQ	23	82.7541
A0A1S3XWZ8	transcriptional corepressor LEUNIG_HOMOLOG-like	268	405	307	329	QQQVLSQAQAQGNLNSPNYGYGG	23	82.6669
A0A1S4AZM8	heterogeneous nuclear ribonucleoprotein 1-like	202	393	207	229	RANNFLNNYATHGYNLTSVGGYG	23	82.347
A0A1S4D8Y9	uncharacterized protein LOC107827328	104	167	140	162	HQHNSQNNNYNIFFNQQPVFVNP	23	82.2306
A0A1S4DGF7	polygalacturonase-1 non-catalytic subunit beta-like	225	295	268	290	GGGNTFKSYGSNANVPENTFTNY	23	82.1579
A0A1S4AV02	AP2-like ethylene-responsive transcription factor PLT2 isoform X1	380	502	380	402	NSSTTFHQYESSNNSGVAFQTYP	23	82.0998
A0A1S4BRB9	calmodulin-binding protein 60 D-like	389	497	450	472	RTGSYTIQSQNANLSVNEQLNGA	23	82.0561
A0A1S4B4Q3	ataxin-8-like	13	97	60	82	QQQRYQQQMQQQQIQQQHQQIQQ	23	81.8235
A0A1S4CV66	uncharacterized protein LOC107822937	291	354	326	348	GQVVRYQRQHGYNQQHQQRLAYQ	23	81.0964
A0A1S4A1W7	protein FREE1-like	1	125	71	93	QHQPYNYYPYNQNQASLSYDYST	23	81.0528
A0A1S3YI15	uncharacterized protein LOC107776488	197	271	227	249	QHAQYGNSYNPNWRNHPNFSWGG	23	81.0237
A0A1S4AFW6	putative clathrin assembly protein At5g57200	467	577	467	489	QIQLQNAGYSGYGHEILAQNPFN	23	80.951
A0A1S4AYY0	Auxin response factor	427	713	488	510	GQQLEQLQKLPAATLNSLDSIMQ	23	80.8347
A0A1S3XDN4	trihelix transcription factor GTL1-like	189	291	224	246	NNSNILVSCHQNTTSHQNIPLSS	23	80.7765
A0A1S3XPA3	heterogeneous nuclear ribonucleoprotein 1-like	193	369	194	216	GYNNFPLSRINNFLNGYTQGYSP	23	80.2239
A0A1S3ZA30	heterogeneous nuclear ribonucleoprotein 1-like	193	369	194	216	GYNNFPLSRINNFLNGYTQGYSP	23	80.2239
A0A1S4B5T1	polyadenylate-binding protein RBP47	1	81	49	71	QQMMYGQQYMPYYQQHQQQQNMQ	23	80.1076
A0A1S4A7K9	flowering time control protein FCA-like isoform X1	435	589	460	482	SHALFGQMNQVQMSQSASQSPFS	23	79.7877
A0A1S4A888	uncharacterized protein LOC107794827	1	101	43	65	QVVPYQRQHGYNQQYQQQLAYQL	23	79.1043
A0A1S3Y9I7	mediator of RNA polymerase II transcription subunit 15a-like isoform X1	148	400	169	191	LGNLTQATMPNVIGRNSNFQTMQ	23	78.4063
A0A1S4AZM8	heterogeneous nuclear ribonucleoprotein 1-like	202	393	307	329	RGESFLSSPTRNLWGNIGLNSSA	23	77.6065
A0A1S3YV93	protein PAT1 homolog 1-like	197	340	262	284	SQWLKQSTLYPVEQSSLTSNMIP	23	76.9085
A0A1S3ZSN8	two-component response regulator ORR21-like	285	482	430	452	VQNGYNMNVNAAHLGYSGGPMIS	23	76.6468
A0A1S4AFM9	glycine-rich RNA-binding protein 2; mitochondrial-like	123	264	215	237	GDSYASENQNIGAAAAGSGDTYG	23	76.5741
A0A1S4CRP3	eukaryotic translation initiation factor 4G-like isoform X1	1	96	48	70	VSSTTNPSLSSNRSFNKKYNNAQ	23	76.5305
A0A1S4C4V3	Auxin response factor	468	704	485	507	GQQLDQLQKLPAATLNSLDSIMQ	23	76.4723
A0A1S3XE81	insulin-like growth factor 2 mRNA-binding protein 2	229	309	234	256	QSVHLQQSMQLQQSVQLQQQIPD	23	76.3123
A0A1S4AYY0	Auxin response factor	427	713	665	687	ASQTTSTSTSLSHSQVVQQQMTR	23	75.9197
A0A1S4AI10	uncharacterized protein LOC107797885 isoform X1	1	382	149	171	HLGLMNASGTVQQSMNGNLSKQM	23	75.5417
A0A1S3YRR4	ethylene-responsive transcription factor ERF054-like	59	154	125	147	QQQMISFSPQQCPYPPYFAGELG	23	75.4108
A0A1S4C0M4	ethylene-responsive transcription factor ERF054-like	59	163	134	156	QQQMISFSPQQCPYPPYFAGELG	23	75.4108
A0A1S4DES4	glycine-rich RNA-binding protein 2; mitochondrial-like	123	242	193	215	GDSYASENQNLGAAAAGSGDTYG	23	75.309
A0A1S3ZA23	ethylene-responsive transcription factor ESR1-like	135	204	178	199	EDFALQQFYNSNYNVHMEDGYR	22	90.4226
A0A1S3YAJ8	dr1-associated corepressor homolog	62	123	63	84	QNFNSNFQDSANSLYNNDLLWP	22	90.0882
A0A1S3YPA0	epsin-like	61	122	62	83	QNFNSNFQDSANSLYNNDLLWP	22	90.0882
A0A1S3XWD1	polygalacturonase-1 non-catalytic subunit beta-like	177	341	218	239	NQDFTTYSQNANAGDQAFTNYG	22	87.671
A0A1S4BHU8	uncharacterized protein LOC107808417	67	188	88	109	GLNNEMQQLQQQVIFMKMQEFQ	22	86.8045
A0A1S3XY99	uncharacterized protein LOC107770147	13	72	41	62	QVVPYQRQQGYNQQYQQQLAYQ	22	85.8316
A0A1S3YZP8	uncharacterized protein LOC107781477	144	215	183	204	QMVPYQRQQSYPQQNHQQQLTY	22	84.4178
A0A1S4BJK8	dof zinc finger protein DOF1.7-like	151	220	182	203	NGNNTYLGDQNGGDSNNCWNGG	22	84.3265
A0A1S3XYF4	uncharacterized protein LOC107770171	123	197	166	187	QVVPYQKQHGYNQQHQQQLAYQ	22	84.0529
A0A1S4ALD3	uncharacterized protein LOC107799002 isoform X1	171	294	191	212	SGLNEMQQLQQQVMFMKMQEFQ	22	83.536
A0A1S3ZZ58	RNA-binding protein Musashi homolog 2-like	187	275	205	226	RANNFLNNYAQGYSLGSIGGYG	22	83.0496
A0A1S4CKW7	polygalacturonase-1 non-catalytic subunit beta-like	178	342	219	240	NQDFTAYSQNANAGDQSFSNYG	22	82.8215
A0A1S4CRR5	uncharacterized protein LOC107821859	8	68	14	35	TQAESYSYTTTDVGYGNGNGYG	22	82.7607
A0A1S3Z3J4	uncharacterized protein LOC107782381	1	76	34	55	GSLNWSNQGNQGWNKINQGNRN	22	82.1374
A0A1S4CGL8	uncharacterized protein LOC107818741	268	348	281	302	KYQTYSSAPLTYQPTLNYQAPS	22	81.3773
A0A1S3ZC31	zinc finger protein JACKDAW-like	165	262	207	228	RLSLWLNQANNNSQLNNTLHMS	22	80.6476
A0A1S4ADR8	GRF1-interacting factor 1-like	71	171	90	111	AGQHYLQQQQAQQLTTQSLMTA	22	80.3436
A0A1S3XHT6	Protein transport protein sec16	523	599	573	594	LSSDYYGSQNTVNYSPQAFQNT	22	80.2676
A0A1S4B8I7	Protein transport protein sec16	524	600	574	595	LSSDYYGSQNTVNYSPQAFQNT	22	80.2676
A0A1S3XPZ3	dof zinc finger protein DOF1.4-like	230	316	276	297	MASLIASSLQRQKFISNGNNFH	22	80.0395
A0A1S3YYM1	uncharacterized protein LOC107781154	136	209	137	158	YPQQFNQQGALSYNSNNHNHYP	22	79.7811
A0A1S3ZSN8	two-component response regulator ORR21-like	285	482	456	477	GNVTMNGLGFAAAANANFQQQY	22	79.6747
A0A1S4DQ13	Auxin response factor	429	689	608	629	HQQSLLAQQSVLQQQSQLGPIQ	22	79.2186
A0A1S4C9N0	transcription factor DIVARICATA-like	226	288	230	251	GRLAYNNNQGASLPMHYPYNFG	22	79.0058
A0A1S4B303	dentin sialophosphoprotein-like	417	534	473	494	QQGNENSASHTQNENNASDNSN	22	78.7625
A0A1S4A8B0	probable transcription factor PosF21	515	588	515	536	QQLSLNPQMFQLQRQMATQLSM	22	78.6561
A0A1S4C0M4	ethylene-responsive transcription factor ERF054-like	59	163	67	88	SSSSYSQQPLSQSSVPYNNPIS	22	78.2609
A0A1S3Z3T4	NAC domain-containing protein 92-like	227	308	250	271	GGGNYFTISGLNLNLGSDATTS	22	78.1393
A0A1S3Z9M6	two-component response regulator ORR21-like	285	480	454	475	GNVTMNGLGFAAAANPNFQQQY	22	77.4856
A0A1S4D064	transcription factor GAMYB-like	136	203	177	198	KPSNISNQYQSNNNPSPYLTNN	22	77.2119
A0A1S3ZHE5	polyadenylate-binding protein RBP47-like	1	82	21	42	QQQQWMAMQQYQQQWMAMQYPA	22	76.9839
A0A1S4B5T1	polyadenylate-binding protein RBP47	1	81	21	42	QQQQWMAMQQYQQQWMAMQYPA	22	76.9839
A0A1S3YH03	ABSCISIC ACID-INSENSITIVE 5-like protein 7	165	266	194	215	NNGLLINQIAANNMLNVVGATP	22	76.8471
A0A1S3Z283	ABSCISIC ACID-INSENSITIVE 5-like protein 7	165	225	194	215	NNGLLINQIAANNMLNVVGATP	22	76.8471
A0A1S4A3X9	putative proline-rich receptor-like protein kinase PERK6 isoform X1	1	176	118	139	DNNNSNNNNNNNNNNNNSDNKS	22	75.4485
A0A1S4D8Q5	transcriptional regulator TAC1-like	66	149	100	120	EQHHYYSRAQMNYQFYYQHPN	21	93.2633
A0A1S3XJE4	uncharacterized protein LOC107765855	419	486	454	474	SQGNWSNANNNYANRSSNPYV	21	91.0495
A0A1S3YZ05	uncharacterized protein LOC107781196	285	352	320	340	SQGNWSNNNNNYANRSSNPYV	21	90.2532
A0A1S4C7K0	uncharacterized protein LOC107815804	285	358	328	348	SQGNWSNNNNNYANRSSNPYV	21	90.2532
A0A1S4CJK5	uncharacterized protein LOC107819742	323	390	358	378	SQGNWSNNNNNYANRSSNPYV	21	90.2532
A0A1S4D223	uncharacterized protein LOC107825007	212	285	255	275	SQGNWSNNNNNYANRSSNPYV	21	90.2532
A0A1S4D2N9	uncharacterized protein LOC107825365	353	420	388	408	SQGNWSNNNNNYANRSSNPYV	21	90.2532
A0A1S3ZD58	heavy metal-associated isoprenylated plant protein 3-like	285	344	310	330	AYVVSYNTAQPTSTYTASYYA	21	87.3865
A0A1S4B8I7	Protein transport protein sec16	524	600	544	564	TQGNFSAIAGSQGFNQQFTQP	21	86.861
A0A1S3Y595	uncharacterized protein LOC107772374 isoform X1	30	137	110	130	YHQTTYIPTLSHYQYNTNTQN	21	85.5869
A0A1S4B3B2	pentatricopeptide repeat-containing protein At4g32450; mitochondrial-like	174	288	177	197	QTGVYGHYQQSLNGYYGGNSE	21	85.555
A0A1S4B3L4	transcriptional corepressor SEUSS-like	1	175	144	164	DSQNYQHNQQFQQFSAPSNSQ	21	85.4435
A0A1S3XPT4	NAC domain-containing protein 30-like	170	232	190	210	MHQPFNNAFNQTTNFHQFTFN	21	84.4243
A0A1S3YYJ5	cold and drought-regulated protein CORA-like	118	289	131	151	EQTNYNNYYNNNNYAPRYNYQ	21	84.3606
A0A1S3X5N8	protein HOMOLOG OF MAMMALIAN LYST-INTERACTING PROTEIN 5-like	258	393	260	280	SQNDYSSHNFQQTGPVNISEN	21	84.3446
A0A1S3X119	5'-3' exoribonuclease 2-like	120	284	133	153	EQTNYNNNYYNNNYAPRYNYQ	21	84.0102
A0A1S3XXT0	uncharacterized protein LOC107770003	30	104	73	93	NQENWSNNIINFSNWSSNRYV	21	83.8191
A0A1S4D1E0	uncharacterized protein LOC107824935	146	296	270	290	PNSNYNYPEYPNYGDSFFPSS	21	83.5324
A0A1S3YG62	pentatricopeptide repeat-containing protein At4g32450; mitochondrial-like	54	288	79	99	EFQESANGARGYFSKDTIGFQ	21	82.9591
A0A1S3ZKN9	Auxin response factor	435	554	456	476	KQQLMQFQQPVQYFQHAGNHN	21	82.9591
A0A1S4AUH4	uncharacterized PE-PGRS family protein PE_PGRS46-like	305	415	325	345	ADVAGNKIGNNNTATGGNYQG	21	82.6246
A0A1S4BLF5	dof zinc finger protein DOF2.1-like	148	214	151	171	MSMMYNNHGNNIAPSSFLDTL	21	81.6531
A0A1S3Y9I7	mediator of RNA polymerase II transcription subunit 15a-like isoform X1	148	400	291	311	QQQLGSQSNISGIQQQQLTES	21	81.032
A0A1S4AZE0	uncharacterized protein LOC107802871	172	248	192	212	QDVAYSMAPQSYTVMNTYPYA	21	80.9365
A0A1S4DKE0	5'-3' exoribonuclease	1015	1092	1047	1067	QQSGYNTSTSYEPYGAGSYNQ	21	80.8887
A0A1S4C5Y7	uncharacterized protein LOC107815261	98	172	142	162	SQGNWSNNTNNYYNRSSNPYV	21	80.5064
A0A1S3XN77	polyadenylate-binding protein RBP47-like	1	63	10	30	QQQLQQQWLAMQQYQQQWMAM	21	79.8057
A0A1S3ZUD3	uncharacterized protein LOC107790522 isoform X1	201	336	235	255	QTPIFTGHVLQNQNMQVSLGT	21	79.1527
A0A1S3ZRI6	pre-mRNA-processing factor 39	707	812	766	786	GYGAYPSTYPAQAFPQQNYAQ	21	78.6112
A0A1S3XL90	protein HOMOLOG OF MAMMALIAN LYST-INTERACTING PROTEIN 5-like	259	367	266	286	SSHNFQQTPSVNISENLSYSP	21	78.5635
A0A1S4DA01	uncharacterized protein LOC107827561	78	146	109	129	GNQHWRNDQNGSNQGKWNNFP	21	78.4201
A0A1S3XS69	uncharacterized protein LOC107768130	391	454	391	411	PQHYYPHQHATYAMNLQPYTV	21	78.3086
A0A1S4BY71	GRF1-interacting factor 1-like	71	156	91	111	GTHNYLQQQQAQQMTTQSLMA	21	77.9901
A0A1S4DNF9	GRF1-interacting factor 1-like	71	155	91	111	GTHNYLQQQQAQQMTTQSLMA	21	77.9901
A0A1S4B5F9	dual specificity tyrosine-phosphorylation-regulated kinase 1B-like	617	747	666	686	KGWGYPGSYQSQEISSSSHWQ	21	77.9583
A0A1S4CFX4	SH3 domain-containing protein C23A1.17-like isoform X1	258	406	267	287	PQQNSLSQVQLQNQLAQNPIS	21	77.4805
A0A1S4C4V3	Auxin response factor	468	704	660	680	ASQTTSTSLSHSQIVQQQMTR	21	76.6842
A0A1S3Y5W3	transcription factor bHLH111-like	15	80	40	60	RSSNYLLQQQQHANHNQQSSD	21	76.4612
A0A1S3XHE1	nuclear pore complex protein NUP58-like	1	132	107	127	QQQLQLQLQQQQQLQQQQQSQ	21	76.3975
A0A1S3XYV0	uncharacterized protein LOC107770296	641	841	693	713	ASVASGYGGFGNTTTIPGNFP	21	76.2542
A0A1S3ZF77	mediator of RNA polymerase II transcription subunit 8-like	602	837	705	725	GQSQLNQGNQLNRHLNQFSSP	21	76.0631
A0A1S4BRU7	mediator of RNA polymerase II transcription subunit 8-like isoform X1	293	528	396	416	GQSQLNQGNQLNRHLNQFSSP	21	76.0631
A0A1S4CYG3	extensin-like	167	271	176	196	PQQNSLSQVQLQNQLAQNPIP	21	75.856
A0A1S3YBT4	mediator of RNA polymerase II transcription subunit 8-like isoform X1	293	530	398	418	GQSQLNQANQLNRHLNQFSSP	21	75.7605
A0A1S4AQZ2	WAS/WASL-interacting protein family member 3-like	58	267	67	87	PQQNSLSQTQLQNQLAQNPIP	21	75.4738
A0A1S3ZJ75	transcriptional corepressor SEUSS-like	65	217	144	164	NGVNSPYAGNGVNSPYAGNAV	21	75.2508
A0A1S4AMN0	regulator of nonsense transcripts 1 homolog isoform X1	696	934	772	792	RDGYSLGSMSQDFVGDDFKSQ	21	74.2316
A0A1S4C0S0	uncharacterized protein LOC107813851	78	144	113	132	SQGNWSNNNNYANRSSNPYV	20	90.7358
A0A1S3XX99	GBF-interacting protein 1-like isoform X1	212	424	346	365	SLQASSFYNLPQGQVAFTPA	20	88.311
A0A1S3Z9M6	two-component response regulator ORR21-like	285	480	310	329	IQTNIVTNLQQQQLDQEINQ	20	86.1371
A0A1S3ZTI7	putative clathrin assembly protein At5g57200	462	584	543	562	MMVQYQHQYSQQTWYTGSSN	20	84.7492
A0A1S3XIP5	uncharacterized protein LOC107765574	1	145	121	140	GSNDYQFNSMGYESNFPFDY	20	83.4615
A0A1S3YBI6	far upstream element-binding protein 2-like	292	677	411	430	ATGYSQGQSYSQDGYGGYHA	20	83.4114
A0A1S3ZBT2	probable transcription factor KAN2	54	165	58	77	NNNNINNSSCFELSLSSNIN	20	83.3278
A0A1S3ZTV0	uncharacterized protein LOC107790329 isoform X1	52	118	94	113	NQSQIQQPNLNGYMYGNQFY	20	83.2943
A0A1S4CTB4	AP2-like ethylene-responsive transcription factor PLT2	381	511	421	440	NQESSLFHQSYLQTQLQLHP	20	83.2943
A0A1S4BAJ4	5'-3' exoribonuclease 3-like	180	276	212	231	QQSGYSTSTSYEPYGDGNYN	20	83.2609
A0A1S3ZXZ4	uncharacterized protein LOC107791715	100	160	103	122	RGGNFNSMGQIYRGISWSSS	20	83.1271
A0A1S3XHT6	Protein transport protein sec16	523	599	543	562	TQGNFSATAGSQGFNQQFSQ	20	82.7759
A0A1S4AVK6	clathrin coat assembly protein AP180-like	606	694	621	640	NNVNSFNFATLDELYNQNPV	20	82.6923
A0A1S3ZQZ8	SAC3 family protein A-like isoform X1	97	408	142	161	AYQNTGDNGYQQQSNQSYSQ	20	82.592
A0A1S3ZQZ8	SAC3 family protein A-like isoform X1	97	408	165	184	AYQNTGDNGYQQQSNQSYSQ	20	82.592
A0A1S3ZQZ8	SAC3 family protein A-like isoform X1	97	408	188	207	AYQNTGDNGYQQQSNQSYSQ	20	82.592
A0A1S3ZQZ8	SAC3 family protein A-like isoform X1	97	408	211	230	AYQNTGDNGYQQQSNQSYSQ	20	82.592
A0A1S3ZQZ8	SAC3 family protein A-like isoform X1	97	408	234	253	AYQNTGDNGYQQQSNQSYSQ	20	82.592
A0A1S4BWP6	uncharacterized protein LOC107812647	301	372	340	359	NQGYWNNNNNFTNRSSNPYV	20	82.5251
A0A1S3X716	putative clathrin assembly protein At5g57200	426	543	502	521	MMVQYQHQYSQQTWYMGSSN	20	82.1237
A0A1S4AAB7	Histone acetyltransferase	385	491	430	449	AKMNFQSQHSLGDNHLSSYQ	20	81.6388
A0A1S3WYJ2	proline-rich receptor-like protein kinase PERK5	1	73	1	20	MQSLSSTTTSNKNGTNSLTP	20	81.6054
A0A1S3XJQ3	proline-rich receptor-like protein kinase PERK5	1	60	1	20	MQSLSSTTTSNKNGTNSLTP	20	81.6054
A0A1S4CCP7	heterogeneous nuclear ribonucleoprotein 1-like	192	291	255	274	IDSALNPNYGGSGTFGSNYG	20	81.4047
A0A1S4DPE2	uncharacterized protein LOC107832001 isoform X1	1	91	32	51	GFQNHNFIPSQPPNYFIPSN	20	81.3712
A0A1S3ZQZ8	SAC3 family protein A-like isoform X1	97	408	257	276	AYQNTGDNGYQQQSSQSYSQ	20	80.9532
A0A1S4ALL4	BEL1-like homeodomain protein 4	127	218	173	192	HNNQISSASINAAESMQLFL	20	80.9365
A0A1S3ZQZ8	SAC3 family protein A-like isoform X1	97	408	280	299	AYQNTGDSGYQQQSSQSYSQ	20	80.8696
A0A1S4AWS0	uncharacterized protein LOC107802024 isoform X1	1	91	32	51	GFQNHNFIPSQPPNYFVPSN	20	80.6355
A0A1S4BAH4	probable BOI-related E3 ubiquitin-protein ligase 3	1	74	38	57	QQQHLQQNFQQQSFLQILPQ	20	80.6187
A0A1S3YGD1	NAC domain-containing protein 7-like	193	255	231	250	VPQSYGSNLNQMVLPNSIYN	20	80.4849
A0A1S3X0U3	transcription factor bHLH122-like	83	162	85	104	NNGLIGDTQQIQQNHMSNMN	20	80.2508
A0A1S3XL90	protein HOMOLOG OF MAMMALIAN LYST-INTERACTING PROTEIN 5-like	259	367	343	362	ADASYSTLASSSTANFSSNA	20	79.8829
A0A1S4CRF6	AT-hook motif nuclear-localized protein	1	140	116	135	QQQNSGFPFNSAVNTASASA	20	79.8662
A0A1S3XQS5	nuclear pore complex protein NUP98A-like	209	463	209	228	GQSTSGINFGSSAFASSSTS	20	79.7324
A0A1S4AWS0	uncharacterized protein LOC107802024 isoform X1	1	91	63	82	QTPNFANFPIQQNPNFQFQQ	20	79.6656
A0A1S4ADR8	GRF1-interacting factor 1-like	71	171	129	148	QQQSLSALQQQQAYHNQLGM	20	79.6154
A0A1S4DIK1	GRF1-interacting factor 1-like	71	162	120	139	QQQSLSALQQQQAYHNQLGM	20	79.6154
A0A1S4BZA1	probable NOT transcription complex subunit VIP2 isoform X1	346	484	386	405	SVSNSGLSFSNVNNQDPLYL	20	79.5987
A0A1S4DPE2	uncharacterized protein LOC107832001 isoform X1	1	91	63	82	HTPNFANFPIQQNPNFQFQQ	20	79.5652
A0A1S4DPK5	nuclear transcription factor Y subunit C-9-like isoform X1	1	89	12	31	IGVVTSSAPIYGAPYQANQM	20	79.5151
A0A1S4CZD6	uncharacterized protein LOC107824140	271	346	314	333	HQGNWNNNNNFANRSSNPYV	20	79.4482
A0A1S4BXW3	RNA-binding protein 42-like isoform X1	1	75	8	27	SASATSSSSQYTYSNGTYFP	20	79.4482
A0A1S4AN38	SWI/SNF complex component SNF12 homolog	1	99	48	67	SFQLSQLTAAHAQAIAQAQS	20	79.398
A0A1S4C9E2	SWI/SNF complex component SNF12 homolog	1	97	48	67	SFQLSQLTAAHAQAIAQAQS	20	79.398
A0A1S3ZE00	zinc finger protein CONSTANS-LIKE 2-like	205	285	261	280	HHLSFQLGMEYDNSNTGYGY	20	79.3311
V9LXL2	Constans	205	282	258	277	HHLSFQLGMEYDNSNTGYGY	20	79.3311
A0A1S4C238	GBF-interacting protein 1-like isoform X1	699	885	828	847	GHGNFAGVYHPAQPFTASTV	20	78.9967
A0A1S3XHI5	uncharacterized protein LOC107765247	301	360	328	347	AVPAFQGYPMQGVPYYPAYP	20	78.9799
A0A1S4CSJ5	uncharacterized protein LOC107822093	301	360	328	347	AVPAFQGYPMQGVPYYPAYP	20	78.9799
A0A076FU26	CONSTANS interacting protein 2b	1	90	12	31	IGVVSSSAPIYGAPYQANQM	20	78.6789
A0A1S4DH69	heterogeneous nuclear ribonucleoprotein 1-like isoform X1	243	326	273	292	GAAGFYSGYGGYGYGFGFSG	20	78.6789
A0A1S3Z9K4	AT-hook motif nuclear-localized protein	1	140	116	135	QQQNSGFPFNSVANTASASA	20	78.6622
A0A1S4CS51	Auxin response factor	420	739	626	645	QQQTILQQAPLQLLQQSLMQ	20	78.2107
A0A1S4CS51	Auxin response factor	420	739	603	622	QDFPFQQQATQQSNLLQKSQ	20	78.0268
A0A1S4DQW1	GBF-interacting protein 1-like isoform X1	680	799	727	746	AAGRYSLSQYRPGANIGNST	20	77.9599
A0A1S3XYJ1	probable transcriptional regulator SLK2 isoform X1	552	698	574	593	APALTNYQNMLMRQNSMNSN	20	77.8094
A0A1S3ZA75	uncharacterized protein LOC107784491	457	669	629	648	SQQMTAVSNGAANFGYEYSH	20	77.7425
A0A1S3Y4Q9	mediator of RNA polymerase II transcription subunit 15a-like isoform X1	108	590	552	571	LQQQTNQLQREMQQRLQTSG	20	77.2575
A0A1S4AS28	mediator of RNA polymerase II transcription subunit 15a-like isoform X1	108	584	546	565	LQQQTNQLQREMQQRLQTSG	20	77.2575
A0A1S3ZW24	multiple organellar RNA editing factor 8; chloroplastic/mitochondrial-like	234	397	340	359	PNQNYASNTSGGNPYQNQSM	20	76.9231
A0A1S3X731	Auxin response factor	506	600	550	569	SQPHIFQQQMLHQNSSTTIH	20	76.5886
A0A1S3YD38	Auxin response factor	465	559	509	528	SQPHIFQQQMLHQNSSNTIH	20	76.5385
A0A1S4A3X9	putative proline-rich receptor-like protein kinase PERK6 isoform X1	1	176	54	73	GDNNNNNNNNNNNNNNSNSQ	20	76.1204
A0A1S4BT24	cleavage stimulating factor 64-like isoform X1	264	354	307	326	VQVGTSSSIKQQMHVSFLQQ	20	75.6856
A0A1S4CFI1	holotricin-3-like	1	145	92	111	HDSINFSSNTTMVHGNGGYG	20	75.6355
A0A1S4AZ94	transcription initiation factor TFIID subunit 12b-like	44	320	297	315	GALAYAHQRVNQNQLRQQL	19	93.135
A0A1S4ALD3	uncharacterized protein LOC107799002 isoform X1	171	294	254	272	GAANYAPATEIGNTNWLQR	19	88.3823
A0A1S4B1G4	protein indeterminate-domain 5; chloroplastic-like isoform X1	314	441	324	342	VASMFNLNFFQNSNNNSEN	19	87.4494
A0A1S3Z5G9	AP2-like ethylene-responsive transcription factor PLT2	373	496	377	395	TFHQYENSNNSGVAFQTYP	19	86.9565
A0A1S4DM73	Auxin response factor	455	744	582	600	PQASIYAQQQQLLSASNQS	19	86.5517
A0A1S3XQC4	uncharacterized protein LOC107767561	179	260	186	204	NDMAYAPSPYAVMNAQPFG	19	86.2172
A0A1S4A1W7	protein FREE1-like	1	125	4	22	NDVNSSYFQYYQPHIQNPN	19	85.1611
A0A1S3XIK1	transcription initiation factor TFIID subunit 4b-like isoform X1	358	423	381	399	AGNNYSAYSASNVHSSTTQ	19	84.5626
A0A1S3XY34	BEL1-like homeodomain protein 4 isoform X1	173	248	182	200	QHNQISSINAAESAMNLFA	19	84.2985
A0A1S3YCN8	Phospholipase D	1	147	110	128	SSSLFLQQQGSFKFGSYQS	19	83.8585
A0A1S3XGP9	uncharacterized protein LOC107765011	410	475	427	445	GPQYSVPLQQYTVFNVQAY	19	83.8409
A0A1S4AMI7	transcription factor MYB28-like	141	319	207	225	GISLTLPSSIRNSQFSSLP	19	83.7881
A0A1S4A0J5	uncharacterized protein LOC107792499	275	350	318	336	HQENWNNNNNFANRSSNLY	19	83.2072
A0A1S4D8Y9	uncharacterized protein LOC107827328	104	167	112	130	NDQSYTYVNNVNTNAVHQM	19	82.8551
[truncated: 2,245 more rows]
