# Supplementary material for: Exploring cryptic amyloidogenic regions in prion-like proteins from plants
Source: Front Plant Sci. 2023 Jan 16;13:1060410. doi: 10.3389/fpls.2022.1060410 (PMC9885169; doi:10.3389/fpls.2022.1060410)
Supplement: Supplementary file 1 [file DataSheet_1.zip › Supp_TOMATO_pCARs.xlsx]

## Sheet: 85
UniProt ID	Protein name	PrLD start	PrLD end	CAR start	CAR end	CAR seq	CAR length	Waltz score
A0A3Q7HF70	Uncharacterized protein	153	440	261	318	FSENYNNNNNVFSKNYNNNNDFSEKYNNNNNVFSENYNNNNNDFSEKYNNNNKLYSEN	58	88.0752
K4CBF5	NAC domain-containing protein	397	474	403	453	DTNNFVNGETTTSNNFVNGETTTSNNFVNGETTTTSNNFVNGETTNSNNFA	51	91.4224
A0A3Q7I2E5	RING-type domain-containing protein	182	663	221	269	SEQWYQQQYQQYYQQYAGYEPYQQQTYQQYYPYQQQSLQQYQQQPHIYM	49	91.7685
A0A3Q7F467	Uncharacterized protein	134	276	173	218	SNNNYQQQQFYSGDSFYSNNQQYNNNDNNEEEYYNASNTYYNNNYE	46	91.188
A0A3Q7HKB4	Protein transport protein sec16	419	582	492	537	NQQLENHYNQDFSASSHFNSQISNHYEGTVPYNAKAIQNQNDQRFL	46	88.2943
A0A3Q7ITG2	MADS-box domain-containing protein	143	206	158	201	HQQQIWNNNNLMNQTTQWPFSYVNPFTHYDNFFQANIPISGANS	44	88.9404
A0A3Q7F2T0	GIP1_N domain-containing protein	622	833	642	681	QSYTYMPSAFQQPFAGNSNYHQSLAAVLPQYKNSVSVSSL	40	88.1271
A0A3Q7HKB9	Protein transport protein sec16	430	595	505	542	NQQLENNYNHNFSASSHLNRQINNHYEGTVPYNANTTQ	38	93.7687
A0A3Q7EK97	SBP-type domain-containing protein	8	69	8	45	NQSSFMFTSDQNTQEENDQNNNQFLDPQAHFPHITSYQ	38	91.9732
A0A3Q7F493	Uncharacterized protein	951	1191	1138	1175	GYQLLLHQYQVHQQQQWQQQGHLQLQQYSHLQQQQYHH	38	87.291
A0A3Q7F3R9	Dof-type domain-containing protein	335	441	393	429	MASLIASSLQQQKFMSNINGNSFHSLLTPNNYEELQM	37	94.9833
A0A3Q7FKI0	Uncharacterized protein	1	96	37	73	VNVNLNMNIIVNINLNVSVNNLNVSGNVNVNISVNTN	37	94.0794
A0A3Q7I520	Uncharacterized protein	193	326	218	254	AFCGYTPYNSYGALNYGYGYGYDPYTFYGGAARVYMN	37	91.8286
A0A3Q7J4J1	Uncharacterized protein	12	78	38	73	GLNTINNNVVNYQDPFMFNPNVLNFNVAQQVQQELG	36	98.0398
A0A3Q7IXQ2	Uncharacterized protein	382	508	432	466	FHQSYLQTQLQLQNNSHQVSLYNNYLQNNQVFLHG	35	89.8519
A0A3Q7HF70	Uncharacterized protein	153	440	184	217	HSENYNNNNGYSQNYNNNDFSETYNNNDDAFSEN	34	92.4257
A0A3Q7EK20	Uncharacterized protein	1	143	70	103	STQAYYAYPYNQGYNQQYYYPQDYYSNAYQQQYQ	34	91.7175
A0A3Q7F6R2	Uncharacterized protein	312	390	350	382	MQQWSCSQVGYNQFENALQQVNLQNYQNQVLQQ	33	93.1286
A0A3Q7IB89	Uncharacterized protein	1	83	28	60	SSWTFYFQDFMSNNNNSNEQNSLCSNELQINKN	33	88.1119
A0A3Q7ICL8	Uncharacterized protein	81	174	138	169	PLQNYSYSATDVSENSMIQSLNNNNNNNNINN	32	88.9632
A0A3Q7GS27	Peroxin-13	79	188	79	109	QQQTYGSSYGGFNTGMNYNSGYGTGTYGSYG	31	91.7898
A0A3Q7HHF6	BHLH domain-containing protein	147	246	211	241	QGLLISDLNSQQQESNNFSSVSRSLYYNPSY	31	90.4628
A0A3Q7JDA4	BHLH domain-containing protein	9	119	38	68	NDNILSSNSNNFGEISPNSFVGSNNNSCYTT	31	90.0852
A0A3Q7FKI0	Uncharacterized protein	1	96	1	30	MNVNINVNVSVNMNVNVNVNVNISMNVNVN	30	93.4337
A0A3Q7ESQ1	DYW_deaminase domain-containing protein	69	254	100	129	QYQTTNQVNQGYPNYGNVNPVQGYSQSFQN	30	85.2843
A0A3Q7HGR6	Uncharacterized protein	69	158	99	127	NLGLFSPISGVPLYNNHQNSSTNNTLPIQ	29	89.7474
A0A3Q7GY07	RRM domain-containing protein	426	569	471	498	GYGFWFNGAMYGAAGYEGSTYGIPSYYG	28	95.4849
A0A3Q7HF70	Uncharacterized protein	153	440	339	366	FSENYNNNNNGFSENYNNNDFSGNYKTN	28	92.6421
A0A3Q7HRG9	Uncharacterized protein	766	1022	921	948	GMGNISQNTINISQASNISNAISQQLRS	28	90.1696
A0A5H1ZRW1	WRKY domain-containing protein	441	520	460	487	TNLNFSSVLESNSLPISWTNNYPNQTYN	28	89.9307
A0A3Q7HKB9	Protein transport protein sec16	430	595	563	590	TLQQYEQNHSSSDYYGTQTTANYSQQAF	28	87.8882
A0A3Q7FW43	C2H2-type domain-containing protein	144	280	157	183	NQYLYGSSSNINLGTFSKLGNNNNITK	27	91.9609
A0A3Q7IMS8	Uncharacterized protein	1	310	228	254	NYQPYNLYDYVNPNAYNASFAQHEYIA	27	88.2819
A0A3Q7H5E2	TF-B3 domain-containing protein	210	315	276	302	QSQFIMANASQYNRFPENNITNNVAIP	27	88.1333
A0A3Q7IB08	Uncharacterized protein	180	265	180	205	QNQNFLLQSNFQENQLCNSYVQNKLT	26	91.806
A0A3Q7H610	DYW_deaminase domain-containing protein	248	353	254	279	VYGHYQQNLNGGNSVTSQQNFNGNYM	26	91.5873
A0A3Q7HC54	Auxin response factor	435	567	500	525	QDFQFQQQMEQQSNLLQKSQQQQTIP	26	87.7541
A0A3Q7FB39	Uncharacterized protein	183	253	189	213	HNFQYSSTDQVYFSQDQLCQISSTN	25	95.4649
K4BAA7	Uncharacterized protein	65	221	187	211	KQNLYNNNNIGSFKQAEAYNNNSFG	25	94.1672
A0A3Q7IMS8	Uncharacterized protein	1	310	135	159	SQYNLYYYVNSNTYDTSFAQYEYIA	25	92.9231
A0A3Q7IMS8	Uncharacterized protein	1	310	78	102	GQYNLYDYVNTNAYDASFAQYEYIA	25	91.8662
A0A3Q7GVB3	C2H2-type domain-containing protein	63	176	96	120	GLCFLYSMPNYYYNNPNPTTINKSS	25	91.8528
A0A3Q7GZZ9	VQ domain-containing protein	279	434	313	337	QAQNLFNMQNQILSFNTGSTIFNTK	25	90.9298
A0A3Q7IMS8	Uncharacterized protein	1	310	184	208	NQYNLYDYVNPNAYDASFAQYEYVA	25	90.7826
A0A3Q7JDA4	BHLH domain-containing protein	9	119	9	33	NNVNTMNELNCTSTSFYNPNWENSS	25	90.5953
K4BAA7	Uncharacterized protein	65	221	137	161	NPNNYLNNFERFNQVEAYSNNSFSM	25	90.4615
A0A494G9Z4	Uncharacterized protein	1	88	42	66	SMSFWNSYYGYGMGSYYGYGYPYYG	25	89.8194
A0A3Q7HWR5	Uncharacterized protein	272	348	277	301	AQTHYAMPVYNQSYMNQDYGLTMYD	25	87.5987
A0A3Q7F467	Uncharacterized protein	134	276	244	268	QEQSYSTNYNSNEEQSYNTGNSNYR	25	87.5452
A0A3Q7F410	Uncharacterized protein	359	444	403	427	GHGVYMNSNQEAHMMASYPQVYTST	25	85.2843
A0A3Q7J4I0	WRKY domain-containing protein	85	144	103	126	NQNLLITSSTYNYNNNNNNYYYQQ	24	93.757
A0A3Q7HKB9	Protein transport protein sec16	430	595	458	481	RFQEFSSGGGDYNWSGSFGNYNQN	24	93.2553
A0A3Q7GVB3	C2H2-type domain-containing protein	63	176	71	94	NSSTINFPNANSTLLIQNQEFIQN	24	92.8233
Q7Y0Z7	Bell-like homeodomain protein 2	1	89	26	49	SNNNIQTLYLMNPNSYMQGYTTTD	24	91.4994
A0A3Q7FY57	Histone acetyltransferase	181	289	251	274	AQSHINLESSNGGAAFSGVDSVTV	24	91.374
A0A3Q7F8N2	Uncharacterized protein	421	486	428	451	ANNNYAAPNYEMAYMQTNTNWMFP	24	91.3043
A0A3Q7H6U7	Uncharacterized protein	55	153	77	100	GGNNFLHLQTSNSDSSNSNQWLSP	24	90.3846
O22300	Homeobox protein knotted-1-like LET12	55	152	77	100	GGNNFLHLQTSNSDSSNSNQWLSP	24	90.3846
A0A3Q7H204	LOB domain-containing protein	91	196	109	132	AQSLMNSNNCYNPQWINNNINMTS	24	90.2871
A0A3Q7JRA8	ENTH domain-containing protein	547	616	565	588	NNVNSFSFATLDDLYNQNQTPFYP	24	90.1616
K4BAA9	Uncharacterized protein	198	281	212	235	RYANYTFGGPTFANNSNGNFGIYH	24	88.6566
A0A3Q7ETX7	Uncharacterized protein	163	229	170	193	SGITFNNGLSQQNNNNGFNIAFQQ	24	88.0574
A0A3Q7F146	C2H2-type domain-containing protein	51	119	56	79	GSAAIDSLTYQQQQMFSTRVTNID	24	87.277
A0A3Q7H5E2	TF-B3 domain-containing protein	210	315	216	238	APFNFNNPNACFYNASFTDSSSV	23	97.4117
A0A3Q7IMC6	Uncharacterized protein	22	85	46	68	DQHLYQYPYYYYPNYQSNYYNDD	23	91.4061
A0A3Q7IXN9	Uncharacterized protein	1	62	33	55	FSSSYNNNNNNYIIPSSTNFQYL	23	88.6142
P93217	Polygalacturonase non-catalytic subunit AroGP2	228	303	246	268	ADSKFTSYGNETNVAASTFKNYG	23	87.669
A0A3Q7GTN0	Uncharacterized protein	1	200	14	35	KQQLSYYDDNDYYSSEDNYYSN	22	93.007
A0A3Q7ITC8	NAC domain-containing protein	157	223	197	218	QTSNFNHQFPLNHQISSQNNIG	22	92.9766
A0A3Q7FDQ3	WRKY domain-containing protein	273	353	295	316	QDYNFLNNSSTIPNNIFVESFP	22	91.1219
A0A3Q7INH4	Homeobox domain-containing protein	26	89	48	69	DPQIISSSFQKINNNPFLYNTN	22	90.0882
Q00LP0	GRAS10	60	175	115	136	VDFSIAAAASISSSNSNVSTMM	22	89.6321
A0A3Q7HF70	Uncharacterized protein	153	440	368	389	NNNVFSENYNNNGYSNSYNNNN	22	89.2368
A0A3Q7GKV5	PCI domain-containing protein	68	214	152	173	TSGAYNNQTNAWHEGQYATYTS	22	88.72
A0A3Q7J1A7	Uncharacterized protein	943	1126	1075	1096	GQMAYMYSQQMYGNQMASYGYG	22	88.0207
A0A3Q7FHL8	Uncharacterized protein	560	727	582	603	ALSLSNFQNSLMRQNSMNSNTN	22	87.9295
A0A3Q7IQD3	SSXT domain-containing protein	72	155	124	145	QQQLSSLQQHQAAAYHSQQLGM	22	85.9532
A0A3Q7HSP9	Uncharacterized protein	132	206	181	201	SEFNTVQNFMQNNNDQNNSGN	21	95.1425
A0A3Q7F0G7	Uncharacterized protein	247	332	270	290	ATNNYATGQNIYADGYGVYQG	21	94.4418
A0A3Q7J0G3	LOB domain-containing protein	107	192	109	129	AAQNIQNGSNYITNPNYDKFQ	21	93.5977
A0A3Q7IB08	Uncharacterized protein	180	265	209	229	QTSLIQNPINNISTCSNFNTP	21	92.3236
A0A3Q7FG42	Uncharacterized protein	613	707	635	655	HQGAYHQNYAAQQSAYQSYPA	21	90.6832
A0A3Q7J0G3	LOB domain-containing protein	107	192	155	175	SNNNIGSSIPYYDENNYNNNM	21	90.4443
A0A3Q7J2D8	Uncharacterized protein	57	156	79	99	LQATYSSSSSFSYSTTSSTYG	21	90.2214
A0A3Q7H144	NOT2_3_5 domain-containing protein	344	481	439	459	GIGSYDQLIQQYQQQTQSQYR	21	89.3932
A0A3Q7IZM8	Uncharacterized protein	757	880	828	848	GYGAYPSTFPAQAFPQQNYAQ	21	88.7402
A0A3Q7ETX7	Uncharacterized protein	163	229	198	218	NGLLINQIAANNMLNVVGATA	21	88.6288
A0A3Q7HKB9	Protein transport protein sec16	430	595	483	503	HSSNISQNENVAKSNTVSEYR	21	88.2943
A0A3Q7IB06	Uncharacterized protein	270	390	339	359	GSGNYGVFGNNNANWGSLISV	21	87.6573
A0A3Q7ICJ6	TCP domain-containing protein	508	567	537	557	QTISYSNNIGFANDGLLGLSS	21	87.2591
A0A3Q7JVW5	AP2/ERF domain-containing protein	149	254	182	202	QPNLYQQHFPNVHHYAQLLRD	21	86.8769
A0A3Q7H0W0	Uncharacterized protein	198	307	254	273	QASLFMSPALYGGNSYGNTK	20	96.3211
A0A3Q7GWN7	NAC domain-containing protein	169	234	195	214	PLNNINVFNQTTNFPQFTFN	20	94.1472
A0A3Q7FN39	HTH myb-type domain-containing protein	127	265	216	235	IQNAIINNYNLNVNNVTTYS	20	94.1472
K4BAA7	Uncharacterized protein	65	221	166	185	NNNNIGSFNQAEAYNNNSIG	20	92.7258
A0A3Q7FN39	HTH myb-type domain-containing protein	127	265	146	165	NTNNIFTQRESSIQRQQLYR	20	92.1237
A0A3Q7F991	Uncharacterized protein	200	277	238	257	ANANINTNINTSANANINTN	20	91.9732
A0A3Q7FAR1	WRKY domain-containing protein	315	433	398	417	GHSNWMSKLSNYEGNNLFSG	20	90.5184
A0A3Q7II35	Uncharacterized protein	1	93	22	41	GFGYYSGYYGGNGYVSGSFG	20	89.4314
K4BC41	Uncharacterized protein	194	261	198	217	QGFAFRNNTYRQNYIPTLIS	20	88.3779
A0A3Q7HF70	Uncharacterized protein	153	440	236	255	FSENYNNLNHNNNDFSEKYN	20	88.0769
K4BAA7	Uncharacterized protein	65	221	114	133	NNNNFGRFNQTAAYDNNLFD	20	86.99
A0A3Q7JAK1	Reverse transcriptase Ty1/copia-type domain-containing protein	96	156	118	137	GMSVIQDQYSQILQMLGHTN	20	86.3043
B2ZP48	APETALA2-like protein	322	401	362	380	GTSNFQNNYEIIATAAASS	19	95.8986
A0A3Q7H2J5	Alba domain-containing protein	424	528	463	481	AQAVFNAGNEENGGYSNWG	19	93.3286
K4BAA7	Uncharacterized protein	65	221	93	111	NNNNFGKFNQAEFSFVMEQ	19	92.8886
A0A3Q7G925	Uncharacterized protein	73	188	97	115	GSFAYHAQGNYNSAQRTYW	19	91.3572
A0A3Q7EA25	Uncharacterized protein	346	439	390	408	RNQYYDQSGNYQQRNYNNY	19	91.0755
A0A3Q7HRG9	Uncharacterized protein	766	1022	881	899	GMGNISNNIAALGGLSNVM	19	90.2834
A0A3Q7I7A5	Uncharacterized protein	875	1036	882	900	NDAQYLAILQNNAYAFPIP	19	90.0018
A0A3Q7F991	Uncharacterized protein	200	277	207	225	ANTNINTNANNANANSNSN	19	89.9666
A0A3Q7G5S8	VQ domain-containing protein	505	578	510	528	GSNNFNSVQHNSIFTSLLQ	19	89.5089
A0A3Q7FQM1	Dof-type domain-containing protein	148	300	197	215	QLGVISGTNNNNNQFGNFN	19	89.0688
A0A3Q7IMS8	Uncharacterized protein	1	310	29	47	GQYNLYGYVNPNAYDASFA	19	87.9775
A0A3Q7IH05	BZIP domain-containing protein	129	194	167	185	LLSKFSESNMLNVVNVKSS	19	87.6254
A0A3Q7JBN5	Uncharacterized protein	336	396	351	369	NGGYYGRQNYGGYGYGASQ	19	87.467
A0A3Q7HRK9	Helicase ATP-binding domain-containing protein	1047	1274	1227	1245	SQSLLNPLYSQPFGHYNTQ	19	86.2524
A0A3Q7G1V6	Reverse transcriptase Ty1/copia-type domain-containing protein	1	106	63	81	QQVLQMMNKSLIHEGNTIP	19	85.2843
A0A3Q7J235	NOT2_3_5 domain-containing protein	348	469	390	407	TGVSFSNINNQDLLSLHG	18	96.2096
A0A3Q7E9K6	Uncharacterized protein	1	73	19	36	SMFNLNFFQNNNNNNNIV	18	94.0728
A0A3Q7IT23	Uncharacterized protein	195	291	207	224	LLNAYTQGYVPSSIGNYG	18	93.6455
A0A3Q7FY78	Uncharacterized protein	62	128	106	123	SSFSYNISQTDNNFSSGL	18	92.7722
A0A3Q7FW01	TFIID_20kDa domain-containing protein	13	331	262	279	GQSAIMQNNSSQQQWLKP	18	92.5678
A0A3Q7I6J9	VQ domain-containing protein	68	160	89	106	NQQILNPNTYNIQFQAQS	18	91.8618
A0A3Q7J2D8	Uncharacterized protein	57	156	57	74	MGANYLHNNNPYANNLTQ	18	90.9699
A0A3Q7HKB4	Protein transport protein sec16	419	582	456	473	GDYNWSGTLGNYNQYSSN	18	90.7284
A0A3Q7F6R2	Uncharacterized protein	312	390	328	345	MQQWICSQAGNYQFDNSS	18	90.4311
A0A3Q7FZ00	PB1 domain-containing protein	419	682	465	482	HQQMYQPQQYVHASQYIH	18	90.4125
A0A3Q7F0L2	RRM domain-containing protein	127	198	144	161	SYGNYGGGGNYGSNNSYP	18	88.1828
A0A3Q7JM93	Uncharacterized protein	1	168	120	137	LSSSYNQVNADSSSSQYQ	18	86.9565
A0A3Q7HF70	Uncharacterized protein	153	440	165	182	YSDNYNYDSHSKNYNNND	18	86.6592
A0A3Q7HN24	Uncharacterized protein	256	447	307	324	AQSGYLGTSYDQQQGYSD	18	86.3062
A0A3Q7EXZ1	Uncharacterized protein	167	245	169	186	NYGYSNRFNQNRNANYST	18	85.9346
A0A3Q7JPH0	LEA_2 domain-containing protein	1	67	46	62	GSAVYYQNNPYYQPNHY	17	97.6392
A0A3Q7HNU6	Uncharacterized protein	571	768	573	589	QQQAYQQNMQQAQQQSL	17	96.99
A0A3Q7EJU7	Uncharacterized protein	806	996	835	851	YAENYQQPFSSSYSGFG	17	96.3211
A0A3Q7IXN9	Uncharacterized protein	1	62	5	21	YTNYFHGWFNNFNPIYH	17	94.5308
A0A3Q7FUU5	PUM-HD domain-containing protein	342	437	407	423	TAAAYMASGNPYYSNLS	17	92.9766
A0A494G9C9	Uncharacterized protein	1	145	38	54	SQQSYSWVDGNTQVHHQ	17	91.6388
A0A3Q7FDQ3	WRKY domain-containing protein	273	353	332	348	ADYQFNSMGFESNFPYD	17	89.0222
A0A3Q7J576	Uncharacterized protein	1	65	31	47	GNNNYGGSNYFPANNSN	17	88.3337
A0A3Q7FV08	Btz domain-containing protein	423	502	438	454	PNVNYQSPVINNQFNRA	17	87.9599
A0A3Q7I520	Uncharacterized protein	193	326	281	297	HGDFYNLNASYGASSSL	17	87.0549
A0A3Q7EN51	C2H2-type domain-containing protein	246	355	290	306	NSTLFNGVQIPIQSNHD	17	86.9565
A0A3Q7F5U9	Uncharacterized protein	75	173	128	144	NQMNFPQGNLVHCYNHN	17	86.9565
A0A3Q7FHL8	Uncharacterized protein	560	727	609	625	ASSSFNNSNNSQSSLLQ	17	86.6221
A0A3Q7I160	Uncharacterized protein	331	416	392	408	GTSSYSGFGNSSGSYMN	17	86.6221
A0A3Q7FI77	Uncharacterized protein	388	478	400	416	MQSLLSNPQYMNQVLGM	17	85.2843
A0A3Q7IKW6	Arf-GAP domain-containing protein	564	650	629	644	NDAFYAPARSNSFSSV	16	96.99
A0A3Q7GDA6	Uncharacterized protein	339	428	408	423	GGGNYSYYASGDQAGN	16	96.3838
A0A3Q7H1N3	RST domain-containing protein	356	421	379	394	AGNNYSAYSASNVNSS	16	95.9448
A0A494G9Z4	Uncharacterized protein	1	88	68	83	GMSYYNYYPTYGGYNS	16	94.8997
A0A3Q7HGR6	Uncharacterized protein	69	158	77	92	SSQYFQNNTNFINNPF	16	93.102
A0A3Q7JRA8	ENTH domain-containing protein	547	616	592	607	QNSHFNHSTNNFLYDQ	16	92.036
A0A3Q7H5M1	Uncharacterized protein	275	346	288	303	VQNSIADATSSMQNTA	16	91.9732
O22299	Homeobox protein knotted-1-like LET6	24	95	67	82	SNNNILFLPFMDNNNN	16	91.7224
A0A3Q7F5B5	Uncharacterized protein	24	94	67	82	SSNNILFLPFMDNNNN	16	91.4298
A0A3Q7JFQ6	RRM domain-containing protein	122	227	191	206	GESNFGFGTSGDNYAS	16	90.9699
A0A3Q7H5E2	TF-B3 domain-containing protein	210	315	243	258	IQGYFGDLNSNGSLFV	16	90.5518
A0A3Q7I160	Uncharacterized protein	331	416	365	380	QGMNFNDTFFNTTQIQ	16	90.51
A0A3Q7F467	Uncharacterized protein	134	276	137	152	NNQFYSGPTNYRSNSN	16	90.2801
A0A3Q7J235	NOT2_3_5 domain-containing protein	348	469	441	456	GIGSYDQLIQAQQYQQ	16	89.8411
A0A3Q7H9U7	Uncharacterized protein	1	156	96	111	SSQAIQMSYNQSSISQ	16	88.8587
A0A3Q7GKV5	PCI domain-containing protein	68	214	194	209	AASQYQQQYKQWADYY	16	87.7926
A0A3Q7FFB2	Uncharacterized protein	900	977	940	955	DPNLYYGGYAGYGNYP	16	87.3746
A0A3Q7J6B0	Uncharacterized protein	171	354	173	188	QQHEYQQQTLNQHYSS	16	87.3537
A0A3Q7ERD6	J domain-containing protein	335	481	442	457	NEGLFGSNQNQSANTS	16	87.291
A0A3Q7I6R1	C2H2-type domain-containing protein	266	400	298	313	GLQLSSNIPSNFNYLQ	16	87.1865
A0A3Q7FTE9	Uncharacterized protein	137	226	176	191	TMAAFSQANSSDWLSG	16	86.9565
A0A3Q7I248	Auxin response factor	430	712	442	457	MQPNYLHSLSGSVLQN	16	86.9565
A0A3Q7GS27	Peroxin-13	79	188	112	127	YGSTYGSGLYGNSMYR	16	86.852
A0A3Q7FAR1	WRKY domain-containing protein	315	433	345	360	PYNNFSNLRTNILNSS	16	86.7893
A0A3Q7GEG2	Uncharacterized protein	85	157	137	152	GTVLTQHFTPNQYQQV	16	86.5803
A0A3Q7JH36	Uncharacterized protein	253	327	267	282	QHQSYMNQDYGATMYN	16	86.3294
A0A3Q7F2T0	GIP1_N domain-containing protein	622	833	788	803	GYPNFYHSQAGISLEH	16	86.2876
A0A3Q7ES07	Uncharacterized protein	120	179	120	134	SNNNFSNINNNNNTK	15	96.4548
A0A3Q7IZD5	Uncharacterized protein	84	156	114	128	YQQFFGLQQAQVALP	15	96.3211
A0A3Q7F467	Uncharacterized protein	134	276	155	169	QQQQYYHGVSDFSTK	15	95.9643
A0A494G945	Dof-type domain-containing protein	1	63	2	16	VFSSIQAYLDSSNWQ	15	95.2508
Q8GZE8	Dehydration-responsive element binding protein 3	1	63	30	44	QIQQIQAQINFQNQQ	15	93.6232
A0A3Q7GWN7	NAC domain-containing protein	169	234	169	183	QNAYYIRGANTTNYR	15	92.9097
A0A3Q7FN39	HTH myb-type domain-containing protein	127	265	173	187	HYLSIDNSFLFSQTN	15	92.709
A0A3Q7F2T0	GIP1_N domain-containing protein	622	833	687	701	VASAYGGFGNTASIP	15	91.9732
A0A3Q7I248	Auxin response factor	430	712	682	696	QQMTINNSQSNLRFA	15	91.9732
A0A3Q7EM67	NUFIP1 domain-containing protein	1	376	144	158	GIQNSNIALNNAHFG	15	91.4827
A0A3Q7H0G7	Dirigent protein	149	209	175	189	TTSNFINQNNNGIIG	15	89.8774
A0A3Q7JVW5	AP2/ERF domain-containing protein	149	254	163	177	QQQHYAFNNNNNNIP	15	89.7882
A0A3Q7E8Q1	SF1-HH domain-containing protein	293	489	306	320	LQSHFQPYQGQWFPG	15	89.5652
A0A3Q7HS16	Uncharacterized protein	382	613	579	593	GHMAYMYAQQQMYGN	15	88.6065
A0A3Q7H0G7	Dirigent protein	149	209	157	171	NSGIISNNNIPFLTG	15	88.2943
A0A3Q7FW01	TFIID_20kDa domain-containing protein	13	331	155	169	AVAQFNLQSQFLNSP	15	88.0936
A0A3Q7EX01	VQ domain-containing protein	1	66	22	36	PYNNYQQTQFEQPIN	15	87.9599
A0A3Q7FVJ8	Peptidase S59 domain-containing protein	353	585	474	488	TASAFGPSLSFGNTQ	15	87.6254
A0A3Q7FHL8	Uncharacterized protein	560	727	676	690	QQQMIQQLLQDMNTN	15	87.5139
A0A3Q7GKV5	PCI domain-containing protein	68	214	97	111	VQQDYSSYGTYQSTD	15	87.1572
A0A3Q7I6R1	C2H2-type domain-containing protein	266	400	275	289	GMFSITSGNLFGNSP	15	87.1349
A0A3Q7IF58	Uncharacterized protein	83	157	105	119	RQQSFTSTLSALYPN	15	86.2876
A0A3Q7J1A7	Uncharacterized protein	943	1126	994	1008	GQQLTGGTYLHGMYA	15	85.641
A0A3Q7G6L3	HSF_DOMAIN domain-containing protein	118	185	157	170	DDQLYQQQNINWCD	14	97.5872
A0A3Q7EK20	Uncharacterized protein	1	143	23	36	QIQAYDPSMYAQYP	14	96.3211
A0A3Q7GVB3	C2H2-type domain-containing protein	63	176	127	140	LLSNISPFLTNNLM	14	96.3211
A0A3Q7JG25	TF-B3 domain-containing protein	246	308	261	274	AGQHYYQYQVHYSN	14	93.9799
A0A3Q7FQM1	Dof-type domain-containing protein	148	300	263	276	TQRFINNNNNNIWP	14	91.1371
A0A3Q7F493	Uncharacterized protein	951	1191	1057	1070	QQQQYFQQIQSTQY	14	90.6116
A0A3Q7FKI0	Uncharacterized protein	1	96	78	91	VNVNIKVNINVNLN	14	90.4921
A0A3Q7EE74	Uncharacterized protein	377	584	543	556	LQASFQSSQQTFTQ	14	89.6321
A0A3Q7EV01	Uncharacterized protein	151	235	207	220	KNSEIYQQQQQIDS	14	88.9871
A0A3Q7FVJ8	Peptidase S59 domain-containing protein	353	585	357	370	GGINFGSSAFASSS	14	87.4104
B2ZP48	APETALA2-like protein	322	401	383	396	PQQIIRTQNNGFHH	14	87.2193
A0A3Q7FSP8	PB1 domain-containing protein	443	547	518	531	QTQQYNLTVQSNVA	14	87.0521
A0A3Q7F3R9	Dof-type domain-containing protein	335	441	343	356	SSSNYGHGGFNPIK	14	86.9565
A0A3Q7F5U9	Uncharacterized protein	75	173	155	168	NQMNFPQENLVHRY	14	86.9565
A0A3Q7HH56	Uncharacterized protein	98	223	179	192	ETGNFNHNMQSVSS	14	86.9565
A0A3Q7EX01	VQ domain-containing protein	1	66	38	51	PYENFSHSTIMTTN	14	86.8371
A0A3Q7IAL8	BED-type domain-containing protein	494	629	583	596	PNQNYASGGNHYQN	14	86.7893
A0A3Q7INH4	Homeobox domain-containing protein	26	89	26	39	NYFYNNSNSSFLLN	14	86.431
A0A3Q7HWE3	C2H2-type domain-containing protein	200	359	242	255	RLSLWLNQANNNMS	14	86.0248
A0A3Q7G2A7	Uncharacterized protein	75	176	158	171	VQQNSTQTFGQLHN	14	85.2843
A0A3Q7G2B2	MADS-box domain-containing protein	144	205	187	200	VQQNSTQTFGQLQN	14	85.2843
A0A3Q7GW71	Uncharacterized protein	789	961	841	854	SFNQIQDHNLNLQA	14	85.2843
Q00LP0	GRAS10	60	175	158	170	GIQNYSTGVSSLN	13	98.3278
A0A3Q7F493	Uncharacterized protein	951	1191	1029	1041	SQQYYQQQQLIQQ	13	97.9933
A0A3Q7FA76	DUF1421 domain-containing protein	251	458	387	399	SQQLYGTPPNIFE	13	96.99
A0A3Q7I4K4	Alba domain-containing protein	118	271	153	165	RGVYYAGNEDSYG	13	96.99
A0A3Q7H2J5	Alba domain-containing protein	424	528	434	446	QQTNYYNNNNNYA	13	95.7551
A0A3Q7J6R4	Uncharacterized protein	512	582	565	577	QAVGINNIASSAS	13	95.6779
A0A3Q7IB89	Uncharacterized protein	1	83	11	23	SFSNYSAKNSNYD	13	93.3368
A0A3Q7HEE8	RING-type domain-containing protein	462	593	469	481	LQGNYVGQAYQFP	13	93.2081
Q8GZE8	Dehydration-responsive element binding protein 3	1	63	2	14	NSQIFSTGFSGYG	13	92.6421
A0A3Q7GNN8	HMA domain-containing protein	201	281	222	234	SCYNYYGQYGNTG	13	92.3077
A0A3Q7ES07	Uncharacterized protein	120	179	158	170	YQEHYGYFQSSLL	13	92.2562
A0A3Q7FYJ5	HMA domain-containing protein	279	356	316	328	GTGNIINDNYTYQ	13	90.3782
A0A3Q7HFJ2	RRM domain-containing protein	72	194	177	189	TQSAYPTSSYSYP	13	89.2205
A0A5H1ZRW1	WRKY domain-containing protein	441	520	503	515	SQDNIFQSYLQKN	13	89.1948
A0A3Q7HH56	Uncharacterized protein	98	223	153	165	GTGNFYHNMQSIP	13	88.9632
A0A3Q7FHW9	Uncharacterized protein	85	157	140	152	LAQHFTPNQYQQV	13	88.886
A0A3Q7IBC7	Reverse transcriptase Ty1/copia-type domain-containing protein	85	157	140	152	LAQHFTPNQYQQV	13	88.886
A0A3Q7F493	Uncharacterized protein	951	1191	1072	1084	QQQYLLHQLQYLP	13	88.2943
A0A3Q7FWR2	Uncharacterized protein	298	530	346	358	HQQQILAQQQLRQ	13	88.2429
A0A3Q7ERP5	Homeobox domain-containing protein	35	190	119	131	PYGFYNPANDITA	13	87.9599
A0A3Q7G979	Uncharacterized protein	158	294	254	266	GDQKFTSYGFNGN	13	87.9599
Q40161	Polygalacturonase-1 non-catalytic subunit beta	179	315	275	287	GDQKFTSYGFNGN	13	87.9599
A0A3Q7FW43	C2H2-type domain-containing protein	144	280	227	239	NQDHYNANNNNIK	13	87.4711
A0A3Q7ESQ1	DYW_deaminase domain-containing protein	69	254	78	90	AQQWNNQTQNYPN	13	87.3167
A0A3Q7EM67	NUFIP1 domain-containing protein	1	376	65	77	YQVNQMNNANFQQ	13	86.725
A0A3Q7GD84	BURP domain-containing protein	145	296	256	268	ENQNFTSYGFNGN	13	86.6735
P93218	Polygalacturonase non-catalytic subunit AroGP3	166	317	277	289	ENQNFTSYGFNGN	13	86.6735
A0A3Q7ENE5	C2 domain-containing protein	155	223	161	173	SGMAYNQQNSGYG	13	85.2843
A0A3Q7GM41	Uncharacterized protein	420	566	454	465	MQQLINSQNLTP	12	98.6622
A0A3Q7GM41	Uncharacterized protein	420	566	509	520	QQQLINSQSLTP	12	98.6622
A0A3Q7GM41	Uncharacterized protein	420	566	524	535	QQQLINSQNLTP	12	98.6622
A0A3Q7GM41	Uncharacterized protein	420	566	538	549	QQQLINSQNLTQ	12	98.6622
A0A3Q7G298	Reverse transcriptase Ty1/copia-type domain-containing protein	46	141	82	93	QQQNIMIDVHEN	12	98.3278
A0A3Q7HGR6	Uncharacterized protein	69	158	132	143	SFNNYNNINPIS	12	98.3278
A0A3Q7GQ15	Uncharacterized protein	137	280	213	224	EQQLFQSQQLMK	12	95.3177
A0A3Q7IB08	Uncharacterized protein	180	265	249	260	SSSNILNFNSQN	12	93.4783
A0A3Q7HIR4	Uncharacterized protein	62	171	147	158	AQDSYATNYYSG	12	92.8651
A0A3Q7GL62	Auxin response factor	424	747	651	662	ASQNFSRSLATN	12	91.9732
A0A3Q7HRK9	Helicase ATP-binding domain-containing protein	1047	1274	1195	1206	SQGLFTQAGYSD	12	91.9732
A0A3Q7GY07	RRM domain-containing protein	426	569	523	534	GNGAYAYGNASA	12	91.7503
A0A3Q7FN39	HTH myb-type domain-containing protein	127	265	240	251	MPNAYVGNVTIN	12	91.6388
A0A3Q7FB39	Uncharacterized protein	183	253	237	248	NGVVINNGLQEY	12	91.1093
K4BAA9	Uncharacterized protein	198	281	242	253	SNSFIMKQNNNN	12	90.9699
A0A3Q7IJC3	Uncharacterized protein	297	401	318	329	NNQYLNWDIALP	12	90.2453
A0A3Q7EJU7	Uncharacterized protein	806	996	860	871	PQQNIQQPNMFL	12	89.9666
A0A3Q7FW43	C2H2-type domain-containing protein	144	280	264	275	TMFNLNFFQNNL	12	89.7436
A0A3Q7G298	Reverse transcriptase Ty1/copia-type domain-containing protein	46	141	125	136	AQMTFGNDNSLF	12	89.5764
A0A3Q7IZM8	Uncharacterized protein	757	880	799	810	QQAAYGAYGSYG	12	89.4649
A0A3Q7JMA4	RRM domain-containing protein	195	276	246	257	AAAAFYPYMNFG	12	88.9911
A0A3Q7FW01	TFIID_20kDa domain-containing protein	13	331	70	81	SASNFQMQQNLQ	12	88.9632
A0A3Q7FZ00	PB1 domain-containing protein	419	682	602	613	HQQQYVGYSQIH	12	88.9632
A0A3Q7G1V6	Reverse transcriptase Ty1/copia-type domain-containing protein	1	106	1	12	MTTNYNSQFNNP	12	88.2943
A0A3Q7G2A7	Uncharacterized protein	75	176	86	97	QRQNIMVDVHRN	12	88.2943
A0A3Q7GAV8	Uncharacterized protein	477	552	536	547	SQNVYGNSVTTM	12	88.2943
A0A3Q7HFL8	Uncharacterized protein	231	351	296	307	NFQSYPSFSESS	12	88.2943
A0A3Q7FI33	WRKY domain-containing protein	395	467	440	451	NQSKFSGLQISQ	12	88.1271
A0A3Q7IG74	Reverse transcriptase Ty1/copia-type domain-containing protein	1	79	60	71	NGGYYGFESNSG	12	87.9599
A0A3Q7FY57	Histone acetyltransferase	181	289	181	192	NSGNFVRTTNFP	12	87.6254
A0A3Q7GM41	Uncharacterized protein	420	566	468	479	QQQLISSQNLTP	12	87.5697
A0A3Q7GM41	Uncharacterized protein	420	566	482	493	QQQLISSQNLTP	12	87.5697
A0A3Q7GIV5	GYF domain-containing protein	808	894	853	864	DLEHFMVLQLQQ	12	87.291
A0A3Q7HFM8	H/ACA ribonucleoprotein complex non-core subunit NAF1	538	771	663	674	VPGYINGSPNFN	12	87.291
A0A3Q7HFM8	H/ACA ribonucleoprotein complex non-core subunit NAF1	538	771	718	729	VPGYINGSPNFN	12	87.291
A0A3Q7GY07	RRM domain-containing protein	426	569	500	511	GSGYWNSGNISN	12	87.1795
A0A3Q7HRK9	Helicase ATP-binding domain-containing protein	1047	1274	1072	1083	PNFNFSALENPN	12	86.9844
A0A3Q7GFB5	WRKY transcription factor 72A	376	443	387	398	NYRTIANSNNYP	12	86.9565
A0A3Q7GL62	Auxin response factor	424	747	536	547	HTQHIQAQSLGQ	12	86.9565
A0A3Q7I248	Auxin response factor	430	712	620	631	QQSLLAQQSLLQ	12	86.9565
A0A3Q7J3B1	Uncharacterized protein	190	475	375	386	NEGAYGNQSGYG	12	86.9565
A0A3Q7FSX7	Uncharacterized protein	203	267	203	214	SGNLFGGQQISH	12	86.6221
A0A3Q7G7X3	5'-3' exoribonuclease	995	1109	1025	1036	QQSRYSSYPNYH	12	86.6221
A0A3Q7HF70	Uncharacterized protein	153	440	325	336	DDNSYSKNYNSN	12	86.6221
A0A3Q7H1N5	Uncharacterized protein	201	352	319	330	MNAAIQGLVEGA	12	85.9532
A0A3Q7FFB2	Uncharacterized protein	900	977	914	925	YGGYYGYSAGYD	12	85.6745
A0A3Q7FHL8	Uncharacterized protein	560	727	652	663	QQQLLSSGLLSQ	12	85.4515
A0A3Q7H0G7	Dirigent protein	149	209	193	204	GLPAINLQQLGS	12	85.4515
A0A3Q7F8E6	Uncharacterized protein	383	481	395	406	MQSLLSNPQYMN	12	85.2843
A0A3Q7GM41	Uncharacterized protein	420	566	551	561	QQQLINSQNLT	11	98.6622
A0A3Q7H204	LOB domain-containing protein	91	196	92	102	QQVAYLQSQLM	11	98.6622
A0A3Q7I8E6	DUF3883 domain-containing protein	1	118	55	65	NFVNYPFQQFQ	11	98.3278
A0A3Q7ERP5	Homeobox domain-containing protein	35	190	48	58	GGSNIVFFNSN	11	94.1016
A0A3Q7F6R2	Uncharacterized protein	312	390	313	323	QAGNYQFDNSS	11	91.9732
A0A3Q7I7A5	Uncharacterized protein	875	1036	920	930	NGSFYSSQMIH	11	91.9732
A0A3Q7JDH7	Uncharacterized protein	333	670	448	458	QGQAYAQDGYG	11	91.9732
A0A494G9Q3	Uncharacterized protein	1	94	31	41	SANAYSMSNSS	11	91.9732
A0A3Q7FZ00	PB1 domain-containing protein	419	682	625	635	ATANYAYEFSD	11	91.882
A0A3Q7H1N5	Uncharacterized protein	201	352	334	344	VGQTFMQGIIG	11	91.2435
A0A3Q7J3J8	C3H1-type domain-containing protein	196	372	312	322	GVNAFSFGNTS	11	91.1523
A0A3Q7GQ19	KIX_2 domain-containing protein	103	520	255	265	QQYMYQQQLHQ	11	90.9699
A0A3Q7GFB5	WRKY transcription factor 72A	376	443	409	419	NILNFSSFESN	11	90.6963
A0A3Q7EK20	Uncharacterized protein	1	143	44	54	QIQSYDQSHYQ	11	90.3314
A0A5H1ZRW1	WRKY domain-containing protein	441	520	489	499	NNQNFGPLTFS	11	90.301
A0A3Q7GYB9	Uncharacterized protein	36	124	51	61	SSNAYNLQISD	11	88.9632
A0A3Q7HSP9	Uncharacterized protein	132	206	145	155	AASSISQSQTN	11	88.6288
A0A3Q7F513	Uncharacterized protein	196	339	270	280	PQQNYGSRQYA	11	88.2943
A0A3Q7IQD3	SSXT domain-containing protein	72	155	101	111	AQQLTTQSLMA	11	88.2943
A0A3Q7ELY2	Uncharacterized protein	277	381	335	345	NAQEILQTQYA	11	87.7166
A0A3Q7FB39	Uncharacterized protein	183	253	225	235	TCNVISNGYYP	11	87.6254
A0A3Q7J8E5	Uncharacterized protein	53	117	54	64	NTKNYNLQNSD	11	87.6254
A0A3Q7IBU7	Uncharacterized protein	1222	1283	1268	1278	VVMFYPYDHNS	11	87.595
A0A3Q7EKA1	Uncharacterized protein	1052	1137	1109	1119	AGSSYSSAYSS	11	87.4734
A0A3Q7GD84	BURP domain-containing protein	145	296	230	240	SQFTTYGNNTN	11	87.291
A0A3Q7GL62	Auxin response factor	424	747	436	446	MIPNYMNSLSG	11	87.291
A0A3Q7JMA4	RRM domain-containing protein	195	276	199	209	PYNLYGYSPYS	11	87.291
P93218	Polygalacturonase non-catalytic subunit AroGP3	166	317	251	261	SQFTTYGNNTN	11	87.291
A0A3Q7INH4	Homeobox domain-containing protein	26	89	74	84	MNVTYHDSNNI	11	87.1389
A0A3Q7FW43	C2H2-type domain-containing protein	144	280	203	213	DNNLIGSSTTT	11	86.9565
A0A3Q7GQ15	Uncharacterized protein	137	280	180	190	ANLKFLQKNSN	11	86.9565
A0A3Q7HRG9	Uncharacterized protein	766	1022	834	844	ALQISQGLLTG	11	86.9565
A0A3Q7J334	Arf-GAP domain-containing protein	541	691	656	666	DGVAFGGLNSN	11	86.9565
A0A3Q7JFQ6	RRM domain-containing protein	122	227	159	169	GGGNYGASGYG	11	86.9565
A0A3Q7EYY4	FYVE-type domain-containing protein	1	97	6	16	VGSSYYHQPYL	11	86.8653
A0A3Q7JMA4	RRM domain-containing protein	195	276	229	239	QYGVYGSAATA	11	86.6221
A0A3Q7I520	Uncharacterized protein	193	326	256	266	SLASIVYGNSL	11	86.1964
A0A3Q7J1A7	Uncharacterized protein	943	1126	1099	1109	QQQNTQFLNQG	11	85.9532
A0A3Q7H144	NOT2_3_5 domain-containing protein	344	481	389	399	GLSFSNVNNQD	11	85.6187
A0A3Q7EZF0	HMA domain-containing protein	189	286	255	264	HQSYIVSYNA	10	98.3278
A0A3Q7GKV5	PCI domain-containing protein	68	214	119	128	GYAAYYNGYQ	10	98.1271
A0A3Q7EN49	Uncharacterized protein	1009	1081	1018	1027	AQQLIQNFMA	10	98.0936
A0A3Q7EZV2	AP2/ERF domain-containing protein	133	198	141	150	THFNFNTHIN	10	97.3244
A0A3Q7IT23	Uncharacterized protein	195	291	277	286	FNSLYNGNSN	10	96.3211
A0A3Q7GP72	Uncharacterized protein	1340	1421	1342	1351	STQSIFGNST	10	95.2843
A0A3Q7J751	Protein kinase domain-containing protein	397	467	410	419	GMSAYNLASQ	10	94.3144
A0A3Q7FSP8	PB1 domain-containing protein	443	547	505	514	MDQQYQMYYV	10	93.7793
A0A3Q7HEE8	RING-type domain-containing protein	462	593	569	578	TVSTYAQMTA	10	93.311
A0A3Q7EN94	HMA domain-containing protein	340	414	390	399	TANYTASYYA	10	93.2107
A0A3Q7G979	Uncharacterized protein	158	294	173	182	KFTNYAANAN	10	92.6421
A0A3Q7HBC0	GIP1_N domain-containing protein	670	767	692	701	HQFLSNGAFP	10	92.6421
A0A3Q7I945	Uncharacterized protein	723	837	782	791	TNVNFGGYST	10	92.6421
Q40161	Polygalacturonase-1 non-catalytic subunit beta	179	315	194	203	KFTNYAANAN	10	92.6421
A0A3Q7I4D7	LisH domain-containing protein	268	397	276	285	TQNQFLLASQ	10	92.1739
A0A3Q7G979	Uncharacterized protein	158	294	198	207	GVQKFTIYSQ	10	92.0067
Q40161	Polygalacturonase-1 non-catalytic subunit beta	179	315	219	228	GVQKFTIYSQ	10	92.0067
A0A3Q7FVU7	Uncharacterized protein	214	305	265	274	GYGNIGGSYG	10	91.9732
A0A3Q7GF37	PB1 domain-containing protein	413	643	587	596	TTANYAYDFA	10	91.9732
A0A3Q7HKB4	Protein transport protein sec16	419	582	568	577	TTANYSQQAF	10	91.9732
A0A3Q7HQT4	Replication protein A subunit	751	856	759	768	GNQLIGSQFA	10	91.9732
A0A3Q7ITC8	NAC domain-containing protein	157	223	184	193	MPSYYITNIN	10	91.9064
A0A3Q7FQ87	Uncharacterized protein	177	353	319	328	VGQTIMQGFV	10	91.6388
A0A3Q7H204	LOB domain-containing protein	91	196	145	154	NYPNYINLKS	10	91.4381
A0A3Q7FSP8	PB1 domain-containing protein	443	547	471	480	ANAHYIQHTA	10	91.1706
A0A3Q7IG74	Reverse transcriptase Ty1/copia-type domain-containing protein	1	79	13	22	NSNEYMTLYN	10	90.3679
A0A3Q7EY57	Auxin response factor	451	543	521	530	HQHTYQEAFQ	10	90.301
A0A3Q7G979	Uncharacterized protein	158	294	226	235	ANGEFVSYGN	10	90.1672
Q40161	Polygalacturonase-1 non-catalytic subunit beta	179	315	247	256	ANGEFVSYGN	10	90.1672
A0A3Q7JFQ6	RRM domain-containing protein	122	227	180	189	VDANIASSYG	10	89.4314
A0A3Q7HYF2	LisH domain-containing protein	302	403	310	319	NQNQYLLASQ	10	88.3612
A0A3Q7FYJ5	HMA domain-containing protein	279	356	330	339	GRILYQTPYG	10	88.2943
A0A3Q7HWE3	C2H2-type domain-containing protein	200	359	330	339	TPNYFSNTFG	10	87.7926
A0A3Q7F1F7	LOB domain-containing protein	196	281	198	207	QQQQFNSGYD	10	87.5585
A0A3Q7HBC0	GIP1_N domain-containing protein	670	767	677	686	YAHYFSPYYV	10	87.4582
A0A3Q7J364	Uncharacterized protein	298	357	303	312	GQQQYQFLHP	10	87.4247
A0A3Q7HMR5	Uncharacterized protein	1	104	13	22	SSQLFIQNPN	10	87.4247
A0A3Q7HW09	Uncharacterized protein	1	71	36	45	NANRYVFAAA	10	87.291
A0A3Q7EN51	C2H2-type domain-containing protein	246	355	313	322	QIGSILQGFG	10	86.9565
A0A3Q7GQ19	KIX_2 domain-containing protein	103	520	157	166	LQQNLQNNMA	10	86.9565
A0A3Q7H760	ENTH domain-containing protein	449	555	474	483	YDPFYVSNMV	10	86.9565
A0A3Q7JC31	Uncharacterized protein	133	192	137	146	NNVFSNALSS	10	86.9565
Q00LP0	GRAS10	60	175	63	72	QQLQFLQLQQ	10	86.9565
P93217	Polygalacturonase non-catalytic subunit AroGP2	228	303	274	283	ENQNFTSYST	10	86.9231
A0A3Q7G1V6	Reverse transcriptase Ty1/copia-type domain-containing protein	1	106	92	101	FAGHYQFTPS	10	86.6221
A0A3Q7GKV5	PCI domain-containing protein	68	214	183	192	SNAAYSSTTA	10	86.6221
A0A3Q7GNN8	HMA domain-containing protein	201	281	248	257	GTIWSNDNIP	10	86.6221
A0A3Q7G7X3	5'-3' exoribonuclease	995	1109	998	1007	VGYSYSSHTN	10	85.6522
K4C9U8	Yippee domain-containing protein	124	402	287	296	AVQNEVVNEH	10	85.6187
K4C9U8	Yippee domain-containing protein	124	402	321	330	AVQNEVVNEQ	10	85.6187
K4C9U8	Yippee domain-containing protein	124	402	355	364	AVQNEVVNEH	10	85.6187
A0A3Q7GTF2	Uncharacterized protein	597	876	676	685	GSGTYSGNTV	10	85.2843
A0A3Q7HIR4	Uncharacterized protein	62	171	135	144	GHHNYQYPFR	10	85.2843
A0A3Q7ESQ1	DYW_deaminase domain-containing protein	69	254	159	167	NQWNYQNQG	9	98.9967
A0A3Q7GF37	PB1 domain-containing protein	413	643	567	575	QYVNYSQIH	9	98.6622
A0A3Q7J4B1	BHLH domain-containing protein	105	184	128	136	VQALYNGFA	9	98.3278
A0A3Q7H687	BHLH domain-containing protein	172	255	191	199	VQALFNGFT	9	97.9933
A0A3Q7I248	Auxin response factor	430	712	527	535	RQNLINQSV	9	97.3244
A0A3Q7HQM4	Uncharacterized protein	1	133	36	44	RQSYYSNYQ	9	97.2129
A0A3Q7I6H8	Uncharacterized protein	105	230	135	143	NQSAFQNIV	9	97.2129
A0A3Q7GZZ9	VQ domain-containing protein	279	434	421	429	NAGNYNKLN	9	96.99
A0A3Q7H760	ENTH domain-containing protein	449	555	497	505	QQQAFMLQQ	9	96.99
A0A3Q7FZ00	PB1 domain-containing protein	419	682	515	523	YPVYIVHSR	9	96.3211
A0A3Q7GF37	PB1 domain-containing protein	413	643	443	451	AGQYIQHTP	9	96.3211
A0A3Q7GQ19	KIX_2 domain-containing protein	103	520	383	391	QQNNFQNMH	9	96.3211
A0A3Q7EN94	HMA domain-containing protein	340	414	379	387	AYVVSYNTA	9	96.1724
A0A3Q7J2K4	Uncharacterized protein	136	212	160	168	QNSNYNNNS	9	95.3177
A0A3Q7ICJ6	TCP domain-containing protein	508	567	518	526	QNQMFNYQR	9	95.2062
A0A3Q7J6B0	Uncharacterized protein	171	354	337	345	QSQLINHHM	9	94.9833
A0A3Q7H610	DYW_deaminase domain-containing protein	248	353	285	293	PQQNISNYD	9	94.686
A0A3Q7IXQ2	Uncharacterized protein	382	508	419	427	DISQYNIQD	9	94.3144
A0A3Q7GZZ9	VQ domain-containing protein	279	434	364	372	SANLISGFQ	9	94.3144
A0A3Q7IWI2	Uncharacterized protein	385	765	467	475	SQANYNYGQ	9	94.0914
A0A3Q7G979	Uncharacterized protein	158	294	212	220	GDQYFKSYG	9	93.6455
Q40161	Polygalacturonase-1 non-catalytic subunit beta	179	315	233	241	GDQYFKSYG	9	93.6455
A0A3Q7FXP8	Uncharacterized protein	41	111	54	62	QGSNYNNYP	9	93.1996
A0A3Q7J334	Arf-GAP domain-containing protein	541	691	678	686	TQNTFSSSG	9	92.9766
A0A3Q7ITU5	MADS-box domain-containing protein	210	294	211	219	MGNNYGIID	9	92.7536
A0A3Q7EZV2	AP2/ERF domain-containing protein	133	198	177	185	NSFVFLNDD	9	92.4563
A0A3Q7EM67	NUFIP1 domain-containing protein	1	376	363	371	NQQNSYNSN	9	92.0476
A0A3Q7EPM5	C2 domain-containing protein	152	264	246	254	QQQVYGGYP	9	91.9732
A0A3Q7FZ00	PB1 domain-containing protein	419	682	534	542	QQTNYSESA	9	91.9732
A0A3Q7GBC2	C2 domain-containing protein	159	271	162	170	GFNLTNGYK	9	91.9732
A0A3Q7H144	NOT2_3_5 domain-containing protein	344	481	350	358	QQQHFSAQM	9	91.9732
A0A3Q7HH56	Uncharacterized protein	98	223	127	135	GTGNFNHNM	9	91.9732
A0A3Q7IWI2	Uncharacterized protein	385	765	597	605	VQQTYPAYG	9	91.9732
G3BGW2	TCP transcription factor 23	247	311	275	283	ATTLYMMTN	9	91.9732
A0A3Q7JDH7	Uncharacterized protein	333	670	657	665	YNSAYGAYS	9	91.7503
A0A3Q7FSP8	PB1 domain-containing protein	443	547	486	494	APSYYQMYA	9	91.7503
A0A3Q7G979	Uncharacterized protein	158	294	159	167	SFNSYSTST	9	91.6388
Q40161	Polygalacturonase-1 non-catalytic subunit beta	179	315	180	188	SFNSYSTST	9	91.6388
A0A3Q7IZT1	Uncharacterized protein	1	86	37	45	SYANYSNYP	9	91.4158
A0A3Q7EK20	Uncharacterized protein	1	143	130	138	QYSYYPQQQ	9	91.3415
A0A3Q7JMA4	RRM domain-containing protein	195	276	216	224	TTGYYSVYG	9	91.3043
A0A3Q7IFK8	Uncharacterized protein	1	173	160	168	NNNNISNGQ	9	91.2672
A0A3Q7I4B1	Uncharacterized protein	433	502	441	449	AQQLIQNSV	9	90.9699
A0A3Q7J8E5	Uncharacterized protein	53	117	104	112	NDYMYGNQL	9	90.8584
A0A3Q7G298	Reverse transcriptase Ty1/copia-type domain-containing protein	46	141	46	54	SSGNYAYSP	9	90.8584
A0A3Q7F163	CBFD_NFYB_HMF domain-containing protein	1	62	34	42	HQLAYQHIH	9	90.524
A0A3Q7H610	DYW_deaminase domain-containing protein	248	353	330	338	YQQNLSSFN	9	90.4125
A0A3Q7FY57	Histone acetyltransferase	181	289	207	215	STSNFSINS	9	90.301
A0A3Q7GB54	Uncharacterized protein	113	223	134	142	ASQNFGIRG	9	90.301
A0A3Q7HF70	Uncharacterized protein	153	440	412	420	NGKYYYDIK	9	89.9666
A0A3Q7FYJ5	HMA domain-containing protein	279	356	293	301	TMNSFFHYP	9	89.7436
A0A3Q7IH05	BZIP domain-containing protein	129	194	152	160	NALNIAFQQ	9	89.5206
A0A3Q7GKP0	Kinesin-like protein	1	67	54	62	QGQEYGYYG	9	89.5206
A0A3Q7F023	Uncharacterized protein	1	66	1	9	MEYNYNSWA	9	89.4091
A0A3Q7HRK9	Helicase ATP-binding domain-containing protein	1047	1274	1150	1158	YAVDYVNQG	9	89.2977
A0A3Q7ID17	GATA transcription factor	90	164	105	113	HLNNTNTIL	9	89.1862
A0A3Q7HKB9	Protein transport protein sec16	430	595	444	452	DQRNYGAYG	9	89.0747
A0A3Q7FZ00	PB1 domain-containing protein	419	682	491	499	VTSYYPIYP	9	88.9632
A0A3Q7HH56	Uncharacterized protein	98	223	101	109	GTGNFYHNM	9	88.9632
A0A3Q7HH56	Uncharacterized protein	98	223	205	213	GTGNFYHNM	9	88.9632
A0A3Q7FQ87	Uncharacterized protein	177	353	262	270	NPLLYSTST	9	88.6288
A0A3Q7I248	Auxin response factor	430	712	559	567	QQQSFQNQL	9	88.6288
A0A3Q7FVJ8	Peptidase S59 domain-containing protein	353	585	522	530	GQSNLFSTP	9	88.4801
Q7Y0Z7	Bell-like homeodomain protein 2	1	89	61	69	HQLLFLNSA	9	88.4058
A0A3Q7ERP5	Homeobox domain-containing protein	35	190	76	84	QQQQFVGIP	9	88.2943
A0A3Q7IKW6	Arf-GAP domain-containing protein	564	650	615	623	DDSAFASLN	9	88.2943
A0A3Q7J3J8	C3H1-type domain-containing protein	196	372	278	286	QLGTILNTG	9	88.2943
A0A3Q7FF20	Uncharacterized protein	189	427	261	269	GYGAYGSYG	9	88.0713
A0A3Q7FM30	SWIB/MDM2 domain-containing protein	1	94	48	56	AFQLSQLSA	9	87.9599
A0A3Q7JDA4	BHLH domain-containing protein	9	119	102	110	NLGNFSCFG	9	87.9599
A0A3Q7EN49	Uncharacterized protein	1009	1081	1040	1048	ADQGYNPYG	9	87.6254
A0A3Q7GBC2	C2 domain-containing protein	159	271	240	248	NVGYIPTFL	9	87.6254
A0A494G9Z4	Uncharacterized protein	1	88	31	39	GYGAWNMWG	9	87.6254
A0A3Q7HQM4	Uncharacterized protein	1	133	71	79	TQQQYSSYC	9	87.5511
A0A3Q7FFB2	Uncharacterized protein	900	977	928	936	AAAAYGYAQ	9	87.5511
A0A3Q7IJC3	Uncharacterized protein	297	401	354	362	TDLSFVTLS	9	87.5139
A0A3Q7F493	Uncharacterized protein	951	1191	1012	1020	MQQSYTSIQ	9	87.5139
A0A3Q7G2B2	MADS-box domain-containing protein	144	205	145	153	SSSNYTYTP	9	87.3653
A0A3Q7EFN0	Uncharacterized protein	85	157	137	145	GAVLSQHFT	9	87.291
A0A3Q7FGR7	Uncharacterized protein	93	157	137	145	GAVLSQHFT	9	87.291
A0A3Q7GYB9	Uncharacterized protein	36	124	83	91	TQWAEFARG	9	87.291
A0A3Q7H1Q4	Uncharacterized protein	1314	1407	1371	1379	GFQGIASSS	9	87.291
A0A3Q7H9E8	BHLH domain-containing protein	440	517	488	496	QPINIFGLG	9	87.291
A0A3Q7J3J8	C3H1-type domain-containing protein	196	372	352	360	GRNLFSTST	9	87.291
A0A3Q7F2T0	GIP1_N domain-containing protein	622	833	757	765	PANTYYGFQ	9	87.1423
K4BAA7	Uncharacterized protein	65	221	68	76	NNNNFGRFN	9	87.068
A0A3Q7EFL8	Uncharacterized protein	1	65	44	52	SSYTYSSTQ	9	86.9565
A0A3Q7EUS1	Uncharacterized protein	131	284	258	266	ASSSYYPYP	9	86.9565
A0A3Q7FCM8	Uncharacterized protein	403	496	460	468	TIQNENNSS	9	86.9565
A0A3Q7FFH4	Auxin response factor	535	645	627	635	YQDAYQIPN	9	86.9565
A0A3Q7G925	Uncharacterized protein	73	188	148	156	TPNNYSLPN	9	86.9565
A0A3Q7GD84	BURP domain-containing protein	145	296	214	222	GQQSFKSYG	9	86.9565
A0A3Q7GTF2	Uncharacterized protein	597	876	758	766	SVQKIIHEM	9	86.9565
A0A3Q7H130	Uncharacterized protein	1	122	1	9	MAGTYGYES	9	86.9565
A0A3Q7HQM4	Uncharacterized protein	1	133	120	128	GQPYFQLPN	9	86.9565
A0A3Q7HRK9	Helicase ATP-binding domain-containing protein	1047	1274	1213	1221	SQNHFGMSN	9	86.9565
K4D2I7	BTB domain-containing protein	412	494	444	452	RMVYLNLGA	9	86.9565
P93218	Polygalacturonase non-catalytic subunit AroGP3	166	317	235	243	GQQSFKSYG	9	86.9565
A0A3Q7J557	Uncharacterized protein	226	429	375	383	NARNFQYNG	9	86.6964
A0A3Q7IP86	RING-type E3 ubiquitin transferase	1	78	29	37	TGNSYVFDA	9	86.6221
A0A3Q7F5U9	Uncharacterized protein	75	173	83	91	LVNGYNHIK	9	86.6221
A0A3Q7ERD6	J domain-containing protein	335	481	351	359	NNQNFSAST	9	86.3248
A0A3Q7HS16	Uncharacterized protein	382	613	432	440	TAWNEQISQ	9	85.9532
A0A3Q7IB89	Uncharacterized protein	1	83	62	70	GLDIYENSN	9	85.8789
A0A3Q7GFR5	Uncharacterized protein	139	241	222	230	QFSGFNSSL	9	85.6187
A0A3Q7IF58	Uncharacterized protein	83	157	133	141	MAWNEQISQ	9	85.2843
A0A3Q7IKN0	Uncharacterized protein	99	174	144	152	RPQYYQNQQ	9	85.2843
A0A3Q7IXQ2	Uncharacterized protein	382	508	481	489	TGGYFGNSP	9	85.2843
A0A3Q7J4I0	WRKY domain-containing protein	85	144	130	138	QGSEYTLFG	9	85.2843
A0A3Q7JDH7	Uncharacterized protein	333	670	477	485	QQQGYSSTA	9	85.2843
A0A3Q7I850	Alba domain-containing protein	118	244	218	225	NDGYYNQG	8	97.9933
A0A3Q7EDW0	Uncharacterized protein	82	342	91	98	NQQAFAQQ	8	97.3244
A0A3Q7JBV0	Polyadenylate-binding protein	443	533	443	450	GQQLFYGQ	8	97.1572
A0A3Q7EN51	C2H2-type domain-containing protein	246	355	343	350	EQGWFNNN	8	96.99
A0A3Q7EAK2	Uncharacterized protein	1	85	57	64	GYQGYFND	8	96.6555
Q00LP0	GRAS10	60	175	90	97	GIGFYLRN	8	96.6555
A0A3Q7FCR4	Polyadenylate-binding protein	408	496	419	426	GQQIFYGQ	8	96.6137
A0A3Q7FQD8	Uncharacterized protein	23	123	96	103	GQAEYYQQ	8	96.3629
A0A3Q7FCM8	Uncharacterized protein	403	496	428	435	TQNEINSN	8	96.3211
A0A3Q7HBK0	Uncharacterized protein	88	161	112	119	NNQNYATG	8	96.3211
A0A3Q7JG25	TF-B3 domain-containing protein	246	308	252	259	QSQEYYQS	8	96.112
A0A3Q7HFM8	H/ACA ribonucleoprotein complex non-core subunit NAF1	538	771	616	623	GQNVFNQP	8	95.9866
A0A3Q7EM67	NUFIP1 domain-containing protein	1	376	194	201	QTQNFNSP	8	95.6522
A0A3Q7HWE3	C2H2-type domain-containing protein	200	359	200	207	NNLNFNQQ	8	95.6522
A0A3Q7HQM4	Uncharacterized protein	1	133	20	27	QQQSYNYN	8	95.3177
A0A3Q7ERD6	J domain-containing protein	335	481	462	469	NNEVFFGN	8	95.1505
A0A3Q7HQM4	Uncharacterized protein	1	133	54	61	QQQQIYHQ	8	94.7324
A0A3Q7HSP9	Uncharacterized protein	132	206	160	167	GQQAWNCQ	8	94.3144
A0A3Q7H0U8	C3H1-type domain-containing protein	1	69	3	10	DQGNYATQ	8	93.311
A0A3Q7FVJ8	Peptidase S59 domain-containing protein	353	585	573	580	SAFGFNNF	8	92.893
A0A3Q7FWR2	Uncharacterized protein	298	530	421	428	NTALFNSA	8	92.5585
A0A3Q7FG42	Uncharacterized protein	613	707	678	685	PYQNINSQ	8	91.9732
A0A3Q7FYJ5	HMA domain-containing protein	279	356	283	290	QAFHYKYP	8	91.9732
A0A3Q7GF37	PB1 domain-containing protein	413	643	481	488	YPVYFIPA	8	91.9732
A0A3Q7HN24	Uncharacterized protein	256	447	399	406	TQSTIGYG	8	91.9732
A0A3Q7IJC3	Uncharacterized protein	297	401	306	313	LQHNILSL	8	91.9732
A0A3Q7F507	Uncharacterized protein	1	62	34	41	QSGYYYQQ	8	91.8478
A0A3Q7GD84	BURP domain-containing protein	145	296	161	168	SFNSYSTN	8	91.6388
A0A3Q7HC54	Auxin response factor	435	567	473	480	QQVLSAST	8	91.6388
P93218	Polygalacturonase non-catalytic subunit AroGP3	166	317	182	189	SFNSYSTN	8	91.6388
A0A3Q7FVZ1	Dof-type domain-containing protein	150	210	198	205	PDLAIFTP	8	91.3462
A0A3Q7F8N2	Uncharacterized protein	421	486	458	465	FSANYATA	8	90.9699
A0A3Q7FVJ8	Peptidase S59 domain-containing protein	353	585	535	542	GSNLFSSA	8	90.9699
A0A3Q7JVW5	AP2/ERF domain-containing protein	149	254	227	234	QQGNFISP	8	90.8027
A0A3Q7HFB7	Uncharacterized protein	1	78	63	70	QYVATNSS	8	90.6355
A0A3Q7IN29	C2H2-type domain-containing protein	159	244	163	170	NTHIFNNP	8	90.6355
A0A3Q7I9U0	Ge1_WD40 domain-containing protein	1	143	69	76	AGGLYYPT	8	90.2174
A0A3Q7EYY4	FYVE-type domain-containing protein	1	97	68	75	HQPNYYYP	8	89.6321
A0A3Q7ILZ1	Uncharacterized protein	1	89	10	17	AAMAFAQQ	8	89.2977
A0A3Q7FZ00	PB1 domain-containing protein	419	682	638	645	HAQIYYSQ	8	89.0886
A0A3Q7JH36	Uncharacterized protein	253	327	257	264	NANTFYAM	8	88.8378
A0A3Q7HFJ2	RRM domain-containing protein	72	194	132	139	NQQNYTSS	8	88.6706
A0A3Q7GB54	Uncharacterized protein	113	223	209	216	RQAAISTG	8	88.2943
A0A3Q7H0K4	Dof-type domain-containing protein	193	311	260	267	NTNLYPFQ	8	88.2943
A0A3Q7JC31	Uncharacterized protein	133	192	151	158	SLQNYHIA	8	88.1271
A0A3Q7J4J1	Uncharacterized protein	12	78	22	29	NDYSFLEN	8	87.9599
A0A3Q7FWR2	Uncharacterized protein	298	530	470	477	SDQMFNMG	8	87.6254
A0A3Q7FZ00	PB1 domain-containing protein	419	682	593	600	QLVQITSG	8	87.3328
A0A3Q7EE74	Uncharacterized protein	377	584	406	413	GQQISSLQ	8	87.291
A0A3Q7GB54	Uncharacterized protein	113	223	151	158	NQQYLTSQ	8	87.1237
A0A3Q7EXG3	Reverse transcriptase Ty1/copia-type domain-containing protein	19	117	38	45	SGSAYYPN	8	87.0401
A0A3Q7HLX1	Reverse transcriptase Ty1/copia-type domain-containing protein	13	100	32	39	SGSAYYPN	8	87.0401
A0A3Q7EMF6	NTP_transf_2 domain-containing protein	1225	1286	1267	1274	VVMLYPFD	8	86.9565
A0A3Q7ERP5	Homeobox domain-containing protein	35	190	60	67	LGNSINLS	8	86.9565
A0A3Q7FBR0	LOB domain-containing protein	96	161	149	156	QQQLLQQP	8	86.9565
A0A3Q7HPD9	Uncharacterized protein	255	336	270	277	SSSTYYSN	8	86.9565
A0A3Q7I2E5	RING-type domain-containing protein	182	663	518	525	QSQLYPIA	8	86.9565
A0A3Q7JCE4	Uncharacterized protein	71	240	156	163	MGGNFASP	8	86.9565
A0A3Q7J2K4	Uncharacterized protein	136	212	190	197	HQYQFNNN	8	86.7893
A0A3Q7EPM5	C2 domain-containing protein	152	264	154	161	NQLNSNYH	8	86.7057
A0A3Q7HKB9	Protein transport protein sec16	430	595	545	552	NDQRFFSG	8	86.6221
A0A3Q7G987	Uncharacterized protein	80	158	85	92	QQQTLNFP	8	86.1204
A0A3Q7GQ19	KIX_2 domain-containing protein	103	520	169	176	GLQNSASL	8	85.6187
A0A3Q7IWI2	Uncharacterized protein	385	765	644	651	QPLAYAQA	8	85.6187
A0A3Q7FSP8	PB1 domain-containing protein	443	547	534	541	SAVASNQQ	8	85.2843
A0A3Q7GW71	Uncharacterized protein	789	961	862	869	LPSTINSQ	8	85.2843
A0A3Q7IR87	Dof-type domain-containing protein	209	274	219	226	NNNSFMTM	8	85.2843
A0A3Q7JFQ6	RRM domain-containing protein	122	227	215	222	NSFSFGND	8	85.2843
A0A3Q7IWI2	Uncharacterized protein	385	765	698	704	GQQAYAQ	7	97.9933
A0A3Q7G5F4	CID domain-containing protein	381	513	501	507	GMLYYSQ	7	97.3244
A0A3Q7H1N5	Uncharacterized protein	201	352	203	209	FQQAIMG	7	97.3244
A0A3Q7FW01	TFIID_20kDa domain-containing protein	13	331	210	216	GALAYAQ	7	96.6555
A0A3Q7ITC8	NAC domain-containing protein	157	223	160	166	SNNNYYM	7	96.56
A0A3Q7F493	Uncharacterized protein	951	1191	1086	1092	AQQLWQQ	7	96.3211
A0A3Q7GYB9	Uncharacterized protein	36	124	102	108	GNQYYQT	7	96.3211
A0A3Q7IB76	DUF1421 domain-containing protein	195	384	263	269	SQGYYLP	7	96.3211
A0A3Q7EM67	NUFIP1 domain-containing protein	1	376	269	275	QTQNFNA	7	95.6522
A0A3Q7EM67	NUFIP1 domain-containing protein	1	376	335	341	QTQNFNA	7	95.6522
A0A3Q7F493	Uncharacterized protein	951	1191	1109	1115	TQQHYLQ	7	95.6522
A0A3Q7GAV8	Uncharacterized protein	477	552	516	522	NQQTFTS	7	95.6522
A0A3Q7FFH4	Auxin response factor	535	645	545	551	GLQNFGS	7	95.3177
A0A3Q7JDH7	Uncharacterized protein	333	670	408	414	GYDYYNQ	7	95.3177
A0A3Q7EM67	NUFIP1 domain-containing protein	1	376	82	88	LGQNIVN	7	94.9833
A0A3Q7F513	Uncharacterized protein	196	339	246	252	PQQNYNA	7	94.9833
A0A3Q7I850	Alba domain-containing protein	118	244	180	186	GYGNYYQ	7	94.6966
A0A3Q7FM30	SWIB/MDM2 domain-containing protein	1	94	58	64	HAQAIAQ	7	94.3144
A0A3Q7J8E5	Uncharacterized protein	53	117	78	84	HGLNYMQ	7	94.3144
A0A3Q7G2A7	Uncharacterized protein	75	176	76	82	SLQIFGQ	7	93.9799
A0A3Q7EJU7	Uncharacterized protein	806	996	917	923	GAQLYPG	7	93.311
A0A3Q7I2E5	RING-type domain-containing protein	182	663	611	617	QSQAYIG	7	93.0721
A0A3Q7EA25	Uncharacterized protein	346	439	421	427	GYNHYTS	7	92.6421
A0A3Q7GFR5	Uncharacterized protein	139	241	183	189	WQGFYGA	7	92.6421
A0A3Q7H760	ENTH domain-containing protein	449	555	544	550	VQTAYNP	7	92.6421
A0A3Q7EZF0	HMA domain-containing protein	189	286	272	278	APAYYYV	7	92.4988
A0A3Q7EXG3	Reverse transcriptase Ty1/copia-type domain-containing protein	19	117	106	112	GMSLFTH	7	91.9732
A0A3Q7FTT9	BHLH domain-containing protein	24	93	60	66	GVDWFMG	7	91.9732
A0A3Q7GF37	PB1 domain-containing protein	413	643	499	505	QQTNYTE	7	91.9732
A0A3Q7GL62	Auxin response factor	424	747	586	592	QQQSFMS	7	91.9732
A0A3Q7GL62	Auxin response factor	424	747	601	607	QQQHFSD	7	91.9732
A0A3Q7HEU4	DUF1421 domain-containing protein	235	368	277	283	GQFLSSD	7	91.9732
A0A3Q7HPD9	Uncharacterized protein	255	336	325	331	GMSLFTH	7	91.9732
A0A3Q7I248	Auxin response factor	430	712	586	592	QQQSFMQ	7	91.9732
A0A3Q7IMC6	Uncharacterized protein	22	85	74	80	NNNNILQ	7	91.9732
A0A3Q7IT23	Uncharacterized protein	195	291	195	201	NGQNYGL	7	91.9732
A0A3Q7J235	NOT2_3_5 domain-containing protein	348	469	354	360	QQQHFSM	7	91.9732
A0A3Q7JAC0	GIP1_N domain-containing protein	695	789	697	703	SGSYYSM	7	91.9732
A0A3Q7JC00	Mediator of RNA polymerase II transcription subunit 25	659	805	771	777	MNQTYMQ	7	91.9732
A0A3Q7JD13	5'-3' exoribonuclease	1024	1116	1069	1075	GAESYNQ	7	91.9732
A0A3Q7HRG9	Uncharacterized protein	766	1022	954	960	QQAVFMQ	7	91.6388
A0A3Q7I248	Auxin response factor	430	712	648	654	VSQNFSR	7	91.6388
A0A3Q7IPC9	Uncharacterized protein	1225	1285	1234	1240	GGFAFGS	7	91.6388
A0A3Q7EP81	RING-type E3 ubiquitin transferase	499	675	624	630	QQQQYMA	7	91.3043
A0A3Q7FQM1	Dof-type domain-containing protein	148	300	162	168	MSSLYTG	7	90.9699
A0A3Q7H9E8	BHLH domain-containing protein	440	517	473	479	QYASYMG	7	90.6355
A0A3Q7I2E5	RING-type domain-containing protein	182	663	358	364	YSQTYSM	7	90.301
A0A3Q7J3B1	Uncharacterized protein	190	475	291	297	VAAAYGN	7	90.301
A0A3Q7H204	LOB domain-containing protein	91	196	185	191	DHFLYQP	7	90.2532
A0A3Q7IZT1	Uncharacterized protein	1	86	58	64	GSGYYQN	7	89.9666
A0A3Q7GQ15	Uncharacterized protein	137	280	165	171	NISSFSA	7	89.2977
A0A3Q7HFL8	Uncharacterized protein	231	351	322	328	ADASYST	7	88.9632
A0A3Q7ICL8	Uncharacterized protein	81	174	82	88	NQSSIFQ	7	88.8199
A0A3Q7EY57	Auxin response factor	451	543	479	485	QQQQIMQ	7	88.6288
A0A3Q7FCN8	C2 domain-containing protein	128	238	224	230	QDYSYSP	7	88.6288
A0A494G8K5	Polyadenylate-binding protein	447	537	465	471	YQQQFMP	7	88.6288
A0A3Q7F0T0	ZF-HD dimerization-type domain-containing protein	269	330	295	301	NGFCIVS	7	88.2943
A0A3Q7F513	Uncharacterized protein	196	339	234	240	PQQNYGA	7	88.2943
A0A3Q7IAM5	Uncharacterized protein	254	319	259	265	YNANYGN	7	88.2943
A0A3Q7IBT2	SSXT domain-containing protein	68	147	86	92	QGGFYMQ	7	88.2943
K4D3S1	Uncharacterized protein	1	85	17	23	SSFNYRN	7	88.2943
A0A3Q7JDH7	Uncharacterized protein	333	670	640	646	GAQSYGA	7	87.9599
A0A3Q7J4W0	Uncharacterized protein	697	771	707	713	MGQNWSS	7	87.6732
A0A3Q7ERP5	Homeobox domain-containing protein	35	190	86	92	ATAAFTA	7	87.6254
A0A3Q7F0L2	RRM domain-containing protein	127	198	132	138	GGFSYGG	7	87.6254
A0A3Q7FBF1	RRM domain-containing protein	172	333	217	223	SGYNYGG	7	87.6254
A0A3Q7FUU5	PUM-HD domain-containing protein	342	437	382	388	GQSWSSS	7	87.6254
A0A3Q7GD84	BURP domain-containing protein	145	296	146	152	QFDNYGA	7	87.6254
A0A3Q7GL62	Auxin response factor	424	747	448	454	ALQNLAG	7	87.6254
A0A3Q7GSY6	Uncharacterized protein	332	479	405	411	QGQHYAY	7	87.6254
A0A3Q7HHF6	BHLH domain-containing protein	147	246	148	154	SNANYQQ	7	87.6254
A0A3Q7HHF6	BHLH domain-containing protein	147	246	185	191	NKQLFSG	7	87.6254
A0A3Q7HWR5	Uncharacterized protein	272	348	333	339	NAQMFSD	7	87.6254
A0A3Q7I2E5	RING-type domain-containing protein	182	663	624	630	HVQSISQ	7	87.6254
A0A3Q7IMS8	Uncharacterized protein	1	310	291	297	QQQGYNM	7	87.6254
A0A3Q7J4W0	Uncharacterized protein	697	771	723	729	VKNIISQ	7	87.6254
P93218	Polygalacturonase non-catalytic subunit AroGP3	166	317	167	173	QFDNYGA	7	87.6254
A0A3Q7EA25	Uncharacterized protein	346	439	355	361	QNQNYRG	7	87.291
A0A3Q7HKC7	C2 domain-containing protein	178	238	214	220	IQQQYQN	7	87.291
A0A3Q7I7A5	Uncharacterized protein	875	1036	972	978	GQQNTSM	7	87.291
A0A3Q7IKN0	Uncharacterized protein	99	174	115	121	NQQSYRA	7	87.291
A0A3Q7IWI2	Uncharacterized protein	385	765	552	558	ASQSYSH	7	87.291
A0A3Q7JCE4	Uncharacterized protein	71	240	82	88	SQQCYTR	7	87.291
A0A3Q7JVW5	AP2/ERF domain-containing protein	149	254	218	224	DQSSFYH	7	87.291
A0A3Q7HS18	AT-hook motif nuclear-localized protein	1	102	63	69	QQANTFG	7	87.0521
A0A3Q7EC65	Uncharacterized protein	1	76	65	71	DQLKFQN	7	86.9565
A0A3Q7EDW0	Uncharacterized protein	82	342	221	227	QGQLIPQ	7	86.9565
A0A3Q7F1F7	LOB domain-containing protein	196	281	229	235	ALASFDN	7	86.9565
A0A3Q7FHL8	Uncharacterized protein	560	727	713	719	EGVAFGN	7	86.9565
A0A3Q7FQM1	Dof-type domain-containing protein	148	300	240	246	LESSFFP	7	86.9565
A0A3Q7GF37	PB1 domain-containing protein	413	643	600	606	AKMYYSQ	7	86.9565
A0A3Q7GQ19	KIX_2 domain-containing protein	103	520	303	309	QQQNLLQ	7	86.9565
A0A3Q7GSY6	Uncharacterized protein	332	479	418	424	QGQFYPP	7	86.9565
A0A3Q7HC54	Auxin response factor	435	567	463	469	QAAVYGQ	7	86.9565
A0A3Q7HFB7	Uncharacterized protein	1	78	30	36	QQQWMMQ	7	86.9565
A0A3Q7I6R1	C2H2-type domain-containing protein	266	400	379	385	NYDNFQM	7	86.9565
A0A3Q7IB76	DUF1421 domain-containing protein	195	384	285	291	GQYLSSD	7	86.9565
A0A3Q7JVW5	AP2/ERF domain-containing protein	149	254	153	159	TQYLTTT	7	86.9565
A0A3Q7F513	Uncharacterized protein	196	339	283	289	PQQNYRQ	7	86.6221
A0A3Q7FW01	TFIID_20kDa domain-containing protein	13	331	236	242	TTQKISA	7	86.6221
A0A3Q7HMR5	Uncharacterized protein	1	104	62	68	ATTFFSP	7	86.6221
A0A3Q7IQD3	SSXT domain-containing protein	72	155	91	97	GGAHYLQ	7	86.6221
A0A3Q7J7Z7	Uncharacterized protein	1	61	50	56	QQQQFQN	7	86.6221
A0A3Q7I248	Auxin response factor	430	712	577	583	QQQQIMN	7	86.6221
A0A3Q7HS16	Uncharacterized protein	382	613	404	410	RQQSFTP	7	86.2876
A0A3Q7GET7	Uncharacterized protein	121	181	135	141	LAQLTSQ	7	85.9532
A0A3Q7GL62	Auxin response factor	424	747	578	584	QQQILGQ	7	85.9532
A0A3Q7HN24	Uncharacterized protein	256	447	361	367	GQQGYQS	7	85.9532
A0A3Q7I945	Uncharacterized protein	723	837	731	737	YFCGYSL	7	85.9532
A0A3Q7JDH7	Uncharacterized protein	333	670	340	346	YQQGYQA	7	85.9532
A0A3Q7HSB3	LisH domain-containing protein	89	156	120	126	MQQILLQ	7	85.6187
A0A3Q7E788	Uncharacterized protein	140	249	232	238	TQQATMS	7	85.6187
A0A3Q7G979	Uncharacterized protein	158	294	187	193	HFTSYSD	7	85.6187
A0A3Q7GD84	BURP domain-containing protein	145	296	189	195	HFTSYSD	7	85.6187
A0A3Q7HN24	Uncharacterized protein	256	447	276	282	TAYGYNQ	7	85.6187
P93218	Polygalacturonase non-catalytic subunit AroGP3	166	317	210	216	HFTSYSD	7	85.6187
Q40161	Polygalacturonase-1 non-catalytic subunit beta	179	315	208	214	HFTSYSD	7	85.6187
A0A3Q7I850	Alba domain-containing protein	118	244	202	208	DDGTFYN	7	85.3798
A0A3Q7E8W6	Histone acetyltransferase	411	496	411	417	NQSNLTA	7	85.2843
A0A3Q7H1N5	Uncharacterized protein	201	352	257	263	QQQFLQP	7	85.2843
A0A3Q7H1N5	Uncharacterized protein	201	352	286	292	QQQFLQP	7	85.2843
A0A3Q7JDH7	Uncharacterized protein	333	670	563	569	YAASYGA	7	85.2843

## Sheet: 80
UniProt ID	Protein name	PrLD start	PrLD end	CAR start	CAR end	CAR seq	CAR length	Waltz score
A0A3Q7HF70	Uncharacterized protein	153	440	259	395	NDFSENYNNNNNVFSKNYNNNNDFSEKYNNNNNVFSENYNNNNNDFSEKYNNNNKLYSENNNNNNNDDNSYSKNYNSNNDFSENYNNNNNGFSENYNNNDFSGNYKTNNNNNVFSENYNNNGYSNSYNNNNNNNRYS	137	87.706
A0A3Q7HKB4	Protein transport protein sec16	419	582	456	537	GDYNWSGTLGNYNQYSSNMSQNENAAKSNHMSEYSGNQQLENHYNQDFSASSHFNSQISNHYEGTVPYNAKAIQNQNDQRFL	82	87.1319
K4BAA7	Uncharacterized protein	65	221	137	216	NPNNYLNNFERFNQVEAYSNNSFSMEQNPNNNNIGSFNQAEAYNNNSIGMKQNLYNNNNIGSFKQAEAYNNNSFGMEQNL	80	89.143
K4CBF5	NAC domain-containing protein	397	474	398	469	YESQYDTNNFVNGETTTSNNFVNGETTTSNNFVNGETTTTSNNFVNGETTNSNNFANGETTNSDNYETNTSN	72	90.7191
A0A3Q7HF70	Uncharacterized protein	153	440	184	255	HSENYNNNNGYSQNYNNNDFSETYNNNDDAFSENHNNNNDAFSENHNNNNDGFSENYNNLNHNNNDFSEKYN	72	87.2213
A0A3Q7EN51	C2H2-type domain-containing protein	246	355	248	306	AGSMFSSSSGFNQLGTNSSNMSSATALLQQAAQMGATVNNNMNSTLFNGVQIPIQSNHD	59	82.3933
A0A5H1ZRW1	WRKY domain-containing protein	441	520	443	499	MTQNFPPRYNYNNNNSTTNLNFSSVLESNSLPISWTNNYPNQTYNKNNQNFGPLTFS	57	83.3656
A0A3Q7F467	Uncharacterized protein	134	276	173	226	SNNNYQQQQFYSGDSFYSNNQQYNNNDNNEEEYYNASNTYYNNNYEPQQEFTET	54	86.6716
A0A3Q7J4J1	Uncharacterized protein	12	78	22	73	NDYSFLENHGLMRLFGGLNTINNNVVNYQDPFMFNPNVLNFNVAQQVQQELG	52	90.9056
A0A3Q7FAR1	WRKY domain-containing protein	315	433	366	417	SQGNLVLDLTKNMSNNNHQFPFASSSSNNHEIGHSNWMSKLSNYEGNNLFSG	52	86.1397
A0A3Q7F2T0	GIP1_N domain-containing protein	622	833	631	681	FANMIGYPFLPQSYTYMPSAFQQPFAGNSNYHQSLAAVLPQYKNSVSVSSL	51	85.7171
A0A3Q7FVJ8	Peptidase S59 domain-containing protein	353	585	438	488	STSAFGQSTSPTLFGSASASGFGSSTSIFGSSSAQNTASAFGPSLSFGNTQ	51	83.9006
A0A3Q7ITG2	MADS-box domain-containing protein	143	206	152	201	GSSSFSHQQQIWNNNNLMNQTTQWPFSYVNPFTHYDNFFQANIPISGANS	50	87.5719
A0A3Q7GVB3	C2H2-type domain-containing protein	63	176	71	120	NSSTINFPNANSTLLIQNQEFIQNGGLCFLYSMPNYYYNNPNPTTINKSS	50	83.3645
A0A3Q7I2E5	RING-type domain-containing protein	182	663	221	269	SEQWYQQQYQQYYQQYAGYEPYQQQTYQQYYPYQQQSLQQYQQQPHIYM	49	87.3661
A0A3Q7HKB9	Protein transport protein sec16	430	595	458	503	RFQEFSSGGGDYNWSGSFGNYNQNQHSSNISQNENVAKSNTVSEYR	46	88.796
A0A3Q7HWR5	Uncharacterized protein	272	348	277	320	AQTHYAMPVYNQSYMNQDYGLTMYDPGYNAHTGYAMEYGYHQPS	44	84.3265
A0A3Q7IXQ2	Uncharacterized protein	382	508	432	473	FHQSYLQTQLQLQNNSHQVSLYNNYLQNNQVFLHGLMNNNEG	42	88.4456
A0A3Q7EK20	Uncharacterized protein	1	143	63	104	QIQPYDQSTQAYYAYPYNQGYNQQYYYPQDYYSNAYQQQYQH	42	87.3945
K4BAA7	Uncharacterized protein	65	221	93	133	NNNNFGKFNQAEFSFVMEQNPNNNNFGRFNQTAAYDNNLFD	41	90.1297
A0A3Q7H204	LOB domain-containing protein	91	196	92	132	QQVAYLQSQLMQVKGQLAQSLMNSNNCYNPQWINNNINMTS	41	85.9695
A0A3Q7H5E2	TF-B3 domain-containing protein	210	315	271	310	SQSWSQSQFIMANASQYNRFPENNITNNVAIPDQPLFSAQ	40	85.1087
A0A3Q7F493	Uncharacterized protein	951	1191	1138	1176	GYQLLLHQYQVHQQQQWQQQGHLQLQQYSHLQQQQYHHL	39	85.8503
P93217	Polygalacturonase non-catalytic subunit AroGP2	228	303	246	284	ADSKFTSYGNETNVAASTFKNYGQNANGENQNFTSYSTN	39	85.4215
A0A3Q7GZZ9	VQ domain-containing protein	279	434	299	337	NFQLGNSNHVGIQKQAQNLFNMQNQILSFNTGSTIFNTK	39	85.2843
A0A3Q7HKB9	Protein transport protein sec16	430	595	505	542	NQQLENNYNHNFSASSHLNRQINNHYEGTVPYNANTTQ	38	85.2931
A0A3Q7GVB3	C2H2-type domain-containing protein	63	176	127	164	LLSNISPFLTNNLMSPCTIPSSNFQPHNISSSSFNTSE	38	83.6472
A0A3Q7EK97	SBP-type domain-containing protein	8	69	8	45	NQSSFMFTSDQNTQEENDQNNNQFLDPQAHFPHITSYQ	38	81.2005
A0A3Q7F3R9	Dof-type domain-containing protein	335	441	393	429	MASLIASSLQQQKFMSNINGNSFHSLLTPNNYEELQM	37	91.7292
A0A3Q7I520	Uncharacterized protein	193	326	218	254	AFCGYTPYNSYGALNYGYGYGYDPYTFYGGAARVYMN	37	90.6897
A0A3Q7FW43	C2H2-type domain-containing protein	144	280	203	239	DNNLIGSSTTTTTTTNNPFFLQDTNQDHYNANNNNIK	37	87.1373
A0A3Q7FKI0	Uncharacterized protein	1	96	37	73	VNVNLNMNIIVNINLNVSVNNLNVSGNVNVNISVNTN	37	86.0165
A0A3Q7ITC8	NAC domain-containing protein	157	223	184	218	MPSYYITNINPLNQTSNFNHQFPLNHQISSQNNIG	35	92.6708
A0A3Q7F991	Uncharacterized protein	200	277	238	272	ANANINTNINTSANANINTNSNANANANANTNTTT	35	83.7649
A0A3Q7F467	Uncharacterized protein	134	276	236	269	NPTNYNNNQEQSYSTNYNSNEEQSYNTGNSNYRV	34	85.6482
A0A3Q7H1N3	RST domain-containing protein	356	421	364	397	QHLHFSQASFPTFANAGNNYSAYSASNVNSSTTQ	34	85.3433
A0A3Q7J0G3	LOB domain-containing protein	107	192	155	187	SNNNIGSSIPYYDENNYNNNMTSNDHNYHMGNN	33	88.8923
A0A3Q7IB89	Uncharacterized protein	1	83	28	60	SSWTFYFQDFMSNNNNSNEQNSLCSNELQINKN	33	86.3282
A0A3Q7H0W0	Uncharacterized protein	198	307	248	280	TGFNSAQASLFMSPALYGGNSYGNTKMQIQSLQ	33	85.6795
A0A3Q7J576	Uncharacterized protein	1	65	17	49	KASFSNDNYSGNTSGNNNYGGSNYFPANNSNRN	33	84.7877
A0A3Q7F6R2	Uncharacterized protein	312	390	350	382	MQQWSCSQVGYNQFENALQQVNLQNYQNQVLQQ	33	84.6863
A0A3Q7HRK9	Helicase ATP-binding domain-containing protein	1047	1274	1139	1171	ADFSTQASQSGYAVDYVNQGAQAGFPGNYLNRN	33	84.0478
A0A3Q7H0G7	Dirigent protein	149	209	157	189	NSGIISNNNIPFLTGLSGTTSNFINQNNNGIIG	33	84.0478
A0A3Q7F493	Uncharacterized protein	951	1191	1072	1103	QQQYLLHQLQYLPQAQQLWQQQSQLQAQQMQS	32	92.8094
A0A3Q7ICL8	Uncharacterized protein	81	174	138	169	PLQNYSYSATDVSENSMIQSLNNNNNNNNINN	32	88.9632
A0A3Q7JDA4	BHLH domain-containing protein	9	119	37	68	QNDNILSSNSNNFGEISPNSFVGSNNNSCYTT	32	87.2178
A0A3Q7HHF6	BHLH domain-containing protein	147	246	210	241	LQGLLISDLNSQQQESNNFSSVSRSLYYNPSY	32	86.6012
A0A3Q7GKV5	PCI domain-containing protein	68	214	97	128	VQQDYSSYGTYQSTDPYGYNNTGYAAYYNGYQ	32	86.1622
A0A3Q7I248	Auxin response factor	430	712	541	572	QAQLLQAQSLVQSQNVLQQQQSFQNQLQRNLP	32	83.9883
A0A3Q7ESQ1	DYW_deaminase domain-containing protein	69	254	100	131	QYQTTNQVNQGYPNYGNVNPVQGYSQSFQNQK	32	82.6714
A0A3Q7ETX7	Uncharacterized protein	163	229	163	193	MQSTSNSSGITFNNGLSQQNNNNGFNIAFQQ	31	85.8129
A0A3Q7GS27	Peroxin-13	79	188	79	109	QQQTYGSSYGGFNTGMNYNSGYGTGTYGSYG	31	85.6727
A0A3Q7F493	Uncharacterized protein	951	1191	991	1021	SQHHYQQQHLLQGQYQQHQLQMQQSYTSIQQ	31	84.2809
A0A3Q7I4D7	LisH domain-containing protein	268	397	276	306	TQNQFLLASQQQQVLAQAQAQGNLGNSPNYG	31	84.1083
A0A3Q7FKI0	Uncharacterized protein	1	96	1	30	MNVNINVNVSVNMNVNVNVNVNISMNVNVN	30	93.4337
A0A3Q7IMS8	Uncharacterized protein	1	310	179	208	NCQPYNQYNLYDYVNPNAYDASFAQYEYVA	30	88.3389
A0A3Q7IT23	Uncharacterized protein	195	291	195	224	NGQNYGLNRVNNLLNAYTQGYVPSSIGNYG	30	88.0936
A0A3Q7HS16	Uncharacterized protein	382	613	579	608	GHMAYMYAQQQMYGNQMAGYGYGYAQPQNT	30	88.0268
A0A3Q7J2D8	Uncharacterized protein	57	156	79	108	LQATYSSSSSFSYSTTSSTYGYPNHQGIMM	30	86.9677
A0A3Q7I520	Uncharacterized protein	193	326	272	301	NQWSSQNLGHGDFYNLNASYGASSSLGASS	30	81.2486
A0A3Q7FW43	C2H2-type domain-containing protein	144	280	155	183	NNNQYLYGSSSNINLGTFSKLGNNNNITK	29	91.2813
A0A3Q7J3J8	C3H1-type domain-containing protein	196	372	312	340	GVNAFSFGNTSTSGSFGFGTQVPTQSYQN	29	88.8248
A0A3Q7HGR6	Uncharacterized protein	69	158	99	127	NLGLFSPISGVPLYNNHQNSSTNNTLPIQ	29	87.1872
A0A3Q7JH36	Uncharacterized protein	253	327	267	295	QHQSYMNQDYGATMYNHGYAHTGYVVEYG	29	86.5875
A0A3Q7ICJ6	TCP domain-containing protein	508	567	529	557	LQSTSNFPQTISYSNNIGFANDGLLGLSS	29	85.4688
A0A3Q7IB08	Uncharacterized protein	180	265	209	236	QTSLIQNPINNISTCSNFNTPSVPFYSD	28	88.1988
Q8GZE8	Dehydration-responsive element binding protein 3	1	63	17	44	QQGSIGLNQLTPIQIQQIQAQINFQNQQ	28	87.7329
A0A3Q7HRG9	Uncharacterized protein	766	1022	921	948	GMGNISQNTINISQASNISNAISQQLRS	28	86.9924
A0A3Q7HKB9	Protein transport protein sec16	430	595	563	590	TLQQYEQNHSSSDYYGTQTTANYSQQAF	28	86.216
A0A3Q7H5E2	TF-B3 domain-containing protein	210	315	211	238	SIQNSAPFNFNNPNACFYNASFTDSSSV	28	86.0129
A0A3Q7G5S8	VQ domain-containing protein	505	578	510	537	GSNNFNSVQHNSIFTSLLQCSQKYQFGS	28	85.3798
A0A3Q7J0G3	LOB domain-containing protein	107	192	109	136	AAQNIQNGSNYITNPNYDKFQDVQSWFH	28	85.3559
A0A3Q7FVJ8	Peptidase S59 domain-containing protein	353	585	503	530	TNSAFGQTTSSFAQTTPAFGQSNLFSTP	28	83.9226
A0A3Q7GY07	RRM domain-containing protein	426	569	471	498	GYGFWFNGAMYGAAGYEGSTYGIPSYYG	28	82.3459
Q7Y0Z7	Bell-like homeodomain protein 2	1	89	22	49	NLGNSNNNIQTLYLMNPNSYMQGYTTTD	28	81.9279
A0A3Q7FB39	Uncharacterized protein	183	253	187	213	NSHNFQYSSTDQVYFSQDQLCQISSTN	27	88.604
A0A3Q7IMS8	Uncharacterized protein	1	310	228	254	NYQPYNLYDYVNPNAYNASFAQHEYIA	27	86.8079
A0A3Q7F493	Uncharacterized protein	951	1191	1109	1134	TQQHYLQTQEQQLEQYRQSQELANQM	26	95.6522
A0A3Q7H610	DYW_deaminase domain-containing protein	248	353	254	279	VYGHYQQNLNGGNSVTSQQNFNGNYM	26	91.5873
A0A3Q7JDA4	BHLH domain-containing protein	9	119	9	34	NNVNTMNELNCTSTSFYNPNWENSSM	26	90.7126
A0A3Q7IB08	Uncharacterized protein	180	265	180	205	QNQNFLLQSNFQENQLCNSYVQNKLT	26	90.5197
A0A3Q7FG42	Uncharacterized protein	613	707	630	655	QSSNIHQGAYHQNYAAQQSAYQSYPA	26	88.6802
A0A3Q7HC54	Auxin response factor	435	567	500	525	QDFQFQQQMEQQSNLLQKSQQQQTIP	26	86.8536
A0A3Q7IKN0	Uncharacterized protein	99	174	144	169	RPQYYQNQQLNRPNFYENQKFNRPNF	26	84.3838
A0A3Q7HRK9	Helicase ATP-binding domain-containing protein	1047	1274	1181	1206	SGNEFMSQDYMTYGSQGLFTQAGYSD	26	83.8564
A0A3Q7F991	Uncharacterized protein	200	277	200	225	NQPAYSNANTNINTNANNANANSNSN	26	82.2742
A0A3Q7F410	Uncharacterized protein	359	444	403	428	GHGVYMNSNQEAHMMASYPQVYTSTN	26	81.6054
A0A3Q7J4I0	WRKY domain-containing protein	85	144	102	126	NNQNLLITSSTYNYNNNNNNYYYQQ	25	93.2174
A0A3Q7IMS8	Uncharacterized protein	1	310	135	159	SQYNLYYYVNSNTYDTSFAQYEYIA	25	92.5084
A0A3Q7IMS8	Uncharacterized protein	1	310	78	102	GQYNLYDYVNTNAYDASFAQYEYIA	25	91.4783
A0A494G9Z4	Uncharacterized protein	1	88	42	66	SMSFWNSYYGYGMGSYYGYGYPYYG	25	89.4582
A0A3Q7FHL8	Uncharacterized protein	560	727	579	603	GQAALSLSNFQNSLMRQNSMNSNTN	25	87.01
A0A3Q7FQ87	Uncharacterized protein	177	353	304	328	MNAAFQGLVEVAAQQVGQTIMQGFV	25	86.8227
A0A3Q7IMS8	Uncharacterized protein	1	310	29	53	GQYNLYGYVNPNAYDASFAQHEHIA	25	85.806
A0A3Q7F5U9	Uncharacterized protein	75	173	120	144	KAPIFNGSNQMNFPQGNLVHCYNHN	25	84.388
A0A494G9C9	Uncharacterized protein	1	145	82	106	VADTFLMQNNSHQQLHQQLHQNVMA	25	80.2676
A0A3Q7GTN0	Uncharacterized protein	1	200	14	37	KQQLSYYDDNDYYSSEDNYYSNNG	24	92.5585
A0A3Q7JRA8	ENTH domain-containing protein	547	616	565	588	NNVNSFSFATLDDLYNQNQTPFYP	24	90.1616
A0A3Q7EE74	Uncharacterized protein	377	584	542	565	TLQASFQSSQQTFTQLQQQLQLMQ	24	90.1198
A0A3Q7JMA4	RRM domain-containing protein	195	276	216	239	TTGYYSVYGGGNSQYGVYGSAATA	24	88.1271
A0A3Q7F8N2	Uncharacterized protein	421	486	428	451	ANNNYAAPNYEMAYMQTNTNWMFP	24	87.1237
K4BAA9	Uncharacterized protein	198	281	212	235	RYANYTFGGPTFANNSNGNFGIYH	24	87.1098
A0A3Q7ILZ1	Uncharacterized protein	1	89	10	33	AAMAFAQQQHQAANTQQQQQFGFH	24	87.068
K4BC41	Uncharacterized protein	194	261	232	255	ANNNTNANASRAQSLSNPGCYSYV	24	86.9565
A0A3Q7EX01	VQ domain-containing protein	1	66	38	61	PYENFSHSTIMTTNNMTTTNYPHD	24	86.7196
A0A3Q7FY57	Histone acetyltransferase	181	289	251	274	AQSHINLESSNGGAAFSGVDSVTV	24	85.7999
A0A3Q7F146	C2H2-type domain-containing protein	51	119	56	79	GSAAIDSLTYQQQQMFSTRVTNID	24	85.0613
A0A3Q7H6U7	Uncharacterized protein	55	153	77	100	GGNNFLHLQTSNSDSSNSNQWLSP	24	83.4309
O22300	Homeobox protein knotted-1-like LET12	55	152	77	100	GGNNFLHLQTSNSDSSNSNQWLSP	24	83.4309
A0A3Q7HSP9	Uncharacterized protein	132	206	179	201	GRSEFNTVQNFMQNNNDQNNSGN	23	91.7842
A0A3Q7IMC6	Uncharacterized protein	22	85	46	68	DQHLYQYPYYYYPNYQSNYYNDD	23	91.4061
A0A3Q7G2A7	Uncharacterized protein	75	176	75	97	NSLQIFGQSQSQRQNIMVDVHRN	23	90.4173
A0A3Q7I9D6	Uncharacterized protein	1	69	19	41	YQQQWMAQQPQYQVLPPQAGYYY	23	88.8469
A0A3Q7IXN9	Uncharacterized protein	1	62	33	55	FSSSYNNNNNNYIIPSSTNFQYL	23	88.6142
A0A3Q7J1A7	Uncharacterized protein	943	1126	1075	1097	GQMAYMYSQQMYGNQMASYGYGN	23	87.9889
A0A3Q7GYB9	Uncharacterized protein	36	124	97	119	NGIMYGNQYYQTRQDESSFSAVN	23	86.9711
A0A3Q7JM93	Uncharacterized protein	1	168	120	142	LSSSYNQVNADSSSSQYQTQIHD	23	86.9565
A0A3Q7FQM1	Dof-type domain-containing protein	148	300	263	285	TQRFINNNNNNIWPNNSASNTSS	23	84.4409
A0A3Q7IQD3	SSXT domain-containing protein	72	155	91	113	GGAHYLQQQQAQQLTTQSLMATT	23	83.3794
A0A3Q7GWN7	NAC domain-containing protein	169	234	195	216	PLNNINVFNQTTNFPQFTFNPS	22	94.0407
A0A3Q7IWI2	Uncharacterized protein	385	765	683	704	VDQTYSGAQASTTYSGQQAYAQ	22	92.3837
A0A3Q7INH4	Homeobox domain-containing protein	26	89	48	69	DPQIISSSFQKINNNPFLYNTN	22	90.0882
A0A3Q7GKV5	PCI domain-containing protein	68	214	152	173	TSGAYNNQTNAWHEGQYATYTS	22	88.72
A0A3Q7FZ00	PB1 domain-containing protein	419	682	525	546	PSQAYNLPVQQTNYSESAQTNV	22	88.1423
Q00LP0	GRAS10	60	175	115	136	VDFSIAAAASISSSNSNVSTMM	22	87.5798
A0A3Q7FDQ3	WRKY domain-containing protein	273	353	327	348	SQQNEADYQFNSMGFESNFPYD	22	87.1085
A0A3Q7F5U9	Uncharacterized protein	75	173	147	168	KAPIFNGSNQMNFPQENLVHRY	22	86.3484
A0A3Q7IQD3	SSXT domain-containing protein	72	155	124	145	QQQLSSLQQHQAAAYHSQQLGM	22	85.2235
A0A3Q7FF22	GIP1_N domain-containing protein	768	843	799	820	YPHFYNSQAGISLDQQQQENLR	22	84.3113
K4CS91	Uncharacterized protein	36	106	67	88	YPHFYNSQAGISLDQQQQENLR	22	84.3113
A0A3Q7FDQ3	WRKY domain-containing protein	273	353	295	316	QDYNFLNNSSTIPNNIFVESFP	22	84.2809
A0A3Q7HHZ2	Uncharacterized protein	1805	1895	1861	1882	GHVISDNNMYGYNTAFTQNNTE	22	80.9821
A0A3Q7F0G7	Uncharacterized protein	247	332	270	290	ATNNYATGQNIYADGYGVYQG	21	94.4418
A0A3Q7FN39	HTH myb-type domain-containing protein	127	265	146	166	NTNNIFTQRESSIQRQQLYRP	21	92.1166
A0A3Q7G925	Uncharacterized protein	73	188	95	115	NAGSFAYHAQGNYNSAQRTYW	21	90.6832
A0A3Q7IZM8	Uncharacterized protein	757	880	828	848	GYGAYPSTFPAQAFPQQNYAQ	21	88.7402
A0A3Q7ETX7	Uncharacterized protein	163	229	198	218	NGLLINQIAANNMLNVVGATA	21	88.6288
A0A3Q7II35	Uncharacterized protein	1	93	21	41	SGFGYYSGYYGGNGYVSGSFG	21	88.3739
A0A3Q7FN39	HTH myb-type domain-containing protein	127	265	216	236	IQNAIINNYNLNVNNVTTYSS	21	87.4184
A0A3Q7F0L2	RRM domain-containing protein	127	198	141	161	GGYSYGNYGGGGNYGSNNSYP	21	87.1476
A0A3Q7H144	NOT2_3_5 domain-containing protein	344	481	439	459	GIGSYDQLIQQYQQQTQSQYR	21	87.0999
A0A3Q7JVW5	AP2/ERF domain-containing protein	149	254	182	202	QPNLYQQHFPNVHHYAQLLRD	21	86.8769
A0A3Q7F2T0	GIP1_N domain-containing protein	622	833	685	705	ASVASAYGGFGNTASIPGNFP	21	86.3036
A0A3Q7JVW5	AP2/ERF domain-containing protein	149	254	204	224	SNNNIDNMMNFGVSDQSSFYH	21	84.1695
A0A3Q7IB06	Uncharacterized protein	270	390	339	359	GSGNYGVFGNNNANWGSLISV	21	83.3572
A0A3Q7GQ19	KIX_2 domain-containing protein	103	520	383	402	QQNNFQNMHQQQLGSQSSIA	20	93.913
A0A3Q7HEE8	RING-type domain-containing protein	462	593	469	488	LQGNYVGQAYQFPGNPWLNM	20	92.3077
A0A3Q7I6J9	VQ domain-containing protein	68	160	88	107	NNQQILNPNTYNIQFQAQSV	20	91.3378
A0A3Q7FY57	Histone acetyltransferase	181	289	205	224	QQSTSNFSINSGGNNLVPSM	20	89.6321
K4BC41	Uncharacterized protein	194	261	198	217	QGFAFRNNTYRQNYIPTLIS	20	88.3779
A0A3Q7IT23	Uncharacterized protein	195	291	255	274	MDSTLNLNYGGNGNFGSNYG	20	87.0569
A0A3Q7FY78	Uncharacterized protein	62	128	104	123	VGSSFSYNISQTDNNFSSGL	20	86.9398
A0A3Q7JAK1	Reverse transcriptase Ty1/copia-type domain-containing protein	96	156	118	137	GMSVIQDQYSQILQMLGHTN	20	85.7023
A0A3Q7EXZ1	Uncharacterized protein	167	245	169	188	NYGYSNRFNQNRNANYSTQT	20	83.7625
A0A3Q7IJR5	BHLH domain-containing protein	72	146	122	141	LASNLMRQNSSPAGLFSQLN	20	81.8729
B2ZP48	APETALA2-like protein	322	401	362	380	GTSNFQNNYEIIATAAASS	19	95.8986
A0A3Q7H2J5	Alba domain-containing protein	424	528	463	481	AQAVFNAGNEENGGYSNWG	19	93.3286
A0A3Q7JDA4	BHLH domain-containing protein	9	119	75	93	RLNLSNFDHQIKGNFPNTS	19	93.135
G3BGW2	TCP transcription factor 23	247	311	275	293	ATTLYMMTNNNNNNNNNSS	19	91.9732
A0A3Q7EA25	Uncharacterized protein	346	439	390	408	RNQYYDQSGNYQQRNYNNY	19	91.0755
A0A3Q7F6R2	Uncharacterized protein	312	390	328	346	MQQWICSQAGNYQFDNSSL	19	90.5122
A0A3Q7HRG9	Uncharacterized protein	766	1022	881	899	GMGNISNNIAALGGLSNVM	19	90.2834
A0A3Q7IH05	BZIP domain-containing protein	129	194	167	185	LLSKFSESNMLNVVNVKSS	19	87.6254
A0A3Q7JBN5	Uncharacterized protein	336	396	351	369	NGGYYGRQNYGGYGYGASQ	19	87.467
A0A3Q7GL62	Auxin response factor	424	747	436	454	MIPNYMNSLSGSALQNLAG	19	87.4142
A0A3Q7EM67	NUFIP1 domain-containing protein	1	376	82	100	LGQNIVNPPQFLNQNVGFG	19	87.2382
A0A3Q7I7A5	Uncharacterized protein	875	1036	882	900	NDAQYLAILQNNAYAFPIP	19	86.0588
A0A3Q7G1V6	Reverse transcriptase Ty1/copia-type domain-containing protein	1	106	63	81	QQVLQMMNKSLIHEGNTIP	19	85.2843
A0A3Q7FQM1	Dof-type domain-containing protein	148	300	197	215	QLGVISGTNNNNNQFGNFN	19	84.8442
A0A3Q7FCM8	Uncharacterized protein	403	496	450	468	QQENENSASHTIQNENNSS	19	84.6682
A0A3Q7GW71	Uncharacterized protein	789	961	838	856	GATSFNQIQDHNLNLQAQG	19	84.6506
A0A3Q7HRK9	Helicase ATP-binding domain-containing protein	1047	1274	1227	1245	SQSLLNPLYSQPFGHYNTQ	19	83.7881
A0A3Q7J3B1	Uncharacterized protein	190	475	368	386	GYGGYAGNEGAYGNQSGYG	19	82.3799
A0A3Q7GW71	Uncharacterized protein	789	961	862	880	LPSTINSQGTQLSAQPHID	19	82.3799
A0A3Q7J3J8	C3H1-type domain-containing protein	196	372	344	362	PSSIFASSGRNLFSTSTTS	19	82.3271
A0A3Q7HEE8	RING-type domain-containing protein	462	593	516	534	GGYVIGAGNMAMQGYQIPS	19	80.7428
A0A3Q7HNU6	Uncharacterized protein	571	768	573	590	QQQAYQQNMQQAQQQSLP	18	96.99
A0A3Q7HGR6	Uncharacterized protein	69	158	77	94	SSQYFQNNTNFINNPFIP	18	93.0881
A0A3Q7H5M1	Uncharacterized protein	275	346	287	304	LVQNSIADATSSMQNTAA	18	91.3229
A0A3Q7FZ00	PB1 domain-containing protein	419	682	465	482	HQQMYQPQQYVHASQYIH	18	89.8365
A0A3Q7HC54	Auxin response factor	435	567	463	480	QAAVYGQLQQQQVLSAST	18	89.0375
A0A3Q7E9K6	Uncharacterized protein	1	73	19	36	SMFNLNFFQNNNNNNNIV	18	88.9446
A0A3Q7IXN9	Uncharacterized protein	1	62	4	21	PYTNYFHGWFNNFNPIYH	18	88.5916
A0A3Q7J235	NOT2_3_5 domain-containing protein	348	469	390	407	TGVSFSNINNQDLLSLHG	18	87.997
A0A3Q7H9E8	BHLH domain-containing protein	440	517	488	505	QPINIFGLGSHTAQQTQQ	18	87.291
A0A3Q7FW01	TFIID_20kDa domain-containing protein	13	331	262	279	GQSAIMQNNSSQQQWLKP	18	87.2166
A0A3Q7I248	Auxin response factor	430	712	442	459	MQPNYLHSLSGSVLQNVG	18	86.9565
A0A3Q7J2D8	Uncharacterized protein	57	156	57	74	MGANYLHNNNPYANNLTQ	18	86.9379
A0A3Q7HF70	Uncharacterized protein	153	440	165	182	YSDNYNYDSHSKNYNNND	18	86.6592
A0A3Q7HN24	Uncharacterized protein	256	447	307	324	AQSGYLGTSYDQQQGYSD	18	86.3062
A0A3Q7IWI2	Uncharacterized protein	385	765	644	661	QPLAYAQAAPVGGYSSYP	18	85.3958
A0A3Q7JC31	Uncharacterized protein	133	192	151	168	SLQNYHIAQGSHFANNAQ	18	85.2471
O22299	Homeobox protein knotted-1-like LET6	24	95	67	84	SNNNILFLPFMDNNNNNN	18	85.21
A0A3Q7J334	Arf-GAP domain-containing protein	541	691	649	666	GVASFGFDGVAFGGLNSN	18	84.4853
A0A3Q7HIR4	Uncharacterized protein	62	171	127	144	PEYNYGYEGHHNYQYPFR	18	84.3924
A0A3Q7HLX1	Reverse transcriptase Ty1/copia-type domain-containing protein	13	100	78	95	SSVNTNAKSFGTSSNNFS	18	84.2809
A0A3Q7EFL8	Uncharacterized protein	1	65	35	52	KTSSYSSSSSSYTYSSTQ	18	83.9465
A0A3Q7FN39	HTH myb-type domain-containing protein	127	265	170	187	VQPHYLSIDNSFLFSQTN	18	83.6492
A0A3Q7FH75	C2 domain-containing protein	159	279	252	269	QQGSYGSQGSYGQQGSYG	18	83.3891
A0A3Q7JG25	TF-B3 domain-containing protein	246	308	280	297	PASSYNNNHHYNTDMDYS	18	82.1628
K4D2I7	BTB domain-containing protein	412	494	435	452	GNNNLNLDSRMVYLNLGA	18	81.4381
A0A3Q7H0K4	Dof-type domain-containing protein	193	311	224	241	MGFQIGNSTNTNNTNNLP	18	80.9179
A0A3Q7IB06	Uncharacterized protein	270	390	277	294	GYGRILNPYFGANSSRYT	18	80.2676
A0A3Q7IP86	RING-type E3 ubiquitin transferase	1	78	44	61	YQQNRNTTPYYQYPGYYP	18	80.2676
A0A3Q7J6B0	Uncharacterized protein	171	354	236	253	NFSPFLNTANQLAASHLG	18	80.2676
A0A3Q7H2J5	Alba domain-containing protein	424	528	434	450	QQTNYYNNNNNYAPRYS	17	95.4948
A0A3Q7ERD6	J domain-containing protein	335	481	460	476	NVNNEVFFGNNQNHSVS	17	93.9209
A0A3Q7ES07	Uncharacterized protein	120	179	154	170	GRSTYQEHYGYFQSSLL	17	90.0649
A0A3Q7ERD6	J domain-containing protein	335	481	382	398	NAGLFGNNQNHSASISK	17	89.6321
A0A3Q7ERD6	J domain-containing protein	335	481	402	418	NAGLFGNNQNHSASISK	17	89.6321
A0A3Q7FUU5	PUM-HD domain-containing protein	342	437	407	423	TAAAYMASGNPYYSNLS	17	87.9008
A0A3Q7FSP8	PB1 domain-containing protein	443	547	464	480	NQQQFVPANAHYIQHTA	17	87.0549
A0A3Q7HMR5	Uncharacterized protein	1	104	13	29	SSQLFIQNPNGNSSNMF	17	86.9565
A0A3Q7FAR1	WRKY domain-containing protein	315	433	345	361	PYNNFSNLRTNILNSSD	17	86.7401
A0A3Q7FFH4	Auxin response factor	535	645	535	551	NQQYQAMLASGLQNFGS	17	86.6614
A0A3Q7FHL8	Uncharacterized protein	560	727	609	625	ASSSFNNSNNSQSSLLQ	17	86.6221
A0A3Q7FV08	Btz domain-containing protein	423	502	438	454	PNVNYQSPVINNQFNRA	17	86.0712
A0A3Q7EM67	NUFIP1 domain-containing protein	1	376	61	77	QLLGYQVNQMNNANFQQ	17	85.2056
A0A3Q7HYF2	LisH domain-containing protein	302	403	321	337	QQQALAQAQAQGNLNSP	17	85.1859
A0A3Q7I850	Alba domain-containing protein	118	244	143	159	GKQAYVPSDFNQDSYDV	17	84.9892
A0A3Q7EE74	Uncharacterized protein	377	584	442	458	SNALFGQRNQVQMSHSA	17	84.9498
A0A3Q7JFQ6	RRM domain-containing protein	122	227	159	175	GGGNYGASGYGSSGNYG	17	84.7138
A0A3Q7EJU7	Uncharacterized protein	806	996	835	851	YAENYQQPFSSSYSGFG	17	84.2219
A0A3Q7FI77	Uncharacterized protein	388	478	400	416	MQSLLSNPQYMNQVLGM	17	84.2219
A0A3Q7IB89	Uncharacterized protein	1	83	62	78	GLDIYENSNNNNNNNNN	17	83.1596
A0A3Q7FB39	Uncharacterized protein	183	253	219	235	NLVNGNTCNVISNGYYP	17	82.6677
A0A3Q7I160	Uncharacterized protein	331	416	392	408	GTSSYSGFGNSSGSYMN	17	82.5103
A0A3Q7JPH0	LEA_2 domain-containing protein	1	67	46	62	GSAVYYQNNPYYQPNHY	17	81.8021
A0A3Q7FVJ8	Peptidase S59 domain-containing protein	353	585	535	551	GSNLFSSAPLLNTSSTM	17	81.5267
A0A494G9C9	Uncharacterized protein	1	145	38	54	SQQSYSWVDGNTQVHHQ	17	80.9365
A0A3Q7F5U9	Uncharacterized protein	75	173	101	117	DQMNFPQGNLVHCYNHN	17	80.602
A0A3Q7J364	Uncharacterized protein	298	357	328	344	AFQGYPMQGVPYYPAYP	17	80.4053
A0A3Q7GBL4	FYVE-type domain-containing protein	1	168	147	163	YPSVYSTPNYDNTGKFD	17	80.2676
A0A3Q7IKW6	Arf-GAP domain-containing protein	564	650	629	644	NDAFYAPARSNSFSSV	16	96.99
A0A3Q7GDA6	Uncharacterized protein	339	428	408	423	GGGNYSYYASGDQAGN	16	96.3838
A0A494G9Z4	Uncharacterized protein	1	88	68	83	GMSYYNYYPTYGGYNS	16	92.0778
A0A3Q7JRA8	ENTH domain-containing protein	547	616	592	607	QNSHFNHSTNNFLYDQ	16	92.036
A0A3Q7IB89	Uncharacterized protein	1	83	8	23	TCNSFSNYSAKNSNYD	16	91.7015
A0A3Q7H5E2	TF-B3 domain-containing protein	210	315	243	258	IQGYFGDLNSNGSLFV	16	90.5518
A0A3Q7F467	Uncharacterized protein	134	276	137	152	NNQFYSGPTNYRSNSN	16	90.2801
A0A3Q7GBC2	C2 domain-containing protein	159	271	162	177	GFNLTNGYKPASAYLQ	16	88.9005
A0A3Q7H9U7	Uncharacterized protein	1	156	96	111	SSQAIQMSYNQSSISQ	16	88.8587
A0A3Q7GFB5	WRKY transcription factor 72A	376	443	406	421	SSTNILNFSSFESNHL	16	88.3988
A0A3Q7FWR2	Uncharacterized protein	298	530	346	361	HQQQILAQQQLRQASM	16	88.2525
A0A3Q7GKV5	PCI domain-containing protein	68	214	194	209	AASQYQQQYKQWADYY	16	87.7926
A0A3Q7J235	NOT2_3_5 domain-containing protein	348	469	441	456	GIGSYDQLIQAQQYQQ	16	87.709
A0A3Q7FW01	TFIID_20kDa domain-containing protein	13	331	154	169	AAVAQFNLQSQFLNSP	16	87.6045
A0A3Q7J6B0	Uncharacterized protein	171	354	173	188	QQHEYQQQTLNQHYSS	16	87.3537
A0A3Q7ERD6	J domain-containing protein	335	481	442	457	NEGLFGSNQNQSANTS	16	87.291
A0A3Q7EM67	NUFIP1 domain-containing protein	1	376	260	275	NSFGFAQQAQTQNFNA	16	86.9983
A0A3Q7GS27	Peroxin-13	79	188	112	127	YGSTYGSGLYGNSMYR	16	86.852
A0A3Q7G7X3	5'-3' exoribonuclease	995	1109	1025	1040	QQSRYSSYPNYHEPYE	16	86.6221
A0A3Q7GEG2	Uncharacterized protein	85	157	137	152	GTVLTQHFTPNQYQQV	16	86.5803
A0A3Q7I6R1	C2H2-type domain-containing protein	266	400	298	313	GLQLSSNIPSNFNYLQ	16	86.5176
A0A3Q7JFQ6	RRM domain-containing protein	122	227	191	206	GESNFGFGTSGDNYAS	16	86.2876
A0A3Q7F2T0	GIP1_N domain-containing protein	622	833	788	803	GYPNFYHSQAGISLEH	16	86.2876
A0A3Q7F5B5	Uncharacterized protein	24	94	67	82	SSNNILFLPFMDNNNN	16	85.6814
A0A3Q7FTE9	Uncharacterized protein	137	226	176	191	TMAAFSQANSSDWLSG	16	85.4515
A0A3Q7FFB2	Uncharacterized protein	900	977	940	955	DPNLYYGGYAGYGNYP	16	85.3052
A0A3Q7I160	Uncharacterized protein	331	416	365	380	QGMNFNDTFFNTTQIQ	16	84.6572
A0A3Q7FUU5	PUM-HD domain-containing protein	342	437	363	378	VQANTLGTNTLQSSLA	16	84.6154
A0A3Q7GF37	PB1 domain-containing protein	413	643	623	638	PAVSFAETSSQLSAEN	16	82.9431
A0A3Q7ED53	YTH domain-containing protein	274	343	322	337	YPNKYYGQFGNSFNSG	16	82.4624
A0A3Q7HWE3	C2H2-type domain-containing protein	200	359	213	228	GVSQIGTSFAQDFTSM	16	81.898
A0A3Q7I2E5	RING-type domain-containing protein	182	663	201	216	NQQTSASSQALATASA	16	81.2709
A0A3Q7EC65	Uncharacterized protein	1	76	18	33	QNQMISMSQPQILNPQ	16	80.7274
A0A3Q7JDH7	Uncharacterized protein	333	670	477	492	QQQGYSSTAGYGNASN	16	80.5811
A0A3Q7JEY3	Uncharacterized protein	332	458	375	390	MGAVIASQEGASSSTA	16	80.4139
A0A3Q7I0C0	Uncharacterized protein	192	289	205	220	PQLSYQQLQVAQFQRL	16	80.3512
A0A3Q7ES07	Uncharacterized protein	120	179	120	134	SNNNFSNINNNNNTK	15	96.4548
A0A3Q7EK20	Uncharacterized protein	1	143	23	37	QIQAYDPSMYAQYPQ	15	96.3211
A0A3Q7F467	Uncharacterized protein	134	276	155	169	QQQQYYHGVSDFSTK	15	95.9643
A0A3Q7EM67	NUFIP1 domain-containing protein	1	376	144	158	GIQNSNIALNNAHFG	15	91.4827
A0A3Q7I4K4	Alba domain-containing protein	118	271	182	196	GYGNYQENGDYSNWG	15	91.1037
A0A3Q7IZD5	Uncharacterized protein	84	156	114	128	YQQFFGLQQAQVALP	15	90.9699
A0A3Q7EX01	VQ domain-containing protein	1	66	22	36	PYNNYQQTQFEQPIN	15	87.9599
A0A3Q7FHL8	Uncharacterized protein	560	727	676	690	QQQMIQQLLQDMNTN	15	87.5139
A0A3Q7I6R1	C2H2-type domain-containing protein	266	400	275	289	GMFSITSGNLFGNSP	15	87.1349
A0A3Q7E8Q1	SF1-HH domain-containing protein	293	489	306	320	LQSHFQPYQGQWFPG	15	86.7781
A0A3Q7HFL8	Uncharacterized protein	231	351	293	307	QYPNFQSYPSFSESS	15	86.689
A0A3Q7JVW5	AP2/ERF domain-containing protein	149	254	163	177	QQQHYAFNNNNNNIP	15	86.466
A0A3Q7GL62	Auxin response factor	424	747	533	547	TQVHTQHIQAQSLGQ	15	86.2876
A0A3Q7GWN7	NAC domain-containing protein	169	234	169	183	QNAYYIRGANTTNYR	15	86.2207
A0A3Q7GF37	PB1 domain-containing protein	413	643	491	505	GQGYSLPLQQTNYTE	15	86.087
A0A3Q7J1A7	Uncharacterized protein	943	1126	994	1008	GQQLTGGTYLHGMYA	15	85.641
A0A3Q7ERP5	Homeobox domain-containing protein	35	190	157	171	SFGSFTAAREIVSSP	15	85.2174
A0A494G945	Dof-type domain-containing protein	1	63	2	16	VFSSIQAYLDSSNWQ	15	84.9498
A0A3Q7HS16	Uncharacterized protein	382	613	404	418	RQQSFTPTQSALYPN	15	84.1918
A0A3Q7IF58	Uncharacterized protein	83	157	105	119	RQQSFTSTLSALYPN	15	84.0357
A0A3Q7FVJ8	Peptidase S59 domain-containing protein	353	585	357	371	GGINFGSSAFASSST	15	83.6566
A0A3Q7HRG9	Uncharacterized protein	766	1022	995	1009	TGLSILGSLNRGNIN	15	83.456
A0A3Q7J3J8	C3H1-type domain-containing protein	196	372	272	286	SASSFSQLGTILNTG	15	83.2107
A0A3Q7I248	Auxin response factor	430	712	682	696	QQMTINNSQSNLRFA	15	82.8763
A0A3Q7EM67	NUFIP1 domain-containing protein	1	376	226	240	GLVNANVAAQQSKSG	15	82.6087
A0A3Q7ERD6	J domain-containing protein	335	481	422	436	DEGLFGNNQNQSAST	15	82.6087
A0A3Q7IKW6	Arf-GAP domain-containing protein	564	650	579	593	QTTNYGMTISGGAYA	15	81.8952
A0A3Q7J334	Arf-GAP domain-containing protein	541	691	548	562	FAMQYNMSMATNAFP	15	81.7391
A0A3Q7HKC7	C2 domain-containing protein	178	238	206	220	YGYGYNPIIQQQYQN	15	81.0033
A0A3Q7ERP5	Homeobox domain-containing protein	35	190	103	117	NNESFSGLHGFLARS	15	80.2676
A0A3Q7ESQ1	DYW_deaminase domain-containing protein	69	254	157	170	NVNQWNYQNQGFRQ	14	96.3211
A0A3Q7EM67	NUFIP1 domain-containing protein	1	376	335	348	QTQNFNAPASTNTQ	14	95.6522
A0A3Q7ITU5	MADS-box domain-containing protein	210	294	211	224	MGNNYGIIDSSTTM	14	93.5499
A0A3Q7I850	Alba domain-containing protein	118	244	180	193	GYGNYYQDDGGYYN	14	93.0721
A0A3Q7JG25	TF-B3 domain-containing protein	246	308	261	274	AGQHYYQYQVHYSN	14	92.6183
A0A3Q7JDH7	Uncharacterized protein	333	670	448	461	QGQAYAQDGYGGYH	14	91.9732
A0A3Q7GY07	RRM domain-containing protein	426	569	523	536	GNGAYAYGNASADN	14	91.8777
K4BAA9	Uncharacterized protein	198	281	242	255	SNSFIMKQNNNNNN	14	90.9699
A0A3Q7F493	Uncharacterized protein	951	1191	1057	1070	QQQQYFQQIQSTQY	14	90.6116
A0A3Q7FKI0	Uncharacterized protein	1	96	78	91	VNVNIKVNINVNLN	14	90.4921
A0A3Q7G6L3	HSF_DOMAIN domain-containing protein	118	185	157	170	DDQLYQQQNINWCD	14	89.3932
A0A3Q7EV01	Uncharacterized protein	151	235	207	220	KNSEIYQQQQQIDS	14	88.9871
A0A3Q7ERP5	Homeobox domain-containing protein	35	190	119	132	PYGFYNPANDITAA	14	87.9599
B2ZP48	APETALA2-like protein	322	401	383	396	PQQIIRTQNNGFHH	14	87.2193
A0A3Q7GY07	RRM domain-containing protein	426	569	500	513	GSGYWNSGNISNDE	14	87.1954
A0A3Q7FSP8	PB1 domain-containing protein	443	547	518	531	QTQQYNLTVQSNVA	14	87.0521
A0A3Q7F3R9	Dof-type domain-containing protein	335	441	343	356	SSSNYGHGGFNPIK	14	86.9565
A0A3Q7HH56	Uncharacterized protein	98	223	179	192	ETGNFNHNMQSVSS	14	86.9565
A0A3Q7IAL8	BED-type domain-containing protein	494	629	583	596	PNQNYASGGNHYQN	14	86.7893
A0A3Q7GB54	Uncharacterized protein	113	223	150	163	MNQQYLTSQAGHSV	14	86.5982
A0A3Q7HWE3	C2H2-type domain-containing protein	200	359	242	255	RLSLWLNQANNNMS	14	86.0248
A0A3Q7INH4	Homeobox domain-containing protein	26	89	26	39	NYFYNNSNSSFLLN	14	85.8576
A0A3Q7G1V6	Reverse transcriptase Ty1/copia-type domain-containing protein	1	106	88	101	TTGTFAGHYQFTPS	14	85.6665
A0A3Q7F8E6	Uncharacterized protein	383	481	395	408	MQSLLSNPQYMNQM	14	85.2843
A0A3Q7FI77	Uncharacterized protein	388	478	449	462	VQQLMTFQQGLASQ	14	85.1409
A0A3Q7H760	ENTH domain-containing protein	449	555	470	483	QNVGYDPFYVSNMV	14	85.0454
A0A3Q7JD13	5'-3' exoribonuclease	1024	1116	1089	1102	GYQPYSSGNQFSAF	14	84.5198
A0A3Q7G2A7	Uncharacterized protein	75	176	158	171	VQQNSTQTFGQLHN	14	84.0898
A0A3Q7G2B2	MADS-box domain-containing protein	144	205	187	200	VQQNSTQTFGQLQN	14	84.0898
A0A3Q7F2T0	GIP1_N domain-containing protein	622	833	715	728	TNLSYDDVLSSQYK	14	84.0182
A0A3Q7HBC0	GIP1_N domain-containing protein	670	767	673	686	NYIPYAHYFSPYYV	14	83.7793
A0A3Q7GM41	Uncharacterized protein	420	566	437	450	HAAAIRQSQQILRM	14	83.612
A0A3Q7HHZ2	Uncharacterized protein	1805	1895	1809	1822	QTASISVMTTNSSN	14	83.3731
A0A3Q7GET7	Uncharacterized protein	121	181	161	174	AAALSMSQFQSLPS	14	82.9431
A0A3Q7FBF1	RRM domain-containing protein	172	333	281	294	PNINYSGQGSSFSG	14	82.6087
A0A3Q7IWI2	Uncharacterized protein	385	765	668	681	EQQATNNAGYGYQG	14	82.2742
A0A3Q7FTE9	Uncharacterized protein	137	226	197	210	AAVTSQAPNISINS	14	82.1548
A0A3Q7GBL4	FYVE-type domain-containing protein	1	168	9	22	SNPYYNYPNSGHIS	14	81.5576
A0A3Q7HH56	Uncharacterized protein	98	223	153	166	GTGNFYHNMQSIPS	14	81.4381
A0A3Q7EY87	HTH La-type RNA-binding domain-containing protein	174	286	233	246	FEVETVHNNSVKSG	14	80.9365
A0A3Q7GET7	Uncharacterized protein	121	181	131	144	HQQVLAQLTSQASQ	14	80.8887
A0A3Q7EE74	Uncharacterized protein	377	584	513	526	NQQPFQQQSVQHLQ	14	80.2676
A0A3Q7FAR1	WRKY domain-containing protein	315	433	325	338	NFPNYHHNLAPNYH	14	80.2676
A0A3Q7G5S8	VQ domain-containing protein	505	578	560	573	SISQFQMTSSLNNS	14	80.2676
A0A3Q7GSY6	Uncharacterized protein	332	479	376	389	GAVVSSQDGASSSA	14	80.2676
A0A494G9Z4	Uncharacterized protein	1	88	8	21	YSGFYPSYGYGYGM	14	80.2676
A0A3Q7F493	Uncharacterized protein	951	1191	1029	1041	SQQYYQQQQLIQQ	13	97.9933
A0A3Q7FA76	DUF1421 domain-containing protein	251	458	387	399	SQQLYGTPPNIFE	13	96.99
A0A3Q7I4K4	Alba domain-containing protein	118	271	153	165	RGVYYAGNEDSYG	13	96.99
A0A3Q7J6R4	Uncharacterized protein	512	582	565	577	QAVGINNIASSAS	13	95.6779
A0A3Q7GNN8	HMA domain-containing protein	201	281	222	234	SCYNYYGQYGNTG	13	92.3077
A0A3Q7I248	Auxin response factor	430	712	648	660	VSQNFSRSLATSQ	13	91.6388
A0A3Q7GQ19	KIX_2 domain-containing protein	103	520	253	265	TTQQYMYQQQLHQ	13	89.9408
A0A3Q7HFJ2	RRM domain-containing protein	72	194	177	189	TQSAYPTSSYSYP	13	89.2205
A0A5H1ZRW1	WRKY domain-containing protein	441	520	503	515	SQDNIFQSYLQKN	13	89.1948
A0A3Q7FYJ5	HMA domain-containing protein	279	356	316	328	GTGNIINDNYTYQ	13	89.1948
A0A3Q7H9E8	BHLH domain-containing protein	440	517	450	462	MCQNSMLNQVNYQ	13	88.9118
A0A3Q7FHW9	Uncharacterized protein	85	157	140	152	LAQHFTPNQYQQV	13	88.886
A0A3Q7IBC7	Reverse transcriptase Ty1/copia-type domain-containing protein	85	157	140	152	LAQHFTPNQYQQV	13	88.886
A0A3Q7IJC3	Uncharacterized protein	297	401	302	314	NANLLQHNILSLP	13	88.6802
A0A3Q7FQ87	Uncharacterized protein	177	353	262	274	NPLLYSTSTGSIP	13	88.6288
A0A3Q7ERD6	J domain-containing protein	335	481	365	377	NEGLFGNNQNHSG	13	87.291
Q8GZE8	Dehydration-responsive element binding protein 3	1	63	2	14	NSQIFSTGFSGYG	13	87.2395
A0A3Q7HQT4	Replication protein A subunit	751	856	833	845	QSQAYGSGFGNRA	13	86.9565
A0A3Q7HRG9	Uncharacterized protein	766	1022	833	845	QALQISQGLLTGV	13	86.7507
A0A3Q7HYF2	LisH domain-containing protein	302	403	307	319	NIQNQNQYLLASQ	13	85.9275
A0A3Q7GNN8	HMA domain-containing protein	201	281	246	258	SAGTIWSNDNIPS	13	85.7474
A0A3Q7FDQ3	WRKY domain-containing protein	273	353	275	287	NNVPYIPSFNNYP	13	85.6702
A0A3Q7FFH4	Auxin response factor	535	645	623	635	HQHSYQDAYQIPN	13	85.2071
A0A3Q7FWR2	Uncharacterized protein	298	530	465	477	AAANLSDQMFNMG	13	84.9498
A0A3Q7ESQ1	DYW_deaminase domain-containing protein	69	254	78	90	AQQWNNQTQNYPN	13	84.744
Q00LP0	GRAS10	60	175	158	170	GIQNYSTGVSSLN	13	84.744
Q6QPK1	AREB	183	255	189	201	TGLAFGYHQANSR	13	84.6154
A0A3Q7HT01	Uncharacterized protein	93	153	136	148	LSQHFTPNQYQQV	13	83.9979
A0A3Q7GD84	BURP domain-containing protein	145	296	256	268	ENQNFTSYGFNGN	13	83.8436
P93218	Polygalacturonase non-catalytic subunit AroGP3	166	317	277	289	ENQNFTSYGFNGN	13	83.8436
A0A3Q7IB06	Uncharacterized protein	270	390	317	329	LWGNIGLNASASS	13	83.612
A0A3Q7ELY2	Uncharacterized protein	277	381	335	347	NAQEILQTQYARQ	13	83.5349
A0A3Q7GD84	BURP domain-containing protein	145	296	228	240	ADSQFTTYGNNTN	13	83.3805
P93218	Polygalacturonase non-catalytic subunit AroGP3	166	317	249	261	ADSQFTTYGNNTN	13	83.3805
A0A3Q7GL62	Auxin response factor	424	747	728	740	SYQLSANGSNLTG	13	82.9431
A0A3Q7GDA6	Uncharacterized protein	339	428	386	398	QPGNYYPRNYPNY	13	82.6087
A0A3Q7ENE5	C2 domain-containing protein	155	223	161	173	SGMAYNQQNSGYG	13	82.6087
A0A3Q7F1S8	Uncharacterized protein	428	502	434	446	TQLALSQNQVLQS	13	82.4543
A0A3Q7F3R9	Dof-type domain-containing protein	335	441	376	388	LLSSYPNMFGSSS	13	82.2742
A0A3Q7G979	Uncharacterized protein	158	294	254	266	GDQKFTSYGFNGN	13	82.0427
Q40161	Polygalacturonase-1 non-catalytic subunit beta	179	315	275	287	GDQKFTSYGFNGN	13	82.0427
K4C9U8	Yippee domain-containing protein	124	402	151	163	VVQNEVVNEQYPN	13	81.6054
A0A3Q7IKN0	Uncharacterized protein	99	174	125	137	PAGFYQNQQFNRA	13	80.7564
A0A3Q7J3B1	Uncharacterized protein	190	475	426	438	GNSSYGNSAWRSD	13	80.602
A0A3Q7F3L4	Uncharacterized protein	159	240	170	182	FFQNRNTNYSTQA	13	80.2676
A0A3Q7F410	Uncharacterized protein	359	444	385	397	MQQQIPNTSATLM	13	80.2676
A0A3Q7GM41	Uncharacterized protein	420	566	454	465	MQQLINSQNLTP	12	98.6622
A0A3Q7GM41	Uncharacterized protein	420	566	509	520	QQQLINSQSLTP	12	98.6622
A0A3Q7GM41	Uncharacterized protein	420	566	524	535	QQQLINSQNLTP	12	98.6622
A0A3Q7GQ15	Uncharacterized protein	137	280	213	224	EQQLFQSQQLMK	12	95.3177
A0A3Q7HIR4	Uncharacterized protein	62	171	147	158	AQDSYATNYYSG	12	92.8651
A0A3Q7F6R2	Uncharacterized protein	312	390	313	324	QAGNYQFDNSSL	12	91.9732
A0A3Q7GL62	Auxin response factor	424	747	651	662	ASQNFSRSLATN	12	91.9732
A0A3Q7HQT4	Replication protein A subunit	751	856	759	770	GNQLIGSQFAPS	12	91.9732
A0A3Q7IWI2	Uncharacterized protein	385	765	597	608	VQQTYPAYGSST	12	91.9732
A0A3Q7FN39	HTH myb-type domain-containing protein	127	265	240	251	MPNAYVGNVTIN	12	91.6388
A0A3Q7EN51	C2H2-type domain-containing protein	246	355	339	350	VLQNEQGWFNNN	12	91.4158
A0A3Q7FB39	Uncharacterized protein	183	253	237	248	NGVVINNGLQEY	12	91.1093
A0A3Q7FBF1	RRM domain-containing protein	172	333	236	247	QTNNYGGGFSSG	12	90.9699
A0A3Q7HBC0	GIP1_N domain-containing protein	670	767	690	701	AIHQFLSNGAFP	12	90.5797
A0A3Q7EJU7	Uncharacterized protein	806	996	860	871	PQQNIQQPNMFL	12	89.9666
A0A3Q7GM41	Uncharacterized protein	420	566	538	549	QQQLINSQNLTQ	12	89.9666
A0A3Q7IZT1	Uncharacterized protein	1	86	58	69	GSGYYQNPPNYG	12	89.9666
A0A3Q7FW43	C2H2-type domain-containing protein	144	280	264	275	TMFNLNFFQNNL	12	89.7436
A0A3Q7IZM8	Uncharacterized protein	757	880	799	810	QQAAYGAYGSYG	12	89.4649
A0A3Q7ID17	GATA transcription factor	90	164	105	116	HLNNTNTILHSK	12	89.4649
A0A3Q7EZV2	AP2/ERF domain-containing protein	133	198	174	185	NENNSFVFLNDD	12	89.4091
A0A3Q7HGR6	Uncharacterized protein	69	158	132	143	SFNNYNNINPIS	12	89.2977
A0A3Q7ESQ1	DYW_deaminase domain-containing protein	69	254	207	218	NQWNNQNQNYAP	12	89.1304
A0A3Q7JMA4	RRM domain-containing protein	195	276	246	257	AAAAFYPYMNFG	12	88.9911
A0A3Q7IB08	Uncharacterized protein	180	265	249	260	SSSNILNFNSQN	12	88.9632
A0A3Q7FW01	TFIID_20kDa domain-containing protein	13	331	70	81	SASNFQMQQNLQ	12	88.9632
A0A3Q7FZ00	PB1 domain-containing protein	419	682	602	613	HQQQYVGYSQIH	12	88.9632
A0A3Q7G298	Reverse transcriptase Ty1/copia-type domain-containing protein	46	141	125	136	AQMTFGNDNSLF	12	88.6566
A0A3Q7FI33	WRKY domain-containing protein	395	467	440	451	NQSKFSGLQISQ	12	88.1271
A0A3Q7IG74	Reverse transcriptase Ty1/copia-type domain-containing protein	1	79	60	71	NGGYYGFESNSG	12	87.9599
A0A3Q7FY57	Histone acetyltransferase	181	289	181	192	NSGNFVRTTNFP	12	87.6254
A0A3Q7GM41	Uncharacterized protein	420	566	468	479	QQQLISSQNLTP	12	87.5697
A0A3Q7GM41	Uncharacterized protein	420	566	482	493	QQQLISSQNLTP	12	87.5697
A0A3Q7G2B2	MADS-box domain-containing protein	144	205	145	156	SSSNYTYTPSFA	12	87.3467
A0A3Q7GIV5	GYF domain-containing protein	808	894	853	864	DLEHFMVLQLQQ	12	87.291
A0A3Q7HFM8	H/ACA ribonucleoprotein complex non-core subunit NAF1	538	771	663	674	VPGYINGSPNFN	12	87.291
A0A3Q7HFM8	H/ACA ribonucleoprotein complex non-core subunit NAF1	538	771	718	729	VPGYINGSPNFN	12	87.291
A0A3Q7I6R1	C2H2-type domain-containing protein	266	400	379	390	NYDNFQMQQDSN	12	86.9565
A0A3Q7H6C5	HMA domain-containing protein	81	249	111	122	RQMAILRQQAEA	12	86.6221
A0A3Q7GFB5	WRKY transcription factor 72A	376	443	387	398	NYRTIANSNNYP	12	86.3712
A0A3Q7EZV2	AP2/ERF domain-containing protein	133	198	139	150	NNTHFNFNTHIN	12	85.9532
A0A3Q7H1N5	Uncharacterized protein	201	352	319	330	MNAAIQGLVEGA	12	85.9532
A0A3Q7FHL8	Uncharacterized protein	560	727	652	663	QQQLLSSGLLSQ	12	85.4515
A0A3Q7H0G7	Dirigent protein	149	209	193	204	GLPAINLQQLGS	12	85.4515
A0A3Q7G7X3	5'-3' exoribonuclease	995	1109	996	1007	QNVGYSYSSHTN	12	84.7826
A0A3Q7I248	Auxin response factor	430	712	620	631	QQSLLAQQSLLQ	12	84.7269
A0A3Q7IJC3	Uncharacterized protein	297	401	318	329	NNQYLNWDIALP	12	84.6711
A0A3Q7F833	Uncharacterized protein	148	281	178	189	MQSQFSAARATS	12	84.6154
A0A3Q7HHF6	BHLH domain-containing protein	147	246	180	191	SVNDYNKQLFSG	12	84.5596
A0A3Q7IBU7	Uncharacterized protein	1222	1283	1267	1278	PVVMFYPYDHNS	12	84.476
A0A3Q7H144	NOT2_3_5 domain-containing protein	344	481	362	373	GGFNLGGTYSSL	12	83.835
A0A3Q7FSX7	Uncharacterized protein	203	267	251	262	RQQQIQLEARQQ	12	83.6678
A0A3Q7FCN8	C2 domain-containing protein	128	238	160	171	PAAAYQTLSPYP	12	83.5284
A0A3Q7G298	Reverse transcriptase Ty1/copia-type domain-containing protein	46	141	82	93	QQQNIMIDVHEN	12	83.2776
A0A3Q7F7G2	DNA-directed RNA polymerase subunit	1525	1828	1525	1536	QFSPYVGGMAFS	12	82.9431
A0A3Q7G1V6	Reverse transcriptase Ty1/copia-type domain-containing protein	1	106	1	12	MTTNYNSQFNNP	12	82.9431
A0A3Q7FSX7	Uncharacterized protein	203	267	203	214	SGNLFGGQQISH	12	82.9153
A0A3Q7GAV8	Uncharacterized protein	477	552	536	547	SQNVYGNSVTTM	12	82.2742
A0A3Q7FFB2	Uncharacterized protein	900	977	914	925	YGGYYGYSAGYD	12	82.1628
A0A3Q7HRK9	Helicase ATP-binding domain-containing protein	1047	1274	1072	1083	PNFNFSALENPN	12	81.9677
A0A3Q7HW09	Uncharacterized protein	1	71	36	47	NANRYVFAAATP	12	81.7168
A0A3Q7HHF6	BHLH domain-containing protein	147	246	162	173	DHNNWSTQKLYH	12	81.4381
A0A3Q7GUE9	Uncharacterized protein	600	816	621	632	QTVNSSNHETTS	12	80.9365
A0A3Q7HRG9	Uncharacterized protein	766	1022	868	879	AHLNTVGQNSMQ	12	80.9365
A0A3Q7EMF6	NTP_transf_2 domain-containing protein	1225	1286	1240	1251	PNVAYGMYPLTA	12	80.8528
A0A494G9C9	Uncharacterized protein	1	145	56	67	SQQSWSWQSQSV	12	80.602
A0A3Q7EQ07	Uncharacterized protein	620	910	862	873	GSQWSSAPSYMA	12	80.2676
A0A3Q7F4D3	Uncharacterized protein	390	487	409	420	HTISFDQQTNLP	12	80.2676
A0A3Q7FV08	Btz domain-containing protein	423	502	475	486	TFQATGQQFAQR	12	80.2676
A0A3Q7H9U7	Uncharacterized protein	1	156	133	144	FSSSYTVQSSSQ	12	80.2676
A0A3Q7JC00	Mediator of RNA polymerase II transcription subunit 25	659	805	717	728	QQQQIPLQQSQV	12	80.2676
A0A3Q7GM41	Uncharacterized protein	420	566	551	561	QQQLINSQNLT	11	98.6622
A0A3Q7I8E6	DUF3883 domain-containing protein	1	118	55	65	NFVNYPFQQFQ	11	98.3278
A0A3Q7EZF0	HMA domain-containing protein	189	286	254	264	QHQSYIVSYNA	11	96.8988
A0A3Q7J8E5	Uncharacterized protein	53	117	78	88	HGLNYMQSTQS	11	94.3144
A0A3Q7ERP5	Homeobox domain-containing protein	35	190	48	58	GGSNIVFFNSN	11	94.1016
A0A3Q7J2K4	Uncharacterized protein	136	212	158	168	NHQNSNYNNNS	11	92.5813
A0A3Q7EN94	HMA domain-containing protein	340	414	389	399	PTANYTASYYA	11	92.0341
A0A3Q7H204	LOB domain-containing protein	91	196	145	155	NYPNYINLKSN	11	91.4868
A0A3Q7H1N5	Uncharacterized protein	201	352	334	344	VGQTFMQGIIG	11	91.2435
A0A3Q7EK20	Uncharacterized protein	1	143	44	54	QIQSYDQSHYQ	11	90.3314
A0A3Q7J8E5	Uncharacterized protein	53	117	102	112	NLNDYMYGNQL	11	89.5409
A0A3Q7F8N2	Uncharacterized protein	421	486	455	465	NDQFSANYATA	11	88.7808
A0A3Q7F023	Uncharacterized protein	1	66	1	11	MEYNYNSWAGV	11	88.6592
A0A3Q7HSP9	Uncharacterized protein	132	206	145	155	AASSISQSQTN	11	88.6288
A0A3Q7GD84	BURP domain-containing protein	145	296	158	168	PVQSFNSYSTN	11	88.5375
P93218	Polygalacturonase non-catalytic subunit AroGP3	166	317	179	189	PVQSFNSYSTN	11	88.5375
A0A3Q7F513	Uncharacterized protein	196	339	270	280	PQQNYGSRQYA	11	88.2943
A0A3Q7HFB7	Uncharacterized protein	1	78	60	70	MSQQYVATNSS	11	87.9903
A0A3Q7EKA1	Uncharacterized protein	1052	1137	1109	1119	AGSSYSSAYSS	11	87.4734
A0A3Q7FW01	TFIID_20kDa domain-containing protein	13	331	109	119	SGGLYGQMNFG	11	87.443
A0A3Q7H0K4	Dof-type domain-containing protein	193	311	257	267	LAANTNLYPFQ	11	87.291
A0A3Q7INH4	Homeobox domain-containing protein	26	89	74	84	MNVTYHDSNNI	11	87.1389
K4BAA7	Uncharacterized protein	65	221	68	78	NNNNFGRFNQA	11	86.9869
A0A3Q7GQ15	Uncharacterized protein	137	280	180	190	ANLKFLQKNSN	11	86.9565
A0A3Q7HRK9	Helicase ATP-binding domain-containing protein	1047	1274	1213	1223	SQNHFGMSNAN	11	86.9565
A0A3Q7EYY4	FYVE-type domain-containing protein	1	97	6	16	VGSSYYHQPYL	11	86.8653
A0A494G8K5	Polyadenylate-binding protein	447	537	461	471	AGFGYQQQFMP	11	86.5613
A0A3Q7JC31	Uncharacterized protein	133	192	136	146	KNNVFSNALSS	11	86.3788
A0A3Q7H144	NOT2_3_5 domain-containing protein	344	481	389	399	GLSFSNVNNQD	11	85.6187
A0A3Q7FZ00	PB1 domain-containing protein	419	682	625	635	ATANYAYEFSD	11	85.3755
A0A3Q7I6R1	C2H2-type domain-containing protein	266	400	357	367	MQKSFVTSAMA	11	85.1323
A0A3Q7GYB9	Uncharacterized protein	36	124	51	61	SSNAYNLQISD	11	84.7674
A0A3Q7FWU8	SSXT domain-containing protein	71	153	131	141	QLSQYQQGLHS	11	84.6154
A0A3Q7GL62	Auxin response factor	424	747	499	509	AALNSLDSIMQ	11	84.6154
A0A494G8K5	Polyadenylate-binding protein	447	537	506	516	HQQQWNPGRFN	11	84.6154
A0A3Q7FFH4	Auxin response factor	535	645	584	594	QQQETMQQTIH	11	84.6154
A0A3Q7JFQ6	RRM domain-containing protein	122	227	212	222	AASNSFSFGND	11	84.4634
A0A3Q7I7A5	Uncharacterized protein	875	1036	920	930	NGSFYSSQMIH	11	84.3721
A0A3Q7J8E5	Uncharacterized protein	53	117	54	64	NTKNYNLQNSD	11	83.9769
A0A3Q7GQ19	KIX_2 domain-containing protein	103	520	210	220	VGQNLVGNAIG	11	83.3688
A0A3Q7I9U0	Ge1_WD40 domain-containing protein	1	143	33	43	TQNPINPNLIP	11	82.9431
A0A3Q7I520	Uncharacterized protein	193	326	256	266	SLASIVYGNSL	11	82.7911
A0A3Q7IAM5	Uncharacterized protein	254	319	270	280	YPGNYYPANYG	11	82.7607
A0A3Q7HQT4	Replication protein A subunit	751	856	806	816	SAGMYMSCNSC	11	82.6087
K4BAA7	Uncharacterized protein	65	221	81	91	NDNNLLVMEEN	11	82.6087
A0A3Q7JMA4	RRM domain-containing protein	195	276	199	209	PYNLYGYSPYS	11	82.4567
A0A3Q7J1A7	Uncharacterized protein	943	1126	1099	1109	QQQNTQFLNQG	11	82.1222
A0A3Q7EM67	NUFIP1 domain-containing protein	1	376	120	130	QMASYAQALSG	11	81.8486
A0A494G9Q3	Uncharacterized protein	1	94	31	41	SANAYSMSNSS	11	81.3317
A0A3Q7FN39	HTH myb-type domain-containing protein	127	265	193	203	SGKNYNSNLNV	11	81.2405
A0A3Q7G5S8	VQ domain-containing protein	505	578	546	556	PSNNIVSQFQM	11	80.9365
A0A3Q7J3J8	C3H1-type domain-containing protein	196	372	245	255	NASLSAQSPFP	11	80.9365
A0A3Q7EY87	HTH La-type RNA-binding domain-containing protein	174	286	184	194	RQANTNNVNPN	11	80.602
A0A3Q7FTT9	BHLH domain-containing protein	24	93	71	81	NNHHINNNNNN	11	80.602
A0A3Q7GEG2	Uncharacterized protein	85	157	107	117	NVVNQMQQFKG	11	80.602
A0A3Q7EQ07	Uncharacterized protein	620	910	622	632	QQQASSPSFIG	11	80.2676
A0A3Q7FWR2	Uncharacterized protein	298	530	434	444	SQMISNMSAMV	11	80.2676
A0A3Q7GQ19	KIX_2 domain-containing protein	103	520	195	205	VGQNSNLQTMQ	11	80.2676
A0A3Q7GY07	RRM domain-containing protein	426	569	451	461	GYGRFAGSYGV	11	80.2676
A0A3Q7H2H2	Two-component response regulator	489	549	520	530	SNNTFGNNLSS	11	80.2676
A0A3Q7I6J9	VQ domain-containing protein	68	160	110	120	NPLSYMFSTLG	11	80.2676
A0A3Q7IT23	Uncharacterized protein	195	291	277	286	FNSLYNGNSN	10	96.3211
A0A3Q7GP72	Uncharacterized protein	1340	1421	1342	1351	STQSIFGNST	10	95.2843
A0A3Q7EN49	Uncharacterized protein	1009	1081	1018	1027	AQQLIQNFMA	10	94.5485
A0A3Q7FM30	SWIB/MDM2 domain-containing protein	1	94	58	67	HAQAIAQAQS	10	94.3144
A0A3Q7FSP8	PB1 domain-containing protein	443	547	505	514	MDQQYQMYYV	10	93.7793
A0A3Q7HEE8	RING-type domain-containing protein	462	593	569	578	TVSTYAQMTA	10	93.311
A0A3Q7G979	Uncharacterized protein	158	294	173	182	KFTNYAANAN	10	92.6421
Q40161	Polygalacturonase-1 non-catalytic subunit beta	179	315	194	203	KFTNYAANAN	10	92.6421
A0A3Q7EZF0	HMA domain-containing protein	189	286	272	281	APAYYYVPSS	10	92.5418
A0A3Q7HQM4	Uncharacterized protein	1	133	35	44	GRQSYYSNYQ	10	92.2742
A0A3Q7G979	Uncharacterized protein	158	294	198	207	GVQKFTIYSQ	10	92.0067
Q40161	Polygalacturonase-1 non-catalytic subunit beta	179	315	219	228	GVQKFTIYSQ	10	92.0067
A0A3Q7FVU7	Uncharacterized protein	214	305	265	274	GYGNIGGSYG	10	91.9732
A0A3Q7GF37	PB1 domain-containing protein	413	643	587	596	TTANYAYDFA	10	91.9732
A0A3Q7EK20	Uncharacterized protein	1	143	129	138	PQYSYYPQQQ	10	90.6689
A0A3Q7G979	Uncharacterized protein	158	294	158	167	QSFNSYSTST	10	90.5017
Q40161	Polygalacturonase-1 non-catalytic subunit beta	179	315	179	188	QSFNSYSTST	10	90.5017
A0A3Q7FVJ8	Peptidase S59 domain-containing protein	353	585	571	580	HSSAFGFNNF	10	90.3679
A0A3Q7IG74	Reverse transcriptase Ty1/copia-type domain-containing protein	1	79	13	22	NSNEYMTLYN	10	90.3679
A0A3Q7EY57	Auxin response factor	451	543	521	530	HQHTYQEAFQ	10	90.301
A0A3Q7F163	CBFD_NFYB_HMF domain-containing protein	1	62	34	43	HQLAYQHIHQ	10	90.2341
A0A3Q7G979	Uncharacterized protein	158	294	226	235	ANGEFVSYGN	10	89.5987
Q40161	Polygalacturonase-1 non-catalytic subunit beta	179	315	247	256	ANGEFVSYGN	10	89.5987
A0A3Q7JFQ6	RRM domain-containing protein	122	227	180	189	VDANIASSYG	10	89.4314
A0A3Q7HF70	Uncharacterized protein	153	440	411	420	NNGKYYYDIK	10	89.2308
A0A3Q7FYJ5	HMA domain-containing protein	279	356	330	339	GRILYQTPYG	10	88.2943
A0A3Q7F1F7	LOB domain-containing protein	196	281	198	207	QQQQFNSGYD	10	87.5585
A0A3Q7H1Q4	Uncharacterized protein	1314	1407	1371	1380	GFQGIASSSM	10	87.291
A0A3Q7HKB4	Protein transport protein sec16	419	582	568	577	TTANYSQQAF	10	87.291
A0A3Q7JCE4	Uncharacterized protein	71	240	82	91	SQQCYTRATN	10	87.291
A0A3Q7HS18	AT-hook motif nuclear-localized protein	1	102	63	72	QQANTFGLPN	10	87.1237
A0A3Q7EN51	C2H2-type domain-containing protein	246	355	313	322	QIGSILQGFG	10	86.9565
A0A3Q7GQ19	KIX_2 domain-containing protein	103	520	157	166	LQQNLQNNMA	10	86.9565
Q7Y0Z7	Bell-like homeodomain protein 2	1	89	60	69	QHQLLFLNSA	10	86.9231
A0A3Q7J557	Uncharacterized protein	226	429	375	384	NARNFQYNGG	10	86.689
A0A3Q7J364	Uncharacterized protein	298	357	303	312	GQQQYQFLHP	10	86.5217
A0A3Q7G6L3	HSF_DOMAIN domain-containing protein	118	185	137	146	FFPNYPSNYN	10	86.4883
K4C9U8	Yippee domain-containing protein	124	402	134	143	AVQNEVANEQ	10	85.6187
K4C9U8	Yippee domain-containing protein	124	402	168	177	AVQNEVANEQ	10	85.6187
K4C9U8	Yippee domain-containing protein	124	402	219	228	AVQNEVVNGQ	10	85.6187
K4C9U8	Yippee domain-containing protein	124	402	236	245	AVQNEVANEQ	10	85.6187
K4C9U8	Yippee domain-containing protein	124	402	287	296	AVQNEVVNEH	10	85.6187
K4C9U8	Yippee domain-containing protein	124	402	304	313	AVQNEVANEQ	10	85.6187
K4C9U8	Yippee domain-containing protein	124	402	321	330	AVQNEVVNEQ	10	85.6187
K4C9U8	Yippee domain-containing protein	124	402	355	364	AVQNEVVNEH	10	85.6187
A0A3Q7GTF2	Uncharacterized protein	597	876	676	685	GSGTYSGNTV	10	85.2843
A0A3Q7FW01	TFIID_20kDa domain-containing protein	13	331	225	234	QQQLSQQNPL	10	84.6154
A0A3Q7IN29	C2H2-type domain-containing protein	159	244	187	196	TLNLSISPYP	10	84.4816
Q00LP0	GRAS10	60	175	63	72	QQLQFLQLQQ	10	84.2809
A0A3Q7FI33	WRKY domain-containing protein	395	467	408	417	QISQFQVPFQ	10	84.214
A0A3Q7I945	Uncharacterized protein	723	837	782	791	TNVNFGGYST	10	84.214
A0A3Q7H687	BHLH domain-containing protein	172	255	191	200	VQALFNGFTG	10	84.0803
A0A3Q7H6C5	HMA domain-containing protein	81	249	205	214	NDLNSMMNLA	10	83.9465
A0A3Q7HJU1	Uncharacterized protein	556	617	603	612	FDQPYYGSTY	10	83.913
A0A3Q7GET7	Uncharacterized protein	121	181	147	156	SQMHIQPNYP	10	83.612
A0A3Q7J751	Protein kinase domain-containing protein	397	467	410	419	GMSAYNLASQ	10	83.3445
A0A3Q7HWE3	C2H2-type domain-containing protein	200	359	330	339	TPNYFSNTFG	10	83.1773
A0A3Q7FCR4	Polyadenylate-binding protein	408	496	436	445	AGFGYQQQLV	10	82.9431
A0A3Q7JBV0	Polyadenylate-binding protein	443	533	460	469	AGFGYQQQLV	10	82.9431
A0A3Q7GBC2	C2 domain-containing protein	159	271	239	248	ANVGYIPTFL	10	82.8094
A0A3Q7FVU7	Uncharacterized protein	214	305	230	239	SEGAYGGGYS	10	82.2742
A0A3Q7GS27	Peroxin-13	79	188	140	149	GGGMYNSGYG	10	82.2742
A0A3Q7HPD9	Uncharacterized protein	255	336	270	279	SSSTYYSNNG	10	81.3043
A0A3Q7GKV5	PCI domain-containing protein	68	214	183	192	SNAAYSSTTA	10	80.903
A0A3Q7H1N5	Uncharacterized protein	201	352	245	254	QLFHSASTSA	10	80.602
A0A3Q7H1N5	Uncharacterized protein	201	352	274	283	QLFHSASTSA	10	80.602
A0A3Q7HHF6	BHLH domain-containing protein	147	246	195	204	NLENSAVPYG	10	80.602
A0A3Q7JAK1	Reverse transcriptase Ty1/copia-type domain-containing protein	96	156	98	107	SNNSYSQGYN	10	80.602
A0A3Q7H0W0	Uncharacterized protein	198	307	292	301	QSMNFQLQSA	10	80.3679
A0A3Q7I248	Auxin response factor	430	712	527	535	RQNLINQSV	9	97.3244
A0A3Q7I2E5	RING-type domain-containing protein	182	663	458	466	QQVAIGMSQ	9	97.3244
A0A3Q7I6H8	Uncharacterized protein	105	230	135	143	NQSAFQNIV	9	97.2129
A0A3Q7GZZ9	VQ domain-containing protein	279	434	421	429	NAGNYNKLN	9	96.99
A0A3Q7H760	ENTH domain-containing protein	449	555	497	505	QQQAFMLQQ	9	96.99
A0A3Q7FZ00	PB1 domain-containing protein	419	682	515	523	YPVYIVHSR	9	96.3211
A0A3Q7GF37	PB1 domain-containing protein	413	643	443	451	AGQYIQHTP	9	96.3211
A0A3Q7EN94	HMA domain-containing protein	340	414	379	387	AYVVSYNTA	9	96.1724
A0A3Q7ICJ6	TCP domain-containing protein	508	567	518	526	QNQMFNYQR	9	95.2062
A0A3Q7J6B0	Uncharacterized protein	171	354	337	345	QSQLINHHM	9	94.9833
A0A3Q7FCR4	Polyadenylate-binding protein	408	496	418	426	LGQQIFYGQ	9	94.8718
A0A3Q7H610	DYW_deaminase domain-containing protein	248	353	285	293	PQQNISNYD	9	94.686
A0A3Q7IXQ2	Uncharacterized protein	382	508	419	427	DISQYNIQD	9	94.3144
A0A3Q7GZZ9	VQ domain-containing protein	279	434	364	372	SANLISGFQ	9	94.3144
A0A3Q7IWI2	Uncharacterized protein	385	765	467	475	SQANYNYGQ	9	94.0914
A0A3Q7H0U8	C3H1-type domain-containing protein	1	69	3	11	DQGNYATQS	9	93.311
A0A3Q7FXP8	Uncharacterized protein	41	111	54	62	QGSNYNNYP	9	93.1996
A0A3Q7J334	Arf-GAP domain-containing protein	541	691	678	686	TQNTFSSSG	9	92.9766
A0A3Q7EM67	NUFIP1 domain-containing protein	1	376	363	371	NQQNSYNSN	9	92.0476
A0A3Q7EPM5	C2 domain-containing protein	152	264	246	254	QQQVYGGYP	9	91.9732
A0A3Q7H144	NOT2_3_5 domain-containing protein	344	481	350	358	QQQHFSAQM	9	91.9732
A0A3Q7HH56	Uncharacterized protein	98	223	127	135	GTGNFNHNM	9	91.9732
A0A3Q7HN24	Uncharacterized protein	256	447	399	407	TQSTIGYGT	9	91.9732
A0A3Q7JAC0	GIP1_N domain-containing protein	695	789	697	705	SGSYYSMSG	9	91.9732
A0A3Q7JDH7	Uncharacterized protein	333	670	657	665	YNSAYGAYS	9	91.7503
A0A3Q7FSP8	PB1 domain-containing protein	443	547	486	494	APSYYQMYA	9	91.7503
A0A3Q7IZT1	Uncharacterized protein	1	86	37	45	SYANYSNYP	9	91.4158
A0A3Q7F507	Uncharacterized protein	1	62	33	41	QQSGYYYQQ	9	91.0442
A0A3Q7G298	Reverse transcriptase Ty1/copia-type domain-containing protein	46	141	46	54	SSGNYAYSP	9	90.8584
A0A3Q7GF37	PB1 domain-containing protein	413	643	480	488	QYPVYFIPA	9	90.6726
A0A3Q7IN29	C2H2-type domain-containing protein	159	244	163	171	NTHIFNNPT	9	90.6355
A0A3Q7GB54	Uncharacterized protein	113	223	134	142	ASQNFGIRG	9	90.301
A0A3Q7J3B1	Uncharacterized protein	190	475	291	299	VAAAYGNPN	9	90.301
A0A3Q7IH05	BZIP domain-containing protein	129	194	152	160	NALNIAFQQ	9	89.5206
A0A3Q7H610	DYW_deaminase domain-containing protein	248	353	330	338	YQQNLSSFN	9	89.4463
A0A3Q7HKB9	Protein transport protein sec16	430	595	444	452	DQRNYGAYG	9	89.0747
A0A3Q7HFL8	Uncharacterized protein	231	351	322	330	ADASYSTLP	9	88.9632
A0A3Q7GKP0	Kinesin-like protein	1	67	54	62	QGQEYGYYG	9	88.9632
A0A3Q7G979	Uncharacterized protein	158	294	240	248	IGSTFTNYG	9	88.9632
Q40161	Polygalacturonase-1 non-catalytic subunit beta	179	315	261	269	IGSTFTNYG	9	88.9632
A0A3Q7JH36	Uncharacterized protein	253	327	257	265	NANTFYAMP	9	88.7774
A0A3Q7ICL8	Uncharacterized protein	81	174	82	90	NQSSIFQHN	9	88.7031
A0A3Q7FYJ5	HMA domain-containing protein	279	356	293	301	TMNSFFHYP	9	88.6288
A0A3Q7GQ15	Uncharacterized protein	137	280	255	263	QQDMINTIQ	9	88.6288
A0A3Q7FF20	Uncharacterized protein	189	427	261	269	GYGAYGSYG	9	88.0713
A0A3Q7FM30	SWIB/MDM2 domain-containing protein	1	94	48	56	AFQLSQLSA	9	87.9599
A0A3Q7GF37	PB1 domain-containing protein	413	643	457	465	MTSYYPMYP	9	87.9599
A0A3Q7JDA4	BHLH domain-containing protein	9	119	102	110	NLGNFSCFG	9	87.9599
A0A3Q7E788	Uncharacterized protein	140	249	176	184	VGSTIAASR	9	87.6254
A0A3Q7EN49	Uncharacterized protein	1009	1081	1040	1048	ADQGYNPYG	9	87.6254
A0A3Q7HQM4	Uncharacterized protein	1	133	71	79	TQQQYSSYC	9	87.5511
A0A3Q7FFB2	Uncharacterized protein	900	977	928	936	AAAAYGYAQ	9	87.5511
A0A3Q7IJC3	Uncharacterized protein	297	401	354	362	TDLSFVTLS	9	87.5139
A0A3Q7GQ15	Uncharacterized protein	137	280	163	171	HDNISSFSA	9	87.291
A0A3Q7HFJ2	RRM domain-containing protein	72	194	165	173	AFANSVAAM	9	87.291
A0A3Q7ICL8	Uncharacterized protein	81	174	127	135	NDQMFQKNV	9	87.291
P93217	Polygalacturonase non-catalytic subunit AroGP2	228	303	288	296	PQNNFKNYG	9	87.1795
A0A3Q7F2T0	GIP1_N domain-containing protein	622	833	757	765	PANTYYGFQ	9	87.1423
A0A3Q7I4B1	Uncharacterized protein	433	502	441	449	AQQLIQNSV	9	87.0308
A0A3Q7FHL8	Uncharacterized protein	560	727	713	721	EGVAFGNNG	9	86.9565
A0A3Q7G925	Uncharacterized protein	73	188	148	156	TPNNYSLPN	9	86.9565
A0A3Q7GD84	BURP domain-containing protein	145	296	214	222	GQQSFKSYG	9	86.9565
A0A3Q7GW71	Uncharacterized protein	789	961	903	911	AVGHYGSSV	9	86.9565
A0A3Q7H130	Uncharacterized protein	1	122	1	9	MAGTYGYES	9	86.9565
A0A3Q7HQM4	Uncharacterized protein	1	133	120	128	GQPYFQLPN	9	86.9565
P93218	Polygalacturonase non-catalytic subunit AroGP3	166	317	235	243	GQQSFKSYG	9	86.9565
K4D3S1	Uncharacterized protein	1	85	15	23	IHSSFNYRN	9	86.6592
A0A3Q7FW01	TFIID_20kDa domain-containing protein	13	331	236	244	TTQKISAQS	9	86.6221
A0A3Q7F5U9	Uncharacterized protein	75	173	83	91	LVNGYNHIK	9	86.6221
A0A3Q7J4B1	BHLH domain-containing protein	105	184	128	136	VQALYNGFA	9	86.2876
A0A3Q7G987	Uncharacterized protein	80	158	85	93	QQQTLNFPN	9	86.1018
A0A3Q7GFR5	Uncharacterized protein	139	241	222	230	QFSGFNSSL	9	85.6187
A0A3Q7IB76	DUF1421 domain-containing protein	195	384	283	291	SQGQYLSSD	9	85.5444
A0A3Q7IXQ2	Uncharacterized protein	382	508	481	489	TGGYFGNSP	9	85.2843
A0A3Q7EUS1	Uncharacterized protein	131	284	258	266	ASSSYYPYP	9	85.1728
A0A3Q7HSB3	LisH domain-containing protein	89	156	119	127	QMQQILLQR	9	85.0242
A0A3Q7IFK8	Uncharacterized protein	1	173	160	168	NNNNISNGQ	9	84.9498
A0A3Q7EFN0	Uncharacterized protein	85	157	137	145	GAVLSQHFT	9	84.8383
A0A3Q7FGR7	Uncharacterized protein	93	157	137	145	GAVLSQHFT	9	84.8383
A0A3Q7F410	Uncharacterized protein	359	444	431	439	APGYYGQSY	9	84.6154
A0A3Q7FF20	Uncharacterized protein	189	427	286	294	AGAAFGNPN	9	84.6154
A0A3Q7GXP2	SAC3_GANP domain-containing protein	1	63	36	44	HTKNFNSST	9	84.6154
A0A3Q7HTX7	Uncharacterized protein	270	564	276	284	VGGNIGYGA	9	84.6154
A0A3Q7HWE3	C2H2-type domain-containing protein	200	359	279	287	GTNQILNPT	9	84.1323
A0A3Q7G5F4	CID domain-containing protein	381	513	436	444	SYGSIAALP	9	83.9465
A0A3Q7GTF2	Uncharacterized protein	597	876	758	766	SVQKIIHEM	9	83.6864
A0A3Q7I8W9	Uncharacterized protein	61	122	84	92	GRGYYGGYP	9	83.612
G3BGW2	TCP transcription factor 23	247	311	257	265	QSSTYGSIP	9	83.612
A0A3Q7IP86	RING-type E3 ubiquitin transferase	1	78	29	37	TGNSYVFDA	9	83.5006
A0A3Q7J4I0	WRKY domain-containing protein	85	144	130	138	QGSEYTLFG	9	83.5006
A0A3Q7ERP5	Homeobox domain-containing protein	35	190	76	84	QQQQFVGIP	9	83.3891
A0A3Q7FBF1	RRM domain-containing protein	172	333	312	320	NNNSFANTG	9	83.2776
A0A3Q7G979	Uncharacterized protein	158	294	212	220	GDQYFKSYG	9	83.2404
Q40161	Polygalacturonase-1 non-catalytic subunit beta	179	315	233	241	GDQYFKSYG	9	83.2404
A0A3Q7FZ00	PB1 domain-containing protein	419	682	491	499	VTSYYPIYP	9	83.1661
A0A3Q7G298	Reverse transcriptase Ty1/copia-type domain-containing protein	46	141	64	72	NIPFFQSQN	9	82.9431
A0A3Q7GF37	PB1 domain-containing protein	413	643	542	550	VAGTYRTSA	9	82.9431
A0A3Q7GUE9	Uncharacterized protein	600	816	647	655	NVNNSVNQV	9	82.9431
A0A3Q7ERD6	J domain-containing protein	335	481	351	359	NNQNFSAST	9	82.7573
A0A3Q7JAC0	GIP1_N domain-containing protein	695	789	718	726	GHASFNAAA	9	82.6087
K4D2I7	BTB domain-containing protein	412	494	417	425	SENMYTHIR	9	82.6087
A0A3Q7GF37	PB1 domain-containing protein	413	643	567	575	QYVNYSQIH	9	82.6087
A0A3Q7IWI2	Uncharacterized protein	385	765	737	745	AAGGYVKSV	9	82.4972
A0A3Q7HS16	Uncharacterized protein	382	613	432	440	TAWNEQISQ	9	82.3857
A0A3Q7IF58	Uncharacterized protein	83	157	133	141	MAWNEQISQ	9	82.1628
A0A3Q7IKW6	Arf-GAP domain-containing protein	564	650	615	623	DDSAFASLN	9	82.0513
A0A494G9Z4	Uncharacterized protein	1	88	31	39	GYGAWNMWG	9	81.9026
A0A3Q7HH56	Uncharacterized protein	98	223	101	109	GTGNFYHNM	9	81.9026
A0A3Q7HH56	Uncharacterized protein	98	223	205	213	GTGNFYHNM	9	81.9026
A0A3Q7JDH7	Uncharacterized protein	333	670	432	440	DNSAYGYNQ	9	81.754
A0A3Q7GYB9	Uncharacterized protein	36	124	83	91	TQWAEFARG	9	81.3452
A0A3Q7G7I2	Uncharacterized protein	201	265	239	247	AVNPINNIP	9	81.2709
A0A3Q7FW01	TFIID_20kDa domain-containing protein	13	331	314	322	QLSQIQQSS	9	81.2709
A0A3Q7G2A7	Uncharacterized protein	75	176	130	138	QQQNMVVGV	9	80.9365
A0A3Q7GTN0	Uncharacterized protein	1	200	91	99	GFQHTSNMN	9	80.9365
A0A3Q7HBK0	Uncharacterized protein	88	161	126	134	GQYNSGGYN	9	80.602
K4BAA9	Uncharacterized protein	198	281	266	274	FHSMYLSST	9	80.602
A0A3Q7EN94	HMA domain-containing protein	340	414	344	352	GPQVFAPTN	9	80.2676
A0A3Q7GBL4	FYVE-type domain-containing protein	1	168	108	116	SHGAYQNPV	9	80.2676
A0A3Q7GBL4	FYVE-type domain-containing protein	1	168	133	141	AAPSYNHST	9	80.2676
A0A3Q7GEG2	Uncharacterized protein	85	157	93	101	YNSQFNNSG	9	80.2676
A0A3Q7I2E5	RING-type domain-containing protein	182	663	497	505	PLGLIGNQQ	9	80.2676
A0A3Q7IBC7	Reverse transcriptase Ty1/copia-type domain-containing protein	85	157	93	101	YNSQFNNSG	9	80.2676
A0A3Q7I850	Alba domain-containing protein	118	244	218	225	NDGYYNQG	8	97.9933
A0A3Q7EDW0	Uncharacterized protein	82	342	91	98	NQQAFAQQ	8	97.3244
A0A3Q7JBV0	Polyadenylate-binding protein	443	533	443	450	GQQLFYGQ	8	97.1572
A0A3Q7EAK2	Uncharacterized protein	1	85	57	64	GYQGYFND	8	96.6555
A0A3Q7FQD8	Uncharacterized protein	23	123	96	103	GQAEYYQQ	8	96.3629
A0A3Q7HBK0	Uncharacterized protein	88	161	112	119	NNQNYATG	8	96.3211
A0A3Q7JG25	TF-B3 domain-containing protein	246	308	252	259	QSQEYYQS	8	96.112
A0A3Q7HFM8	H/ACA ribonucleoprotein complex non-core subunit NAF1	538	771	616	623	GQNVFNQP	8	95.9866
A0A3Q7EM67	NUFIP1 domain-containing protein	1	376	194	201	QTQNFNSP	8	95.6522
A0A3Q7GAV8	Uncharacterized protein	477	552	516	523	NQQTFTSP	8	95.6522
A0A3Q7HWE3	C2H2-type domain-containing protein	200	359	200	207	NNLNFNQQ	8	95.6522
A0A3Q7HQM4	Uncharacterized protein	1	133	20	27	QQQSYNYN	8	95.3177
A0A3Q7JDH7	Uncharacterized protein	333	670	408	415	GYDYYNQQ	8	95.3177
A0A3Q7HQM4	Uncharacterized protein	1	133	54	61	QQQQIYHQ	8	94.7324
A0A3Q7HSP9	Uncharacterized protein	132	206	160	167	GQQAWNCQ	8	94.3144
A0A3Q7EA25	Uncharacterized protein	346	439	421	428	GYNHYTSG	8	92.6421
A0A3Q7FWR2	Uncharacterized protein	298	530	421	428	NTALFNSA	8	92.5585
A0A3Q7FBF1	RRM domain-containing protein	172	333	180	187	GYAASNYG	8	92.3077
A0A3Q7FG42	Uncharacterized protein	613	707	678	685	PYQNINSQ	8	91.9732
A0A3Q7FYJ5	HMA domain-containing protein	279	356	283	290	QAFHYKYP	8	91.9732
A0A3Q7GL62	Auxin response factor	424	747	586	593	QQQSFMSS	8	91.9732
A0A3Q7JW38	Btz domain-containing protein	405	473	430	437	NQVNSVSL	8	91.9732
A0A3Q7IPC9	Uncharacterized protein	1225	1285	1234	1241	GGFAFGSA	8	91.6388
A0A3Q7FVZ1	Dof-type domain-containing protein	150	210	198	205	PDLAIFTP	8	91.3462
A0A3Q7JVW5	AP2/ERF domain-containing protein	149	254	227	234	QQGNFISP	8	90.8027
A0A3Q7I248	Auxin response factor	430	712	600	607	NQQLHFSD	8	90.5518
A0A3Q7I9U0	Ge1_WD40 domain-containing protein	1	143	69	76	AGGLYYPT	8	90.2174
A0A3Q7EYY4	FYVE-type domain-containing protein	1	97	68	75	HQPNYYYP	8	89.6321
A0A3Q7FZ00	PB1 domain-containing protein	419	682	638	645	HAQIYYSQ	8	89.0886
A0A3Q7HFJ2	RRM domain-containing protein	72	194	132	139	NQQNYTSS	8	88.6706
A0A3Q7GB54	Uncharacterized protein	113	223	209	216	RQAAISTG	8	88.2943
A0A3Q7J4J1	Uncharacterized protein	12	78	12	19	QQSPFNYQ	8	87.6254
A0A3Q7FZ00	PB1 domain-containing protein	419	682	593	600	QLVQITSG	8	87.3328
A0A3Q7EE74	Uncharacterized protein	377	584	406	413	GQQISSLQ	8	87.291
A0A3Q7EXG3	Reverse transcriptase Ty1/copia-type domain-containing protein	19	117	38	45	SGSAYYPN	8	87.0401
A0A3Q7HLX1	Reverse transcriptase Ty1/copia-type domain-containing protein	13	100	32	39	SGSAYYPN	8	87.0401
A0A3Q7EDW0	Uncharacterized protein	82	342	187	194	QAQAFPSV	8	86.9565
A0A3Q7EMF6	NTP_transf_2 domain-containing protein	1225	1286	1267	1274	VVMLYPFD	8	86.9565
A0A3Q7ERP5	Homeobox domain-containing protein	35	190	60	67	LGNSINLS	8	86.9565
A0A3Q7HFM8	H/ACA ribonucleoprotein complex non-core subunit NAF1	538	771	582	589	FEQQINPA	8	86.9565
A0A3Q7I2E5	RING-type domain-containing protein	182	663	518	525	QSQLYPIA	8	86.9565
A0A3Q7I2E5	RING-type domain-containing protein	182	663	564	571	QQGHFTHQ	8	86.9565
A0A3Q7JCE4	Uncharacterized protein	71	240	156	163	MGGNFASP	8	86.9565
A0A3Q7J4W0	Uncharacterized protein	697	771	722	729	SVKNIISQ	8	86.7893
A0A3Q7J2K4	Uncharacterized protein	136	212	190	197	HQYQFNNN	8	86.7893
A0A3Q7EPM5	C2 domain-containing protein	152	264	154	161	NQLNSNYH	8	86.7057
A0A3Q7HKB9	Protein transport protein sec16	430	595	545	552	NDQRFFSG	8	86.6221
A0A3Q7HFB7	Uncharacterized protein	1	78	29	36	QQQQWMMQ	8	86.204
A0A3Q7JVW5	AP2/ERF domain-containing protein	149	254	152	159	NTQYLTTT	8	86.204
A0A3Q7HMR5	Uncharacterized protein	1	104	61	68	SATTFFSP	8	86.1204
A0A3Q7F1F7	LOB domain-containing protein	196	281	228	235	LALASFDN	8	86.1204
A0A3Q7EKK2	Phospholipase D	1	78	64	71	HSGHYNYH	8	86.1204
A0A3Q7ELY2	Uncharacterized protein	277	381	284	291	QQQFSAHG	8	85.9532
A0A3Q7G5F4	CID domain-containing protein	381	513	420	427	TSQQYLQP	8	85.8278
A0A3Q7HRG9	Uncharacterized protein	766	1022	788	795	DLQQYSEG	8	85.8278
A0A3Q7ITU5	MADS-box domain-containing protein	210	294	244	251	FQYPFMYN	8	85.6187
A0A3Q7GQ19	KIX_2 domain-containing protein	103	520	169	176	GLQNSASL	8	85.6187
A0A3Q7EUS1	Uncharacterized protein	131	284	272	279	NPNSYNYP	8	85.3679
A0A3Q7FCR4	Polyadenylate-binding protein	408	496	455	462	MPNFFMPM	8	85.2843
A0A3Q7IR87	Dof-type domain-containing protein	209	274	219	226	NNNSFMTM	8	85.2843
A0A3Q7JBV0	Polyadenylate-binding protein	443	533	479	486	MPNFFMPM	8	85.2843
A0A3Q7FCM8	Uncharacterized protein	403	496	428	435	TQNEINSN	8	85.2843
Q00LP0	GRAS10	60	175	90	97	GIGFYLRN	8	84.8662
A0A3Q7FTQ0	Uncharacterized protein	1	66	4	11	SQNLSYQA	8	83.7793
A0A3Q7FBR0	LOB domain-containing protein	96	161	149	156	QQQLLQQP	8	83.612
A0A3Q7FSP8	PB1 domain-containing protein	443	547	534	541	SAVASNQQ	8	83.403
A0A3Q7F1S8	Uncharacterized protein	428	502	481	488	MQPFFLQQ	8	82.9431
A0A3Q7FHL8	Uncharacterized protein	560	727	560	567	NNQISNNQ	8	82.9431
A0A3Q7I248	Auxin response factor	430	712	516	523	QQQLSDIS	8	82.9431
A0A3Q7FQM1	Dof-type domain-containing protein	148	300	173	180	GGFLSSLA	8	82.6087
A0A3Q7FW01	TFIID_20kDa domain-containing protein	13	331	98	105	QQQQFGLM	8	82.6087
A0A3Q7IB76	DUF1421 domain-containing protein	195	384	223	230	QQLALALP	8	82.6087
A0A3Q7IWI2	Uncharacterized protein	385	765	585	592	HQQQYPYA	8	82.3579
A0A3Q7ERP5	Homeobox domain-containing protein	35	190	145	152	GLSLSLSS	8	82.2742
A0A3Q7HEU4	DUF1421 domain-containing protein	235	368	314	321	YQQQWAQQ	8	82.2742
A0A3Q7IN29	C2H2-type domain-containing protein	159	244	212	219	TSLNFPIN	8	82.1906
A0A3Q7HC54	Auxin response factor	435	567	555	562	QELQFAHQ	8	81.9398
A0A3Q7IBT2	SSXT domain-containing protein	68	147	102	109	QQGMFTSK	8	81.9398
A0A3Q7HRG9	Uncharacterized protein	766	1022	954	961	QQAVFMQT	8	81.689
A0A3Q7FWR2	Uncharacterized protein	298	530	412	419	HLNQFSSP	8	81.6054
A0A3Q7FVJ8	Peptidase S59 domain-containing protein	353	585	410	417	AFNTSAFP	8	81.4381
A0A3Q7EXG3	Reverse transcriptase Ty1/copia-type domain-containing protein	19	117	25	32	GYNNEYHN	8	81.2709
A0A3Q7G2A7	Uncharacterized protein	75	176	112	119	MEVDILQN	8	81.2709
A0A3Q7EM67	NUFIP1 domain-containing protein	1	376	299	306	QLGLLNAN	8	80.9365
A0A3Q7EYY4	FYVE-type domain-containing protein	1	97	56	63	QQQPYTFP	8	80.9365
A0A3Q7F1A4	HMA domain-containing protein	241	518	319	326	VPVQINMG	8	80.9365
A0A3Q7FZ00	PB1 domain-containing protein	419	682	580	587	IAGAYRTA	8	80.9365
A0A3Q7I2E5	RING-type domain-containing protein	182	663	367	374	HSQQYVQV	8	80.9365
A0A3Q7I4K4	Alba domain-containing protein	118	271	199	206	NDGYSNRG	8	80.9365
A0A3Q7IMS8	Uncharacterized protein	1	310	217	224	QQGGYNSR	8	80.9365
A0A3Q7GL62	Auxin response factor	424	747	476	483	HNLQFNNA	8	80.8528
A0A3Q7GKP0	Kinesin-like protein	1	67	41	48	HLQTSNNN	8	80.602
A0A3Q7GTF2	Uncharacterized protein	597	876	798	805	NNSLLNGS	8	80.602
A0A3Q7H1N5	Uncharacterized protein	201	352	222	229	STGAITNN	8	80.602
A0A3Q7I520	Uncharacterized protein	193	326	304	311	GVILSSTS	8	80.602
A0A3Q7IB76	DUF1421 domain-containing protein	195	384	327	334	QQQQWAQQ	8	80.602
A0A3Q7J6R4	Uncharacterized protein	512	582	517	524	GQGNLLGV	8	80.602
A0A3Q7JCE4	Uncharacterized protein	71	240	112	119	VHHTFNPL	8	80.602
A0A3Q7E788	Uncharacterized protein	140	249	188	195	STDLFAGQ	8	80.2676
A0A3Q7EQ07	Uncharacterized protein	620	910	819	826	QPSAFARN	8	80.2676
A0A3Q7FHW9	Uncharacterized protein	85	157	93	100	YNSQFNNP	8	80.2676
A0A3Q7FUU5	PUM-HD domain-containing protein	342	437	344	351	QQQQYHSQ	8	80.2676
A0A3Q7G7I2	Uncharacterized protein	201	265	253	260	SAMSYSTS	8	80.2676
A0A3Q7I160	Uncharacterized protein	331	416	331	338	GSGSYAMN	8	80.2676
A0A3Q7I725	Uncharacterized protein	735	806	735	742	SNGAFSQQ	8	80.2676
A0A3Q7GTD2	TUTase domain-containing protein	357	437	359	365	NQNNYSR	7	97.9933
A0A3Q7H1N5	Uncharacterized protein	201	352	203	209	FQQAIMG	7	97.3244
A0A3Q7FW01	TFIID_20kDa domain-containing protein	13	331	210	216	GALAYAQ	7	96.6555
A0A3Q7ITC8	NAC domain-containing protein	157	223	160	166	SNNNYYM	7	96.56
A0A3Q7GD84	BURP domain-containing protein	145	296	273	279	SFNNYGV	7	96.3211
A0A3Q7IB76	DUF1421 domain-containing protein	195	384	263	269	SQGYYLP	7	96.3211
P93218	Polygalacturonase non-catalytic subunit AroGP3	166	317	294	300	SFNNYGV	7	96.3211
A0A3Q7F513	Uncharacterized protein	196	339	246	252	PQQNYNA	7	94.9833
A0A3Q7EJU7	Uncharacterized protein	806	996	917	923	GAQLYPG	7	93.311
A0A3Q7GM41	Uncharacterized protein	420	566	495	501	QQQMINS	7	93.311
A0A3Q7I2E5	RING-type domain-containing protein	182	663	611	617	QSQAYIG	7	93.0721
A0A3Q7IS80	CID domain-containing protein	438	552	534	540	GIGFYGQ	7	92.9766
A0A3Q7GFR5	Uncharacterized protein	139	241	183	189	WQGFYGA	7	92.6421
A0A3Q7GL62	Auxin response factor	424	747	601	607	QQQHFSD	7	91.9732
A0A3Q7HEU4	DUF1421 domain-containing protein	235	368	277	283	GQFLSSD	7	91.9732
A0A3Q7I248	Auxin response factor	430	712	586	592	QQQSFMQ	7	91.9732
A0A3Q7IMC6	Uncharacterized protein	22	85	74	80	NNNNILQ	7	91.9732
A0A3Q7J235	NOT2_3_5 domain-containing protein	348	469	354	360	QQQHFSM	7	91.9732
A0A3Q7JC00	Mediator of RNA polymerase II transcription subunit 25	659	805	771	777	MNQTYMQ	7	91.9732
A0A3Q7JD13	5'-3' exoribonuclease	1024	1116	1069	1075	GAESYNQ	7	91.9732
A0A3Q7FQM1	Dof-type domain-containing protein	148	300	162	168	MSSLYTG	7	90.9699
A0A3Q7G2L3	Protein kinase domain-containing protein	400	543	462	468	GGGYYQD	7	90.9699
A0A3Q7HBC0	GIP1_N domain-containing protein	670	767	749	755	STSNYTP	7	90.9699
A0A3Q7I850	Alba domain-containing protein	118	244	233	239	NGGYYQQ	7	90.9699
A0A3Q7H9E8	BHLH domain-containing protein	440	517	473	479	QYASYMG	7	90.6355
A0A3Q7IFF0	Uncharacterized protein	1	107	11	17	MNNNIQQ	7	90.6355
A0A3Q7J2K4	Uncharacterized protein	136	212	171	177	SLLDIFN	7	90.301
A0A3Q7I2E5	RING-type domain-containing protein	182	663	358	364	YSQTYSM	7	90.301
A0A3Q7H204	LOB domain-containing protein	91	196	185	191	DHFLYQP	7	90.2532
A0A3Q7IFF0	Uncharacterized protein	1	107	61	67	QGVGYYP	7	88.7243
A0A3Q7FCN8	C2 domain-containing protein	128	238	224	230	QDYSYSP	7	88.6288
A0A3Q7EXG3	Reverse transcriptase Ty1/copia-type domain-containing protein	19	117	106	112	GMSLFTH	7	88.6288
A0A3Q7HPD9	Uncharacterized protein	255	336	325	331	GMSLFTH	7	88.6288
A0A3Q7F0T0	ZF-HD dimerization-type domain-containing protein	269	330	295	301	NGFCIVS	7	88.2943
A0A3Q7F513	Uncharacterized protein	196	339	234	240	PQQNYGA	7	88.2943
A0A3Q7IAM5	Uncharacterized protein	254	319	259	265	YNANYGN	7	88.2943
A0A3Q7IBT2	SSXT domain-containing protein	68	147	86	92	QGGFYMQ	7	88.2943
A0A3Q7JDH7	Uncharacterized protein	333	670	640	646	GAQSYGA	7	87.9599
A0A3Q7J4W0	Uncharacterized protein	697	771	707	713	MGQNWSS	7	87.6732
A0A3Q7F0L2	RRM domain-containing protein	127	198	132	138	GGFSYGG	7	87.6254
A0A3Q7FBF1	RRM domain-containing protein	172	333	217	223	SGYNYGG	7	87.6254
A0A3Q7FUU5	PUM-HD domain-containing protein	342	437	382	388	GQSWSSS	7	87.6254
A0A3Q7GD84	BURP domain-containing protein	145	296	146	152	QFDNYGA	7	87.6254
A0A3Q7HHF6	BHLH domain-containing protein	147	246	148	154	SNANYQQ	7	87.6254
A0A3Q7HWR5	Uncharacterized protein	272	348	333	339	NAQMFSD	7	87.6254
A0A3Q7IMS8	Uncharacterized protein	1	310	291	297	QQQGYNM	7	87.6254
P93218	Polygalacturonase non-catalytic subunit AroGP3	166	317	167	173	QFDNYGA	7	87.6254
A0A3Q7EA25	Uncharacterized protein	346	439	355	361	QNQNYRG	7	87.291
A0A3Q7GTF2	Uncharacterized protein	597	876	779	785	GNGIIGN	7	87.291
A0A3Q7HKB4	Protein transport protein sec16	419	582	426	432	QTSSYNN	7	87.291
A0A3Q7IKN0	Uncharacterized protein	99	174	115	121	NQQSYRA	7	87.291
A0A3Q7IWI2	Uncharacterized protein	385	765	552	558	ASQSYSH	7	87.291
A0A3Q7EC65	Uncharacterized protein	1	76	65	71	DQLKFQN	7	86.9565
A0A3Q7EDW0	Uncharacterized protein	82	342	221	227	QGQLIPQ	7	86.9565
A0A3Q7EXG3	Reverse transcriptase Ty1/copia-type domain-containing protein	19	117	96	102	SSNNFSG	7	86.9565
A0A3Q7F1A4	HMA domain-containing protein	241	518	374	380	GAGNIPN	7	86.9565
A0A3Q7FQ87	Uncharacterized protein	177	353	186	192	QGSTILQ	7	86.9565
A0A3Q7FQM1	Dof-type domain-containing protein	148	300	231	237	STGFYQK	7	86.9565
A0A3Q7FQM1	Dof-type domain-containing protein	148	300	240	246	LESSFFP	7	86.9565
A0A3Q7GF37	PB1 domain-containing protein	413	643	600	606	AKMYYSQ	7	86.9565
A0A3Q7GSY6	Uncharacterized protein	332	479	418	424	QGQFYPP	7	86.9565
A0A3Q7HPD9	Uncharacterized protein	255	336	315	321	SSNNFSG	7	86.9565
A0A3Q7JDH7	Uncharacterized protein	333	670	577	583	TQASYGQ	7	86.9565
A0A3Q7F163	CBFD_NFYB_HMF domain-containing protein	1	62	12	18	SAGAIQS	7	86.6221
A0A3Q7F513	Uncharacterized protein	196	339	283	289	PQQNYRQ	7	86.6221
A0A3Q7J7Z7	Uncharacterized protein	1	61	50	56	QQQQFQN	7	86.6221
A0A3Q7I248	Auxin response factor	430	712	577	583	QQQQIMN	7	86.6221
A0A3Q7H760	ENTH domain-containing protein	449	555	544	550	VQTAYNP	7	85.9532
A0A3Q7GL62	Auxin response factor	424	747	578	584	QQQILGQ	7	85.9532
A0A3Q7HN24	Uncharacterized protein	256	447	361	367	GQQGYQS	7	85.9532
A0A3Q7I945	Uncharacterized protein	723	837	731	737	YFCGYSL	7	85.9532
A0A3Q7JDH7	Uncharacterized protein	333	670	340	346	YQQGYQA	7	85.9532
A0A3Q7E788	Uncharacterized protein	140	249	232	238	TQQATMS	7	85.6187
A0A3Q7G979	Uncharacterized protein	158	294	187	193	HFTSYSD	7	85.6187
A0A3Q7GD84	BURP domain-containing protein	145	296	189	195	HFTSYSD	7	85.6187
A0A3Q7HN24	Uncharacterized protein	256	447	276	282	TAYGYNQ	7	85.6187
A0A3Q7J235	NOT2_3_5 domain-containing protein	348	469	368	374	LGGTYSS	7	85.6187
P93218	Polygalacturonase non-catalytic subunit AroGP3	166	317	210	216	HFTSYSD	7	85.6187
Q40161	Polygalacturonase-1 non-catalytic subunit beta	179	315	208	214	HFTSYSD	7	85.6187
A0A3Q7I945	Uncharacterized protein	723	837	826	832	MNLQYSQ	7	85.4276
A0A3Q7I850	Alba domain-containing protein	118	244	202	208	DDGTFYN	7	85.3798
A0A3Q7JEY3	Uncharacterized protein	332	458	350	356	SMPYFNI	7	85.2843
A0A3Q7E8W6	Histone acetyltransferase	411	496	411	417	NQSNLTA	7	85.2843
A0A3Q7H1N5	Uncharacterized protein	201	352	257	263	QQQFLQP	7	85.2843
A0A3Q7H1N5	Uncharacterized protein	201	352	286	292	QQQFLQP	7	85.2843
A0A3Q7JDH7	Uncharacterized protein	333	670	563	569	YAASYGA	7	85.2843
A0A3Q7GQ19	KIX_2 domain-containing protein	103	520	303	309	QQQNLLQ	7	85.2365
A0A3Q7I2E5	RING-type domain-containing protein	182	663	624	630	HVQSISQ	7	85.0454
A0A3Q7J4B1	BHLH domain-containing protein	105	184	153	159	QAQSFGA	7	84.9498
A0A3Q7G5F4	CID domain-containing protein	381	513	501	507	GMLYYSQ	7	84.7109
A0A3Q7EF91	Uncharacterized protein	55	148	115	121	PYQNYPS	7	84.6154
A0A3Q7EP81	RING-type E3 ubiquitin transferase	499	675	624	630	QQQQYMA	7	83.8509
A0A3Q7FQ87	Uncharacterized protein	177	353	342	348	ILRSIFG	7	83.7076
A0A3Q7FWR2	Uncharacterized protein	298	530	380	386	GAQQFQG	7	83.612
Q53U41	U1 small nuclear ribonucleoprotein C	114	197	134	140	GQVNNMQ	7	83.612
K4DEL9	Uncharacterized protein	167	246	180	186	PQPYYYK	7	83.4209
A0A3Q7E8Q1	SF1-HH domain-containing protein	293	489	356	362	NLSNTSS	7	82.9431
A0A3Q7EJU7	Uncharacterized protein	806	996	907	913	NVEQYQQ	7	82.9431
A0A3Q7IB06	Uncharacterized protein	270	390	306	312	ADSFLSS	7	82.9431
A0A3Q7GSY6	Uncharacterized protein	332	479	405	411	QGQHYAY	7	82.8476
A0A3Q7EY87	HTH La-type RNA-binding domain-containing protein	174	286	256	262	DNNNYRN	7	82.6087
A0A3Q7FG42	Uncharacterized protein	613	707	620	626	TFQGYGS	7	82.6087
A0A3Q7ESQ1	DYW_deaminase domain-containing protein	69	254	196	202	RNQNYPQ	7	82.2742
A0A3Q7FTT9	BHLH domain-containing protein	24	93	60	66	GVDWFMG	7	81.9398
A0A3Q7FA76	DUF1421 domain-containing protein	251	458	285	291	QPEAYYP	7	81.6054
A0A3Q7EY57	Auxin response factor	451	543	479	485	QQQQIMQ	7	81.462
A0A3Q7ERP5	Homeobox domain-containing protein	35	190	86	92	ATAAFTA	7	81.3187
A0A3Q7I7A5	Uncharacterized protein	875	1036	972	978	GQQNTSM	7	81.2709
A0A3Q7HQT4	Replication protein A subunit	751	856	773	779	TAGSISR	7	81.2709
A0A3Q7HUY0	Uncharacterized protein	29	93	81	87	GTQQYQR	7	81.2709
A0A3Q7F0L2	RRM domain-containing protein	127	198	187	193	GVSASND	7	81.032
A0A3Q7GKP0	Kinesin-like protein	1	67	23	29	NFLETSS	7	80.9365
A0A3Q7EPM5	C2 domain-containing protein	152	264	193	199	HGMAYQQ	7	80.602
A0A3Q7EX01	VQ domain-containing protein	1	66	12	18	TYQWMDD	7	80.602
A0A3Q7FCN8	C2 domain-containing protein	128	238	189	195	QTTAYTP	7	80.602
A0A3Q7G1V6	Reverse transcriptase Ty1/copia-type domain-containing protein	1	106	27	33	QMQQFMG	7	80.602
A0A3Q7G298	Reverse transcriptase Ty1/copia-type domain-containing protein	46	141	116	122	PTQIFGQ	7	80.602
A0A3Q7I8E6	DUF3883 domain-containing protein	1	118	105	111	QQNPIFQ	7	80.602
A0A3Q7IFK8	Uncharacterized protein	1	173	146	152	DQFHSFH	7	80.602
K4B7Q8	AGO2A2	1	163	67	73	GQYQIRG	7	80.602
K4DEL9	Uncharacterized protein	167	246	195	201	PTYYYKS	7	80.602
A0A3Q7EF96	Two-component response regulator	537	599	573	579	MQQGISS	7	80.5542
A0A3Q7EFN0	Uncharacterized protein	85	157	124	130	SQQYESN	7	80.5542
A0A3Q7FGR7	Uncharacterized protein	93	157	124	130	SQQYESN	7	80.5542
A0A3Q7EFM4	C2 domain-containing protein	176	273	236	242	PVAAYTP	7	80.2676
A0A3Q7F8E6	Uncharacterized protein	383	481	451	457	QQGLLSQ	7	80.2676
A0A3Q7FF20	Uncharacterized protein	189	427	326	332	GNVSWGA	7	80.2676
A0A3Q7GL62	Auxin response factor	424	747	522	528	RQNLTTQ	7	80.2676
A0A3Q7GWN7	NAC domain-containing protein	169	234	185	191	NLGITTT	7	80.2676
A0A3Q7H046	Protein kinase domain-containing protein	369	506	456	462	GTQYSSG	7	80.2676
A0A3Q7H0U8	C3H1-type domain-containing protein	1	69	22	28	MQQWSPA	7	80.2676
A0A3Q7HG37	Ge1_WD40 domain-containing protein	1	129	20	26	DIHKFFK	7	80.2676
A0A3Q7ITU5	MADS-box domain-containing protein	210	294	268	274	GQYPFTN	7	80.2676
A0A3Q7J5F6	Uncharacterized protein	267	420	311	317	GGSSYGN	7	80.2676
A0A3Q7JC00	Mediator of RNA polymerase II transcription subunit 25	659	805	741	747	QQQQIPQ	7	80.2676
A0A3Q7JC00	Mediator of RNA polymerase II transcription subunit 25	659	805	750	756	QQQQIPQ	7	80.2676
A0A3Q7JDH7	Uncharacterized protein	333	670	541	547	AQAGYGV	7	80.2676

## Sheet: 73.5
UniProt ID	Protein name	PrLD start	PrLD end	CAR start	CAR end	CAR seq	CAR length	Waltz score
A0A3Q7HF70	Uncharacterized protein	153	440	153	399	SYNNNNNNNNNGYSDNYNYDSHSKNYNNNDGHSENYNNNNGYSQNYNNNDFSETYNNNDDAFSENHNNNNDAFSENHNNNNDGFSENYNNLNHNNNDFSEKYNHNNNDFSENYNNNNNVFSKNYNNNNDFSEKYNNNNNVFSENYNNNNNDFSEKYNNNNKLYSENNNNNNNDDNSYSKNYNSNNDFSENYNNNNNGFSENYNNNDFSGNYKTNNNNNVFSENYNNNGYSNSYNNNNNNNRYSENMS	247	80.8836
K4BAA7	Uncharacterized protein	65	221	93	216	NNNNFGKFNQAEFSFVMEQNPNNNNFGRFNQTAAYDNNLFDMEQNPNNYLNNFERFNQVEAYSNNSFSMEQNPNNNNIGSFNQAEAYNNNSIGMKQNLYNNNNIGSFKQAEAYNNNSFGMEQNL	124	83.0888
A0A3Q7F467	Uncharacterized protein	134	276	136	226	NNNQFYSGPTNYRSNSNNNQQQQYYHGVSDFSTKSHNSNNNYQQQQFYSGDSFYSNNQQYNNNDNNEEEYYNASNTYYNNNYEPQQEFTET	91	83.454
A0A3Q7HKB4	Protein transport protein sec16	419	582	447	537	RFQGFSSSGGDYNWSGTLGNYNQYSSNMSQNENAAKSNHMSEYSGNQQLENHYNQDFSASSHFNSQISNHYEGTVPYNAKAIQNQNDQRFL	91	81.9949
A0A3Q7FKI0	Uncharacterized protein	1	96	1	91	MNVNINVNVSVNMNVNVNVNVNISMNVNVNVKVNVNVNVNLNMNIIVNINLNVSVNNLNVSGNVNVNISVNTNMNVNVNVNIKVNINVNLN	91	81.2121
A0A3Q7F493	Uncharacterized protein	951	1191	1109	1186	TQQHYLQTQEQQLEQYRQSQELANQMQQHGYQLLLHQYQVHQQQQWQQQGHLQLQQYSHLQQQQYHHLEQQTDEYNQT	78	78.3466
A0A3Q7HRK9	Helicase ATP-binding domain-containing protein	1047	1274	1132	1206	SHVSYHVADFSTQASQSGYAVDYVNQGAQAGFPGNYLNRNSQAGYSRFGSGNEFMSQDYMTYGSQGLFTQAGYSD	75	79.2241
A0A3Q7EN51	C2H2-type domain-containing protein	246	355	248	322	AGSMFSSSSGFNQLGTNSSNMSSATALLQQAAQMGATVNNNMNSTLFNGVQIPIQSNHDHDQNETQIGSILQGFG	75	77.6901
K4CBF5	NAC domain-containing protein	397	474	398	469	YESQYDTNNFVNGETTTSNNFVNGETTTSNNFVNGETTTTSNNFVNGETTNSNNFANGETTNSDNYETNTSN	72	82.5344
A0A3Q7IB89	Uncharacterized protein	1	83	7	78	STCNSFSNYSAKNSNYDSQEESSWTFYFQDFMSNNNNSNEQNSLCSNELQINKNNGLDIYENSNNNNNNNNN	72	81.3174
A0A3Q7JMA4	RRM domain-containing protein	195	276	196	267	QGIPYNLYGYSPYSPDYTYPTTGYYSVYGGGNSQYGVYGSAATASGVLSSAAAAFYPYMNFGEGNGNGCYTP	72	79.9285
A0A3Q7J3J8	C3H1-type domain-containing protein	196	372	303	367	NSFKTSNSSGVNAFSFGNTSTSGSFGFGTQVPTQSYQNPSTPSSIFASSGRNLFSTSTTSPHFAN	65	79.4494
A0A3Q7FB39	Uncharacterized protein	183	253	187	248	NSHNFQYSSTDQVYFSQDQLCQISSTNQLPSMNLVNGNTCNVISNGYYPSNGVVINNGLQEY	62	81.1468
A0A3Q7IXQ2	Uncharacterized protein	382	508	414	473	TLQNHDISQYNIQDSSSQFHQSYLQTQLQLQNNSHQVSLYNNYLQNNQVFLHGLMNNNEG	60	80.1171
A0A5H1ZRW1	WRKY domain-containing protein	441	520	443	501	MTQNFPPRYNYNNNNSTTNLNFSSVLESNSLPISWTNNYPNQTYNKNNQNFGPLTFSSR	59	82.0702
A0A3Q7GZZ9	VQ domain-containing protein	279	434	281	337	GNNNSMVGTTSGSTSTSTNFQLGNSNHVGIQKQAQNLFNMQNQILSFNTGSTIFNTK	57	82.5031
A0A3Q7FVJ8	Peptidase S59 domain-containing protein	353	585	432	488	SPSLFGSTSAFGQSTSPTLFGSASASGFGSSTSIFGSSSAQNTASAFGPSLSFGNTQ	57	82.3564
A0A3Q7H5E2	TF-B3 domain-containing protein	210	315	211	266	SIQNSAPFNFNNPNACFYNASFTDSSSVMTGPIQGYFGDLNSNGSLFVPPYNQTMS	56	85.9651
A0A3Q7ES07	Uncharacterized protein	120	179	120	174	SNNNFSNINNNNNTKSVENNVLDFSQGYSATHFQGRSTYQEHYGYFQSSLLPGNK	55	80.7601
A0A3Q7ITG2	MADS-box domain-containing protein	143	206	147	201	QDPNIGSSSFSHQQQIWNNNNLMNQTTQWPFSYVNPFTHYDNFFQANIPISGANS	55	80.2067
A0A3Q7GVB3	C2H2-type domain-containing protein	63	176	68	120	HASNSSTINFPNANSTLLIQNQEFIQNGGLCFLYSMPNYYYNNPNPTTINKSS	53	80.9491
A0A3Q7G298	Reverse transcriptase Ty1/copia-type domain-containing protein	46	141	61	113	QNGNIPFFQSQNSPPYISLQNQQQNIMIDVHENPTQAFGQLQNQEQNMMVDFQ	53	79.9647
A0A3Q7FAR1	WRKY domain-containing protein	315	433	366	417	SQGNLVLDLTKNMSNNNHQFPFASSSSNNHEIGHSNWMSKLSNYEGNNLFSG	52	82.6409
A0A3Q7J4J1	Uncharacterized protein	12	78	22	73	NDYSFLENHGLMRLFGGLNTINNNVVNYQDPFMFNPNVLNFNVAQQVQQELG	52	79.5408
A0A3Q7GQ19	KIX_2 domain-containing protein	103	520	316	367	SQQAMMQPSSIQSTSLSNLQQSQQSTVQQSTQSTNVANLQQNQLMSQQNAMP	52	77.3025
A0A3Q7IR87	Dof-type domain-containing protein	209	274	218	269	NNNNSFMTMPNSVYNSSGFSLMPSLNFSLDHGIGNDVHHSSSYGNNNNNLQD	52	76.9617
A0A3Q7F2T0	GIP1_N domain-containing protein	622	833	631	681	FANMIGYPFLPQSYTYMPSAFQQPFAGNSNYHQSLAAVLPQYKNSVSVSSL	51	80.0643
A0A3Q7EX01	VQ domain-containing protein	1	66	12	61	TYQWMDDIQMPYNNYQQTQFEQPINTPYENFSHSTIMTTNNMTTTNYPHD	50	80.8696
A0A3Q7FHL8	Uncharacterized protein	560	727	579	628	GQAALSLSNFQNSLMRQNSMNSNTNSTQQDASSSFNNSNNSQSSLLQGSN	50	79.8528
A0A3Q7GS27	Peroxin-13	79	188	79	127	QQQTYGSSYGGFNTGMNYNSGYGTGTYGSYGGGYGSTYGSGLYGNSMYR	49	84.3082
A0A3Q7I2E5	RING-type domain-containing protein	182	663	221	269	SEQWYQQQYQQYYQQYAGYEPYQQQTYQQYYPYQQQSLQQYQQQPHIYM	49	82.1173
A0A3Q7HWR5	Uncharacterized protein	272	348	272	320	YYGYNAQTHYAMPVYNQSYMNQDYGLTMYDPGYNAHTGYAMEYGYHQPS	49	81.892
A0A3Q7HKB9	Protein transport protein sec16	430	595	455	503	DDSRFQEFSSGGGDYNWSGSFGNYNQNQHSSNISQNENVAKSNTVSEYR	49	80.1584
Q7Y0Z7	Bell-like homeodomain protein 2	1	89	22	69	NLGNSNNNIQTLYLMNPNSYMQGYTTTDTQQHLQQQQNQHQLLFLNSA	48	82.546
A0A3Q7EM67	NUFIP1 domain-containing protein	1	376	54	100	NTNFSSGQLLGYQVNQMNNANFQQKGQFLGQNIVNPPQFLNQNVGFG	47	81.1001
A0A3Q7F493	Uncharacterized protein	951	1191	1057	1103	QQQQYFQQIQSTQYPQQQYLLHQLQYLPQAQQLWQQQSQLQAQQMQS	47	80.2818
A0A3Q7H0W0	Uncharacterized protein	198	307	236	281	PFQWSQVNNGTATGFNSAQASLFMSPALYGGNSYGNTKMQIQSLQR	46	80.6165
A0A3Q7FAR1	WRKY domain-containing protein	315	433	316	361	HNSNLNQPLNFPNYHHNLAPNYHHSSSSSPYNNFSNLRTNILNSSD	46	79.6932
A0A3Q7HMR5	Uncharacterized protein	1	104	35	80	HMSATALLQKAAQIGVTSSSHTANNMSATTFFSPTTSTTTGIAMSG	46	76.625
A0A3Q7EK20	Uncharacterized protein	1	143	63	106	QIQPYDQSTQAYYAYPYNQGYNQQYYYPQDYYSNAYQQQYQHEP	44	86.2648
A0A3Q7INH4	Homeobox domain-containing protein	26	89	26	69	NYFYNNSNSSFLLNPCDNNLTMDPQIISSSFQKINNNPFLYNTN	44	84.2429
A0A3Q7FN39	HTH myb-type domain-containing protein	127	265	193	236	SGKNYNSNLNVAQGATPIMPATYIQNAIINNYNLNVNNVTTYSS	44	82.2058
A0A3Q7J2D8	Uncharacterized protein	57	156	78	121	RLQATYSSSSSFSYSTTSSTYGYPNHQGIMMGMSGIEGANIRYG	44	79.1502
A0A3Q7I520	Uncharacterized protein	193	326	271	314	RNQWSSQNLGHGDFYNLNASYGASSSLGASSTRGVILSSTSTSQ	44	77.0295
A0A3Q7JRA8	ENTH domain-containing protein	547	616	565	607	NNVNSFSFATLDDLYNQNQTPFYPNNSQNSHFNHSTNNFLYDQ	43	79.2409
A0A3Q7J1A7	Uncharacterized protein	943	1126	1075	1117	GQMAYMYSQQMYGNQMASYGYGNAQQQNTQFLNQGMSGLSMSD	43	78.6887
A0A3Q7FQM1	Dof-type domain-containing protein	148	300	173	215	GGFLSSLAAMQSMSQLSQGINNQSQLGVISGTNNNNNQFGNFN	43	78.1753
A0A494G9Z4	Uncharacterized protein	1	88	42	83	SMSFWNSYYGYGMGSYYGYGYPYYGMGMSYYNYYPTYGGYNS	42	85.8735
A0A3Q7HRG9	Uncharacterized protein	766	1022	858	899	SQLMLASNPLAHLNTVGQNSMQLGMGNISNNIAALGGLSNVM	42	79.2483
A0A3Q7H5E2	TF-B3 domain-containing protein	210	315	270	310	TSQSWSQSQFIMANASQYNRFPENNITNNVAIPDQPLFSAQ	41	81.4259
A0A3Q7F467	Uncharacterized protein	134	276	229	269	SAKSYNTNPTNYNNNQEQSYSTNYNSNEEQSYNTGNSNYRV	41	80.9446
A0A3Q7H204	LOB domain-containing protein	91	196	92	132	QQVAYLQSQLMQVKGQLAQSLMNSNNCYNPQWINNNINMTS	41	78.9461
A0A3Q7GKV5	PCI domain-containing protein	68	214	141	180	AYQNTGTSGGYTSGAYNNQTNAWHEGQYATYTSHQYPSYN	40	81.2542
A0A3Q7GVB3	C2H2-type domain-containing protein	63	176	125	164	SNLLSNISPFLTNNLMSPCTIPSSNFQPHNISSSSFNTSE	40	79.8411
A0A3Q7JAK1	Reverse transcriptase Ty1/copia-type domain-containing protein	96	156	98	137	SNNSYSQGYNGKVTNNDCNRGMSVIQDQYSQILQMLGHTN	40	79.3896
A0A3Q7ESQ1	DYW_deaminase domain-containing protein	69	254	92	131	NQMNMSYPQYQTTNQVNQGYPNYGNVNPVQGYSQSFQNQK	40	79.3813
P93217	Polygalacturonase non-catalytic subunit AroGP2	228	303	246	284	ADSKFTSYGNETNVAASTFKNYGQNANGENQNFTSYSTN	39	82.5744
A0A3Q7FW43	C2H2-type domain-containing protein	144	280	147	185	SLMNTLGMNNNQYLYGSSSNINLGTFSKLGNNNNITKTT	39	78.7068
A0A3Q7FW43	C2H2-type domain-containing protein	144	280	202	239	HDNNLIGSSTTTTTTTNNPFFLQDTNQDHYNANNNNIK	38	83.9641
A0A3Q7J0G3	LOB domain-containing protein	107	192	109	146	AAQNIQNGSNYITNPNYDKFQDVQSWFHHQSENQNTMP	38	83.436
A0A3Q7IWI2	Uncharacterized protein	385	765	644	681	QPLAYAQAAPVGGYSSYPSQPTYTEQQATNNAGYGYQG	38	82.5823
A0A3Q7J0G3	LOB domain-containing protein	107	192	150	187	HSSLTSNNNIGSSIPYYDENNYNNNMTSNDHNYHMGNN	38	82.0718
A0A3Q7HKB9	Protein transport protein sec16	430	595	505	542	NQQLENNYNHNFSASSHLNRQINNHYEGTVPYNANTTQ	38	81.0245
A0A3Q7IP86	RING-type E3 ubiquitin transferase	1	78	24	61	PQREITGNSYVFDAASPPYSYQQNRNTTPYYQYPGYYP	38	78.2961
A0A3Q7EK97	SBP-type domain-containing protein	8	69	8	45	NQSSFMFTSDQNTQEENDQNNNQFLDPQAHFPHITSYQ	38	78.2345
A0A3Q7EM67	NUFIP1 domain-containing protein	1	376	249	286	TQQLQGQLPLMNSFGFAQQAQTQNFNAPTSANTQVCQG	38	76.6414
A0A3Q7J4I0	WRKY domain-containing protein	85	144	102	138	NNQNLLITSSTYNYNNNNNNYYYQQQQHQGSEYTLFG	37	82.9883
A0A3Q7F3R9	Dof-type domain-containing protein	335	441	393	429	MASLIASSLQQQKFMSNINGNSFHSLLTPNNYEELQM	37	81.8223
A0A3Q7IMS8	Uncharacterized protein	1	310	179	215	NCQPYNQYNLYDYVNPNAYDASFAQYEYVAPQFRNRN	37	80.5478
A0A3Q7FQM1	Dof-type domain-containing protein	148	300	259	295	LGSWTQRFINNNNNNIWPNNSASNTSSGAASSSAANA	37	79.5083
A0A3Q7I520	Uncharacterized protein	193	326	218	254	AFCGYTPYNSYGALNYGYGYGYDPYTFYGGAARVYMN	37	79.3004
A0A3Q7JDA4	BHLH domain-containing protein	9	119	75	110	RLNLSNFDHQIKGNFPNTSNNLPHFSTNLGNFSCFG	36	88.6009
A0A3Q7FZ00	PB1 domain-containing protein	419	682	449	484	QQVQEAGYAMSVKYDQHQQMYQPQQYVHASQYIHHT	36	83.3055
A0A3Q7FY57	Histone acetyltransferase	181	289	200	235	LANGYQQSTSNFSINSGGNNLVPSMGGQRITSQMIP	36	79.9331
A0A3Q7GQ15	Uncharacterized protein	137	280	195	230	QQMLQNQQLTPLCNQLLMEQQLFQSQQLMKHQQAMN	36	77.6384
A0A3Q7EY87	HTH La-type RNA-binding domain-containing protein	174	286	211	246	GGGNSNHNASANGGFSQQQTQGFEVETVHNNSVKSG	36	76.8116
A0A3Q7ITC8	NAC domain-containing protein	157	223	184	218	MPSYYITNINPLNQTSNFNHQFPLNHQISSQNNIG	35	83.6216
A0A3Q7IKW6	Arf-GAP domain-containing protein	564	650	579	613	QTTNYGMTISGGAYAGQQVPNNMALANPQGNTSFG	35	82.8763
A0A3Q7F991	Uncharacterized protein	200	277	238	272	ANANINTNINTSANANINTNSNANANANANTNTTT	35	81.3473
A0A3Q7I2E5	RING-type domain-containing protein	182	663	620	654	GMQNHVQSISQAHGGYNTTAQVRPVQPALSQPQIN	35	79.4171
A0A3Q7J576	Uncharacterized protein	1	65	16	49	YKASFSNDNYSGNTSGNNNYGGSNYFPANNSNRN	34	84.1432
A0A3Q7GQ19	KIX_2 domain-containing protein	103	520	369	402	VQQRLVGQQNNYMHQQNNFQNMHQQQLGSQSSIA	34	83.6809
K4D3S1	Uncharacterized protein	1	85	26	59	QQQRYNQRNQQSHQQRGYNQHNQQIHHQQQRGYN	34	83.1694
A0A3Q7H1N3	RST domain-containing protein	356	421	364	397	QHLHFSQASFPTFANAGNNYSAYSASNVNSSTTQ	34	81.3004
A0A3Q7HRG9	Uncharacterized protein	766	1022	915	948	PMGAIAGMGNISQNTINISQASNISNAISQQLRS	34	80.9463
A0A3Q7H0G7	Dirigent protein	149	209	156	189	ANSGIISNNNIPFLTGLSGTTSNFINQNNNGIIG	34	80.602
A0A3Q7F6R2	Uncharacterized protein	312	390	349	382	VMQQWSCSQVGYNQFENALQQVNLQNYQNQVLQQ	34	80.5135
A0A3Q7HHZ2	Uncharacterized protein	1805	1895	1854	1887	SMESFQGGHVISDNNMYGYNTAFTQNNTESSDYE	34	79.7659
A0A3Q7I4D7	LisH domain-containing protein	268	397	273	306	NIQTQNQFLLASQQQQVLAQAQAQGNLGNSPNYG	34	78.9789
A0A3Q7EE74	Uncharacterized protein	377	584	532	565	LAQMLSQQTQTLQASFQSSQQTFTQLQQQLQLMQ	34	78.0445
A0A3Q7FTT9	BHLH domain-containing protein	24	93	24	56	NQNNENHQQNNGGFPNENHQLNNGGFTNFQGMV	33	87.4531
A0A3Q7I248	Auxin response factor	430	712	600	632	NQQLHFSDNQLQMQLLQKLQQQSLLAQQSLLQQ	33	84.7674
A0A3Q7JH36	Uncharacterized protein	253	327	267	299	QHQSYMNQDYGATMYNHGYAHTGYVVEYGHQPQ	33	83.1053
A0A3Q7JDA4	BHLH domain-containing protein	9	119	37	69	QNDNILSSNSNNFGEISPNSFVGSNNNSCYTTP	33	80.7743
A0A3Q7J4B1	BHLH domain-containing protein	105	184	127	159	SVQALYNGFAGSLGQTSNQSQHFHHSQAQSFGA	33	78.6561
A0A3Q7IMS8	Uncharacterized protein	1	310	78	109	GQYNLYDYVNTNAYDASFAQYEYIAPQFRNGN	32	92.4958
A0A3Q7IT23	Uncharacterized protein	195	291	255	286	MDSTLNLNYGGNGNFGSNYGRGFNSLYNGNSN	32	85.7546
A0A3Q7IMS8	Uncharacterized protein	1	310	29	60	GQYNLYGYVNPNAYDASFAQHEHIAPQFRNGN	32	83.7479
A0A3Q7H610	DYW_deaminase domain-containing protein	248	353	307	338	NASGYNMERHTNSSGYSREMMGRYQQNLSSFN	32	82.6087
A0A3Q7HHF6	BHLH domain-containing protein	147	246	210	241	LQGLLISDLNSQQQESNNFSSVSRSLYYNPSY	32	81.1246
A0A3Q7GKV5	PCI domain-containing protein	68	214	97	128	VQQDYSSYGTYQSTDPYGYNNTGYAAYYNGYQ	32	80.8424
A0A3Q7ICL8	Uncharacterized protein	81	174	138	169	PLQNYSYSATDVSENSMIQSLNNNNNNNNINN	32	78.888
A0A3Q7GZZ9	VQ domain-containing protein	279	434	353	384	DELGISHEQQVSANLISGFQGGNNSNNNVSSQ	32	78.6267
A0A3Q7I248	Auxin response factor	430	712	541	572	QAQLLQAQSLVQSQNVLQQQQSFQNQLQRNLP	32	77.362
A0A3Q7EM67	NUFIP1 domain-containing protein	1	376	215	245	QSSNFGMNAHLGLVNANVAAQQSKSGLSKQM	31	83.7954
A0A3Q7IT23	Uncharacterized protein	195	291	195	225	NGQNYGLNRVNNLLNAYTQGYVPSSIGNYGM	31	82.3498
A0A3Q7F493	Uncharacterized protein	951	1191	991	1021	SQHHYQQQHLLQGQYQQHQLQMQQSYTSIQQ	31	81.5838
A0A3Q7FVJ8	Peptidase S59 domain-containing protein	353	585	501	531	GQTNSAFGQTTSSFAQTTPAFGQSNLFSTPS	31	79.8144
A0A3Q7G2A7	Uncharacterized protein	75	176	108	138	QQQNMEVDILQNPTQVLGQAHSQQQNMVVGV	31	78.2824
A0A3Q7ETX7	Uncharacterized protein	163	229	163	193	MQSTSNSSGITFNNGLSQQNNNNGFNIAFQQ	31	77.743
A0A3Q7IMS8	Uncharacterized protein	1	310	135	164	SQYNLYYYVNSNTYDTSFAQYEYIAPQFRN	30	91.0368
A0A3Q7H9E8	BHLH domain-containing protein	440	517	450	479	MCQNSMLNQVNYQRHLQNPNFPDQYASYMG	30	88.9632
A0A3Q7H610	DYW_deaminase domain-containing protein	248	353	251	280	QNGVYGHYQQNLNGGNSVTSQQNFNGNYMR	30	85.2174
A0A3Q7HS16	Uncharacterized protein	382	613	579	608	GHMAYMYAQQQMYGNQMAGYGYGYAQPQNT	30	84.0691
A0A3Q7E9K6	Uncharacterized protein	1	73	8	37	NNNASVATGSSSMFNLNFFQNNNNNNNIVD	30	83.4225
A0A3Q7F0L2	RRM domain-containing protein	127	198	132	161	GGFSYGGGAGGYSYGNYGGGGNYGSNNSYP	30	81.0479
A0A3Q7ICJ6	TCP domain-containing protein	508	567	529	558	LQSTSNFPQTISYSNNIGFANDGLLGLSSA	30	79.9443
A0A3Q7GW71	Uncharacterized protein	789	961	827	856	QVLNTPSHYSQGATSFNQIQDHNLNLQAQG	30	78.9855
A0A3Q7FY57	Histone acetyltransferase	181	289	245	274	SNNNTSAQSHINLESSNGGAAFSGVDSVTV	30	78.9186
A0A3Q7H1N5	Uncharacterized protein	201	352	203	232	FQQAIMGTQARSHHFMHAASTGAITNNHSL	30	77.7258
A0A3Q7GF37	PB1 domain-containing protein	413	643	609	638	APQLSAQYQTMTSAPAVSFAETSSQLSAEN	30	76.5106
A0A3Q7G2A7	Uncharacterized protein	75	176	75	103	NSLQIFGQSQSQRQNIMVDVHRNPTQTFG	29	83.2315
A0A3Q7ERP5	Homeobox domain-containing protein	35	190	143	171	QQGLSLSLSSSQQPSFGSFTAAREIVSSP	29	81.8475
A0A3Q7G5S8	VQ domain-containing protein	505	578	510	538	GSNNFNSVQHNSIFTSLLQCSQKYQFGSK	29	80.5905
A0A3Q7H144	NOT2_3_5 domain-containing protein	344	481	432	460	NSSNTVSGIGSYDQLIQQYQQQTQSQYRL	29	79.9562
A0A3Q7HGR6	Uncharacterized protein	69	158	99	127	NLGLFSPISGVPLYNNHQNSSTNNTLPIQ	29	79.9216
A0A3Q7ED53	YTH domain-containing protein	274	343	309	337	SSVNTTNGYMNRMYPNKYYGQFGNSFNSG	29	79.8408
A0A3Q7HSP9	Uncharacterized protein	132	206	173	201	NDQNANGRSEFNTVQNFMQNNNDQNNSGN	29	79.7717
A0A3Q7GQ15	Uncharacterized protein	137	280	235	263	NDFTNLHHDSLSGVSTNSNSQQDMINTIQ	29	79.368
A0A3Q7G1V6	Reverse transcriptase Ty1/copia-type domain-containing protein	1	106	53	81	LAPHFTPNQYQQVLQMMNKSLIHEGNTIP	29	78.5031
A0A3Q7FF22	GIP1_N domain-containing protein	768	843	798	826	GYPHFYNSQAGISLDQQQQENLRDGSLSG	29	78.2493
K4CS91	Uncharacterized protein	36	106	66	94	GYPHFYNSQAGISLDQQQQENLRDGSLSG	29	78.2493
A0A3Q7IB06	Uncharacterized protein	270	390	331	359	GPGSFVGSGSGNYGVFGNNNANWGSLISV	29	78.2032
A0A3Q7EXW0	Uncharacterized protein	280	409	345	373	GAGGYAGAGGYAGAGGYGGNSGDYGGYRM	29	76.6578
A0A3Q7F0G7	Uncharacterized protein	247	332	263	290	TGYNENDATNNYATGQNIYADGYGVYQG	28	87.064
A0A3Q7GY07	RRM domain-containing protein	426	569	471	498	GYGFWFNGAMYGAAGYEGSTYGIPSYYG	28	81.5456
A0A3Q7FG42	Uncharacterized protein	613	707	628	655	AGQSSNIHQGAYHQNYAAQQSAYQSYPA	28	80.8648
A0A3Q7IB08	Uncharacterized protein	180	265	209	236	QTSLIQNPINNISTCSNFNTPSVPFYSD	28	80.7573
A0A3Q7HKB9	Protein transport protein sec16	430	595	563	590	TLQQYEQNHSSSDYYGTQTTANYSQQAF	28	79.8376
Q8GZE8	Dehydration-responsive element binding protein 3	1	63	17	44	QQGSIGLNQLTPIQIQQIQAQINFQNQQ	28	79.5628
A0A3Q7HC54	Auxin response factor	435	567	498	525	LAQDFQFQQQMEQQSNLLQKSQQQQTIP	28	78.7864
A0A3Q7F0T0	ZF-HD dimerization-type domain-containing protein	269	330	287	314	QNGNTNSDNGFCIVSRNNNHNNSDSEFH	28	77.1022
A0A3Q7I160	Uncharacterized protein	331	416	384	411	TLQMLQSSGTSSYSGFGNSSGSYMNQMQ	28	76.5409
A0A3Q7I9D6	Uncharacterized protein	1	69	15	41	AQPQYQQQWMAQQPQYQVLPPQAGYYY	27	86.8327
A0A3Q7IMS8	Uncharacterized protein	1	310	228	254	NYQPYNLYDYVNPNAYNASFAQHEYIA	27	85.3834
A0A3Q7G979	Uncharacterized protein	158	294	226	252	ANGEFVSYGNDTNVIGSTFTNYGQTAN	27	84.3429
Q40161	Polygalacturonase-1 non-catalytic subunit beta	179	315	247	273	ANGEFVSYGNDTNVIGSTFTNYGQTAN	27	84.3429
K4BAA9	Uncharacterized protein	198	281	209	235	RPFRYANYTFGGPTFANNSNGNFGIYH	27	83.8102
A0A3Q7EA25	Uncharacterized protein	346	439	382	408	RGGSYQNGRNQYYDQSGNYQQRNYNNY	27	83.2652
A0A3Q7ID17	GATA transcription factor	90	164	90	116	SSNNFPSNNLTQTMYHLNNTNTILHSK	27	82.683
A0A3Q7J334	Arf-GAP domain-containing protein	541	691	649	675	GVASFGFDGVAFGGLNSNQQPGGLYSA	27	81.3576
K4BAA7	Uncharacterized protein	65	221	65	91	QNVNNNNFGRFNQAKANDNNLLVMEEN	27	81.2833
A0A3Q7J1A7	Uncharacterized protein	943	1126	984	1010	MQNNQLVAANGQQLTGGTYLHGMYASP	27	81.2709
A0A3Q7J235	NOT2_3_5 domain-containing protein	348	469	438	464	NVSGIGSYDQLIQAQQYQQHQGPSQFS	27	81.2461
A0A3Q7JFQ6	RRM domain-containing protein	122	227	180	206	VDANIASSYGSGESNFGFGTSGDNYAS	27	80.3667
A0A3Q7EM67	NUFIP1 domain-containing protein	1	376	144	170	GIQNSNIALNNAHFGHANASGNLSKQM	27	78.9669
A0A3Q7F4D3	Uncharacterized protein	390	487	394	420	AAVSSQNDPTIGSQNHTISFDQQTNLP	27	77.1337
A0A3Q7HJU1	Uncharacterized protein	556	617	570	596	GYNNNSNSLDGPYGYNHALNEPTSYYP	27	76.8735
A0A3Q7I7A5	Uncharacterized protein	875	1036	988	1014	HLQNQQQRSQGNAVNGGNSGGNLHSFP	27	74.1608
A0A3Q7F7G2	DNA-directed RNA polymerase subunit	1525	1828	1637	1663	TSPAYSPTSPAYSPTSPAYSPTSPSYS	27	73.913
A0A3Q7IB08	Uncharacterized protein	180	265	180	205	QNQNFLLQSNFQENQLCNSYVQNKLT	26	83.6249
B2ZP48	APETALA2-like protein	322	401	356	381	NVGQIGGTSNFQNNYEIIATAAASSG	26	81.2966
A0A3Q7GET7	Uncharacterized protein	121	181	131	156	HQQVLAQLTSQASQAQSQMHIQPNYP	26	81.0265
A0A3Q7H5M1	Uncharacterized protein	275	346	279	304	SQVQTAQQLVQNSIADATSSMQNTAA	26	80.5763
A0A3Q7F991	Uncharacterized protein	200	277	200	225	NQPAYSNANTNINTNANNANANSNSN	26	80.5248
A0A3Q7FUU5	PUM-HD domain-containing protein	342	437	363	388	VQANTLGTNTLQSSLAKGYGQSWSSS	26	79.3928
A0A3Q7F3R9	Dof-type domain-containing protein	335	441	363	388	VMSTSNCTTSTTSLLSSYPNMFGSSS	26	78.9684
A0A3Q7IKN0	Uncharacterized protein	99	174	144	169	RPQYYQNQQLNRPNFYENQKFNRPNF	26	78.9298
A0A3Q7GY07	RRM domain-containing protein	426	569	436	461	GYGGYGGYEGYGDYGGYGRFAGSYGV	26	78.1837
A0A3Q7F410	Uncharacterized protein	359	444	403	428	GHGVYMNSNQEAHMMASYPQVYTSTN	26	77.6177
A0A3Q7H2H2	Two-component response regulator	489	549	507	532	QAWADNKQQYSHNSNNTFGNNLSSQV	26	77.5791
A0A3Q7IN29	C2H2-type domain-containing protein	159	244	178	203	MNNNSSSSSTLNLSISPYPTNNNLMS	26	77.5534
A0A3Q7JDA4	BHLH domain-containing protein	9	119	9	34	NNVNTMNELNCTSTSFYNPNWENSSM	26	76.9231
A0A3Q7EE74	Uncharacterized protein	377	584	502	527	NMQIHAASANANQQPFQQQSVQHLQQ	26	75.5081
A0A3Q7F4D3	Uncharacterized protein	390	487	455	480	QNMNLNGNMQLNGASFPQNHLLGTSQ	26	74.5819
A0A494G8K5	Polyadenylate-binding protein	447	537	447	471	PPQVYFGQAVAPQAAGFGYQQQFMP	25	88.2943
A0A3Q7EM67	NUFIP1 domain-containing protein	1	376	108	132	NMNQFLQMQMAMQMASYAQALSGSV	25	83.0368
A0A3Q7FY78	Uncharacterized protein	62	128	99	123	GQSANVGSSFSYNISQTDNNFSSGL	25	82.8896
A0A3Q7E8W6	Histone acetyltransferase	411	496	433	457	TKMNYQSQHSLGDNHLSSYQHQHSQ	25	82.8361
A0A3Q7F5U9	Uncharacterized protein	75	173	120	144	KAPIFNGSNQMNFPQGNLVHCYNHN	25	82.6756
A0A3Q7EY57	Auxin response factor	451	543	514	538	NQSEEQAHQHTYQEAFQLPHDQLQQ	25	82.3278
A0A3Q7F146	C2H2-type domain-containing protein	51	119	56	80	GSAAIDSLTYQQQQMFSTRVTNIDS	25	81.4314
A0A3Q7I4B1	Uncharacterized protein	433	502	436	460	SQVQTAQQLIQNSVADAASSMHNTA	25	80.7759
A0A3Q7HWE3	C2H2-type domain-containing protein	200	359	242	266	RLSLWLNQANNNMSSQSSNLFGLPD	25	80.2676
A0A3Q7HHF6	BHLH domain-containing protein	147	246	180	204	SVNDYNKQLFSGHNNNLENSAVPYG	25	80.2007
A0A3Q7GYB9	Uncharacterized protein	36	124	95	119	NSNGIMYGNQYYQTRQDESSFSAVN	25	80.0803
A0A3Q7FQ87	Uncharacterized protein	177	353	304	328	MNAAFQGLVEVAAQQVGQTIMQGFV	25	79.1973
A0A3Q7FI77	Uncharacterized protein	388	478	392	416	QNPAISQMMQSLLSNPQYMNQVLGM	25	78.7826
A0A3Q7GNN8	HMA domain-containing protein	201	281	220	244	RNSCYNYYGQYGNTGYGSCYPNGIS	25	78.6622
G3BGW2	TCP transcription factor 23	247	311	269	293	QIGQIPATTLYMMTNNNNNNNNNSS	25	76.6421
A0A494G9C9	Uncharacterized protein	1	145	82	106	VADTFLMQNNSHQQLHQQLHQNVMA	25	76.5619
A0A3Q7GL62	Auxin response factor	424	747	651	675	ASQNFSRSLATNQMLDASQTTSTSL	25	75.3579
A0A3Q7IMC6	Uncharacterized protein	22	85	45	68	YDQHLYQYPYYYYPNYQSNYYNDD	24	89.005
K4BC41	Uncharacterized protein	194	261	232	255	ANNNTNANASRAQSLSNPGCYSYV	24	86.9565
A0A3Q7GTN0	Uncharacterized protein	1	200	14	37	KQQLSYYDDNDYYSSEDNYYSNNG	24	86.2876
A0A3Q7FWR2	Uncharacterized protein	298	530	421	444	NTALFNSAQSTPSSQMISNMSAMV	24	85.1728
A0A3Q7F8N2	Uncharacterized protein	421	486	428	451	ANNNYAAPNYEMAYMQTNTNWMFP	24	84.5596
A0A3Q7FFB2	Uncharacterized protein	900	977	913	936	QYGGYYGYSAGYDAAAAAAYGYAQ	24	83.2358
A0A3Q7JFQ6	RRM domain-containing protein	122	227	152	175	GGGNYGSGGGNYGASGYGSSGNYG	24	83.194
A0A3Q7FZ00	PB1 domain-containing protein	419	682	637	660	THAQIYYSQAHAPQFATQYQTMTS	24	81.1873
A0A3Q7I0C0	Uncharacterized protein	192	289	205	228	PQLSYQQLQVAQFQRLKQQQMIKQ	24	81.1037
A0A3Q7J3B1	Uncharacterized protein	190	475	363	386	GNQGYGYGGYAGNEGAYGNQSGYG	24	80.9643
A0A3Q7FDQ3	WRKY domain-containing protein	273	353	293	316	DHQDYNFLNNSSTIPNNIFVESFP	24	80.7832
A0A3Q7IJR5	BHLH domain-containing protein	72	146	118	141	GQNKLASNLMRQNSSPAGLFSQLN	24	80.5602
A0A3Q7FSP8	PB1 domain-containing protein	443	547	518	541	QTQQYNLTVQSNVADASAVASNQQ	24	80.4487
A0A3Q7H6U7	Uncharacterized protein	55	153	77	100	GGNNFLHLQTSNSDSSNSNQWLSP	24	80.3233
O22300	Homeobox protein knotted-1-like LET12	55	152	77	100	GGNNFLHLQTSNSDSSNSNQWLSP	24	80.3233
A0A3Q7FUU5	PUM-HD domain-containing protein	342	437	401	424	TPPLYATAAAYMASGNPYYSNLSP	24	80.1561
A0A3Q7EY57	Auxin response factor	451	543	452	475	QLMQFQQPVQYLQHASTENSILHQ	24	79.4872
A0A3Q7IB06	Uncharacterized protein	270	390	306	329	ADSFLSSPTRNLWGNIGLNASASS	24	79.2363
A0A3Q7ILZ1	Uncharacterized protein	1	89	10	33	AAMAFAQQQHQAANTQQQQQFGFH	24	78.874
A0A3Q7G979	Uncharacterized protein	158	294	170	193	GSGKFTNYAANANDPNLHFTSYSD	24	78.6511
Q40161	Polygalacturonase-1 non-catalytic subunit beta	179	315	191	214	GSGKFTNYAANANDPNLHFTSYSD	24	78.6511
A0A3Q7F023	Uncharacterized protein	1	66	38	61	NPSSYALGYGGGHEFQGQSMVYRY	24	78.4838
A0A3Q7F493	Uncharacterized protein	951	1191	1029	1052	SQQYYQQQQLIQQQQQQNQQQTPL	24	78.4281
A0A3Q7IB76	DUF1421 domain-containing protein	195	384	327	350	QQQQWAQQVPQQVQASQQHQLPSV	24	78.3305
A0A3Q7HNU6	Uncharacterized protein	571	768	573	596	QQQAYQQNMQQAQQQSLPQQMTSL	24	77.5223
A0A3Q7ETX7	Uncharacterized protein	163	229	197	220	NNGLLINQIAANNMLNVVGATASQ	24	77.2715
A0A3Q7EM67	NUFIP1 domain-containing protein	1	376	335	358	QTQNFNAPASTNTQANRGCIVGIS	24	77.1878
A0A3Q7HMR5	Uncharacterized protein	1	104	6	29	QQQNNDLSSQLFIQNPNGNSSNMF	24	76.9928
Q00LP0	GRAS10	60	175	62	85	QQQLQFLQLQQQKQQQQQMMLLQQ	24	76.9509
A0A3Q7JG25	TF-B3 domain-containing protein	246	308	280	303	PASSYNNNHHYNTDMDYSRDVNQM	24	76.8116
A0A3Q7J6R4	Uncharacterized protein	512	582	531	554	NLKQFSSQQQNPLLPQFNSQSSSV	24	76.6165
A0A3Q7IB06	Uncharacterized protein	270	390	271	294	NFSNNLGYGRILNPYFGANSSRYT	24	76.4911
A0A3Q7GL62	Auxin response factor	424	747	609	632	QAQLQMLQKLHQQQKSLLAQQSGL	24	75.2508
A0A3Q7IXN9	Uncharacterized protein	1	62	33	55	FSSSYNNNNNNYIIPSSTNFQYL	23	85.7351
A0A3Q7FI33	WRKY domain-containing protein	395	467	395	417	QNQNSLTYNQRSTQISQFQVPFQ	23	85.4879
A0A3Q7H9E8	BHLH domain-containing protein	440	517	483	505	LQGASQPINIFGLGSHTAQQTQQ	23	81.9398
A0A3Q7I850	Alba domain-containing protein	118	244	137	159	NQQLQQGKQAYVPSDFNQDSYDV	23	81.7944
A0A3Q7JG25	TF-B3 domain-containing protein	246	308	252	274	QSQEYYQSQAGQHYYQYQVHYSN	23	81.5036
A0A3Q7G979	Uncharacterized protein	158	294	198	220	GVQKFTIYSQEANAGDQYFKSYG	23	80.9801
Q40161	Polygalacturonase-1 non-catalytic subunit beta	179	315	219	241	GVQKFTIYSQEANAGDQYFKSYG	23	80.9801
A0A3Q7FBF1	RRM domain-containing protein	172	333	272	294	EGGNYGSSTPNINYSGQGSSFSG	23	80.8492
A0A3Q7GW71	Uncharacterized protein	789	961	889	911	QDAASASGIAHATDAVGHYGSSV	23	80.762
A0A3Q7I248	Auxin response factor	430	712	437	459	SLANSMQPNYLHSLSGSVLQNVG	23	80.2239
A0A3Q7IZD5	Uncharacterized protein	84	156	106	128	RLPNFSDPYQQFFGLQQAQVALP	23	79.2206
A0A3Q7JM93	Uncharacterized protein	1	168	120	142	LSSSYNQVNADSSSSQYQTQIHD	23	79.2206
A0A3Q7IQD3	SSXT domain-containing protein	72	155	91	113	GGAHYLQQQQAQQLTTQSLMATT	23	79.206
A0A3Q7EV01	Uncharacterized protein	151	235	152	174	NLNNQQEQINRGVRNLVHQQTAV	23	78.3917
A0A3Q7EJU7	Uncharacterized protein	806	996	835	857	YAENYQQPFSSSYSGFGAPVPYQ	23	77.5629
A0A3Q7H204	LOB domain-containing protein	91	196	135	157	GQMTSSSFPANYPNYINLKSNSS	23	76.9376
A0A3Q7GL62	Auxin response factor	424	747	487	509	NQQLDQLQKLPAAALNSLDSIMQ	23	76.007
A0A3Q7J3B1	Uncharacterized protein	190	475	229	251	DSNRYMQTQNAGAGYPYGSSGYG	23	75.12
A0A3Q7IWI2	Uncharacterized protein	385	765	683	704	VDQTYSGAQASTTYSGQQAYAQ	22	90.0578
A0A3Q7GWN7	NAC domain-containing protein	169	234	195	216	PLNNINVFNQTTNFPQFTFNPS	22	86.6069
A0A3Q7HKB4	Protein transport protein sec16	419	582	420	441	NGLASVQTSSYNNDQRDYGAYG	22	83.9465
A0A3Q7FDQ3	WRKY domain-containing protein	273	353	327	348	SQQNEADYQFNSMGFESNFPYD	22	82.9127
A0A3Q7F5U9	Uncharacterized protein	75	173	147	168	KAPIFNGSNQMNFPQENLVHRY	22	82.7151
A0A3Q7I160	Uncharacterized protein	331	416	359	380	LANHSNQGMNFNDTFFNTTQIQ	22	82.183
A0A3Q7HWE3	C2H2-type domain-containing protein	200	359	213	234	GVSQIGTSFAQDFTSMTTVNPL	22	81.4077
O22299	Homeobox protein knotted-1-like LET6	24	95	63	84	NAETSNNNILFLPFMDNNNNNN	22	79.7507
A0A3Q7JBN5	Uncharacterized protein	336	396	348	369	SQWNGGYYGRQNYGGYGYGASQ	22	79.5074
A0A3Q7G7I2	Uncharacterized protein	201	265	239	260	AVNPINNIPQQVNASAMSYSTS	22	78.9754
A0A494G9C9	Uncharacterized protein	1	145	56	77	SQQSWSWQSQSVAQTPAIVQTP	22	78.3977
A0A3Q7G2B2	MADS-box domain-containing protein	144	205	179	200	HQQHMVVDVQQNSTQTFGQLQN	22	78.048
A0A3Q7F842	RRM domain-containing protein	131	230	141	162	MGSPYYQLPVPYSYQPGFSYPP	22	77.9416
A0A3Q7FZ00	PB1 domain-containing protein	419	682	525	546	PSQAYNLPVQQTNYSESAQTNV	22	77.6224
A0A3Q7FYJ5	HMA domain-containing protein	279	356	330	351	GRILYQTPYGVFPPNISHSWNM	22	77.516
Q00LP0	GRAS10	60	175	115	136	VDFSIAAAASISSSNSNVSTMM	22	77.2879
K4D2I7	BTB domain-containing protein	412	494	435	456	GNNNLNLDSRMVYLNLGANVAN	22	76.9383
A0A3Q7IQD3	SSXT domain-containing protein	72	155	124	145	QQQLSSLQQHQAAAYHSQQLGM	22	76.315
A0A3Q7J6B0	Uncharacterized protein	171	354	276	297	SQWLKQSTLYPGEQSSMTSNMM	22	75.8285
A0A3Q7H2J5	Alba domain-containing protein	424	528	432	452	DIQQTNYYNNNNNYAPRYSYQ	21	88.5491
A0A3Q7I2E5	RING-type domain-containing protein	182	663	446	466	SGFHSYPQTQLTQQVAIGMSQ	21	87.1158
A0A3Q7ITU5	MADS-box domain-containing protein	210	294	243	263	MFQYPFMYNGSTHVIGSSSTM	21	86.1761
A0A3Q7FN39	HTH myb-type domain-containing protein	127	265	240	260	MPNAYVGNVTINGMGATNANA	21	84.9976
A0A3Q7FN39	HTH myb-type domain-containing protein	127	265	146	166	NTNNIFTQRESSIQRQQLYRP	21	84.472
A0A3Q7G925	Uncharacterized protein	73	188	95	115	NAGSFAYHAQGNYNSAQRTYW	21	83.9146
A0A3Q7JVW5	AP2/ERF domain-containing protein	149	254	182	202	QPNLYQQHFPNVHHYAQLLRD	21	83.8509
A0A3Q7HBC0	GIP1_N domain-containing protein	670	767	739	759	VPGTYGPYGSSTSNYTPVSTT	21	83.6439
A0A3Q7F163	CBFD_NFYB_HMF domain-containing protein	1	62	23	43	GLAASSAQMAQHQLAYQHIHQ	21	83.4369
A0A3Q7II35	Uncharacterized protein	1	93	21	41	SGFGYYSGYYGGNGYVSGSFG	21	82.3539
A0A3Q7GQ15	Uncharacterized protein	137	280	153	173	LQQNPVNSLQHDNISSFSAQG	21	82.1628
A0A3Q7JVW5	AP2/ERF domain-containing protein	149	254	204	224	SNNNIDNMMNFGVSDQSSFYH	21	81.7805
A0A3Q7FSX7	Uncharacterized protein	203	267	203	223	SGNLFGGQQISHQQSNMLHSL	21	81.255
A0A3Q7IZM8	Uncharacterized protein	757	880	828	848	GYGAYPSTFPAQAFPQQNYAQ	21	81.2391
A0A3Q7EV01	Uncharacterized protein	151	235	207	227	KNSEIYQQQQQIDSTNTRNTN	21	80.7772
A0A3Q7F2T0	GIP1_N domain-containing protein	622	833	685	705	ASVASAYGGFGNTASIPGNFP	21	79.7738
A0A3Q7HKC7	C2 domain-containing protein	178	238	202	222	YGYGYGYGYNPIIQQQYQNQH	21	79.6305
A0A3Q7EXZ1	Uncharacterized protein	167	245	168	188	NNYGYSNRFNQNRNANYSTQT	21	79.312
A0A3Q7F5B5	Uncharacterized protein	24	94	63	83	NAETSSNNILFLPFMDNNNNN	21	79.0731
A0A3Q7FW43	C2H2-type domain-containing protein	144	280	255	275	NNNNSSSSTTMFNLNFFQNNL	21	78.7705
A0A3Q7GBL4	FYVE-type domain-containing protein	1	168	2	22	QQGDYTTSNPYYNYPNSGHIS	21	78.7227
A0A3Q7FVU7	Uncharacterized protein	214	305	278	298	GYGATSYGAPGSYGGAAGYGS	21	78.452
A0A3Q7HEE8	RING-type domain-containing protein	462	593	514	534	GAGGYVIGAGNMAMQGYQIPS	21	77.0983
A0A3Q7GTN0	Uncharacterized protein	1	200	83	103	NSSSYGSSGFQHTSNMNGGYG	21	76.9868
A0A3Q7FVZ1	Dof-type domain-containing protein	150	210	173	193	GNTSYLGVQNGGESNNCWNGG	21	76.4612
A0A3Q7HRG9	Uncharacterized protein	766	1022	966	986	AAQNRTNILGSQQSSLGGITG	21	76.2064
A0A3Q7JDH7	Uncharacterized protein	333	670	398	418	GAQNQQSQAGGYDYYNQQAPQ	21	76.079
A0A3Q7FWR2	Uncharacterized protein	298	530	399	419	GQSQLNQGNQLNRHLNQFSSP	21	76.0631
A0A3Q7FF20	Uncharacterized protein	189	427	237	257	GYPSYGSSGYGTAGYGYGSSN	21	75.3464
A0A3Q7HN24	Uncharacterized protein	256	447	284	304	SATGYNQGKSYSQDGYDGYHA	21	73.913
A0A3Q7IXN9	Uncharacterized protein	1	62	4	23	PYTNYFHGWFNNFNPIYHSS	20	86.5886
A0A3Q7ICL8	Uncharacterized protein	81	174	82	101	NQSSIFQHNDQLHHQVSEIP	20	85.6187
A0A3Q7J2K4	Uncharacterized protein	136	212	158	177	NHQNSNYNNNSPLSLLDIFN	20	83.7625
A0A3Q7HEE8	RING-type domain-containing protein	462	593	469	488	LQGNYVGQAYQFPGNPWLNM	20	82.2074
K4BC41	Uncharacterized protein	194	261	198	217	QGFAFRNNTYRQNYIPTLIS	20	81.3545
A0A3Q7FW01	TFIID_20kDa domain-containing protein	13	331	225	244	QQQLSQQNPLTTTQKISAQS	20	81.2375
A0A3Q7HWE3	C2H2-type domain-containing protein	200	359	268	287	HMVQIPSHNMFGTNQILNPT	20	80.4849
A0A3Q7HEU4	DUF1421 domain-containing protein	235	368	314	333	YQQQWAQQVPQQVQQSQIPN	20	80.0502
A0A3Q7FHL8	Uncharacterized protein	560	727	671	690	GSQALQQQMIQQLLQDMNTN	20	79.8997
A0A3Q7I6J9	VQ domain-containing protein	68	160	88	107	NNQQILNPNTYNIQFQAQSV	20	79.8662
A0A3Q7GTF2	Uncharacterized protein	597	876	792	811	GMLATSNNSLLNGSNCLVRN	20	79.5987
A0A3Q7FVU7	Uncharacterized protein	214	305	230	249	SEGAYGGGYSRGYGGYGGYG	20	79.4147
A0A3Q7F3L4	Uncharacterized protein	159	240	163	182	SHGYSNRFFQNRNTNYSTQA	20	79.0301
A0A3Q7GFB5	WRKY transcription factor 72A	376	443	402	421	NNNNSSTNILNFSSFESNHL	20	79.0134
A0A3Q7J364	Uncharacterized protein	298	357	325	344	GVPAFQGYPMQGVPYYPAYP	20	78.5786
A0A3Q7EZV2	AP2/ERF domain-containing protein	133	198	174	193	NENNSFVFLNDDMNNNNNNN	20	78.1271
A0A3Q7EFN0	Uncharacterized protein	85	157	111	130	QMQQFKSGGSYQMSQQYESN	20	77.8763
A0A3Q7HS18	AT-hook motif nuclear-localized protein	1	102	78	97	NNNNSAMMQQLQQHQQQNSG	20	77.7759
A0A3Q7HIR4	Uncharacterized protein	62	171	125	144	SLPEYNYGYEGHHNYQYPFR	20	77.4415
A0A3Q7IM30	Uncharacterized protein	493	569	504	523	QDSETFGNHQQRPYANGVFG	20	77.2241
A0A3Q7HF70	Uncharacterized protein	153	440	401	420	RQGLSDTRFLNNGKYYYDIK	20	77.1906
A0A3Q7I9U0	Ge1_WD40 domain-containing protein	1	143	80	99	PFHLIPQFNHNIPLQYNNHQ	20	75.8696
A0A3Q7JDH7	Uncharacterized protein	333	670	443	462	ASGYSQGQAYAQDGYGGYHV	20	75.5184
A0A3Q7F1S8	Uncharacterized protein	428	502	469	488	VQVGTSVAVKQQMQPFFLQQ	20	74.4983
A0A3Q7GBC2	C2 domain-containing protein	159	271	159	177	NSSGFNLTNGYKPASAYLQ	19	84.633
A0A3Q7FH75	C2 domain-containing protein	159	279	252	270	QQGSYGSQGSYGQQGSYGA	19	83.4536
A0A3Q7GL62	Auxin response factor	424	747	436	454	MIPNYMNSLSGSALQNLAG	19	82.6615
A0A3Q7FCM8	Uncharacterized protein	403	496	450	468	QQENENSASHTIQNENNSS	19	82.0278
A0A3Q7F6R2	Uncharacterized protein	312	390	328	346	MQQWICSQAGNYQFDNSSL	19	81.9574
A0A3Q7I7A5	Uncharacterized protein	875	1036	882	900	NDAQYLAILQNNAYAFPIP	19	81.4645
A0A3Q7HRK9	Helicase ATP-binding domain-containing protein	1047	1274	1227	1245	SQSLLNPLYSQPFGHYNTQ	19	81.2533
A0A3Q7F3R9	Dof-type domain-containing protein	335	441	338	356	NNNNSSSSNYGHGGFNPIK	19	81.0773
A0A3Q7H2J5	Alba domain-containing protein	424	528	463	481	AQAVFNAGNEENGGYSNWG	19	81.0069
A0A3Q7HKB4	Protein transport protein sec16	419	582	559	577	ASNDYYGTQTTANYSQQAF	19	80.7956
A0A3Q7IF58	Uncharacterized protein	83	157	123	141	HGTTYTQGSNMAWNEQISQ	19	80.3204
Q00LP0	GRAS10	60	175	152	170	GGFLSPGIQNYSTGVSSLN	19	79.7395
A0A3Q7IH05	BZIP domain-containing protein	129	194	167	185	LLSKFSESNMLNVVNVKSS	19	79.4578
A0A3Q7I8E6	DUF3883 domain-containing protein	1	118	26	44	QQTPYLGFQNPNFVPYPFF	19	79.2642
A0A3Q7GDA6	Uncharacterized protein	339	428	380	398	HNPYYDQPGNYYPRNYPNY	19	79.0882
A0A3Q7FQ87	Uncharacterized protein	177	353	330	348	GGNNSDGNEGSSILRSIFG	19	78.9298
A0A3Q7GW71	Uncharacterized protein	789	961	862	880	LPSTINSQGTQLSAQPHID	19	78.5777
A0A3Q7J334	Arf-GAP domain-containing protein	541	691	544	562	QGYGFAMQYNMSMATNAFP	19	77.7152
A0A3Q7FHL8	Uncharacterized protein	560	727	651	669	QQQQLLSSGLLSQSQSQSS	19	77.6096
A0A3Q7ERD6	J domain-containing protein	335	481	439	457	NVNNEGLFGSNQNQSANTS	19	76.2014
A0A3Q7J557	Uncharacterized protein	226	429	399	417	PNQSYAPNTSDGNSYQNPN	19	76.0077
A0A3Q7FF20	Uncharacterized protein	189	427	314	332	SQVSSGYGNMGYGNVSWGA	19	75.7261
A0A3Q7FSX7	Uncharacterized protein	203	267	226	243	QQSGINDMQQFQQQVMFM	18	85.6745
A0A3Q7EE74	Uncharacterized protein	377	584	441	458	TSNALFGQRNQVQMSHSA	18	84.3553
A0A3Q7FW01	TFIID_20kDa domain-containing protein	13	331	262	279	GQSAIMQNNSSQQQWLKP	18	83.259
A0A3Q7J235	NOT2_3_5 domain-containing protein	348	469	390	407	TGVSFSNINNQDLLSLHG	18	82.9803
A0A3Q7HRG9	Uncharacterized protein	766	1022	788	805	DLQQYSEGVSGQLSNELA	18	82.8874
A0A3Q7FSX7	Uncharacterized protein	203	267	245	262	MQQELQRQQQIQLEARQQ	18	82.3114
A0A3Q7ERP5	Homeobox domain-containing protein	35	190	76	93	QQQQFVGIPLATAAFTAP	18	82.2742
A0A3Q7HGR6	Uncharacterized protein	69	158	77	94	SSQYFQNNTNFINNPFIP	18	81.8655
A0A3Q7JC31	Uncharacterized protein	133	192	151	168	SLQNYHIAQGSHFANNAQ	18	81.5124
A0A3Q7I2E5	RING-type domain-containing protein	182	663	201	218	NQQTSASSQALATASAGV	18	81.1594
A0A3Q7H687	BHLH domain-containing protein	172	255	190	207	SVQALFNGFTGSLGQTSN	18	81.0479
A0A3Q7HLX1	Reverse transcriptase Ty1/copia-type domain-containing protein	13	100	78	95	SSVNTNAKSFGTSSNNFS	18	80.8436
A0A3Q7HC54	Auxin response factor	435	567	463	480	QAAVYGQLQQQQVLSAST	18	80.7321
A0A3Q7FFH4	Auxin response factor	535	645	623	640	HQHSYQDAYQIPNSQLQQ	18	80.6949
A0A3Q7IWI2	Uncharacterized protein	385	765	597	614	VQQTYPAYGSSTAADGYN	18	80.602
A0A3Q7ID17	GATA transcription factor	90	164	142	159	NQKNSNQDENSGDYNSNK	18	80.1932
A0A3Q7HN24	Uncharacterized protein	256	447	307	324	AQSGYLGTSYDQQQGYSD	18	79.9703
A0A3Q7FN39	HTH myb-type domain-containing protein	127	265	170	187	VQPHYLSIDNSFLFSQTN	18	79.9517
A0A3Q7H0K4	Dof-type domain-containing protein	193	311	224	241	MGFQIGNSTNTNNTNNLP	18	79.803
A0A3Q7J3J8	C3H1-type domain-containing protein	196	372	272	289	SASSFSQLGTILNTGTST	18	79.2085
A0A3Q7FVJ8	Peptidase S59 domain-containing protein	353	585	534	551	FGSNLFSSAPLLNTSSTM	18	78.6882
A0A3Q7EYY4	FYVE-type domain-containing protein	1	97	37	54	PSSTYSASDYSTTFPPYS	18	78.6325
A0A3Q7J2D8	Uncharacterized protein	57	156	57	74	MGANYLHNNNPYANNLTQ	18	78.5953
A0A3Q7J6B0	Uncharacterized protein	171	354	236	253	NFSPFLNTANQLAASHLG	18	78.2051
A0A3Q7GBL4	FYVE-type domain-containing protein	1	168	108	125	SHGAYQNPVHSQPQQPYY	18	77.7406
A0A3Q7GW71	Uncharacterized protein	789	961	804	821	ADHMFSSQFNNQTQVLPQ	18	77.369
A0A3Q7E8W6	Histone acetyltransferase	411	496	474	491	LQQKLQNQQHQTLSRSNA	18	76.5886
A0A3Q7GW22	Uncharacterized protein	31	136	67	84	ATQGFGAPQHSAAGWNSP	18	76.5329
A0A3Q7EFL8	Uncharacterized protein	1	65	35	52	KTSSYSSSSSSYTYSSTQ	18	76.4028
A0A3Q7F842	RRM domain-containing protein	131	230	164	181	RFPAYGPDYVYPQMYGIP	18	75.9941
A0A3Q7FUU5	PUM-HD domain-containing protein	342	437	344	361	QQQQYHSQRSTTYQVNGP	18	75.641
A0A3Q7HS16	Uncharacterized protein	382	613	510	527	SMQNSQLMATNNQQLAGG	18	75.5481
A0A3Q7I6H8	Uncharacterized protein	105	230	113	130	NGYGYQTPGAYGLMQYRL	18	75.4552
A0A3Q7HFL8	Uncharacterized protein	231	351	262	279	ASENSSYSQPYHHQPYTQ	18	75.288
A0A3Q7F410	Uncharacterized protein	359	444	366	383	LQQQSMQLQQSMHLQHSM	18	75.2508
A0A3Q7GL62	Auxin response factor	424	747	557	574	SVQNQNQLQRNLPQSLSQ	18	75.2508
A0A494G9Z4	Uncharacterized protein	1	88	4	21	YGSPYSGFYPSYGYGYGM	18	75.0279
A0A3Q7FSP8	PB1 domain-containing protein	443	547	464	480	NQQQFVPANAHYIQHTA	17	87.0549
A0A3Q7EA25	Uncharacterized protein	346	439	418	434	GGGGYNHYTSGDQAGSY	17	86.1893
A0A3Q7I6R1	C2H2-type domain-containing protein	266	400	298	314	GLQLSSNIPSNFNYLQD	17	85.9729
A0A3Q7EFN0	Uncharacterized protein	85	157	85	101	QANIMTTNYNPQFNNPG	17	85.8942
A0A3Q7IM30	Uncharacterized protein	493	569	542	558	HRGAYGYGWGRGFNNYG	17	85.8745
A0A3Q7HYF2	LisH domain-containing protein	302	403	321	337	QQQALAQAQAQGNLNSP	17	85.1859
A0A3Q7IKW6	Arf-GAP domain-containing protein	564	650	628	644	SNDAFYAPARSNSFSSV	17	84.2022
A0A3Q7FI33	WRKY domain-containing protein	395	467	435	451	PQVLHNQSKFSGLQISQ	17	83.9465
A0A3Q7FFH4	Auxin response factor	535	645	535	551	NQQYQAMLASGLQNFGS	17	83.7891
A0A494G945	Dof-type domain-containing protein	1	63	1	17	MVFSSIQAYLDSSNWQQ	17	83.2973
A0A3Q7J6B0	Uncharacterized protein	171	354	172	188	QQQHEYQQQTLNQHYSS	17	83.1399
A0A3Q7EV01	Uncharacterized protein	151	235	183	199	PTVNYDGQKGIQSTQTQ	17	83.1005
A0A3Q7EJU7	Uncharacterized protein	806	996	907	923	NVEQYQQPTLGAQLYPG	17	82.7858
A0A3Q7IPC9	Uncharacterized protein	1225	1285	1264	1280	ASSNLVQAAPQNSSLFA	17	82.3923
A0A3Q7ERD6	J domain-containing protein	335	481	382	398	NAGLFGNNQNHSASISK	17	81.8021
A0A3Q7ERD6	J domain-containing protein	335	481	402	418	NAGLFGNNQNHSASISK	17	81.8021
A0A3Q7GL62	Auxin response factor	424	747	577	593	PQQQILGQTQQQSFMSS	17	81.625
A0A3Q7IFF0	Uncharacterized protein	1	107	1	17	MDNNMQQAAVMNNNIQQ	17	81.1135
A0A3Q7JPH0	LEA_2 domain-containing protein	1	67	46	62	GSAVYYQNNPYYQPNHY	17	80.7987
A0A3Q7GAU5	BRO1 domain-containing protein	722	880	726	742	SGLSFQENKGSNGYTYP	17	80.5627
A0A3Q7FVJ8	Peptidase S59 domain-containing protein	353	585	407	423	TTPAFNTSAFPSSNTSN	17	80.4053
A0A3Q7F8E6	Uncharacterized protein	383	481	395	411	MQSLLSNPQYMNQMLGT	17	80.2479
A0A3Q7FFH4	Auxin response factor	535	645	556	572	KQQLMQFPQPVQYVQHA	17	79.9725
A0A3Q7ERD6	J domain-containing protein	335	481	460	476	NVNNEVFFGNNQNHSVS	17	79.8544
A0A3Q7FV08	Btz domain-containing protein	423	502	438	454	PNVNYQSPVINNQFNRA	17	79.6577
A0A3Q7EM67	NUFIP1 domain-containing protein	1	376	290	306	QIPNFSMNAQLGLLNAN	17	79.638
A0A3Q7HRG9	Uncharacterized protein	766	1022	831	847	NAQALQISQGLLTGVSM	17	79.1265
A0A3Q7G1V6	Reverse transcriptase Ty1/copia-type domain-containing protein	1	106	85	101	NANTTGTFAGHYQFTPS	17	79.0478
A0A3Q7F2T0	GIP1_N domain-containing protein	622	833	757	773	PANTYYGFQGQNQQSSG	17	79.0281
A0A3Q7IJC3	Uncharacterized protein	297	401	298	314	QAQNNANLLQHNILSLP	17	78.7527
A0A3Q7GEG2	Uncharacterized protein	85	157	85	101	QANIMTTDYNSQFNNSG	17	78.556
A0A3Q7IBC7	Reverse transcriptase Ty1/copia-type domain-containing protein	85	157	85	101	QANIMTTDYNSQFNNSG	17	78.556
A0A3Q7GBL4	FYVE-type domain-containing protein	1	168	147	163	YPSVYSTPNYDNTGKFD	17	78.497
A0A3Q7F5U9	Uncharacterized protein	75	173	101	117	DQMNFPQGNLVHCYNHN	17	78.4576
A0A3Q7I945	Uncharacterized protein	723	837	752	768	GQFAPLNGFPFASGSFP	17	78.2805
A0A3Q7FQM1	Dof-type domain-containing protein	148	300	239	255	NLESSFFPSDQTLQFQP	17	78.2215
A0A494G9C9	Uncharacterized protein	1	145	38	54	SQQSYSWVDGNTQVHHQ	17	77.5723
A0A3Q7HII1	GIP1_N domain-containing protein	527	612	569	585	FPPNYMPYNPYIPHLYM	17	77.5723
A0A3Q7GAV8	Uncharacterized protein	477	552	481	497	SMGTYPSQQYAAGGPIG	17	77.2575
A0A3Q7H1N5	Uncharacterized protein	201	352	314	330	LGNNLMNAAIQGLVEGA	17	77.1198
Q6QPK1	AREB	183	255	185	201	AGNNTGLAFGYHQANSR	17	76.7854
A0A3Q7HHZ2	Uncharacterized protein	1805	1895	1806	1822	QQQQTASISVMTTNSSN	17	76.5099
A0A3Q7F410	Uncharacterized protein	359	444	385	401	MQQQIPNTSATLMPGYN	17	76.2739
A0A3Q7FWR2	Uncharacterized protein	298	530	490	506	QHGTFGNMSQNTQNLQQ	17	76.1165
A0A3Q7IBT2	SSXT domain-containing protein	68	147	102	118	QQGMFTSKMPLQFNNPQ	17	75.7623
A0A3Q7FQ87	Uncharacterized protein	177	353	220	236	QLVQSANSGAMGIQLPQ	17	75.5853
A0A3Q7EFM4	C2 domain-containing protein	176	273	226	242	AAGGYGYGYPPVAAYTP	17	75.5459
A0A3Q7ERP5	Homeobox domain-containing protein	35	190	101	117	NNNNESFSGLHGFLARS	17	75.5459
A0A3Q7IZM8	Uncharacterized protein	757	880	854	870	AGAATAALTPAPQATTV	17	74.2278
A0A3Q7IZM8	Uncharacterized protein	757	880	798	813	AQQAAYGAYGSYGTGY	16	88.1689
A0A3Q7IB06	Uncharacterized protein	270	390	368	383	GGGNFRSGENNYGLGS	16	87.0819
A0A3Q7FHW9	Uncharacterized protein	85	157	137	152	GAVLAQHFTPNQYQQV	16	86.5803
A0A3Q7GEG2	Uncharacterized protein	85	157	137	152	GTVLTQHFTPNQYQQV	16	86.1413
A0A3Q7IBC7	Reverse transcriptase Ty1/copia-type domain-containing protein	85	157	137	152	GTVLAQHFTPNQYQQV	16	85.7023
A0A3Q7FFB2	Uncharacterized protein	900	977	940	955	DPNLYYGGYAGYGNYP	16	84.1764
A0A3Q7HT01	Uncharacterized protein	93	153	133	148	GAALSQHFTPNQYQQV	16	83.0059
A0A3Q7ELY2	Uncharacterized protein	277	381	335	350	NAQEILQTQYARQLSR	16	82.985
A0A3Q7F513	Uncharacterized protein	196	339	319	334	SQWNHGLQPKFVPQQI	16	82.5878
A0A3Q7GKV5	PCI domain-containing protein	68	214	194	209	AASQYQQQYKQWADYY	16	82.2742
A0A3Q7I248	Auxin response factor	430	712	577	592	QQQQIMNQTQQQSFMQ	16	82.2533
A0A3Q7HWE3	C2H2-type domain-containing protein	200	359	329	344	STPNYFSNTFGVMHSS	16	82.1697
A0A3Q7GL62	Auxin response factor	424	747	532	547	TTQVHTQHIQAQSLGQ	16	81.5217
A0A3Q7ERD6	J domain-containing protein	335	481	422	437	DEGLFGNNQNQSASTN	16	81.4381
A0A3Q7FVJ8	Peptidase S59 domain-containing protein	353	585	357	372	GGINFGSSAFASSSTS	16	81.2709
A0A3Q7J4W0	Uncharacterized protein	697	771	698	713	YMVNQQYPAMGQNWSS	16	80.9992
A0A3Q7H9U7	Uncharacterized protein	1	156	96	111	SSQAIQMSYNQSSISQ	16	80.811
A0A3Q7HHF6	BHLH domain-containing protein	147	246	162	177	DHNNWSTQKLYHGNSD	16	80.7065
A0A3Q7ERD6	J domain-containing protein	335	481	362	377	NVNNEGLFGNNQNHSG	16	80.393
A0A3Q7FW01	TFIID_20kDa domain-containing protein	13	331	154	169	AAVAQFNLQSQFLNSP	16	80.1839
A0A3Q7FTE9	Uncharacterized protein	137	226	176	191	TMAAFSQANSSDWLSG	16	80.1421
A0A3Q7JEY3	Uncharacterized protein	332	458	375	390	MGAVIASQEGASSSTA	16	80.1212
A0A3Q7IXQ2	Uncharacterized protein	382	508	383	398	SSFQYGNSNPLQAYPL	16	80.0585
A0A3Q7I248	Auxin response factor	430	712	681	696	QQQMTINNSQSNLRFA	16	79.9749
A0A3Q7GBL4	FYVE-type domain-containing protein	1	168	51	66	DYSSYPSSYPNHYTQN	16	79.9331
A0A3Q7GDA6	Uncharacterized protein	339	428	408	423	GGGNYSYYASGDQAGN	16	79.8704
A0A3Q7GF37	PB1 domain-containing protein	413	643	436	451	QPQQYVHAGQYIQHTP	16	79.745
A0A3Q7H6C5	HMA domain-containing protein	81	249	88	103	QQNPICIKDNNKNKTN	16	79.2642
A0A3Q7EC65	Uncharacterized protein	1	76	18	33	QNQMISMSQPQILNPQ	16	79.0552
A0A3Q7JVW5	AP2/ERF domain-containing protein	149	254	227	242	QQGNFISPNTSLELQQ	16	78.888
A0A3Q7FF20	Uncharacterized protein	189	427	206	221	GGGSYQGYGDNPSSYD	16	78.5535
A0A3Q7G7X3	5'-3' exoribonuclease	995	1109	1025	1040	QQSRYSSYPNYHEPYE	16	78.4699
A0A3Q7F2T0	GIP1_N domain-containing protein	622	833	788	803	GYPNFYHSQAGISLEH	16	78.1145
A0A3Q7G5S8	VQ domain-containing protein	505	578	558	573	SNSISQFQMTSSLNNS	16	78.0309
A0A3Q7FA76	DUF1421 domain-containing protein	251	458	263	278	QNLPYQVQLQNQFPHN	16	78.01
A0A3Q7JCE4	Uncharacterized protein	71	240	135	150	SPSAWNNSFDTPKNYL	16	77.9682
A0A3Q7JDH7	Uncharacterized protein	333	670	477	492	QQQGYSSTAGYGNASN	16	77.0694
A0A3Q7H144	NOT2_3_5 domain-containing protein	344	481	384	399	SVSNSGLSFSNVNNQD	16	77.0067
A0A3Q7FWR2	Uncharacterized protein	298	530	346	361	HQQQILAQQQLRQASM	16	76.7977
A0A3Q7EYY4	FYVE-type domain-containing protein	1	97	77	92	YDQNQTPMSYDYTTQN	16	76.714
K4BAA9	Uncharacterized protein	198	281	240	255	SGSNSFIMKQNNNNNN	16	76.4005
A0A3Q7GUE9	Uncharacterized protein	600	816	727	742	QAVHSGLSSVQHMNSA	16	76.2542
A0A3Q7F8E6	Uncharacterized protein	383	481	444	459	MQQLMTLQQGLLSQLG	16	76.2333
A0A3Q7I945	Uncharacterized protein	723	837	724	739	QMSNSSPYFCGYSLQP	16	76.2333
A0A3Q7EE74	Uncharacterized protein	377	584	398	413	SAQQFPTVGQQISSLQ	16	75.4599
A0A3Q7H0K4	Dof-type domain-containing protein	193	311	195	210	LNHHYGGFQPNLVSTH	16	74.4983
A0A3Q7I4K4	Alba domain-containing protein	118	271	182	196	GYGNYQENGDYSNWG	15	91.1037
A0A3Q7FW01	TFIID_20kDa domain-containing protein	13	331	68	82	LMSASNFQMQQNLQR	15	87.1126
A0A3Q7JVW5	AP2/ERF domain-containing protein	149	254	163	177	QQQHYAFNNNNNNIP	15	85.3958
A0A3Q7HN24	Uncharacterized protein	256	447	393	407	SQGGYGTQSTIGYGT	15	84.8829
A0A3Q7GFB5	WRKY transcription factor 72A	376	443	384	398	PGQNYRTIANSNNYP	15	84.5485
A0A3Q7F2T0	GIP1_N domain-containing protein	622	833	714	728	GTNLSYDDVLSSQYK	15	83.7458
A0A3Q7J8E5	Uncharacterized protein	53	117	98	112	NQQTNLNDYMYGNQL	15	83.5006
A0A3Q7HRG9	Uncharacterized protein	766	1022	995	1009	TGLSILGSLNRGNIN	15	83.456
A0A3Q7J2K4	Uncharacterized protein	136	212	184	198	SRNIIPHQYQFNNNP	15	83.2776
A0A3Q7EK20	Uncharacterized protein	1	143	23	37	QIQAYDPSMYAQYPQ	15	82.9431
A0A3Q7H204	LOB domain-containing protein	91	196	177	191	NMQDIQSLDHFLYQP	15	82.8317
A0A3Q7F7G2	DNA-directed RNA polymerase subunit	1525	1828	1525	1539	QFSPYVGGMAFSPTS	15	82.408
A0A3Q7I6R1	C2H2-type domain-containing protein	266	400	275	289	GMFSITSGNLFGNSP	15	82.0513
A0A3Q7E8Q1	SF1-HH domain-containing protein	293	489	306	320	LQSHFQPYQGQWFPG	15	81.6054
A0A3Q7HFL8	Uncharacterized protein	231	351	293	307	QYPNFQSYPSFSESS	15	81.6054
A0A3Q7EN49	Uncharacterized protein	1009	1081	1013	1027	SQVQTAQQLIQNFMA	15	81.5608
A0A3Q7IF58	Uncharacterized protein	83	157	105	119	RQQSFTSTLSALYPN	15	80.9142
A0A3Q7GWN7	NAC domain-containing protein	169	234	169	183	QNAYYIRGANTTNYR	15	80.5351
A0A3Q7HS16	Uncharacterized protein	382	613	404	418	RQQSFTPTQSALYPN	15	80.3122
A0A3Q7F1A4	HMA domain-containing protein	241	518	453	467	AGNPYYQQQQMAAMM	15	80.0669
A0A3Q7GF37	PB1 domain-containing protein	413	643	491	505	GQGYSLPLQQTNYTE	15	79.777
A0A3Q7ERD6	J domain-containing protein	335	481	345	359	NEGLLGNNQNFSAST	15	79.4872
A0A3Q7I6J9	VQ domain-containing protein	68	160	110	124	NPLSYMFSTLGSSTT	15	79.398
A0A3Q7EMF6	NTP_transf_2 domain-containing protein	1225	1286	1267	1281	VVMLYPFDHNASYGS	15	79.2642
A0A3Q7F4D3	Uncharacterized protein	390	487	438	452	NMGGYNDSLSGRYTM	15	79.0412
A0A3Q7GTF2	Uncharacterized protein	597	876	610	624	HTHQIVSSSNHETTS	15	78.9298
A0A3Q7I9U0	Ge1_WD40 domain-containing protein	1	143	16	30	DMHTFFKPSTLVSTN	15	78.9075
A0A3Q7FHW9	Uncharacterized protein	85	157	87	101	NIMTTDYNSQFNNPG	15	78.8852
A0A3Q7HWR5	Uncharacterized protein	272	348	329	343	TYLNNAQMFSDENPN	15	77.8595
A0A3Q7FV08	Btz domain-containing protein	423	502	472	486	GQPTFQATGQQFAQR	15	77.8372
A0A3Q7GET7	Uncharacterized protein	121	181	160	174	TAAALSMSQFQSLPS	15	77.3467
A0A3Q7F0L2	RRM domain-containing protein	127	198	163	177	GGGSYGGDSFGAGYG	15	77.2575
A0A3Q7HS16	Uncharacterized protein	382	613	550	564	MQNNQMVGLLPQPIQ	15	77.2575
K4C9U8	Yippee domain-containing protein	124	402	149	163	ANVVQNEVVNEQYPN	15	77.2575
A0A3Q7EF96	Two-component response regulator	537	599	540	554	KPQNWGLQNVGSSFD	15	77.1237
A0A3Q7H0K4	Dof-type domain-containing protein	193	311	292	306	QGLNSTKQFLGTMEN	15	77.0569
A0A3Q7G1V6	Reverse transcriptase Ty1/copia-type domain-containing protein	1	106	19	33	NVVASPISQMQQFMG	15	76.9454
A0A3Q7GS27	Peroxin-13	79	188	135	149	GGGMYGGGMYNSGYG	15	76.8785
A0A3Q7IXQ2	Uncharacterized protein	382	508	475	489	SSGSYSTGGYFGNSP	15	76.3211
B2ZP48	APETALA2-like protein	322	401	324	338	GQNSSSNLQLDGHWG	15	75.5184
A0A3Q7I248	Auxin response factor	430	712	646	660	LDVSQNFSRSLATSQ	15	75.1394
A0A3Q7EUS1	Uncharacterized protein	131	284	172	186	YQVAGTGGFGQPYQV	15	74.9833
A0A3Q7JD13	5'-3' exoribonuclease	1024	1116	1051	1065	TIFHQQSGNDVSMSY	15	74.7603
A0A3Q7GQ19	KIX_2 domain-containing protein	103	520	484	498	QQANQLQREMQQRLQ	15	73.913
A0A3Q7ITU5	MADS-box domain-containing protein	210	294	211	224	MGNNYGIIDSSTTM	14	92.6183
A0A3Q7I850	Alba domain-containing protein	118	244	180	193	GYGNYYQDDGGYYN	14	91.6627
A0A3Q7ITC8	NAC domain-containing protein	157	223	160	173	SNNNYYMRGTNTSY	14	88.8677
A0A3Q7FBF1	RRM domain-containing protein	172	333	234	247	GYQTNNYGGGFSSG	14	88.8199
A0A3Q7IT23	Uncharacterized protein	195	291	240	253	GYSSFNPADFNLPS	14	87.9599
A0A3Q7HFL8	Uncharacterized protein	231	351	333	346	NTANYPSSAQYNSN	14	87.4343
A0A3Q7ESQ1	DYW_deaminase domain-containing protein	69	254	205	218	AGNQWNNQNQNYAP	14	86.4787
A0A3Q7I4K4	Alba domain-containing protein	118	271	152	165	TRGVYYAGNEDSYG	14	85.9771
A0A3Q7FI77	Uncharacterized protein	388	478	449	462	VQQLMTFQQGLASQ	14	84.9976
A0A3Q7I8E6	DUF3883 domain-containing protein	1	118	52	65	QSPNFVNYPFQQFQ	14	84.2332
A0A3Q7G6L3	HSF_DOMAIN domain-containing protein	118	185	133	146	TGSGFFPNYPSNYN	14	84.042
A0A3Q7GP72	Uncharacterized protein	1340	1421	1342	1355	STQSIFGNSTSPFT	14	83.8748
A0A3Q7HBC0	GIP1_N domain-containing protein	670	767	673	686	NYIPYAHYFSPYYV	14	83.7793
A0A3Q7FWU8	SSXT domain-containing protein	71	153	129	142	QSQLSQYQQGLHSS	14	83.2776
A0A3Q7HFJ2	RRM domain-containing protein	72	194	160	173	SLPSYAFANSVAAM	14	83.2776
A0A3Q7JD13	5'-3' exoribonuclease	1024	1116	1089	1102	GYQPYSSGNQFSAF	14	83.2776
A0A3Q7ELY2	Uncharacterized protein	277	381	278	291	NPNNIPQQQFSAHG	14	83.1104
A0A3Q7E788	Uncharacterized protein	140	249	171	184	GQGMLVGSTIAASR	14	82.967
A0A3Q7G6L3	HSF_DOMAIN domain-containing protein	118	185	157	170	DDQLYQQQNINWCD	14	82.5609
A0A3Q7EKA1	Uncharacterized protein	1052	1137	1106	1119	NDVAGSSYSSAYSS	14	82.4176
A0A3Q7IJC3	Uncharacterized protein	297	401	317	330	SNNQYLNWDIALPN	14	82.1548
A0A3Q7GY07	RRM domain-containing protein	426	569	500	513	GSGYWNSGNISNDE	14	82.0354
A0A3Q7HJU1	Uncharacterized protein	556	617	599	612	GGAMFDQPYYGSTY	14	82.0115
A0A3Q7GZZ9	VQ domain-containing protein	279	434	416	429	DGNNSNAGNYNKLN	14	81.9159
A0A3Q7H760	ENTH domain-containing protein	449	555	470	483	QNVGYDPFYVSNMV	14	81.7487
A0A3Q7GY07	RRM domain-containing protein	426	569	523	536	GNGAYAYGNASADN	14	81.3665
Q8GZE8	Dehydration-responsive element binding protein 3	1	63	1	14	MNSQIFSTGFSGYG	14	81.2709
A0A3Q7HH56	Uncharacterized protein	98	223	153	166	GTGNFYHNMQSIPS	14	81.1037
A0A3Q7G5F4	CID domain-containing protein	381	513	431	444	MMSPYSYGSIAALP	14	80.602
A0A3Q7EXG3	Reverse transcriptase Ty1/copia-type domain-containing protein	19	117	89	102	NAKSFGTSSNNFSG	14	80.5303
A0A3Q7FTE9	Uncharacterized protein	137	226	197	210	AAVTSQAPNISINS	14	80.4109
A0A3Q7GM41	Uncharacterized protein	420	566	437	450	HAAAIRQSQQILRM	14	80.3631
A0A3Q7EZV2	AP2/ERF domain-containing protein	133	198	139	152	NNTHFNFNTHINKN	14	80.2914
A0A3Q7ESQ1	DYW_deaminase domain-containing protein	69	254	157	170	NVNQWNYQNQGFRQ	14	80.2676
A0A3Q7GSY6	Uncharacterized protein	332	479	376	389	GAVVSSQDGASSSA	14	79.957
A0A3Q7FF22	GIP1_N domain-containing protein	768	843	769	782	TYYGFQGQNQQTGG	14	79.9331
A0A3Q7JDH7	Uncharacterized protein	333	670	360	373	QQSGYGYGQPGAYP	14	79.9331
K4CS91	Uncharacterized protein	36	106	37	50	TYYGFQGQNQQTGG	14	79.9331
B2ZP48	APETALA2-like protein	322	401	383	396	PQQIIRTQNNGFHH	14	79.742
A0A3Q7ESQ1	DYW_deaminase domain-containing protein	69	254	77	90	SAQQWNNQTQNYPN	14	79.2403
A0A3Q7HH56	Uncharacterized protein	98	223	179	192	ETGNFNHNMQSVSS	14	79.2164
A0A3Q7IAL8	BED-type domain-containing protein	494	629	583	596	PNQNYASGGNHYQN	14	79.0492
A0A3Q7GB54	Uncharacterized protein	113	223	150	163	MNQQYLTSQAGHSV	14	78.9775
A0A3Q7EKA1	Uncharacterized protein	1052	1137	1089	1102	VSGMYSSGYGGDYM	14	78.9298
A0A3Q7F0L2	RRM domain-containing protein	127	198	180	193	SSGSYNAGVSASND	14	78.9298
A0A494G8K5	Polyadenylate-binding protein	447	537	477	490	VGPNFLLPYQFQRQ	14	78.8581
A0A3Q7GQ19	KIX_2 domain-containing protein	103	520	438	451	QQQMLQSTTTLLPN	14	78.7864
A0A3Q7IMS8	Uncharacterized protein	1	310	62	75	QQRGYNSCRLPNYQ	14	78.7864
A0A3Q7HBK0	Uncharacterized protein	88	161	106	119	GSNSFGNNQNYATG	14	78.5714
A0A3Q7HRK9	Helicase ATP-binding domain-containing protein	1047	1274	1070	1083	HGPNFNFSALENPN	14	78.4281
A0A3Q7GKP0	Kinesin-like protein	1	67	16	29	HQRQYSDNFLETSS	14	77.8309
A0A3Q7G2A7	Uncharacterized protein	75	176	158	171	VQQNSTQTFGQLHN	14	77.7831
A0A3Q7IMS8	Uncharacterized protein	1	310	111	124	QQRGYNWRRLPNYQ	14	77.0664
A0A3Q7GP72	Uncharacterized protein	1340	1421	1403	1416	NPFQFGGQQNQAAA	14	77.0186
A0A3Q7IG74	Reverse transcriptase Ty1/copia-type domain-containing protein	1	79	34	47	SMAMYTRRGGYTNN	14	76.9231
A0A3Q7HEE8	RING-type domain-containing protein	462	593	498	511	PSWAWSQAAPITYP	14	76.7797
A0A3Q7ERP5	Homeobox domain-containing protein	35	190	119	132	PYGFYNPANDITAA	14	76.4931
A0A3Q7FW91	Uncharacterized protein	142	333	177	190	QKGLIGAQATPISL	14	76.4931
A0A3Q7JEY3	Uncharacterized protein	332	458	419	432	PGQFYPPYYRPAYG	14	76.2542
A0A3Q7EQ07	Uncharacterized protein	620	910	819	832	QPSAFARNVQQASP	14	76.2542
A0A3Q7FCM8	Uncharacterized protein	403	496	408	421	AGNNEAASQQTETD	14	76.087
A0A3Q7FM30	SWIB/MDM2 domain-containing protein	1	94	1	14	MSVNNNNNPNKNIG	14	75.2508
A0A3Q7H9U7	Uncharacterized protein	1	156	69	82	GQGQIPQFSQTMQQ	14	75.1553
A0A3Q7HQM4	Uncharacterized protein	1	133	20	32	QQQSYNYNPSRFQ	13	93.7227
A0A3Q7IS80	CID domain-containing protein	438	552	534	546	GIGFYGQAHQQTA	13	92.9766
A0A3Q7G298	Reverse transcriptase Ty1/copia-type domain-containing protein	46	141	124	136	QAQMTFGNDNSLF	13	86.7764
A0A3Q7FYJ5	HMA domain-containing protein	279	356	316	328	GTGNIINDNYTYQ	13	86.3648
A0A3Q7GNN8	HMA domain-containing protein	201	281	246	258	SAGTIWSNDNIPS	13	85.7474
K4C9U8	Yippee domain-containing protein	124	402	168	180	AVQNEVANEQAPN	13	85.6187
K4C9U8	Yippee domain-containing protein	124	402	236	248	AVQNEVANEQAPN	13	85.6187
A0A3Q7FDQ3	WRKY domain-containing protein	273	353	275	287	NNVPYIPSFNNYP	13	85.5158
A0A3Q7F1S8	Uncharacterized protein	428	502	455	467	SVNATQVNVSINP	13	85.1556
A0A5H1ZRW1	WRKY domain-containing protein	441	520	503	515	SQDNIFQSYLQKN	13	84.3324
A0A3Q7H144	NOT2_3_5 domain-containing protein	344	481	362	374	GGFNLGGTYSSLR	13	83.9722
A0A3Q7GQ19	KIX_2 domain-containing protein	103	520	253	265	TTQQYMYQQQLHQ	13	83.612
A0A3Q7HSB3	LisH domain-containing protein	89	156	115	127	QQQLQMQQILLQR	13	83.4577
A0A3Q7GD84	BURP domain-containing protein	145	296	228	240	ADSQFTTYGNNTN	13	83.3805
P93218	Polygalacturonase non-catalytic subunit AroGP3	166	317	249	261	ADSQFTTYGNNTN	13	83.3805
A0A3Q7ENE5	C2 domain-containing protein	155	223	161	173	SGMAYNQQNSGYG	13	82.6087
A0A3Q7HFJ2	RRM domain-containing protein	72	194	177	189	TQSAYPTSSYSYP	13	82.583
A0A3Q7F1S8	Uncharacterized protein	428	502	434	446	TQLALSQNQVLQS	13	82.1456
K4C9U8	Yippee domain-containing protein	124	402	321	333	AVQNEVVNEQAPN	13	81.6825
A0A3Q7HYF2	LisH domain-containing protein	302	403	307	319	NIQNQNQYLLASQ	13	81.0136
A0A3Q7HQT4	Replication protein A subunit	751	856	833	845	QSQAYGSGFGNRA	13	80.9365
A0A3Q7H6C5	HMA domain-containing protein	81	249	111	123	RQMAILRQQAEAN	13	80.8593
A0A3Q7G1V6	Reverse transcriptase Ty1/copia-type domain-containing protein	1	106	1	13	MTTNYNSQFNNPG	13	80.7306
A0A3Q7FVU7	Uncharacterized protein	214	305	262	274	GYGGYGNIGGSYG	13	80.5506
A0A3Q7EPM5	C2 domain-containing protein	152	264	167	179	TAYPYAQTGANNM	13	80.2676
A0A3Q7JH36	Uncharacterized protein	253	327	253	265	YYGYNANTFYAMP	13	80.0875
A0A3Q7IB76	DUF1421 domain-containing protein	195	384	218	230	TDVNGQQLALALP	13	79.9846
A0A3Q7IFK8	Uncharacterized protein	1	173	21	33	PQNSIQRDISLQS	13	79.9331
A0A3Q7IKN0	Uncharacterized protein	99	174	125	137	PAGFYQNQQFNRA	13	79.8817
A0A3Q7HS16	Uncharacterized protein	382	613	428	440	QGSNTAWNEQISQ	13	79.8817
A0A3Q7EF96	Two-component response regulator	537	599	569	581	SQLLMQQGISSTH	13	79.4958
A0A3Q7FWR2	Uncharacterized protein	298	530	465	477	AAANLSDQMFNMG	13	79.2385
A0A3Q7J6R4	Uncharacterized protein	512	582	565	577	QAVGINNIASSAS	13	79.2385
A0A3Q7G979	Uncharacterized protein	158	294	254	266	GDQKFTSYGFNGN	13	79.0584
Q40161	Polygalacturonase-1 non-catalytic subunit beta	179	315	275	287	GDQKFTSYGFNGN	13	79.0584
A0A3Q7GL62	Auxin response factor	424	747	728	740	SYQLSANGSNLTG	13	78.8783
A0A3Q7GD84	BURP domain-containing protein	145	296	256	268	ENQNFTSYGFNGN	13	78.6982
P93218	Polygalacturonase non-catalytic subunit AroGP3	166	317	277	289	ENQNFTSYGFNGN	13	78.6982
A0A3Q7G2L3	Protein kinase domain-containing protein	400	543	426	438	QMSNSQPAISAGA	13	78.4924
A0A3Q7HUY0	Uncharacterized protein	29	93	65	77	PQQSYGGPPEYYQ	13	78.2351
A0A3Q7HSP9	Uncharacterized protein	132	206	145	157	AASSISQSQTNHV	13	78.1322
A0A3Q7I2E5	RING-type domain-containing protein	182	663	314	326	AQQHQNQVQVNPV	13	77.9521
A0A3Q7HFJ2	RRM domain-containing protein	72	194	75	87	ASGVYPSQQYATG	13	77.875
A0A3Q7FQ87	Uncharacterized protein	177	353	262	274	NPLLYSTSTGSIP	13	77.7721
A0A3Q7JD13	5'-3' exoribonuclease	1024	1116	1024	1036	MQQNGAHSHSSYA	13	77.7206
A0A3Q7HG37	Ge1_WD40 domain-containing protein	1	129	62	74	VGGVYPYQTQTTT	13	77.0517
A0A3Q7IFK8	Uncharacterized protein	1	173	55	67	SSQNSMNESHLAI	13	77.0517
A0A3Q7FA76	DUF1421 domain-containing protein	251	458	387	399	SQQLYGTPPNIFE	13	76.9231
A0A3Q7JFQ6	RRM domain-containing protein	122	227	210	222	DAAASNSFSFGND	13	76.8202
A0A3Q7J3B1	Uncharacterized protein	190	475	426	438	GNSSYGNSAWRSD	13	76.6401
A0A3Q7EKK2	Phospholipase D	1	78	3	15	NYSHSYPYNTGYG	13	76.4857
A0A494G8K5	Polyadenylate-binding protein	447	537	506	518	HQQQWNPGRFNPN	13	76.1255
A0A3Q7FHW9	Uncharacterized protein	85	157	120	132	SQQMLQQHGINSG	13	75.9712
A0A3Q7GEG2	Uncharacterized protein	85	157	120	132	SQQMLQQHGINSG	13	75.9712
A0A3Q7IBC7	Reverse transcriptase Ty1/copia-type domain-containing protein	85	157	120	132	SQQMLQQHGINSG	13	75.9712
A0A3Q7JW38	Btz domain-containing protein	405	473	456	468	FLQVTGQQLVQQT	13	75.6625
A0A3Q7H1Q4	Uncharacterized protein	1314	1407	1390	1402	STVNMQSGVSSNQ	13	75.5596
A0A3Q7EQ07	Uncharacterized protein	620	910	762	774	WQQASPPSFIAGQ	13	75.2508
A0A3Q7HLX1	Reverse transcriptase Ty1/copia-type domain-containing protein	13	100	16	28	RMSGYNSGYHNSG	13	75.2508
K4C9U8	Yippee domain-containing protein	124	402	338	350	AAQNGVGNEQAPN	13	74.6334
A0A3Q7E8Q1	SF1-HH domain-containing protein	293	489	341	353	ASLVSNTHQVSPS	13	74.1189
A0A3Q7F7G2	DNA-directed RNA polymerase subunit	1525	1828	1595	1607	TSPAYSPTSPSYS	13	73.913
A0A3Q7GM41	Uncharacterized protein	420	566	495	506	QQQMINSHSLTP	12	93.311
A0A3Q7IZT1	Uncharacterized protein	1	86	58	69	GSGYYQNPPNYG	12	89.9666
A0A3Q7HGR6	Uncharacterized protein	69	158	132	143	SFNNYNNINPIS	12	89.2977
A0A3Q7IG74	Reverse transcriptase Ty1/copia-type domain-containing protein	1	79	12	23	HNSNEYMTLYND	12	89.1862
A0A3Q7IB08	Uncharacterized protein	180	265	249	260	SSSNILNFNSQN	12	87.7369
A0A3Q7FW01	TFIID_20kDa domain-containing protein	13	331	109	120	SGGLYGQMNFGV	12	87.709
A0A3Q7IZT1	Uncharacterized protein	1	86	34	45	SSTSYANYSNYP	12	87.0401
A0A3Q7EDW0	Uncharacterized protein	82	342	221	232	QGQLIPQQQNQH	12	86.9565
A0A3Q7G2B2	MADS-box domain-containing protein	144	205	145	156	SSSNYTYTPSFA	12	86.4827
A0A3Q7FF20	Uncharacterized protein	189	427	403	414	GSGNYGAQQNGP	12	86.2876
A0A3Q7HIR4	Uncharacterized protein	62	171	110	121	GHGYSSIGGPFM	12	85.0613
A0A3Q7G7X3	5'-3' exoribonuclease	995	1109	996	1007	QNVGYSYSSHTN	12	84.7826
A0A3Q7I945	Uncharacterized protein	723	837	782	793	TNVNFGGYSTGL	12	83.612
A0A3Q7HFM8	H/ACA ribonucleoprotein complex non-core subunit NAF1	538	771	663	674	VPGYINGSPNFN	12	83.612
A0A3Q7HFM8	H/ACA ribonucleoprotein complex non-core subunit NAF1	538	771	718	729	VPGYINGSPNFN	12	83.612
A0A3Q7IBU7	Uncharacterized protein	1222	1283	1267	1278	PVVMFYPYDHNS	12	83.5284
A0A3Q7EP81	RING-type E3 ubiquitin transferase	499	675	624	635	QQQQYMAQMMMN	12	83.3333
A0A3Q7HFM8	H/ACA ribonucleoprotein complex non-core subunit NAF1	538	771	578	589	NALPFEQQINPA	12	83.1661
A0A3Q7EXW0	Uncharacterized protein	280	409	388	399	DGGSYALQSAYP	12	82.8874
A0A3Q7I8W9	Uncharacterized protein	61	122	106	117	GGGVYPGSGWYG	12	82.7759
A0A3Q7FCN8	C2 domain-containing protein	128	238	160	171	PAAAYQTLSPYP	12	82.6923
A0A3Q7GQ19	KIX_2 domain-containing protein	103	520	132	143	SQVNSQAQQLPV	12	82.107
A0A3Q7FY57	Histone acetyltransferase	181	289	181	192	NSGNFVRTTNFP	12	81.8562
A0A3Q7GM41	Uncharacterized protein	420	566	538	549	QQQLINSQNLTQ	12	81.7168
A0A3Q7J4I0	WRKY domain-containing protein	85	144	89	100	PPQLFSQMLNIP	12	81.4381
A0A3Q7GM41	Uncharacterized protein	420	566	468	479	QQQLISSQNLTP	12	81.3824
A0A3Q7GM41	Uncharacterized protein	420	566	482	493	QQQLISSQNLTP	12	81.3824
A0A3Q7HBC0	GIP1_N domain-containing protein	670	767	690	701	AIHQFLSNGAFP	12	80.8807
A0A3Q7EMF6	NTP_transf_2 domain-containing protein	1225	1286	1240	1251	PNVAYGMYPLTA	12	80.8528
A0A3Q7EZF0	HMA domain-containing protein	189	286	254	265	QHQSYIVSYNAA	12	80.8528
A0A3Q7EN51	C2H2-type domain-containing protein	246	355	339	350	VLQNEQGWFNNN	12	80.5741
A0A3Q7GAV8	Uncharacterized protein	477	552	536	547	SQNVYGNSVTTM	12	80.4348
A0A3Q7FW01	TFIID_20kDa domain-containing protein	13	331	312	323	PQQLSQIQQSSP	12	80.1561
A0A3Q7GKP0	Kinesin-like protein	1	67	38	49	GLQHLQTSNNNV	12	80.1003
A0A3Q7F163	CBFD_NFYB_HMF domain-containing protein	1	62	46	57	QQQLQQQLQTFW	12	80.1003
A0A3Q7HIR4	Uncharacterized protein	62	171	147	158	AQDSYATNYYSG	12	80.1003
A0A3Q7H0G7	Dirigent protein	149	209	193	204	GLPAINLQQLGS	12	80.0167
A0A494G9Q3	Uncharacterized protein	1	94	74	85	NSANTNTQRNST	12	79.9331
A0A3Q7GIV5	GYF domain-containing protein	808	894	853	864	DLEHFMVLQLQQ	12	79.8774
A0A3Q7FM30	SWIB/MDM2 domain-containing protein	1	94	45	56	FPGAFQLSQLSA	12	79.8495
A0A3Q7GF37	PB1 domain-containing protein	413	643	564	575	HQPQYVNYSQIH	12	79.5987
A0A3Q7FSP8	PB1 domain-containing protein	443	547	443	454	YNSQIQMQQVQD	12	79.2642
A0A3Q7FZ00	PB1 domain-containing protein	419	682	602	613	HQQQYVGYSQIH	12	79.2642
A0A3Q7GM41	Uncharacterized protein	420	566	509	520	QQQLINSQSLTP	12	79.2642
A0A3Q7GM41	Uncharacterized protein	420	566	454	465	MQQLINSQNLTP	12	79.2085
A0A3Q7GM41	Uncharacterized protein	420	566	524	535	QQQLINSQNLTP	12	79.2085
A0A3Q7H9U7	Uncharacterized protein	1	156	133	144	FSSSYTVQSSSQ	12	78.4281
A0A3Q7F6R2	Uncharacterized protein	312	390	313	324	QAGNYQFDNSSL	12	78.4281
A0A3Q7IG74	Reverse transcriptase Ty1/copia-type domain-containing protein	1	79	60	71	NGGYYGFESNSG	12	78.2887
A0A3Q7J5F6	Uncharacterized protein	267	420	278	289	GYGGFSGHSSYG	12	78.2609
A0A3Q7H6C5	HMA domain-containing protein	81	249	189	200	PNVNLNEAAKIG	12	78.2609
A0A3Q7HW09	Uncharacterized protein	1	71	36	47	NANRYVFAAATP	12	78.1773
A0A3Q7E788	Uncharacterized protein	140	249	216	227	SQDAFGLAVSTP	12	77.9264
K4D2I7	BTB domain-containing protein	412	494	414	425	NQSSENMYTHIR	12	77.8428
A0A3Q7HQT4	Replication protein A subunit	751	856	759	770	GNQLIGSQFAPS	12	77.7313
A0A3Q7G7X3	5'-3' exoribonuclease	995	1109	1065	1076	QDGVWAPQVNQN	12	77.592
A0A3Q7I2E5	RING-type domain-containing protein	182	663	544	555	MSQQYSHHHTFP	12	77.4805
A0A3Q7G6V3	Uncharacterized protein	1	112	49	60	QQQPWVAMQYPA	12	77.2575
A0A3Q7IF58	Uncharacterized protein	83	157	88	99	SQSPYSADQTHA	12	77.2575
A0A3Q7EQ07	Uncharacterized protein	620	910	862	873	GSQWSSAPSYMA	12	76.9509
A0A3Q7H1N5	Uncharacterized protein	201	352	243	254	PNQLFHSASTSA	12	76.8673
A0A3Q7H1N5	Uncharacterized protein	201	352	272	283	PNQLFHSASTSA	12	76.8673
A0A3Q7F842	RRM domain-containing protein	131	230	185	196	GTNTLQFGQLGA	12	76.8116
A0A3Q7J4W0	Uncharacterized protein	697	771	722	733	SVKNIISQSSSG	12	76.7559
A0A494G9Z4	Uncharacterized protein	1	88	28	39	LGLGYGAWNMWG	12	76.728
A0A3Q7F833	Uncharacterized protein	148	281	178	189	MQSQFSAARATS	12	76.6444
A0A3Q7GEG2	Uncharacterized protein	85	157	107	118	NVVNQMQQFKGG	12	76.5886
A0A3Q7FF20	Uncharacterized protein	189	427	224	235	DTNRYMQSQNTG	12	76.5886
A0A3Q7I7A5	Uncharacterized protein	875	1036	919	930	FNGSFYSSQMIH	12	76.4771
A0A3Q7I6R1	C2H2-type domain-containing protein	266	400	379	390	NYDNFQMQQDSN	12	76.2263
A0A3Q7EJU7	Uncharacterized protein	806	996	860	871	PQQNIQQPNMFL	12	76.087
A0A3Q7IS80	CID domain-containing protein	438	552	442	453	MQSVSQPNQIQA	12	75.2508
A0A3Q7I2E5	RING-type domain-containing protein	182	663	367	378	HSQQYVQVPQYQ	12	75.1115
A0A3Q7F8Y5	Uncharacterized protein	3254	3342	3257	3268	MQQNVSGANAAA	12	74.9164
A0A3Q7J3J8	C3H1-type domain-containing protein	196	372	203	214	STSALNAQSPFP	12	74.9164
A0A3Q7GUE9	Uncharacterized protein	600	816	621	632	QTVNSSNHETTS	12	74.8049
A0A3Q7GM41	Uncharacterized protein	420	566	424	435	QQVHGFQQQLQP	12	74.5819
A0A3Q7JC00	Mediator of RNA polymerase II transcription subunit 25	659	805	717	728	QQQQIPLQQSQV	12	74.4426
A0A3Q7IZM8	Uncharacterized protein	757	880	785	796	AAQAQSQQWNPG	12	74.359
A0A3Q7IJR5	BHLH domain-containing protein	72	146	85	96	RQNSTVHMVGSM	12	73.913
A0A3Q7HQM4	Uncharacterized protein	1	133	35	45	GRQSYYSNYQD	11	92.7334
A0A3Q7ERP5	Homeobox domain-containing protein	35	190	48	58	GGSNIVFFNSN	11	92.0645
A0A3Q7EN94	HMA domain-containing protein	340	414	389	399	PTANYTASYYA	11	92.0341
A0A3Q7EZF0	HMA domain-containing protein	189	286	271	281	SAPAYYYVPSS	11	91.3956
A0A3Q7EK20	Uncharacterized protein	1	143	44	54	QIQSYDQSHYQ	11	90.3314
A0A3Q7H1N5	Uncharacterized protein	201	352	334	344	VGQTFMQGIIG	11	89.9666
A0A3Q7EK20	Uncharacterized protein	1	143	128	138	QPQYSYYPQQQ	11	89.1456
A0A3Q7HFB7	Uncharacterized protein	1	78	60	70	MSQQYVATNSS	11	87.1389
A0A3Q7INH4	Homeobox domain-containing protein	26	89	74	84	MNVTYHDSNNI	11	87.1389
A0A3Q7JFQ6	RRM domain-containing protein	122	227	140	150	GGGNYGSGGYG	11	86.9565
A0A3Q7F023	Uncharacterized protein	1	66	1	11	MEYNYNSWAGV	11	86.5613
K4C9U8	Yippee domain-containing protein	124	402	304	314	AVQNEVANEQA	11	85.6187
Q7Y0Z7	Bell-like homeodomain protein 2	1	89	3	13	YQGTSDNNIQA	11	85.5275
A0A3Q7J235	NOT2_3_5 domain-containing protein	348	469	410	420	VFQSSQSNYHQ	11	85.4059
A0A3Q7I1D8	MPN domain-containing protein	1	64	6	16	GQDMWNNSNIA	11	85.1931
A0A3Q7FFH4	Auxin response factor	535	645	584	594	QQQETMQQTIH	11	84.6154
A0A3Q7I6R1	C2H2-type domain-containing protein	266	400	357	367	MQKSFVTSAMA	11	84.585
A0A3Q7GYB9	Uncharacterized protein	36	124	51	61	SSNAYNLQISD	11	84.2809
A0A3Q7J235	NOT2_3_5 domain-containing protein	348	469	364	374	TGFNLGGTYSS	11	83.5512
A0A3Q7FZ00	PB1 domain-containing protein	419	682	625	635	ATANYAYEFSD	11	83.4904
A0A3Q7GQ19	KIX_2 domain-containing protein	103	520	210	220	VGQNLVGNAIG	11	83.3688
A0A3Q7GF37	PB1 domain-containing protein	413	643	542	552	VAGTYRTSASA	11	82.9431
A0A3Q7ITU5	MADS-box domain-containing protein	210	294	229	239	GNNEIGSSSTM	11	82.9431
A0A3Q7F8N2	Uncharacterized protein	421	486	455	465	NDQFSANYATA	11	82.7607
A0A3Q7HQT4	Replication protein A subunit	751	856	806	816	SAGMYMSCNSC	11	82.6087
A0A3Q7HEE8	RING-type domain-containing protein	462	593	568	578	HTVSTYAQMTA	11	82.2742
A0A3Q7H0K4	Dof-type domain-containing protein	193	311	257	267	LAANTNLYPFQ	11	81.727
A0A3Q7GQ15	Uncharacterized protein	137	280	180	190	ANLKFLQKNSN	11	81.4837
A0A3Q7J8E5	Uncharacterized protein	53	117	54	64	NTKNYNLQNSD	11	81.4533
A0A3Q7I9U0	Ge1_WD40 domain-containing protein	1	143	33	43	TQNPINPNLIP	11	81.3013
Q00LP0	GRAS10	60	175	87	97	QQQGIGFYLRN	11	81.2709
A0A3Q7J8E5	Uncharacterized protein	53	117	78	88	HGLNYMQSTQS	11	81.2405
Q7Y0Z7	Bell-like homeodomain protein 2	1	89	72	82	GGNALSHANIQ	11	80.9973
A0A3Q7I520	Uncharacterized protein	193	326	256	266	SLASIVYGNSL	11	80.8756
A0A3Q7EYY4	FYVE-type domain-containing protein	1	97	6	16	VGSSYYHQPYL	11	80.8452
A0A3Q7FBF1	RRM domain-containing protein	172	333	311	321	NNNNSFANTGF	11	80.8452
A0A3Q7JH36	Uncharacterized protein	253	327	312	322	APQMFSDENPN	11	80.4196
A0A3Q7EQ07	Uncharacterized protein	620	910	622	632	QQQASSPSFIG	11	80.0851
A0A3Q7J3J8	C3H1-type domain-containing protein	196	372	260	270	NALSSAQSSFP	11	80.0547
A0A3Q7IAM5	Uncharacterized protein	254	319	270	280	YPGNYYPANYG	11	79.9635
A0A3Q7HS16	Uncharacterized protein	382	613	530	540	VHGMYAQPITG	11	79.9331
A0A3Q7GL62	Auxin response factor	424	747	474	484	MQHNLQFNNAH	11	79.9027
A0A3Q7G5S8	VQ domain-containing protein	505	578	546	556	PSNNIVSQFQM	11	79.8419
A0A3Q7H6U7	Uncharacterized protein	55	153	116	126	NDELSESMNFA	11	79.8115
O22300	Homeobox protein knotted-1-like LET12	55	152	116	126	NDELSESMNFA	11	79.8115
A0A3Q7G298	Reverse transcriptase Ty1/copia-type domain-containing protein	46	141	46	56	SSGNYAYSPSF	11	79.6291
A0A3Q7IBU7	Uncharacterized protein	1222	1283	1242	1252	NMVYGMYPLSS	11	79.6291
A0A3Q7GM41	Uncharacterized protein	420	566	551	561	QQQLINSQNLT	11	79.477
A0A3Q7EDW0	Uncharacterized protein	82	342	88	98	GQQNQQAFAQQ	11	79.4466
A0A3Q7J364	Uncharacterized protein	298	357	303	313	GQQQYQFLHPM	11	79.4162
A0A3Q7I248	Auxin response factor	430	712	492	502	VQQLDQLQKIP	11	78.9602
A0A3Q7IH05	BZIP domain-containing protein	129	194	150	160	NNNALNIAFQQ	11	78.7169
A0A3Q7GFR5	Uncharacterized protein	139	241	220	230	QMQFSGFNSSL	11	78.5345
A0A3Q7FW01	TFIID_20kDa domain-containing protein	13	331	298	308	QQMLLQHQNSM	11	78.4737
A0A3Q7JC31	Uncharacterized protein	133	192	136	146	KNNVFSNALSS	11	78.3521
A0A3Q7GD84	BURP domain-containing protein	145	296	158	168	PVQSFNSYSTN	11	78.2305
P93218	Polygalacturonase non-catalytic subunit AroGP3	166	317	179	189	PVQSFNSYSTN	11	78.2305
A0A3Q7FTT9	BHLH domain-containing protein	24	93	71	81	NNHHINNNNNN	11	78.1697
A0A3Q7FG42	Uncharacterized protein	613	707	675	685	HQAPYQNINSQ	11	77.8656
A0A3Q7I248	Auxin response factor	430	712	476	486	PQQNTLQFGSQ	11	77.7136
A0A3Q7J3B1	Uncharacterized protein	190	475	289	299	AAVAAAYGNPN	11	77.592
A0A3Q7GQ19	KIX_2 domain-containing protein	103	520	505	515	QQQNVMEQQKQ	11	77.4704
A0A494G9Q3	Uncharacterized protein	1	94	31	41	SANAYSMSNSS	11	77.44
A0A3Q7J3J8	C3H1-type domain-containing protein	196	372	245	255	NASLSAQSPFP	11	77.2879
A0A3Q7FTQ0	Uncharacterized protein	1	66	51	61	AQDATNAVKNA	11	77.2575
A0A3Q7FVJ8	Peptidase S59 domain-containing protein	353	585	394	404	KPSTFSTPNFG	11	77.2575
A0A3Q7H2J5	Alba domain-containing protein	424	528	487	497	GGWGYRDSGYG	11	77.2575
A0A3Q7HC54	Auxin response factor	435	567	529	539	PLQLLQQSLMQ	11	77.2575
A0A3Q7HRK9	Helicase ATP-binding domain-containing protein	1047	1274	1213	1223	SQNHFGMSNAN	11	77.2271
A0A3Q7J3J8	C3H1-type domain-containing protein	196	372	219	229	SASLSAQSPFP	11	76.8319
A0A3Q7EY87	HTH La-type RNA-binding domain-containing protein	174	286	184	194	RQANTNNVNPN	11	76.7711
A0A3Q7EZE6	Uncharacterized protein	348	422	349	359	YYNNNNQWNRR	11	76.7102
A0A3Q7FWR2	Uncharacterized protein	298	530	326	336	QQQLQQHQLQQ	11	76.5886
A0A3Q7HBK0	Uncharacterized protein	88	161	124	134	GRGQYNSGGYN	11	76.3454
A0A3Q7FVZ1	Dof-type domain-containing protein	150	210	158	168	TLQLGNPVSSS	11	76.2542
K4C9U8	Yippee domain-containing protein	124	402	372	382	AVQNGVANEQA	11	76.1326
A0A3Q7F513	Uncharacterized protein	196	339	270	280	PQQNYGSRQYA	11	76.1326
A0A3Q7GTN0	Uncharacterized protein	1	200	113	123	ANAGYGSAMYG	11	76.1022
A0A3Q7F833	Uncharacterized protein	148	281	247	257	ASSPYLSQQGG	11	75.9805
A0A3Q7EUS1	Uncharacterized protein	131	284	239	249	PSVTYHQRPIS	11	75.9197
A0A3Q7IZD5	Uncharacterized protein	84	156	93	103	MLNSLVSHNSN	11	75.9197
A0A3Q7GIV5	GYF domain-containing protein	808	894	823	833	HNSNLNEALME	11	75.8589
A0A3Q7GQ19	KIX_2 domain-containing protein	103	520	195	205	VGQNSNLQTMQ	11	75.7981
A0A3Q7FF20	Uncharacterized protein	189	427	359	369	GNQGYGYGGYG	11	75.7677
A0A3Q7J3B1	Uncharacterized protein	190	475	412	422	GAGGYMNSGYA	11	75.7373
A0A3Q7EXG3	Reverse transcriptase Ty1/copia-type domain-containing protein	19	117	22	32	RMSGYNNEYHN	11	75.6765
A0A3Q7IH05	BZIP domain-containing protein	129	194	136	146	NNVGFTGVLGE	11	75.6765
A0A3Q7JCE4	Uncharacterized protein	71	240	100	110	RGNYSVDQRSQ	11	75.2508
A0A3Q7JW38	Btz domain-containing protein	405	473	414	424	GFNASPHRNYQ	11	75.2508
A0A3Q7FM30	SWIB/MDM2 domain-containing protein	1	94	79	89	AQAAHAQFQAQ	11	75.2204
A0A3Q7FI77	Uncharacterized protein	388	478	436	446	NPEFIRQLTSP	11	75.1292
A0A3Q7EM67	NUFIP1 domain-containing protein	1	376	26	36	LQVMGNPASFM	11	74.8556
A0A3Q7HRK9	Helicase ATP-binding domain-containing protein	1047	1274	1120	1130	QDFLGDDFKSQ	11	74.7036
A0A3Q7EE74	Uncharacterized protein	377	584	472	482	SLGLTGQSTVS	11	74.5819
A0A3Q7FW01	TFIID_20kDa domain-containing protein	13	331	126	136	GSGNLARAALM	11	73.5786
A0A3Q7I8E6	DUF3883 domain-containing protein	1	118	94	103	AAVNFGEHEN	10	97.9933
A0A3Q7I6H8	Uncharacterized protein	105	230	135	144	NQSAFQNIVP	10	97.3913
A0A3Q7FSP8	PB1 domain-containing protein	443	547	505	514	MDQQYQMYYV	10	92.3077
A0A3Q7GD84	BURP domain-containing protein	145	296	270	279	PASSFNNYGV	10	91.4047
P93218	Polygalacturonase non-catalytic subunit AroGP3	166	317	291	300	PASSFNNYGV	10	91.4047
A0A3Q7FSP8	PB1 domain-containing protein	443	547	485	494	AAPSYYQMYA	10	90.5686
A0A3Q7FVJ8	Peptidase S59 domain-containing protein	353	585	571	580	HSSAFGFNNF	10	88.2943
A0A3Q7J3B1	Uncharacterized protein	190	475	456	465	GQVGYGGGYG	10	87.6254
A0A3Q7H1Q4	Uncharacterized protein	1314	1407	1371	1380	GFQGIASSSM	10	87.291
A0A3Q7HS18	AT-hook motif nuclear-localized protein	1	102	63	72	QQANTFGLPN	10	87.1237
A0A3Q7GTN0	Uncharacterized protein	1	200	128	137	QSSHINGGYG	10	86.9565
A0A3Q7H144	NOT2_3_5 domain-containing protein	344	481	462	471	HMSAIGQPYR	10	86.6221
A0A3Q7G979	Uncharacterized protein	158	294	268	277	PENHFTNYGA	10	86.4548
Q40161	Polygalacturonase-1 non-catalytic subunit beta	179	315	289	298	PENHFTNYGA	10	86.4548
A0A3Q7F5U9	Uncharacterized protein	75	173	82	91	NLVNGYNHIK	10	85.9532
A0A3Q7IWI2	Uncharacterized protein	385	765	496	505	GHGYTDVKYD	10	85.7525
K4C9U8	Yippee domain-containing protein	124	402	185	194	AVQNRIANEP	10	85.7191
K4C9U8	Yippee domain-containing protein	124	402	134	143	AVQNEVANEQ	10	85.6187
K4C9U8	Yippee domain-containing protein	124	402	219	228	AVQNEVVNGQ	10	85.6187
K4C9U8	Yippee domain-containing protein	124	402	287	296	AVQNEVVNEH	10	85.6187
K4C9U8	Yippee domain-containing protein	124	402	355	364	AVQNEVVNEH	10	85.6187
A0A3Q7G987	Uncharacterized protein	80	158	84	93	LQQQTLNFPN	10	84.9833
A0A3Q7EFN0	Uncharacterized protein	85	157	137	146	GAVLSQHFTP	10	84.7157
A0A3Q7FGR7	Uncharacterized protein	93	157	137	146	GAVLSQHFTP	10	84.7157
A0A3Q7H6C5	HMA domain-containing protein	81	249	205	214	NDLNSMMNLA	10	83.9465
A0A3Q7GW71	Uncharacterized protein	789	961	914	923	QQTNLASLTN	10	83.0769
A0A3Q7FZ00	PB1 domain-containing protein	419	682	514	523	QYPVYIVHSR	10	82.9766
A0A3Q7GL62	Auxin response factor	424	747	511	520	QQQLSDVSQQ	10	82.9431
A0A3Q7HFL8	Uncharacterized protein	231	351	311	320	APSHYPSYYQ	10	82.8763
A0A3Q7GBC2	C2 domain-containing protein	159	271	239	248	ANVGYIPTFL	10	82.8094
A0A3Q7E788	Uncharacterized protein	140	249	229	238	AQQTQQATMS	10	82.5084
A0A3Q7J334	Arf-GAP domain-containing protein	541	691	621	630	QAPSYASAIP	10	82.2742
A0A3Q7HH56	Uncharacterized protein	98	223	101	110	GTGNFYHNMQ	10	81.7726
A0A3Q7HH56	Uncharacterized protein	98	223	205	214	GTGNFYHNMQ	10	81.7726
A0A3Q7JDH7	Uncharacterized protein	333	670	432	441	DNSAYGYNQQ	10	81.7391
A0A3Q7GF37	PB1 domain-containing protein	413	643	587	596	TTANYAYDFA	10	81.3378
A0A3Q7HPD9	Uncharacterized protein	255	336	270	279	SSSTYYSNNG	10	81.3043
A0A3Q7EF91	Uncharacterized protein	55	148	130	139	PIVPYFPFYF	10	81.2375
A0A3Q7JAC0	GIP1_N domain-containing protein	695	789	696	705	QSGSYYSMSG	10	81.1371
A0A3Q7HQM4	Uncharacterized protein	1	133	119	128	HGQPYFQLPN	10	81.0368
A0A3Q7FYJ5	HMA domain-containing protein	279	356	281	290	DMQAFHYKYP	10	80.6689
A0A3Q7JCE4	Uncharacterized protein	71	240	82	91	SQQCYTRATN	10	80.6689
A0A3Q7J557	Uncharacterized protein	226	429	375	384	NARNFQYNGG	10	80.602
A0A3Q7H0W0	Uncharacterized protein	198	307	292	301	QSMNFQLQSA	10	80.3679
A0A3Q7GQ19	KIX_2 domain-containing protein	103	520	157	166	LQQNLQNNMA	10	80.3679
A0A3Q7J751	Protein kinase domain-containing protein	397	467	410	419	GMSAYNLASQ	10	80.301
A0A3Q7G925	Uncharacterized protein	73	188	174	183	AGSQYGQGSP	10	79.9331
A0A3Q7HNU6	Uncharacterized protein	571	768	724	733	GLNPYQQSGN	10	79.9331
A0A3Q7J3B1	Uncharacterized protein	190	475	207	216	GGGSYQGYGG	10	79.9331
A0A3Q7HQM4	Uncharacterized protein	1	133	8	17	SQQNQYPSYP	10	79.8662
A0A3Q7H130	Uncharacterized protein	1	122	1	10	MAGTYGYESG	10	79.7993
A0A3Q7EXG3	Reverse transcriptase Ty1/copia-type domain-containing protein	19	117	78	87	NGTCYNSSID	10	79.5987
A0A3Q7GTF2	Uncharacterized protein	597	876	676	685	GSGTYSGNTV	10	79.2642
G3BGW2	TCP transcription factor 23	247	311	256	265	LQSSTYGSIP	10	79.1639
A0A3Q7G5F4	CID domain-containing protein	381	513	409	418	HQGQYHSLAN	10	78.9967
A0A3Q7J4W0	Uncharacterized protein	697	771	735	744	NDPTIGQGYN	10	78.3278
A0A3Q7GD84	BURP domain-containing protein	145	296	186	195	PDLHFTSYSD	10	78.2943
P93218	Polygalacturonase non-catalytic subunit AroGP3	166	317	207	216	PDLHFTSYSD	10	78.2943
A0A3Q7F1F7	LOB domain-containing protein	196	281	198	207	QQQQFNSGYD	10	78.2609
A0A3Q7FWU8	SSXT domain-containing protein	71	153	106	115	QQMATQQLMA	10	78.194
A0A3Q7HG37	Ge1_WD40 domain-containing protein	1	129	36	45	QNPIISSHYP	10	77.9264
A0A3Q7FM30	SWIB/MDM2 domain-containing protein	1	94	58	67	HAQAIAQAQS	10	77.7592
A0A3Q7HRK9	Helicase ATP-binding domain-containing protein	1047	1274	1059	1068	HQQASQQPIG	10	77.7258
A0A3Q7G979	Uncharacterized protein	158	294	158	167	QSFNSYSTST	10	77.592
Q40161	Polygalacturonase-1 non-catalytic subunit beta	179	315	179	188	QSFNSYSTST	10	77.592
A0A3Q7JC00	Mediator of RNA polymerase II transcription subunit 25	659	805	688	697	QQQHLTQLQQ	10	77.5251
A0A3Q7GKV5	PCI domain-containing protein	68	214	183	192	SNAAYSSTTA	10	77.4916
A0A3Q7HW09	Uncharacterized protein	1	71	57	66	APPYYQYPGY	10	77.4582
A0A3Q7IN29	C2H2-type domain-containing protein	159	244	162	171	SNTHIFNNPT	10	77.3579
A0A3Q7FBF1	RRM domain-containing protein	172	333	260	269	GSSSYGNNSS	10	77.3244
A0A3Q7EUS1	Uncharacterized protein	131	284	160	169	YQVAGAGGFG	10	77.2575
A0A3Q7HS18	AT-hook motif nuclear-localized protein	1	102	51	60	LQQLQQQHHQ	10	77.2575
K4BAA9	Uncharacterized protein	198	281	266	275	FHSMYLSSTK	10	77.1237
A0A3Q7H760	ENTH domain-containing protein	449	555	523	532	NANPFANPYG	10	77.0569
A0A3Q7EM67	NUFIP1 domain-containing protein	1	376	192	201	QQQTQNFNSP	10	76.9565
A0A3Q7FCR4	Polyadenylate-binding protein	408	496	436	445	AGFGYQQQLV	10	76.8227
A0A3Q7JBV0	Polyadenylate-binding protein	443	533	460	469	AGFGYQQQLV	10	76.8227
A0A3Q7H1N5	Uncharacterized protein	201	352	285	294	PQQQFLQPTM	10	76.7224
A0A3Q7HHF6	BHLH domain-containing protein	147	246	148	157	SNANYQQEGT	10	76.4883
A0A3Q7JM93	Uncharacterized protein	1	168	1	10	MANNSQFTGM	10	76.388
A0A3Q7EZF0	HMA domain-containing protein	189	286	228	237	NQGHSNQHPY	10	76.2542
K4B7Q8	AGO2A2	1	163	80	89	PGQNYPVNQN	10	76.0535
A0A3Q7FXM4	BRO1 domain-containing protein	735	908	813	822	TMSGYTQTSP	10	75.9197
A0A3Q7GQ19	KIX_2 domain-containing protein	103	520	279	288	SQSLMQSHMQ	10	75.9197
A0A3Q7JDH7	Uncharacterized protein	333	670	386	395	ASAGYASGWD	10	75.9197
A0A3Q7GNN8	HMA domain-containing protein	201	281	263	272	PDDYYQVPSS	10	75.6522
A0A3Q7EZE6	Uncharacterized protein	348	422	375	384	TQSGWAGATP	10	75.5853
A0A3Q7HKB9	Protein transport protein sec16	430	595	431	440	NGLASVQTSS	10	75.5184
A0A3Q7F0T0	ZF-HD dimerization-type domain-containing protein	269	330	316	325	HLQLHQHESN	10	75.2508
A0A3Q7F1A4	HMA domain-containing protein	241	518	409	418	GGVNMGQLGN	10	75.2508
A0A3Q7F1A4	HMA domain-containing protein	241	518	477	486	GNERFQPMMY	10	75.2508
Q6QPK1	AREB	183	255	215	224	GETVIQSANL	10	74.515
A0A3Q7I248	Auxin response factor	430	712	667	676	TTSNSTSLSQ	10	74.4482
A0A3Q7EFL8	Uncharacterized protein	1	65	11	20	SMNRFDFDLG	10	73.913
A0A3Q7EM67	NUFIP1 domain-containing protein	1	376	11	20	HPSKFQANGT	10	73.913
A0A3Q7HWE3	C2H2-type domain-containing protein	200	359	292	301	TTTNTNTNTN	10	73.913
A0A3Q7ICJ6	TCP domain-containing protein	508	567	518	526	QNQMFNYQR	9	95.2062
A0A3Q7J6B0	Uncharacterized protein	171	354	337	345	QSQLINHHM	9	94.9833
A0A3Q7H610	DYW_deaminase domain-containing protein	248	353	285	293	PQQNISNYD	9	94.686
A0A3Q7FXP8	Uncharacterized protein	41	111	54	62	QGSNYNNYP	9	93.1996
A0A3Q7JW38	Btz domain-containing protein	405	473	430	438	NQVNSVSLP	9	91.9732
A0A3Q7HKB9	Protein transport protein sec16	430	595	444	452	DQRNYGAYG	9	89.0747
A0A3Q7EM67	NUFIP1 domain-containing protein	1	376	363	371	NQQNSYNSN	9	88.8517
A0A3Q7EFL8	Uncharacterized protein	1	65	1	9	MNSNYGKSG	9	88.2943
A0A3Q7FYJ5	HMA domain-containing protein	279	356	293	301	TMNSFFHYP	9	88.1085
A0A3Q7FF20	Uncharacterized protein	189	427	261	269	GYGAYGSYG	9	88.0713
A0A3Q7FVU7	Uncharacterized protein	214	305	220	228	GSRSYNNFG	9	87.9599
A0A3Q7GF37	PB1 domain-containing protein	413	643	457	465	MTSYYPMYP	9	87.9599
A0A3Q7GKP0	Kinesin-like protein	1	67	54	62	QGQEYGYYG	9	87.9227
A0A3Q7GTF2	Uncharacterized protein	597	876	779	787	GNGIIGNDM	9	87.291
A0A3Q7ICL8	Uncharacterized protein	81	174	127	135	NDQMFQKNV	9	87.291
A0A3Q7EDW0	Uncharacterized protein	82	342	317	325	GQWQQNTND	9	87.2166
P93217	Polygalacturonase non-catalytic subunit AroGP2	228	303	288	296	PQNNFKNYG	9	87.1795
A0A3Q7F1A4	HMA domain-containing protein	241	518	374	382	GAGNIPNMN	9	86.9565
A0A3Q7FHL8	Uncharacterized protein	560	727	713	721	EGVAFGNNG	9	86.9565
A0A3Q7EPM5	C2 domain-containing protein	152	264	154	162	NQLNSNYHQ	9	86.6592
A0A3Q7HQM4	Uncharacterized protein	1	133	71	79	TQQQYSSYC	9	86.3248
A0A3Q7IJC3	Uncharacterized protein	297	401	354	362	TDLSFVTLS	9	86.2505
A0A3Q7GQ19	KIX_2 domain-containing protein	103	520	169	177	GLQNSASLA	9	85.6187
A0A3Q7IB76	DUF1421 domain-containing protein	195	384	283	291	SQGQYLSSD	9	85.4701
A0A3Q7EUS1	Uncharacterized protein	131	284	258	266	ASSSYYPYP	9	85.1728
A0A3Q7FBF1	RRM domain-containing protein	172	333	215	223	SSSGYNYGG	9	84.8755
A0A3Q7FF20	Uncharacterized protein	189	427	286	294	AGAAFGNPN	9	84.6154
A0A3Q7EN94	HMA domain-containing protein	340	414	379	387	AYVVSYNTA	9	84.5782
A0A3Q7FCM8	Uncharacterized protein	403	496	427	435	ATQNEINSN	9	84.3924
A0A3Q7IFK8	Uncharacterized protein	1	173	160	168	NNNNISNGQ	9	84.2066
A0A3Q7G5F4	CID domain-containing protein	381	513	500	508	PGMLYYSQP	9	83.9465
A0A3Q7FCR4	Polyadenylate-binding protein	408	496	418	426	LGQQIFYGQ	9	83.9465
A0A3Q7I8W9	Uncharacterized protein	61	122	84	92	GRGYYGGYP	9	83.612
A0A3Q7HN24	Uncharacterized protein	256	447	274	282	DTTAYGYNQ	9	83.5377
K4DEL9	Uncharacterized protein	167	246	180	188	PQPYYYKSP	9	83.5377
A0A3Q7HRG9	Uncharacterized protein	766	1022	809	817	NGINSSINS	9	83.5006
A0A3Q7I945	Uncharacterized protein	723	837	824	832	SQMNLQYSQ	9	83.3148
A0A3Q7IAM5	Uncharacterized protein	254	319	293	301	GAEGYSQYG	9	82.906
A0A3Q7JDH7	Uncharacterized protein	333	670	608	616	AAQAQSGYA	9	82.7202
A0A3Q7ID17	GATA transcription factor	90	164	128	136	TSWNTSSLQ	9	82.6087
A0A3Q7HH56	Uncharacterized protein	98	223	127	135	GTGNFNHNM	9	82.6087
A0A3Q7IWI2	Uncharacterized protein	385	765	737	745	AAGGYVKSV	9	82.4972
A0A3Q7EN49	Uncharacterized protein	1009	1081	1040	1048	ADQGYNPYG	9	82.4972
A0A3Q7FZ00	PB1 domain-containing protein	419	682	491	499	VTSYYPIYP	9	82.1628
A0A3Q7J3B1	Uncharacterized protein	190	475	265	273	GYGGYGSYG	9	82.1628
A0A3Q7F507	Uncharacterized protein	1	62	33	41	QQSGYYYQQ	9	82.1256
A0A3Q7IKW6	Arf-GAP domain-containing protein	564	650	615	623	DDSAFASLN	9	82.0513
A0A3Q7J4W0	Uncharacterized protein	697	771	751	759	GQESSSIYR	9	81.9398
A0A3Q7I3Y2	Uncharacterized protein	400	474	416	424	GRSEFNNRG	9	81.6054
A0A3Q7GYB9	Uncharacterized protein	36	124	83	91	TQWAEFARG	9	81.3452
A0A3Q7JDH7	Uncharacterized protein	333	670	657	665	YNSAYGAYS	9	81.3452
A0A3Q7GF37	PB1 domain-containing protein	413	643	480	488	QYPVYFIPA	9	81.3081
K4D3S1	Uncharacterized protein	1	85	15	23	IHSSFNYRN	9	81.0851
A0A3Q7I7A5	Uncharacterized protein	875	1036	972	980	GQQNTSMSS	9	81.0479
A0A3Q7I2E5	RING-type domain-containing protein	182	663	517	525	AQSQLYPIA	9	81.0108
A0A3Q7EPM5	C2 domain-containing protein	152	264	246	254	QQQVYGGYP	9	80.6763
A0A3Q7FCN8	C2 domain-containing protein	128	238	189	197	QTTAYTPVY	9	80.602
A0A494G9C9	Uncharacterized protein	1	145	6	14	NQQWQQPSN	9	80.602
A0A3Q7HQM4	Uncharacterized protein	1	133	54	62	QQQQIYHQQ	9	80.5277
A0A3Q7GD84	BURP domain-containing protein	145	296	214	222	GQQSFKSYG	9	80.4905
P93218	Polygalacturonase non-catalytic subunit AroGP3	166	317	235	243	GQQSFKSYG	9	80.4905
A0A3Q7EN94	HMA domain-containing protein	340	414	344	352	GPQVFAPTN	9	80.2676
A0A3Q7EQ07	Uncharacterized protein	620	910	794	802	SPSFIQHGA	9	80.2676
A0A3Q7GBL4	FYVE-type domain-containing protein	1	168	133	141	AAPSYNHST	9	80.2676
A0A3Q7GL62	Auxin response factor	424	747	522	530	RQNLTTQSL	9	80.2676
A0A3Q7H046	Protein kinase domain-containing protein	369	506	441	449	QGGAYGSGR	9	80.2676
A0A3Q7HG37	Ge1_WD40 domain-containing protein	1	129	20	28	DIHKFFKPS	9	80.2676
A0A3Q7I2E5	RING-type domain-containing protein	182	663	497	505	PLGLIGNQQ	9	80.2676
A0A3Q7J5F6	Uncharacterized protein	267	420	311	319	GGSSYGNQS	9	80.2676
A0A3Q7I248	Auxin response factor	430	712	527	535	RQNLINQSV	9	80.1561
A0A3Q7JVW5	AP2/ERF domain-containing protein	149	254	151	159	GNTQYLTTT	9	80.1561
A0A3Q7FQD8	Uncharacterized protein	23	123	95	103	GGQAEYYQQ	9	80.0446
A0A3Q7I945	Uncharacterized protein	723	837	811	819	SFLAQAATA	9	79.9331
A0A3Q7F7G2	DNA-directed RNA polymerase subunit	1525	1828	1740	1748	PSLAYSPTS	9	79.9331
A0A3Q7G7X3	5'-3' exoribonuclease	995	1109	1087	1095	SSNHFSALG	9	79.9331
A0A3Q7GB54	Uncharacterized protein	113	223	178	186	QFVAGMNFP	9	79.9331
A0A3Q7GQ15	Uncharacterized protein	137	280	137	145	GQGNSLNSP	9	79.9331
A0A3Q7HWE3	C2H2-type domain-containing protein	200	359	314	322	ATALLQKAA	9	79.9331
A0A3Q7I6R1	C2H2-type domain-containing protein	266	400	334	342	ATALLQKAA	9	79.9331
A0A3Q7J1A7	Uncharacterized protein	943	1126	966	974	ALALHNNQV	9	79.9331
A0A3Q7GWN7	NAC domain-containing protein	169	234	221	229	DYQNMMINN	9	79.7845
A0A3Q7F410	Uncharacterized protein	359	444	431	439	APGYYGQSY	9	79.4872
A0A3Q7H046	Protein kinase domain-containing protein	369	506	493	501	SNVNRNQQQ	9	79.3014
A0A3Q7H0U8	C3H1-type domain-containing protein	1	69	3	11	DQGNYATQS	9	79.2642
A0A3Q7J334	Arf-GAP domain-containing protein	541	691	678	686	TQNTFSSSG	9	79.1899
A0A3Q7HFL8	Uncharacterized protein	231	351	322	330	ADASYSTLP	9	79.1527
A0A3Q7IWI2	Uncharacterized protein	385	765	467	475	SQANYNYGQ	9	79.0784
A0A3Q7FTQ0	Uncharacterized protein	1	66	3	11	NSQNLSYQA	9	79.0412
A0A3Q7I6J9	VQ domain-containing protein	68	160	78	86	SQGGYLGFG	9	79.0412
A0A3Q7FBR0	LOB domain-containing protein	96	161	148	156	QQQQLLQQP	9	78.8554
A0A3Q7GUE9	Uncharacterized protein	600	816	647	655	NVNNSVNQV	9	78.4838
A0A3Q7GTF2	Uncharacterized protein	597	876	758	766	SVQKIIHEM	9	78.3352
A0A3Q7GXP2	SAC3_GANP domain-containing protein	1	63	36	44	HTKNFNSST	9	78.298
A0A3Q7G925	Uncharacterized protein	73	188	148	156	TPNNYSLPN	9	78.2609
A0A3Q7E8W6	Histone acetyltransferase	411	496	411	419	NQSNLTASG	9	78.1494
A0A3Q7HEU4	DUF1421 domain-containing protein	235	368	275	283	SQGQFLSSD	9	77.6291
A0A3Q7I8E6	DUF3883 domain-containing protein	1	118	105	113	QQNPIFQVQ	9	77.6291
A0A3Q7EDW0	Uncharacterized protein	82	342	235	243	QNQQFSHQQ	9	77.5548
A0A3Q7GB54	Uncharacterized protein	113	223	134	142	ASQNFGIRG	9	77.5548
A0A3Q7H1N3	RST domain-containing protein	356	421	408	416	MRQISVQQN	9	77.5177
P93217	Polygalacturonase non-catalytic subunit AroGP2	228	303	232	240	GGQSFKSYG	9	77.4805
A0A3Q7HEU4	DUF1421 domain-containing protein	235	368	345	353	VYPSYLHSQ	9	77.2575
A0A3Q7HTX7	Uncharacterized protein	270	564	319	327	GVVNHGGYG	9	77.2575
A0A3Q7IG74	Reverse transcriptase Ty1/copia-type domain-containing protein	1	79	49	57	SGSNTNNGS	9	77.2575
A0A3Q7GTF2	Uncharacterized protein	597	876	833	841	GQAAMVNGM	9	77.146
A0A3Q7GUE9	Uncharacterized protein	600	816	773	781	GQAAMVNGM	9	77.146
A0A3Q7H760	ENTH domain-containing protein	449	555	497	505	QQQAFMLQQ	9	77.1089
A0A3Q7EA25	Uncharacterized protein	346	439	353	361	SYQNQNYRG	9	77.0346
A0A3Q7I725	Uncharacterized protein	735	806	778	786	VPGTYAPYG	9	77.0346
A0A3Q7JAC0	GIP1_N domain-containing protein	695	789	718	726	GHASFNAAA	9	76.8859
A0A3Q7HTX7	Uncharacterized protein	270	564	276	284	VGGNIGYGA	9	76.8116
A0A3Q7H144	NOT2_3_5 domain-containing protein	344	481	350	358	QQQHFSAQM	9	76.8116
A0A3Q7J2K4	Uncharacterized protein	136	212	145	153	NQQHSTNIP	9	76.8116
A0A3Q7F8Y5	Uncharacterized protein	3254	3342	3306	3314	QDGNSSQIQ	9	76.5886
A0A3Q7GIV5	GYF domain-containing protein	808	894	867	875	QLQLQQLQQ	9	76.5886
A0A3Q7EPM5	C2 domain-containing protein	152	264	233	241	SGYGYVQQQ	9	76.2542
A0A3Q7FXM4	BRO1 domain-containing protein	735	908	788	796	TMSGYSQTS	9	76.2542
A0A3Q7H1Q4	Uncharacterized protein	1314	1407	1334	1342	ATGALAASD	9	76.2542
A0A3Q7FW01	TFIID_20kDa domain-containing protein	13	331	98	106	QQQQFGLMR	9	76.217
K4C9U8	Yippee domain-containing protein	124	402	389	397	AVQNGVANE	9	76.1055
A0A3Q7HC54	Auxin response factor	435	567	442	450	LNQPFVNRC	9	75.9197
A0A3Q7HUD2	Decapping nuclease	68	127	95	103	GAAASSSSS	9	75.9197
A0A3Q7GTF2	Uncharacterized protein	597	876	639	647	NVHNSVNRV	9	75.6968
A0A3Q7G925	Uncharacterized protein	73	188	138	146	GDSTLGSSL	9	75.2508
A0A3Q7I6J9	VQ domain-containing protein	68	160	133	141	RPGNFLHRL	9	75.2508
A0A3Q7F842	RRM domain-containing protein	131	230	199	207	GSPAYAYRG	9	75.0279
Q6QPK1	AREB	183	255	226	234	LNVNGVRST	9	74.9164
A0A3Q7ESQ1	DYW_deaminase domain-containing protein	69	254	134	142	NVQNQSIPY	9	74.8049
A0A3Q7I0C0	Uncharacterized protein	192	289	251	259	HQQMTENRA	9	74.8049
K4B7Q8	AGO2A2	1	163	65	73	GSGQYQIRG	9	74.8049
A0A3Q7GTN0	Uncharacterized protein	1	200	153	161	GMQHTSNMT	9	74.6191
A0A3Q7F4D3	Uncharacterized protein	390	487	422	430	LPASISSEQ	9	74.5819
A0A3Q7HT01	Uncharacterized protein	93	153	111	119	QMQQFKPYS	9	74.5819
A0A3Q7IJC3	Uncharacterized protein	297	401	382	390	QQQAAVDLD	9	74.5819
A0A3Q7EDW0	Uncharacterized protein	82	342	200	208	HGYQFSHQQ	9	74.5448
A0A3Q7EY57	Auxin response factor	451	543	497	505	TQMLSENLQ	9	74.359
A0A3Q7HS16	Uncharacterized protein	382	613	481	489	MQNNQLLPG	9	74.2847
K4C9V1	Yippee domain-containing protein	121	188	124	132	GANNEENAD	9	74.2103
A0A3Q7F7G2	DNA-directed RNA polymerase subunit	1525	1828	1700	1708	TSPAYSPTS	9	73.913
A0A3Q7HYF2	LisH domain-containing protein	302	403	345	353	PRGNFNAKD	9	73.913
A0A3Q7I4D7	LisH domain-containing protein	268	397	311	319	PRGNFNAKD	9	73.913
A0A494G9Q3	Uncharacterized protein	1	94	54	62	PQGQYSHTR	9	73.5786
A0A3Q7HFM8	H/ACA ribonucleoprotein complex non-core subunit NAF1	538	771	616	623	GQNVFNQP	8	95.9866
A0A3Q7EDW0	Uncharacterized protein	82	342	135	142	MQQVSFMP	8	94.2726
A0A3Q7IB76	DUF1421 domain-containing protein	195	384	262	269	QSQGYYLP	8	93.9381
A0A3Q7HNU6	Uncharacterized protein	571	768	742	749	MQSNFGHQ	8	92.9766
A0A3Q7FBF1	RRM domain-containing protein	172	333	180	187	GYAASNYG	8	92.3077
A0A3Q7IPC9	Uncharacterized protein	1225	1285	1234	1241	GGFAFGSA	8	91.6388
A0A3Q7GD84	BURP domain-containing protein	145	296	173	180	SGQFTNYA	8	90.7191
P93218	Polygalacturonase non-catalytic subunit AroGP3	166	317	194	201	SGQFTNYA	8	90.7191
A0A3Q7I9U0	Ge1_WD40 domain-containing protein	1	143	69	76	AGGLYYPT	8	90.2174
A0A3Q7HFJ2	RRM domain-containing protein	72	194	132	139	NQQNYTSS	8	88.6706
A0A3Q7J4J1	Uncharacterized protein	12	78	12	19	QQSPFNYQ	8	87.6254
A0A3Q7GF37	PB1 domain-containing protein	413	643	524	531	PASAYNPA	8	87.291
A0A3Q7EXG3	Reverse transcriptase Ty1/copia-type domain-containing protein	19	117	38	45	SGSAYYPN	8	87.0401
A0A3Q7HLX1	Reverse transcriptase Ty1/copia-type domain-containing protein	13	100	32	39	SGSAYYPN	8	87.0401
A0A3Q7EDW0	Uncharacterized protein	82	342	187	194	QAQAFPSV	8	86.9565
A0A3Q7GSY6	Uncharacterized protein	332	479	418	425	QGQFYPPY	8	86.9565
A0A3Q7I2E5	RING-type domain-containing protein	182	663	564	571	QQGHFTHQ	8	86.9565
A0A3Q7JCE4	Uncharacterized protein	71	240	156	163	MGGNFASP	8	86.9565
A0A3Q7HSP9	Uncharacterized protein	132	206	132	139	NYSDFSFQ	8	86.7057
A0A3Q7HKB9	Protein transport protein sec16	430	595	545	552	NDQRFFSG	8	86.6221
A0A3Q7F1F7	LOB domain-containing protein	196	281	228	235	LALASFDN	8	86.1204
A0A3Q7EKK2	Phospholipase D	1	78	64	71	HSGHYNYH	8	86.1204
A0A3Q7J2K4	Uncharacterized protein	136	212	200	207	SPFLTNTN	8	86.0786
A0A3Q7G5F4	CID domain-containing protein	381	513	420	427	TSQQYLQP	8	85.8278
A0A3Q7I4K4	Alba domain-containing protein	118	271	239	246	NGGYSNWG	8	85.5351
A0A3Q7I4K4	Alba domain-containing protein	118	271	249	256	NGGYSNWG	8	85.5351
A0A3Q7FCR4	Polyadenylate-binding protein	408	496	455	462	MPNFFMPM	8	85.2843
A0A3Q7JBV0	Polyadenylate-binding protein	443	533	479	486	MPNFFMPM	8	85.2843
A0A3Q7GD84	BURP domain-containing protein	145	296	284	291	PSEAFNSY	8	85.1171
P93218	Polygalacturonase non-catalytic subunit AroGP3	166	317	305	312	PSEAFNSY	8	85.1171
A0A3Q7JBV0	Polyadenylate-binding protein	443	533	443	450	GQQLFYGQ	8	84.3645
A0A3Q7G979	Uncharacterized protein	158	294	282	289	PSETFNSY	8	83.6957
Q40161	Polygalacturonase-1 non-catalytic subunit beta	179	315	303	310	PSETFNSY	8	83.6957
A0A3Q7EAK2	Uncharacterized protein	1	85	57	64	GYQGYFND	8	83.6957
K4C9V1	Yippee domain-containing protein	121	188	172	179	GDQLVVSN	8	83.0268
A0A3Q7FHL8	Uncharacterized protein	560	727	560	567	NNQISNNQ	8	82.9431
A0A3Q7J8E5	Uncharacterized protein	53	117	68	75	GLSSYPFT	8	82.9431
A0A3Q7GW71	Uncharacterized protein	789	961	949	956	MQQLQSAL	8	82.9013
A0A3Q7EUS1	Uncharacterized protein	131	284	272	279	NPNSYNYP	8	82.7341
A0A3Q7F1S8	Uncharacterized protein	428	502	490	497	GPVASMNF	8	82.4415
A0A3Q7IN29	C2H2-type domain-containing protein	159	244	212	219	TSLNFPIN	8	82.1906
A0A3Q7EYY4	FYVE-type domain-containing protein	1	97	68	75	HQPNYYYP	8	82.107
A0A3Q7HRG9	Uncharacterized protein	766	1022	954	961	QQAVFMQT	8	81.689
A0A3Q7GW71	Uncharacterized protein	789	961	789	796	QQQSWRYD	8	81.689
A0A3Q7IWI2	Uncharacterized protein	385	765	585	592	HQQQYPYA	8	81.689
A0A3Q7EJU7	Uncharacterized protein	806	996	894	901	KTSFIPSN	8	81.2709
A0A3Q7FTT9	BHLH domain-containing protein	24	93	59	66	GGVDWFMG	8	81.1873
A0A3Q7HSP9	Uncharacterized protein	132	206	160	167	GQQAWNCQ	8	81.1455
A0A3Q7GB54	Uncharacterized protein	113	223	209	216	RQAAISTG	8	80.9783
A0A3Q7FZ00	PB1 domain-containing protein	419	682	580	587	IAGAYRTA	8	80.9365
A0A3Q7I4K4	Alba domain-containing protein	118	271	199	206	NDGYSNRG	8	80.9365
A0A3Q7IMS8	Uncharacterized protein	1	310	217	224	QQGGYNSR	8	80.9365
A0A3Q7HC54	Auxin response factor	435	567	555	562	QELQFAHQ	8	80.7692
A0A3Q7I248	Auxin response factor	430	712	516	523	QQQLSDIS	8	80.6856
A0A3Q7IBT2	SSXT domain-containing protein	68	147	85	92	QQGGFYMQ	8	80.6438
A0A3Q7G7I2	Uncharacterized protein	201	265	207	214	PNSLFAPS	8	80.602
A0A3Q7JCE4	Uncharacterized protein	71	240	112	119	VHHTFNPL	8	80.602
A0A3Q7E788	Uncharacterized protein	140	249	188	195	STDLFAGQ	8	80.2676
A0A3Q7GWN7	NAC domain-containing protein	169	234	185	192	NLGITTTP	8	80.2676
A0A3Q7I160	Uncharacterized protein	331	416	331	338	GSGSYAMN	8	80.2676
A0A3Q7I725	Uncharacterized protein	735	806	735	742	SNGAFSQQ	8	80.2676
A0A3Q7ITU5	MADS-box domain-containing protein	210	294	268	275	GQYPFTNN	8	80.2676
A0A3Q7I8W9	Uncharacterized protein	61	122	95	102	GYGGFYPG	8	80.2676
A0A3Q7FGR7	Uncharacterized protein	93	157	123	130	MSQQYESN	8	80.1421
A0A3Q7FZ00	PB1 domain-containing protein	419	682	593	600	QLVQITSG	8	80.0585
A0A3Q7EQ07	Uncharacterized protein	620	910	782	789	QPSTFARN	8	79.9331
A0A3Q7FCM8	Uncharacterized protein	403	496	484	491	QQGNENNS	8	79.9331
A0A3Q7H1Q4	Uncharacterized protein	1314	1407	1316	1323	RSQQYNPM	8	79.9331
A0A3Q7H5M1	Uncharacterized protein	275	346	318	325	GPVYSSST	8	79.9331
A0A3Q7HHZ2	Uncharacterized protein	1805	1895	1837	1844	NQEASSSN	8	79.9331
A0A3Q7HNU6	Uncharacterized protein	571	768	664	671	PQGHFVGM	8	79.9331
A0A3Q7I850	Alba domain-containing protein	118	244	218	225	NDGYYNQG	8	79.9331
A0A3Q7IS80	CID domain-containing protein	438	552	498	505	VSSQIAMG	8	79.9331
A0A3Q7JDH7	Uncharacterized protein	333	670	497	504	GQNSSYGA	8	79.7659
A0A3Q7HWE3	C2H2-type domain-containing protein	200	359	200	207	NNLNFNQQ	8	79.5987
A0A3Q7H0U8	C3H1-type domain-containing protein	1	69	21	28	QMQQWSPA	8	79.5569
A0A3Q7JC00	Mediator of RNA polymerase II transcription subunit 25	659	805	732	739	QQQQIHQM	8	79.3478
A0A3Q7FVZ1	Dof-type domain-containing protein	150	210	198	205	PDLAIFTP	8	79.306
A0A3Q7FW01	TFIID_20kDa domain-containing protein	13	331	188	195	GQSLQAMG	8	79.2642
A0A3Q7EDW0	Uncharacterized protein	82	342	298	305	SQALQFGG	8	79.2642
A0A3Q7GKV5	PCI domain-containing protein	68	214	82	89	NVAASATT	8	79.2642
A0A3Q7EC65	Uncharacterized protein	1	76	64	71	VDQLKFQN	8	79.2224
A0A3Q7IJR5	BHLH domain-containing protein	72	146	106	113	GSVLGNSN	8	79.0134
A0A3Q7IM30	Uncharacterized protein	493	569	529	536	HRGAYGYG	8	79.0134
A0A3Q7HEE8	RING-type domain-containing protein	462	593	538	545	GLTGFMYP	8	78.9298
A0A3Q7HBK0	Uncharacterized protein	88	161	149	156	PQENTSNT	8	78.8462
A0A3Q7ENE5	C2 domain-containing protein	155	223	180	187	HQRGYAYP	8	78.8462
A0A3Q7GF37	PB1 domain-containing protein	413	643	599	606	HAKMYYSQ	8	78.8043
A0A3Q7GAV8	Uncharacterized protein	477	552	516	523	NQQTFTSP	8	78.6789
A0A3Q7F2T0	GIP1_N domain-containing protein	622	833	736	743	LQQSENSA	8	77.9264
A0A3Q7FWU8	SSXT domain-containing protein	71	153	91	98	GTHSYLQQ	8	77.592
A0A3Q7ERP5	Homeobox domain-containing protein	35	190	60	67	LGNSINLS	8	77.592
A0A3Q7F1A4	HMA domain-containing protein	241	518	319	326	VPVQINMG	8	77.4247
A0A3Q7HFB7	Uncharacterized protein	1	78	29	36	QQQQWMMQ	8	77.4247
A0A3Q7ESQ1	DYW_deaminase domain-containing protein	69	254	242	249	NQSNNQAQ	8	77.2575
A0A3Q7GTN0	Uncharacterized protein	1	200	68	75	HDDKYQYG	8	77.2575
A0A3Q7GYB9	Uncharacterized protein	36	124	65	72	GNSSYPFN	8	77.2575
A0A3Q7I4K4	Alba domain-containing protein	118	271	209	216	NGGISNRG	8	77.2575
A0A3Q7I4K4	Alba domain-containing protein	118	271	219	226	NGGYSNRG	8	77.2575
A0A3Q7I4K4	Alba domain-containing protein	118	271	229	236	NGGYSNRG	8	77.2575
A0A3Q7I4K4	Alba domain-containing protein	118	271	259	266	NGGYSNRG	8	77.2575
A0A3Q7J334	Arf-GAP domain-containing protein	541	691	570	577	PFDVINEP	8	77.2575
A0A3Q7FBF1	RRM domain-containing protein	172	333	201	208	GGGGYNSA	8	77.2575
A0A3Q7JDH7	Uncharacterized protein	333	670	562	569	GYAASYGA	8	77.0903
A0A3Q7FGR7	Uncharacterized protein	93	157	111	118	QMQQFKSG	8	77.0903
A0A3Q7H1N5	Uncharacterized protein	201	352	256	263	PQQQFLQP	8	77.0067
A0A3Q7GFR5	Uncharacterized protein	139	241	182	189	YWQGFYGA	8	76.7559
A0A3Q7I8E6	DUF3883 domain-containing protein	1	118	69	76	PQQSFQFQ	8	76.5886
A0A3Q7HS16	Uncharacterized protein	382	613	497	504	HNNQIMSG	8	76.4214
A0A3Q7FQM1	Dof-type domain-containing protein	148	300	162	169	MSSLYTGA	8	76.3378
A0A3Q7I725	Uncharacterized protein	735	806	758	765	RYSLSQYR	8	76.2542
A0A3Q7GTF2	Uncharacterized protein	597	876	854	861	GLGGITMA	8	76.2124
A0A3Q7FCN8	C2 domain-containing protein	128	238	223	230	TQDYSYSP	8	76.0033
A0A3Q7EXZ1	Uncharacterized protein	167	245	233	240	TQAQIHPN	8	75.9197
A0A3Q7GTF2	Uncharacterized protein	597	876	702	709	NSSQFQSP	8	75.9197
A0A3Q7GUE9	Uncharacterized protein	600	816	710	717	NSSQFQSP	8	75.9197
A0A3Q7HBC0	GIP1_N domain-containing protein	670	767	730	737	NVGNSTHN	8	75.9197
A0A3Q7HH56	Uncharacterized protein	98	223	142	149	GIGNLKSV	8	75.9197
A0A3Q7I6H8	Uncharacterized protein	105	230	218	225	AASSSVSS	8	75.9197
A0A3Q7ICJ6	TCP domain-containing protein	508	567	508	515	SPQNFPTV	8	75.9197
A0A3Q7I4D7	LisH domain-containing protein	268	397	360	367	QQQLQQTN	8	75.5853
A0A3Q7E9K6	Uncharacterized protein	1	73	57	64	HQFSNNTS	8	75.4181
K4DEL9	Uncharacterized protein	167	246	195	202	PTYYYKSP	8	75.3344
A0A3Q7FWU8	SSXT domain-containing protein	71	153	78	85	MHSQFSSG	8	75.2926
A0A3Q7IFK8	Uncharacterized protein	1	173	145	152	HDQFHSFH	8	75.2508
A0A3Q7EAK2	Uncharacterized protein	1	85	38	45	PPGFYNGG	8	75.2508
A0A3Q7EUS1	Uncharacterized protein	131	284	138	145	HQNLGFGA	8	75.2508
A0A3Q7FBR0	LOB domain-containing protein	96	161	117	124	TMSPFNMN	8	75.2508
A0A3Q7I3Y2	Uncharacterized protein	400	474	446	453	GGNNWRMN	8	75.209
A0A3Q7EYY4	FYVE-type domain-containing protein	1	97	56	63	QQQPYTFP	8	74.9582
A0A3Q7J6B0	Uncharacterized protein	171	354	303	310	RQNGFATP	8	74.7492
A0A3Q7J6R4	Uncharacterized protein	512	582	517	524	GQGNLLGV	8	74.7492
A0A3Q7H255	Uncharacterized protein	155	291	225	232	FSGSFQNM	8	74.5819
A0A3Q7IBC7	Reverse transcriptase Ty1/copia-type domain-containing protein	85	157	111	118	QMQQFKGG	8	74.5819
A0A3Q7G2L3	Protein kinase domain-containing protein	400	543	473	480	GGGYSSGA	8	74.5819
A0A3Q7E9K6	Uncharacterized protein	1	73	48	55	LGGLLLPS	8	74.2475
A0A3Q7I6H8	Uncharacterized protein	105	230	146	153	INQASALR	8	74.2475
A0A3Q7IFK8	Uncharacterized protein	1	173	96	103	LSSLSTQN	8	74.2475
A0A3Q7G5F4	CID domain-containing protein	381	513	382	389	NALMSAQL	8	73.913
A0A3Q7IAL8	BED-type domain-containing protein	494	629	561	568	PNNQYNGG	8	73.913
A0A3Q7IS80	CID domain-containing protein	438	552	474	481	QLVQSTGM	8	73.913
A0A3Q7JYR8	ENTH domain-containing protein	833	929	887	894	GQGFQMQQ	8	73.913
K4B7Q8	AGO2A2	1	163	92	99	RGGTWVNQ	8	73.913
A0A3Q7GTD2	TUTase domain-containing protein	357	437	359	365	NQNNYSR	7	97.9933
A0A3Q7H0K4	Dof-type domain-containing protein	193	311	281	287	NNNNING	7	95.6522
A0A3Q7HEU4	DUF1421 domain-containing protein	235	368	254	260	QSQGYYL	7	93.5977
A0A3Q7I2E5	RING-type domain-containing protein	182	663	611	617	QSQAYIG	7	93.0721
A0A3Q7F5B5	Uncharacterized protein	24	94	38	44	GNVTICA	7	92.6421
O22299	Homeobox protein knotted-1-like LET6	24	95	38	44	GNVTICA	7	92.6421
A0A3Q7GL62	Auxin response factor	424	747	601	607	QQQHFSD	7	91.9732
A0A3Q7JC00	Mediator of RNA polymerase II transcription subunit 25	659	805	771	777	MNQTYMQ	7	91.9732
A0A3Q7JD13	5'-3' exoribonuclease	1024	1116	1069	1075	GAESYNQ	7	91.9732
A0A3Q7H760	ENTH domain-containing protein	449	555	451	457	NQNVSYN	7	91.1132
A0A3Q7G2L3	Protein kinase domain-containing protein	400	543	462	468	GGGYYQD	7	90.9699
A0A3Q7I850	Alba domain-containing protein	118	244	233	239	NGGYYQQ	7	90.9699
A0A3Q7IFF0	Uncharacterized protein	1	107	61	67	QGVGYYP	7	88.7243
A0A3Q7EXG3	Reverse transcriptase Ty1/copia-type domain-containing protein	19	117	106	112	GMSLFTH	7	88.6288
A0A3Q7HPD9	Uncharacterized protein	255	336	325	331	GMSLFTH	7	88.6288
A0A3Q7F513	Uncharacterized protein	196	339	222	228	PQQNYGP	7	88.2943
A0A3Q7F513	Uncharacterized protein	196	339	258	264	PQQNYGP	7	88.2943
A0A3Q7JAC0	GIP1_N domain-containing protein	695	789	771	777	QVGAYQQ	7	87.9599
A0A3Q7GD84	BURP domain-containing protein	145	296	146	152	QFDNYGA	7	87.6254
A0A3Q7GSY6	Uncharacterized protein	332	479	462	468	EQAAFQQ	7	87.6254
P93218	Polygalacturonase non-catalytic subunit AroGP3	166	317	167	173	QFDNYGA	7	87.6254
A0A3Q7E9K6	Uncharacterized protein	1	73	40	46	HNNTISG	7	87.291
A0A3Q7EUS1	Uncharacterized protein	131	284	228	234	MHMNYMR	7	87.291
A0A3Q7GSY6	Uncharacterized protein	332	479	352	358	PYFNIPP	7	87.291
A0A3Q7HIS5	RRM domain-containing protein	343	429	349	355	TGGNYQG	7	87.291
A0A3Q7ICN0	RRM domain-containing protein	343	429	349	355	TGGNYQG	7	87.291
A0A3Q7F842	RRM domain-containing protein	131	230	214	220	HMVQYQR	7	86.9565
A0A3Q7FQ87	Uncharacterized protein	177	353	186	192	QGSTILQ	7	86.9565
A0A3Q7FQM1	Dof-type domain-containing protein	148	300	231	237	STGFYQK	7	86.9565
A0A3Q7HPD9	Uncharacterized protein	255	336	315	321	SSNNFSG	7	86.9565
A0A3Q7IM30	Uncharacterized protein	493	569	494	500	GQNRISQ	7	86.9565
A0A3Q7JDH7	Uncharacterized protein	333	670	577	583	TQASYGQ	7	86.9565
A0A3Q7HIR4	Uncharacterized protein	62	171	98	104	YGYNSYG	7	86.861
A0A3Q7F163	CBFD_NFYB_HMF domain-containing protein	1	62	12	18	SAGAIQS	7	86.6221
A0A3Q7JDH7	Uncharacterized protein	333	670	590	596	AQAGYAQ	7	86.2876
A0A3Q7H760	ENTH domain-containing protein	449	555	544	550	VQTAYNP	7	85.9532
A0A3Q7GP72	Uncharacterized protein	1340	1421	1380	1386	PAVAFGQ	7	85.9532
A0A3Q7HN24	Uncharacterized protein	256	447	361	367	GQQGYQS	7	85.9532
A0A3Q7EJU7	Uncharacterized protein	806	996	814	820	PSQHYYP	7	85.6665
A0A3Q7FW01	TFIID_20kDa domain-containing protein	13	331	48	54	NNNSIAQ	7	85.6187
A0A3Q7J4B1	BHLH domain-containing protein	105	184	161	167	AASLSMN	7	85.6187
A0A3Q7GD84	BURP domain-containing protein	145	296	244	250	SDFTNYG	7	85.6187
P93218	Polygalacturonase non-catalytic subunit AroGP3	166	317	265	271	SDFTNYG	7	85.6187
A0A3Q7I850	Alba domain-containing protein	118	244	202	208	DDGTFYN	7	85.3798
A0A3Q7JEY3	Uncharacterized protein	332	458	350	356	SMPYFNI	7	85.2843
A0A3Q7F493	Uncharacterized protein	951	1191	983	989	NQEALNQ	7	85.2843
A0A3Q7GP72	Uncharacterized protein	1340	1421	1394	1400	GGFMFGS	7	85.2843
A0A3Q7IFK8	Uncharacterized protein	1	173	7	13	NNENIPT	7	85.2843
A0A3Q7GQ19	KIX_2 domain-containing protein	103	520	303	309	QQQNLLQ	7	85.2365
A0A3Q7F507	Uncharacterized protein	1	62	15	21	QTQQWMA	7	85.0932
A0A3Q7EN94	HMA domain-containing protein	340	414	359	365	PSYHYYP	7	84.9976
A0A3Q7EF91	Uncharacterized protein	55	148	115	121	PYQNYPS	7	84.6154
A0A3Q7GY07	RRM domain-containing protein	426	569	539	545	SVPAYYG	7	84.5198
A0A3Q7HKB9	Protein transport protein sec16	430	595	555	561	SGQQFSQ	7	83.9465
A0A3Q7G679	BZIP domain-containing protein	278	341	330	336	TQPSFMN	7	83.7076
A0A3Q7E8Q1	SF1-HH domain-containing protein	293	489	356	362	NLSNTSS	7	82.9431
A0A3Q7H3S2	Uncharacterized protein	49	131	92	98	SAGSYAG	7	82.9431
A0A3Q7GSY6	Uncharacterized protein	332	479	405	411	QGQHYAY	7	82.8476
A0A3Q7FG42	Uncharacterized protein	613	707	620	626	TFQGYGS	7	82.6087
A0A3Q7ESQ1	DYW_deaminase domain-containing protein	69	254	196	202	RNQNYPQ	7	82.2742
A0A3Q7EY57	Auxin response factor	451	543	479	485	QQQQIMQ	7	81.462
A0A3Q7GL62	Auxin response factor	424	747	637	643	QLGSIQD	7	81.2709
A0A3Q7HQT4	Replication protein A subunit	751	856	773	779	TAGSISR	7	81.2709
A0A3Q7HUY0	Uncharacterized protein	29	93	81	87	GTQQYQR	7	81.2709
A0A3Q7IMC6	Uncharacterized protein	22	85	74	80	NNNNILQ	7	80.8887
A0A3Q7EPM5	C2 domain-containing protein	152	264	193	199	HGMAYQQ	7	80.602
A0A3Q7G298	Reverse transcriptase Ty1/copia-type domain-containing protein	46	141	116	122	PTQIFGQ	7	80.602
A0A3Q7GQ19	KIX_2 domain-containing protein	103	520	240	246	QQVVSQQ	7	80.602
A0A3Q7JDH7	Uncharacterized protein	333	670	640	646	GAQSYGA	7	80.5064
A0A3Q7GSY6	Uncharacterized protein	332	479	441	447	HYQQYPP	7	80.2676
A0A3Q7H046	Protein kinase domain-containing protein	369	506	456	462	GTQYSSG	7	80.2676
A0A3Q7JC00	Mediator of RNA polymerase II transcription subunit 25	659	805	741	747	QQQQIPQ	7	80.2676
A0A3Q7JC00	Mediator of RNA polymerase II transcription subunit 25	659	805	750	756	QQQQIPQ	7	80.2676
A0A3Q7JDH7	Uncharacterized protein	333	670	541	547	AQAGYGV	7	80.2676
A0A3Q7FA76	DUF1421 domain-containing protein	251	458	285	291	QPEAYYP	7	80.172
A0A3Q7FW91	Uncharacterized protein	142	333	160	166	NLQSTSV	7	80.0287
A0A3Q7EE74	Uncharacterized protein	377	584	386	392	GIAASSA	7	79.9331
A0A3Q7EXW0	Uncharacterized protein	280	409	283	289	PGSNYGV	7	79.9331
A0A3Q7G2A7	Uncharacterized protein	75	176	145	151	GQSQIHQ	7	79.9331
A0A3Q7GW22	Uncharacterized protein	31	136	97	103	HNHHYSM	7	79.9331
A0A3Q7HFM8	H/ACA ribonucleoprotein complex non-core subunit NAF1	538	771	568	574	PQQMFQM	7	79.9331
A0A3Q7INX0	AT-hook motif nuclear-localized protein	220	281	263	269	NMPVYNL	7	79.9331
A0A3Q7J2D8	Uncharacterized protein	57	156	139	145	DPQVYAQ	7	79.9331
A0A3Q7J334	Arf-GAP domain-containing protein	541	691	602	608	GLLHTSS	7	79.9331
A0A3Q7JCE4	Uncharacterized protein	71	240	171	177	PGFHYGQ	7	79.9331
A0A3Q7IS80	CID domain-containing protein	438	552	525	531	ANSGFYR	7	79.7898
A0A3Q7F513	Uncharacterized protein	196	339	246	252	PQQNYNA	7	79.7898
A0A3Q7GTF2	Uncharacterized protein	597	876	660	666	LHQNSMN	7	79.5987
A0A3Q7GUE9	Uncharacterized protein	600	816	668	674	LHQNSMN	7	79.5987
A0A3Q7HN24	Uncharacterized protein	256	447	383	389	TQAGYGM	7	79.5987
A0A3Q7JW38	Btz domain-containing protein	405	473	443	449	PAQRYSA	7	79.5509
A0A3Q7I6R1	C2H2-type domain-containing protein	266	400	324	330	QGQLSSV	7	79.5031
A0A3Q7EQ07	Uncharacterized protein	620	910	842	848	SAHSFMG	7	79.2642
A0A3Q7H255	Uncharacterized protein	155	291	257	263	GTQSWQP	7	79.2642
A0A3Q7FN39	HTH myb-type domain-containing protein	127	265	136	142	NQQWNPF	7	79.1687
A0A3Q7I2E5	RING-type domain-containing protein	182	663	358	364	YSQTYSM	7	79.1209
A0A3Q7FHL8	Uncharacterized protein	560	727	697	703	QQQCLSG	7	79.1209
A0A3Q7ILZ1	Uncharacterized protein	1	89	54	60	SLQQFPY	7	79.0253
A0A3Q7FWR2	Uncharacterized protein	298	530	482	488	GMMSIQQ	7	78.9298
A0A3Q7H687	BHLH domain-containing protein	172	255	221	227	QSQSFGA	7	78.9298
A0A3Q7J7Z7	Uncharacterized protein	1	61	50	56	QQQQFQN	7	78.9298
A0A3Q7IKN0	Uncharacterized protein	99	174	115	121	NQQSYRA	7	78.6909
A0A3Q7I2E5	RING-type domain-containing protein	182	663	340	346	PSQIYPA	7	78.5953
A0A3Q7J235	NOT2_3_5 domain-containing protein	348	469	354	360	QQQHFSM	7	78.4998
A0A3Q7GF37	PB1 domain-containing protein	413	643	424	430	LPVQYEQ	7	78.2609
A0A3Q7FXP8	Uncharacterized protein	41	111	69	75	GGGYSNL	7	78.022
A0A3Q7IAM5	Uncharacterized protein	254	319	259	265	YNANYGN	7	77.9742
A0A3Q7FW01	TFIID_20kDa domain-containing protein	13	331	210	216	GALAYAQ	7	77.7353
A0A3Q7F513	Uncharacterized protein	196	339	234	240	PQQNYGA	7	77.6875
A0A3Q7IN29	C2H2-type domain-containing protein	159	244	224	230	RICNTSN	7	77.6398
A0A3Q7JAC0	GIP1_N domain-containing protein	695	789	730	736	HMQFSGL	7	77.6398
A0A3Q7H0W0	Uncharacterized protein	198	307	284	290	MHEPYFG	7	77.3531
A0A3Q7FWR2	Uncharacterized protein	298	530	380	386	GAQQFQG	7	77.3053
A0A3Q7EDW0	Uncharacterized protein	82	342	285	291	TGSVIRP	7	77.2575
A0A3Q7EP81	RING-type E3 ubiquitin transferase	499	675	641	647	GYDMYGA	7	77.2575
A0A3Q7F8E6	Uncharacterized protein	383	481	431	437	NPEFIRQ	7	77.2575
A0A3Q7FH75	C2 domain-containing protein	159	279	166	172	YGGSYGA	7	77.2575
A0A3Q7G925	Uncharacterized protein	73	188	159	165	QIGGISG	7	77.2575
A0A3Q7HEU4	DUF1421 domain-containing protein	235	368	305	311	TQQLQSM	7	77.2575
A0A3Q7HII1	GIP1_N domain-containing protein	527	612	589	595	AHQFLGP	7	77.2575
A0A3Q7HQM4	Uncharacterized protein	1	133	108	114	PGVSIQP	7	77.2575
A0A3Q7F513	Uncharacterized protein	196	339	283	289	PQQNYRQ	7	77.162
A0A3Q7IWI2	Uncharacterized protein	385	765	552	558	ASQSYSH	7	76.9709
A0A3Q7GD84	BURP domain-containing protein	145	296	202	208	QDFKSYG	7	76.7797
P93218	Polygalacturonase non-catalytic subunit AroGP3	166	317	223	229	QDFKSYG	7	76.7797
A0A3Q7I9U0	Ge1_WD40 domain-containing protein	1	143	48	54	LASASYP	7	76.6842
A0A3Q7GQ19	KIX_2 domain-containing protein	103	520	182	188	SVSNLTQ	7	76.3975
A0A3Q7G925	Uncharacterized protein	73	188	75	81	KMNNLSP	7	76.2542
A0A3Q7HT01	Uncharacterized protein	93	153	123	129	SQQYRSS	7	76.2542
A0A3Q7I6R1	C2H2-type domain-containing protein	266	400	369	375	PDISITR	7	76.2542
A0A3Q7JDH7	Uncharacterized protein	333	670	340	346	YQQGYQA	7	76.2064
A0A3Q7IMS8	Uncharacterized protein	1	310	291	297	QQQGYNM	7	76.1586
A0A3Q7EDW0	Uncharacterized protein	82	342	145	151	RSQMIQQ	7	75.9197
A0A3Q7EKA1	Uncharacterized protein	1052	1137	1068	1074	SHGMYSS	7	75.9197
A0A3Q7HQT4	Replication protein A subunit	751	856	787	793	RQGQYGN	7	75.9197
A0A3Q7I2E5	RING-type domain-containing protein	182	663	528	534	AGHSIQQ	7	75.9197
A0A3Q7FCN8	C2 domain-containing protein	128	238	138	144	YAPSYTA	7	75.8242
Q53U41	U1 small nuclear ribonucleoprotein C	114	197	134	140	GQVNNMQ	7	75.5853
G3BGW2	TCP transcription factor 23	247	311	300	306	NCSMWGS	7	75.5853
A0A3Q7II35	Uncharacterized protein	1	93	82	88	QQPHFTM	7	75.3464
A0A3Q7GL62	Auxin response factor	424	747	692	698	SNLRFSQ	7	75.2508
A0A3Q7GTF2	Uncharacterized protein	597	876	814	820	ANANSTG	7	75.2508
A0A3Q7IAL5	Uncharacterized protein	1	78	67	73	QQQSSST	7	75.2508
A0A3Q7IS80	CID domain-containing protein	438	552	515	521	QAQLQSQ	7	75.2508
A0A3Q7IZM8	Uncharacterized protein	757	880	767	773	AQNQWPA	7	75.2508
Q6QPK1	AREB	183	255	206	212	MAGSIPN	7	75.2508
A0A3Q7EY87	HTH La-type RNA-binding domain-containing protein	174	286	275	281	GGNDYQH	7	75.1553
A0A3Q7EY87	HTH La-type RNA-binding domain-containing protein	174	286	256	262	DNNNYRN	7	75.1553
A0A3Q7FW01	TFIID_20kDa domain-containing protein	13	331	22	28	TNQVTAG	7	75.0597
A0A3Q7JDH7	Uncharacterized protein	333	670	519	525	AQQGYHS	7	74.7731
A0A3Q7FV08	Btz domain-containing protein	423	502	458	464	TNLNSTQ	7	74.7253
A0A3Q7H204	LOB domain-containing protein	91	196	165	171	SVDHYSD	7	74.6775
A0A3Q7FQ87	Uncharacterized protein	177	353	290	296	PDQYLQS	7	74.6297
A0A3Q7EZE6	Uncharacterized protein	348	422	395	401	FGSGYSG	7	74.5819
A0A3Q7I9U0	Ge1_WD40 domain-containing protein	1	143	129	135	HQFLNPG	7	74.5819
A0A494G8K5	Polyadenylate-binding protein	447	537	523	529	MYPSISQ	7	74.5819
A0A3Q7FVJ8	Peptidase S59 domain-containing protein	353	585	492	498	LFQSTTP	7	74.4864
A0A3Q7HFM8	H/ACA ribonucleoprotein complex non-core subunit NAF1	538	771	652	658	GQNNNSQ	7	74.4386
A0A3Q7HFM8	H/ACA ribonucleoprotein complex non-core subunit NAF1	538	771	707	713	GQNNNSQ	7	74.4386
A0A3Q7FHL8	Uncharacterized protein	560	727	634	640	TVQNLPV	7	74.1997
A0A3Q7I248	Auxin response factor	430	712	508	514	PAGSIMQ	7	74.1042
A0A3Q7J1A7	Uncharacterized protein	943	1126	1028	1034	PQQQFQG	7	73.913
A0A3Q7J1A7	Uncharacterized protein	943	1126	1055	1061	PQQQFQG	7	73.913
A0A3Q7F493	Uncharacterized protein	951	1191	974	980	SSQQIGP	7	73.913
A0A3Q7FW91	Uncharacterized protein	142	333	233	239	VNQHLAM	7	73.913
A0A3Q7H0K4	Dof-type domain-containing protein	193	311	213	219	NGSALSS	7	73.913
A0A3Q7IWI2	Uncharacterized protein	385	765	422	428	RGQYSSR	7	73.913
A0A3Q7FQ87	Uncharacterized protein	177	353	203	209	SHNQFQQ	7	73.5786
A0A3Q7FY78	Uncharacterized protein	62	128	73	79	SQQSSSS	7	73.5786
A0A3Q7GQ19	KIX_2 domain-containing protein	103	520	417	423	NSGLTSN	7	73.5786
A0A3Q7HEE8	RING-type domain-containing protein	462	593	550	556	GSQQYHP	7	73.5786
