# Supplementary material for: Exploring cryptic amyloidogenic regions in prion-like proteins from plants
Source: Front Plant Sci. 2023 Jan 16;13:1060410. doi: 10.3389/fpls.2022.1060410 (PMC9885169; doi:10.3389/fpls.2022.1060410)
Supplement: Supplementary file 1 [file DataSheet_1.zip › Supp_ARATH_pCARs.xlsx]

## Sheet: 85
UniProt ID	Protein name	PrLD start	PrLD end	CAR start	CAR end	CAR seq	CAR length	Waltz score
A0A1I9LPZ1	Uncharacterized protein	1982	2121	2039	2047	SSNAYSSTT	9	86.9565
A0A1P8ARG1	Protein NO VEIN-LIKE	1	67	33	58	VFHNYIVKQQQPIRYNFQTQQNLNFP	26	92.938
A0A1P8AS03	YTH domain-containing protein ECT4	258	325	288	294	AAQGYYD	7	96.4166
A0A1P8B4F7	VQ motif-containing protein	199	271	256	263	ANGNINTG	8	92.3077
A0A1P8B4F7	VQ motif-containing protein	199	271	222	228	LQAHISN	7	91.9732
A0A1P8B4F7	VQ motif-containing protein	199	271	202	210	QIQQYQNPN	9	87.6254
A0A1P8B4M2	Proline-rich family protein	103	197	137	143	GPYYYYP	7	87.6732
A0MES8	Ethylene-responsive transcription factor ABI4	154	217	155	174	GGANFGPYGIPFNNNIFLNG	20	89.4649
A2RVM8	Heavy metal-associated isoprenylated plant protein 37	227	358	306	315	SNGYYYNYTP	10	97.291
A2RVM8	Heavy metal-associated isoprenylated plant protein 37	227	358	317	327	PYSYYPYYPYA	11	85.2843
A4FVR1	GBF-interacting protein 1-like	352	425	369	385	DQSSIAAATQQTNFLRQ	17	88.8648
A4FVR1	GBF-interacting protein 1-like	352	425	390	402	NFFPYGYYSPYYM	13	87.291
A4FVS5	At1g75730	435	566	471	479	FQTAYNANQ	9	91.9732
A4FVS5	At1g75730	435	566	440	450	QYQISAAYNSQ	11	87.9295
A8MQL1	TNF receptor-associated factor homolog 1b	838	946	838	856	NQQTYTPQSYKNAIVGNSL	19	91.6916
A8MQL1	TNF receptor-associated factor homolog 1b	838	946	933	941	MDVQIAQQQ	9	90.6355
A8MQL1	TNF receptor-associated factor homolog 1b	838	946	912	921	NMGMYNNTYS	10	88.4281
A8MR45	NOT2 / NOT3 / NOT5 family	314	423	396	418	DQQLIQQYQHQQNSAQYRLQQMS	23	88.1634
A8MR45	NOT2 / NOT3 / NOT5 family	314	423	330	336	LGGAYTS	7	85.2843
A8MR45	NOT2 / NOT3 / NOT5 family	314	423	386	392	SANSITG	7	85.2843
A9LNK9	30-kDa cleavage and polyadenylation specificity factor 30	156	226	157	173	QLTTYNYGTNRLYQARN	17	91.8159
B3H4N9	AGAMOUS-like 105	229	289	235	284	SQFTLFLYNHGDNTMSQIPNMFMNNNNFQHSFVSNTQDYSALQESVNNNY	50	94.2809
B9DF92	AT5G19900 protein	1	102	78	95	NQSLSSEYQQNLAPNNFG	18	86.715
B9DFV2	E3 ubiquitin ligase PQT3-like	503	589	510	517	GPQYFNGM	8	91.9732
B9DHK3	AT5G14540 protein	258	446	382	388	SQQYYNA	7	98.6622
B9DHK3	AT5G14540 protein	258	446	263	269	PQQFIQP	7	88.9632
F4HUQ5	RNA-binding (RRM/RBD/RNP motifs) family protein	139	274	173	191	SQGFYGPYMGQQYLQVYGV	19	88.9632
F4HUQ5	RNA-binding (RRM/RBD/RNP motifs) family protein	139	274	252	268	HQRVIVQTPPQYIQSSG	17	86.9565
F4HUQ5	RNA-binding (RRM/RBD/RNP motifs) family protein	139	274	153	160	QGVVYPYG	8	86.2876
F4HV99	Uncharacterized protein	163	260	216	229	NSLNYNTANEFFGM	14	91.7582
F4HV99	Uncharacterized protein	163	260	196	202	GEGNFSM	7	89.9666
F4HV99	Uncharacterized protein	163	260	239	255	VNEHYNTQNDFTGSQFG	17	88.6288
F4HXZ1	Vacuolar-sorting protein BRO1	754	846	812	818	QQGSYYD	7	91.3999
F4HY32	Calcium-binding EF hand family protein	149	230	169	175	TQQNFQS	7	97.3244
F4HY32	Calcium-binding EF hand family protein	149	230	216	224	SQSTYGLTA	9	91.6388
F4HY84	Transcriptional regulator EFH1-like protein	190	337	243	264	NLSNIQSDQQYLSNQNATDLFQ	22	89.8449
F4HY84	Transcriptional regulator EFH1-like protein	190	337	324	332	VGSHFNMYG	9	87.9599
F4HY84	Transcriptional regulator EFH1-like protein	190	337	229	237	QQQLLCNSH	9	86.2876
F4HYV5	NAC domain-containing protein 26	198	307	214	222	GLNAFNNNN	9	96.3211
F4HYV5	NAC domain-containing protein 26	198	307	273	290	NTRNISNLQKSSNISHEE	18	86.4548
F4I171	Mediator of RNA polymerase II transcription subunit 15a	93	568	493	500	GHGLYSSQ	8	89.9666
F4I171	Mediator of RNA polymerase II transcription subunit 15a	93	568	224	243	QPYLYQQQLQQQLLKQNFQS	20	87.0569
F4I1G1	RNA polymerase II degradation factor-like protein (DUF1296)	712	831	744	758	TNTYYNLQAQQQLQL	15	91.3043
F4I1G1	RNA polymerase II degradation factor-like protein (DUF1296)	712	831	787	793	GYPNYYQ	7	87.9121
F4I1G1	RNA polymerase II degradation factor-like protein (DUF1296)	712	831	721	728	QQQNENSA	8	86.9565
F4I2E4	RNA-binding (RRM/RBD/RNP motifs) family protein	139	222	147	191	LPYNYQQGVVYPYGVTAYGPEYMYSQSQGLYSPYMGQQYLQVYGV	45	87.8632
F4I313	SCY1-like protein 2 A	755	853	791	809	QFQTTNNDFWAFGNASLSS	19	93.135
F4I321	RNA-binding (RRM/RBD/RNP motifs) family protein	100	238	216	226	HLSSYNPHHYS	11	91.9732
F4I321	RNA-binding (RRM/RBD/RNP motifs) family protein	100	238	142	150	NLFGYSPYS	9	88.2943
F4I321	RNA-binding (RRM/RBD/RNP motifs) family protein	100	238	171	179	QYGVYGNRN	9	86.6221
F4I321	RNA-binding (RRM/RBD/RNP motifs) family protein	100	238	203	209	GGVQFSQ	7	85.2843
F4I3B3	Polyadenylate-binding protein RBP47A	1	109	80	86	NQAAYQQ	7	94.9833
F4I3B3	Polyadenylate-binding protein RBP47A	1	109	88	97	PQFQYAAYQQ	10	90.3679
F4I3B3	Polyadenylate-binding protein RBP47A	1	109	45	57	QQQWMAAMQQYPA	13	86.2876
F4I6U7	Cyclin-like protein	162	223	173	183	SGQVYQQQYPT	11	85.2843
F4I906	RNA-binding (RRM/RBD/RNP motifs) family protein	267	369	278	287	GYGAYAGNSM	10	93.311
F4I906	RNA-binding (RRM/RBD/RNP motifs) family protein	267	369	307	314	GGQMFNMG	8	86.9565
F4I983	GYF domain-containing protein	752	825	781	815	LDYLITLQLQQQQKIQLQQQQKIQLQQQQKIQLQQ	35	93.4066
F4I983	GYF domain-containing protein	752	825	759	767	NQQQFQNRD	9	87.291
F4ID16	Nuclear pore complex protein NUP98B	405	683	609	626	GAFGFNNFGQTQIANTTD	18	95.262
F4ID16	Nuclear pore complex protein NUP98B	405	683	630	640	AMGTFSQGNFK	11	86.9565
F4ID16	Nuclear pore complex protein NUP98B	405	683	571	594	GFGNTFSSSSSLTTSISPFGQITP	24	86.6081
F4ID16	Nuclear pore complex protein NUP98B	405	683	407	415	QPSIFSTSP	9	85.6187
F4ID16	Nuclear pore complex protein NUP98B	405	683	560	566	VQSNTFS	7	85.571
F4IDB2	Protein PHYTOCHROME-DEPENDENT LATE-FLOWERING	827	1325	1153	1159	MMNLYMN	7	96.3211
F4IDB2	Protein PHYTOCHROME-DEPENDENT LATE-FLOWERING	827	1325	1067	1077	NLNAISQQLRS	11	94.3144
F4IDB2	Protein PHYTOCHROME-DEPENDENT LATE-FLOWERING	827	1325	1084	1093	QNALFTQIRM	10	87.9599
F4IDB2	Protein PHYTOCHROME-DEPENDENT LATE-FLOWERING	827	1325	873	881	STQNILANA	9	87.8112
F4IDB2	Protein PHYTOCHROME-DEPENDENT LATE-FLOWERING	827	1325	951	959	PLSAINSMS	9	87.291
F4IDX2	Proline-rich family protein	10	90	64	72	GYQGYFAGG	9	95.9123
F4IR19	Cysteine/Histidine-rich C1 domain family protein	132	235	167	175	QNQNYYPYM	9	88.8517
F4IUY8	SAC3 family protein A	1	251	121	130	GYSNYYSGYQ	10	94.6823
F4IUY8	SAC3 family protein A	1	251	210	227	NQGNYTDYTSNPYQNYTP	18	94.11
F4IUY8	SAC3 family protein A	1	251	240	246	TPPVHYQ	7	90.2054
F4IUY8	SAC3 family protein A	1	251	77	93	NVQEIPNTVSFTISSTS	17	89.8288
F4IUY8	SAC3 family protein A	1	251	168	174	YSGTYYN	7	87.4821
F4IUY8	SAC3 family protein A	1	251	185	206	QSTNYNNQTAGSYPSTNYSNQT	22	87.291
F4IUY8	SAC3 family protein A	1	251	28	39	QTQKYSYQYSTG	12	87.291
F4IUY8	SAC3 family protein A	1	251	56	67	ENGNYSNSNYYH	12	87.291
F4J0W8	TIC-like protein	595	680	615	630	AVPFYNGSFYSPQMFQ	16	90.8236
F4J0W8	TIC-like protein	595	680	597	608	NAYSFQLSSTIR	12	85.786
F4J1R8	Glycine-rich protein	21	154	129	149	YQVNQNSYENSCGYYQGDQVI	21	91.591
F4J1R8	Glycine-rich protein	21	154	90	101	SAQFYGYQADYA	12	86.0368
F4J7T2	Chromatin modification-related protein EAF1 B	1290	1627	1462	1470	QQEAFAIRQ	9	89.4091
F4J7T2	Chromatin modification-related protein EAF1 B	1290	1627	1606	1612	IHQNITV	7	88.6765
F4J7T2	Chromatin modification-related protein EAF1 B	1290	1627	1409	1419	AFSNLSSGFTN	11	87.6254
F4J7T3	Chromatin modification-related protein EAF1 A	1338	1677	1510	1518	QQEAFAIRQ	9	89.4091
F4J7T3	Chromatin modification-related protein EAF1 A	1338	1677	1656	1662	IHQNITV	7	88.6765
F4J7T3	Chromatin modification-related protein EAF1 A	1338	1677	1457	1467	AFSNLSSGFTN	11	87.6254
F4J8G7	Protein virilizer homolog	1894	2091	2063	2069	QQQEISQ	7	93.6455
F4JFN7	RNA-binding (RRM/RBD/RNP motifs) family protein	247	422	323	340	GGLNYNNNNTNSNSNTYM	18	94.9833
F4JFN7	RNA-binding (RRM/RBD/RNP motifs) family protein	247	422	307	314	NSSFFSSV	8	88.2943
F4JFN7	RNA-binding (RRM/RBD/RNP motifs) family protein	247	422	357	363	SGVNWGA	7	86.6221
F4JFN7	RNA-binding (RRM/RBD/RNP motifs) family protein	247	422	286	294	YIGNTNRFG	9	85.6187
F4JLJ3	KH domain-containing protein	342	685	392	400	SQGSYYNSP	9	95.615
F4JLJ3	KH domain-containing protein	342	685	671	680	QTQNYGYNTS	10	91.9732
F4JLJ3	KH domain-containing protein	342	685	462	469	SQVSYGYG	8	91.9732
F4JLJ3	KH domain-containing protein	342	685	594	602	QQQTYPSYS	9	91.6388
F4JLJ3	KH domain-containing protein	342	685	487	501	YQQTYGQTYEQPKYD	15	90.1895
F4JLJ3	KH domain-containing protein	342	685	428	434	GPYNYYG	7	88.5332
F4JLJ3	KH domain-containing protein	342	685	520	526	GQSGYYQ	7	87.4821
F4JLJ3	KH domain-containing protein	342	685	580	589	QQQQYGYTSS	10	86.9565
F4JMA6	DNA-directed RNA polymerase subunit beta; putative (DUF630 and DUF632)	168	255	217	229	QRVYIGESSSSYP	13	91.9732
F4JMA6	DNA-directed RNA polymerase subunit beta; putative (DUF630 and DUF632)	168	255	233	241	QNSYFGYSN	9	87.5139
F4JMA6	DNA-directed RNA polymerase subunit beta; putative (DUF630 and DUF632)	168	255	169	177	QPGYINPYP	9	86.9565
F4JQR9	Serine/Threonine-kinase; putative (DUF1296)	669	758	680	687	GSGYYSYP	8	87.709
F4JT98	Probable transcriptional regulator SLK3	445	656	560	568	QQQHILNGT	9	93.6455
F4JT98	Probable transcriptional regulator SLK3	445	656	497	519	ALTNYQSMLIRQNAMNNQNSNTG	23	91.9732
F4JT98	Probable transcriptional regulator SLK3	445	656	632	638	STSNISG	7	89.9666
F4JTS8	Protein NO VEIN	1	127	22	31	ANGNININTV	10	95.5184
F4JTS8	Protein NO VEIN	1	127	81	91	QNLNFLHQQIP	11	91.9732
F4JTS8	Protein NO VEIN	1	127	97	113	AANHFLQNHNQNSFSFP	17	91.1863
F4JZL7	Heavy metal-associated isoprenylated plant protein 33	259	587	507	515	QQQQYLAAV	9	88.9632
F4JZL7	Heavy metal-associated isoprenylated plant protein 33	259	587	572	582	YSDYFNDENTS	11	85.862
F4K1Z0	YTH domain-containing protein ECT3	78	194	144	152	MDNIYSNYG	9	95.5407
F4K1Z0	YTH domain-containing protein ECT3	78	194	93	101	GAYAYGYYP	9	92.4192
F4K1Z0	YTH domain-containing protein ECT3	78	194	162	185	GYGSYGYDSWKYMPNWYAVNNTYK	24	88.141
F4K1Z0	YTH domain-containing protein ECT3	78	194	122	129	LQYQYLTQ	8	87.3328
F4K518	DCD (Development and Cell Death) domain protein	448	621	564	576	SQQTYAAATGYTQ	13	96.6555
F4K518	DCD (Development and Cell Death) domain protein	448	621	464	472	VAGNYSTHS	9	92.9766
F4K518	DCD (Development and Cell Death) domain protein	448	621	480	499	STQSYAGTDSYSQQQYYAAM	20	91.5217
F4K518	DCD (Development and Cell Death) domain protein	448	621	608	616	AQQPYAAAT	9	87.291
F4KHG8	Pre-mRNA-processing factor 39-2	788	992	965	987	QQQEWFQQQQQWQQQQYLLYIQQ	23	96.3356
F4KHG8	Pre-mRNA-processing factor 39-2	788	992	875	901	SHEAYNQMWQQYYYSYYYYQQQQQLMS	27	94.5373
F4KHG8	Pre-mRNA-processing factor 39-2	788	992	954	962	NQQQIQFQQ	9	87.6254
F4KHG8	Pre-mRNA-processing factor 39-2	788	992	798	805	QFQNSALQ	8	86.9565
F4KHG8	Pre-mRNA-processing factor 39-2	788	992	914	924	LDQNLVQLLSK	11	85.8924
O04379	Protein argonaute 1	31	114	70	81	QQQQYGGPQEYQ	12	86.9565
O04425	Flowering time control protein FCA	632	711	661	679	VQQQYQGQQLQQPFYSSLY	19	87.5726
O22173	Polyadenylate-binding protein 4	443	574	443	449	GQQIFYG	7	96.6555
O22197	Probable E3 ubiquitin-protein ligase RHC1A	238	328	314	323	HQQSYMGYSG	10	94.3144
O22763	Basic leucine zipper 10	310	401	346	356	SNQNIGIPTIL	11	87.6254
O22873	bZIP transcription factor 18	252	329	288	294	HQFHLFQ	7	91.2566
O23222	MADS-box protein	170	248	205	211	NAFNYNP	7	98.9967
O23222	MADS-box protein	170	248	178	184	VSQNYFG	7	94.4577
O23222	MADS-box protein	170	248	230	243	VLVPISNMNYMSSY	14	88.1271
O48582	Multiple organellar RNA editing factor 4; mitochondrial	325	710	499	508	GQWAFVNYNQ	10	99.3645
O48582	Multiple organellar RNA editing factor 4; mitochondrial	325	710	388	398	GQGAFVQYNQG	11	96.6251
O48582	Multiple organellar RNA editing factor 4; mitochondrial	325	710	561	568	QYQLSYNQ	8	95.1087
O48582	Multiple organellar RNA editing factor 4; mitochondrial	325	710	609	620	YAVLSYQASYNQ	12	92.5585
O48582	Multiple organellar RNA editing factor 4; mitochondrial	325	710	656	669	NPANYNMQNGGNYG	14	87.721
O48582	Multiple organellar RNA editing factor 4; mitochondrial	325	710	587	595	SYQGYNNQG	9	86.2876
O48847	Transcriptional corepressor LEUNIG_HOMOLOG	274	403	275	283	NQSQFQLSP	9	85.6187
O49429	Multiple organellar RNA editing factor 1; mitochondrial	207	399	313	319	GSGNYSQ	7	87.6254
O49429	Multiple organellar RNA editing factor 1; mitochondrial	207	399	287	294	YQAGYNQV	8	86.9565
O49429	Multiple organellar RNA editing factor 1; mitochondrial	207	399	213	222	GPQNFQRNTQ	10	86.2876
O64380	Polyadenylate-binding protein 3	436	540	509	520	VQQHIQQQQLMH	12	92.9766
O80678	UBP1-associated protein 2B	311	451	349	356	AVQAFNPA	8	97.3244
O80678	UBP1-associated protein 2B	311	451	403	409	TQANISP	7	96.3211
O80678	UBP1-associated protein 2B	311	451	374	387	LNQAFGQALLGTLG	14	86.9565
O80678	UBP1-associated protein 2B	311	451	358	368	GQALTALLASQ	11	86.9565
O80910	TOM1-like protein 6	449	554	493	499	AQQGYSQ	7	87.291
O80910	TOM1-like protein 6	449	554	505	511	QQQGYSQ	7	85.2843
O80910	TOM1-like protein 6	449	554	517	523	QQQGYSQ	7	85.2843
O80928	Dof zinc finger protein DOF2.4	1	67	2	16	VFSSIQAYLDSSNWQ	15	95.2508
O82277	Transcription factor TCP10	264	337	267	274	QQQVFLGG	8	87.9181
O82762	F17H15.1/F17H15.1	305	632	414	420	TGYNYYQ	7	97.7544
O82762	F17H15.1/F17H15.1	305	632	436	449	GYGAYNASQQSGYG	14	96.3211
O82762	F17H15.1/F17H15.1	305	632	370	379	SAGYYDQSSV	10	91.9732
O82762	F17H15.1/F17H15.1	305	632	386	399	AQGEYDYYGQQQSQ	14	86.7176
O82762	F17H15.1/F17H15.1	305	632	520	529	PAAAYNSGYG	10	86.6221
O82762	F17H15.1/F17H15.1	305	632	581	590	GYGSYGGYTQ	10	85.2843
O82804	Protein EARLY FLOWERING 3	430	586	436	444	QQSNYMPFA	9	97.9933
O82804	Protein EARLY FLOWERING 3	430	586	468	474	HQQWLIP	7	96.6077
O82804	Protein EARLY FLOWERING 3	430	586	496	504	YGGYYGHYM	9	90.524
O82804	Protein EARLY FLOWERING 3	430	586	479	485	SEGLIYK	7	87.4821
P17839	Floral homeotic protein AGAMOUS	193	252	202	209	GGSNYEQL	8	90.9699
P30185	Dehydrin Rab18	1	72	20	29	IQQQYDEYGN	10	87.291
P42731	Polyadenylate-binding protein 2	426	537	434	441	GQQMFYGQ	8	91.6806
P46639	Homeobox protein knotted-1-like 1	23	127	103	122	RINHYSMLMRAIHNTQEANN	20	88.6288
P46639	Homeobox protein knotted-1-like 1	23	127	49	57	GYNNTNNNN	9	87.9599
P47927	Floral homeotic protein APETALA 2	325	432	387	400	NQVLTNAAASSGFS	14	96.3211
P47927	Floral homeotic protein APETALA 2	325	432	404	412	HNQIFNSTS	9	89.5578
P47927	Floral homeotic protein APETALA 2	325	432	415	425	HQNWLQTNGFQ	11	87.291
P48000	Homeobox protein knotted-1-like 3	1	108	58	74	NNNNFLNLHTATANTTT	17	91.9732
P48000	Homeobox protein knotted-1-like 3	1	108	10	18	QDLSFNHFT	9	90.4125
P48000	Homeobox protein knotted-1-like 3	1	108	90	102	ANQWLSRSSSFLQ	13	86.9308
P48001	Homeobox protein knotted-1-like 4	1	91	43	61	SDNNFLNLHTAASAAATSS	19	91.9732
P48001	Homeobox protein knotted-1-like 4	1	91	27	35	QQQHFQESA	9	91.9732
P48001	Homeobox protein knotted-1-like 4	1	91	4	12	HNNHFNHFT	9	90.4125
P48001	Homeobox protein knotted-1-like 4	1	91	69	81	ANQWLSRSSSFLQ	13	86.9308
P92982	Polygalacturonase 1 beta-like protein 1	232	303	252	264	EFSSYGVSSNVIG	13	86.9565
P92982	Polygalacturonase 1 beta-like protein 1	232	303	236	243	GQSFTSYG	8	85.9532
P92990	Polygalacturonase 1 beta-like protein 3	197	302	290	297	PQNNFNNY	8	95.7358
P92990	Polygalacturonase 1 beta-like protein 3	197	302	208	214	RFTAYSD	7	86.9565
P92990	Polygalacturonase 1 beta-like protein 3	197	302	235	242	GQSFTSYG	8	85.9532
P93022	Auxin response factor 7	421	811	611	631	QNQLYNGQQAAQQHQSQQAST	21	97.3244
P93022	Auxin response factor 7	421	811	734	755	QAQQIFQQSLLEQPHIQFQLLQ	22	94.8009
P93022	Auxin response factor 7	421	811	554	560	QQQLLQQ	7	86.9565
P93022	Auxin response factor 7	421	811	528	545	QQQLLQQQQQLQSQQHSN	18	86.9565
P93022	Auxin response factor 7	421	811	761	768	QQQQFLSP	8	86.7057
P93022	Auxin response factor 7	421	811	462	468	KLLSFQT	7	86.6221
P93022	Auxin response factor 7	421	811	644	650	ASSVITP	7	85.9532
P93024	Auxin response factor 5	459	527	470	478	MQQNIVMGN	9	98.3278
Q04088	Probable transcription factor PosF21	305	398	312	340	NQQQFYSNNQSMQTILAAKQFQQLQIHSQ	29	90.2895
Q04088	Probable transcription factor PosF21	305	398	359	367	QQQQYQFQQ	9	86.3248
Q05196	Polyadenylate-binding protein 5	471	579	527	545	MQQQFQQQQMLQQNASRFM	19	86.2876
Q08AA3	At4g28690	236	410	351	362	NAQRIVTGSIST	12	87.291
Q08AA3	At4g28690	236	410	287	293	SVQNISQ	7	86.6699
Q08AA3	At4g28690	236	410	295	301	LQPTYYA	7	85.2843
Q0WLY0	KH domain-containing protein	389	763	505	518	AQQTYGQMYDQPHY	14	96.99
Q0WLY0	KH domain-containing protein	389	763	632	640	TQQTYPSYS	9	91.6388
Q0WLY0	KH domain-containing protein	389	763	731	739	GQTAYSQTA	9	90.9699
Q0WLY0	KH domain-containing protein	389	763	592	598	AAASYGS	7	86.9565
Q0WLY0	KH domain-containing protein	389	763	620	630	QQQQYGYASSA	11	86.4092
Q0WPK4	Protein PAT1 homolog	216	346	329	336	QPQLFNSH	8	88.2943
Q0WQM3	Chaperone DnaJ-domain superfamily protein	149	244	158	165	GFQLFNQT	8	98.6622
Q0WQM3	Chaperone DnaJ-domain superfamily protein	149	244	190	202	QTVSFQNQQLPFQ	13	87.291
Q0WR25	Evolutionarily conserved C-terminal region 5	253	317	299	310	QGSNYGSRLISN	12	87.9599
Q0WR25	Evolutionarily conserved C-terminal region 5	253	317	263	269	YGQNIPM	7	86.9565
Q0WUY5	Flocculation protein (DUF1296)	625	727	649	658	HQYLSNGAYA	10	86.2207
Q0WUY5	Flocculation protein (DUF1296)	625	727	631	643	NYVPYGYFSPFYL	13	86.0304
Q0WV37	Heavy metal-associated isoprenylated plant protein 34	404	548	498	504	NQQQYMQ	7	91.9732
Q0WVM7	Probable transcriptional regulator SLK1	473	719	674	680	QQQAFSG	7	95.3177
Q0WVM7	Probable transcriptional regulator SLK1	473	719	558	569	AAALTNYQSMLM	12	91.1929
Q0WVM7	Probable transcriptional regulator SLK1	473	719	695	701	STSNISG	7	89.9666
Q0WVM7	Probable transcriptional regulator SLK1	473	719	487	493	QMVLTSG	7	86.6221
Q0WVM7	Probable transcriptional regulator SLK1	473	719	521	527	GQMVISS	7	85.6187
Q0WW84	Polyadenylate-binding protein RBP47B	1	95	66	76	QYVPYNQGPYQ	11	90.6355
Q0WW84	Polyadenylate-binding protein RBP47B	1	95	37	47	QQQWMAAMQYP	11	86.2876
Q1PES4	RNA recognition motif-containing protein	93	155	102	109	GSFNYVIP	8	97.9933
Q1PES4	RNA recognition motif-containing protein	93	155	133	149	WGQYIYMYNNNPCYYYP	17	94.4324
Q38796	Homeobox protein LUMINIDEPENDENS	828	933	877	883	SQNSYYS	7	93.9322
Q38796	Homeobox protein LUMINIDEPENDENS	828	933	885	907	QENEIASASQVTSYQGNSQYMSS	23	86.7675
Q38897	Homeobox protein BEL1 homolog	1	87	42	51	NHQIFGSNSN	10	91.6388
Q38897	Homeobox protein BEL1 homolog	1	87	18	32	QHQMINQIQGFDETN	15	85.8194
Q4V3C1	Mediator of RNA polymerase II transcription subunit 8	238	524	240	248	QSNNINNQG	9	91.9732
Q4V3C1	Mediator of RNA polymerase II transcription subunit 8	238	524	354	362	AQQKFQTSH	9	91.9732
Q4V3C1	Mediator of RNA polymerase II transcription subunit 8	238	524	320	326	QQQLLAQ	7	87.6254
Q4V3C1	Mediator of RNA polymerase II transcription subunit 8	238	524	414	421	NSALFTSA	8	87.3746
Q4V3C1	Mediator of RNA polymerase II transcription subunit 8	238	524	465	473	GDQMFNTSG	9	86.7707
Q4V3C1	Mediator of RNA polymerase II transcription subunit 8	238	524	299	305	QQQQFQQ	7	86.6221
Q501B0	At2g46780	145	271	173	191	PMNYYNHHLYGGQQFSPYM	19	90.301
Q501B0	At2g46780	145	271	231	239	QGFSFQYTA	9	87.8484
Q501B0	At2g46780	145	271	204	213	GFYPYYPQYN	10	86.9565
Q501B0	At2g46780	145	271	259	266	SQQQFSSQ	8	85.2843
Q52QU2	AP2-like ethylene-responsive transcription factor AIL6	473	581	534	543	QQQNFFQHFP	10	91.0702
Q52QU2	AP2-like ethylene-responsive transcription factor AIL6	473	581	488	497	NHSSINFALC	10	87.4247
Q56XU4	Zinc finger CCCH domain-containing protein 6	265	350	267	273	NGQFYAQ	7	95.6522
Q56XU4	Zinc finger CCCH domain-containing protein 6	265	350	302	311	DASYYKNLIQ	10	88.5619
Q58G44	Uncharacterized protein	72	271	210	216	MGQNYRG	7	87.291
Q58G44	Uncharacterized protein	72	271	240	249	WSGNYQQNGG	10	86.9565
Q5BPJ1	GATA zinc finger protein	1	215	23	34	QQQQINGFSNHQ	12	91.6388
Q5BPJ1	GATA zinc finger protein	1	215	138	145	QLNSFNSL	8	90.6355
Q5BPJ1	GATA zinc finger protein	1	215	75	83	HPQFFNNMP	9	87.6254
Q5BPU6	Repressor ROX1-like protein	87	336	130	167	QQQLINSHETWLQDKLSNMLNTIQQESSVFTRNQTEIG	38	95.1417
Q5BPU6	Repressor ROX1-like protein	87	336	219	227	RPQNYMPYQ	9	85.9532
Q5XET5	Protein HESO1	360	503	385	394	MQQNWSQSYN	10	87.893
Q5XET5	Protein HESO1	360	503	410	416	QQNWTQN	7	87.6254
Q5YGP7	AP2-like ethylene-responsive transcription factor PLT2	441	510	451	462	DSFSYIQTQLHL	12	96.3211
Q5YGP7	AP2-like ethylene-responsive transcription factor PLT2	441	510	477	488	TSQLYNAYLQSN	12	96.3211
Q5YGP7	AP2-like ethylene-responsive transcription factor PLT2	441	510	466	475	QTNNYLQSSS	10	92.9766
Q5YGP8	AP2-like ethylene-responsive transcription factor PLT1	426	510	459	483	QTNNYLQQQSSQNSQQLYNAYLHSN	25	94.8629
Q5YGP8	AP2-like ethylene-responsive transcription factor PLT1	426	510	429	437	DISHYNNNN	9	92.6421
Q5YGP8	AP2-like ethylene-responsive transcription factor PLT1	426	510	446	456	HHSYIQTQLHL	11	91.6388
Q66GK1	At3g26990	397	466	399	405	HDQSYLS	7	90.6355
Q66GK1	At3g26990	397	466	448	458	TPFNYTIATST	11	90.3314
Q66GR4	At4g35070	1	72	5	11	AQLNYNA	7	98.9967
Q66GR4	At4g35070	1	72	23	61	EFSLINNNGVIGIGNDQSYLVNNLQLQKDFNQHALFHHQ	39	90.8413
Q67YS0	RNA-binding (RRM/RBD/RNP motifs) family protein	133	226	208	214	HMFHYSA	7	92.9766
Q67YS0	RNA-binding (RRM/RBD/RNP motifs) family protein	133	226	139	160	GFSSYSMDYNYPTQSYYNVYGG	22	92.8702
Q67YS0	RNA-binding (RRM/RBD/RNP motifs) family protein	133	226	181	193	AAGFYPYLQFAEG	13	86.8279
Q67ZB3	FRIGIDA-like protein 3	482	558	482	489	NNNNINNN	8	95.6522
Q67ZB3	FRIGIDA-like protein 3	482	558	537	548	AHGNFYANCYQY	12	88.5452
Q6EVK6	ATP-dependent helicase BRM	1	262	69	76	NENMFAYQ	8	94.398
Q6EVK6	ATP-dependent helicase BRM	1	262	250	257	NQLAFAQQ	8	92.9766
Q6EVK6	ATP-dependent helicase BRM	1	262	132	142	MQQAYIQFAMQ	11	90.1794
Q6EVK6	ATP-dependent helicase BRM	1	262	85	92	GGGNFASS	8	87.291
Q6IDB0	Protein SPEAR3	60	123	61	69	NCNSFNTYP	9	87.997
Q6NM27	At2g37820	192	256	219	243	QQQPYFNYHPYNYNNFNYMNGYNMN	25	89.1505
Q6NMH5	At3g16760	156	302	240	251	TFGNFQGVSNLN	12	89.7993
Q6NQ63	At1g01440	112	189	163	175	IPQNFYQGPSHYP	13	88.5001
Q700D2	Zinc finger protein JACKDAW	380	469	422	430	QLNNFNTNV	9	90.0409
Q7X9H2	AGAMOUS-like-34	245	345	309	318	MDGNYYNYNQ	10	97.291
Q7X9H2	AGAMOUS-like-34	245	345	261	283	MFNQIQREFYNINLNQKSNQYMN	23	94.7506
Q7X9H2	AGAMOUS-like-34	245	345	250	256	NQVQYQA	7	93.9799
Q7XYY2	Mediator of RNA polymerase II transcription subunit 25	676	836	807	814	GGQAFAQA	8	90.6355
Q7XYY2	Mediator of RNA polymerase II transcription subunit 25	676	836	695	701	QQQQIQQ	7	86.9565
Q84J88	Heavy metal-associated isoprenylated plant protein 36	235	313	296	302	TASYYTA	7	97.3244
Q84J88	Heavy metal-associated isoprenylated plant protein 36	235	313	278	285	YTVSYNTV	8	95.3177
Q84LH8	Transcription factor PIF5	335	428	380	393	AQNQILSEQLARYM	14	88.6288
Q84ME1	Probable E3 ubiquitin-protein ligase LUL3	12	109	79	91	YGQNYHQNQYYPQ	13	88.8088
Q84ME1	Probable E3 ubiquitin-protein ligase LUL3	12	109	39	48	NGYSYSHNYP	10	86.6221
Q84TD8	Protein FLX-like 2	230	359	247	257	YGNNINAEIDA	11	94.3144
Q84TD8	Protein FLX-like 2	230	359	263	272	GNGYYEDAFG	10	89.9666
Q84TD8	Protein FLX-like 2	230	359	295	309	AQYPYQGVTQPGYFP	15	85.2843
Q84TI6	Cyclin-dependent kinase E-1	374	448	416	429	GMMAYNFPAQAGLN	14	88.151
Q84VG8	At5g55507	1	64	37	48	QYMNYQQFPYTE	12	89.2419
Q8GYF7	Nuclear pore complex protein NUP54	1	109	50	56	GSSLFSS	7	90.6355
Q8GZ67	At1g68160	1	64	21	30	HAINFQSNTS	10	92.9766
Q8GZM7	Transcription factor PIF1	334	461	353	359	GMQQYMP	7	86.9565
Q8H0X4	Protein kinase superfamily protein	319	408	356	366	GVNSYVTAKTN	11	91.9732
Q8H1F5	Protein indeterminate-domain 7	228	299	247	265	TQQNIGFSSSSQNIISNSN	19	92.9062
Q8H1F5	Protein indeterminate-domain 7	228	299	278	290	HYQNIPPWLISSN	13	91.9732
Q8L4B2	Nuclear transcription factor Y subunit C-9	1	60	10	20	GAMNYGTNPYQ	11	89.9666
Q8L4B2	Nuclear transcription factor Y subunit C-9	1	60	39	47	GQLAFHQIH	9	88.2943
Q8L611	Protein transport protein SEC31 homolog B	789	936	820	834	YDNQYQQPYTDSYYV	15	90.3679
Q8L7T4	AT3g13990/MDC16_11	593	711	695	703	GFGTYNNPN	9	97.3244
Q8L7T4	AT3g13990/MDC16_11	593	711	658	666	NGNSYVLMP	9	87.291
Q8L860	TOM1-like protein 9	374	618	571	583	MAQYYAQQQQLQQ	13	98.3278
Q8L860	TOM1-like protein 9	374	618	530	538	AVANISPYP	9	96.3211
Q8L860	TOM1-like protein 9	374	618	586	594	QQQAYGNQM	9	94.9833
Q8L860	TOM1-like protein 9	374	618	489	496	TQTAFTHA	8	86.9565
Q8L8A6	Growth-regulating factor 5	125	232	172	180	AYSNSNRFG	9	87.291
Q8L8A6	Growth-regulating factor 5	125	232	188	195	TRGYFNSH	8	86.9565
Q8L9V6	Dof zinc finger protein DOF1.1	135	235	165	190	HQFPFSPTLYNLTQLGGIGLNLAATN	26	85.9532
Q8LA32	Probable E3 ubiquitin-protein ligase LUL4	1	88	45	53	YDYNYSNYH	9	91.1185
Q8LA32	Probable E3 ubiquitin-protein ligase LUL4	1	88	2	9	GISFSNNN	8	86.9565
Q8LF90	At1g78260	106	225	163	177	QQAQYYQQQQQLYGG	15	97.2798
Q8LF90	At1g78260	106	225	154	161	HQALYNTQ	8	89.5485
Q8LF90	At1g78260	106	225	192	202	SPYYYGYSLQA	11	85.2843
Q8LG11	Proline-rich cell wall protein-like	1	69	47	53	GPQFFSP	7	86.9565
Q8LK56	Transcriptional activator DEMETER	481	562	499	516	NQQAWLQMKNQLIGFPFG	18	87.9784
Q8LPH6	Transcription factor MYB86	207	266	230	238	EQLNYCNTV	9	90.301
Q8LPH6	Transcription factor MYB86	207	266	242	261	SNSIYSAFFGNQYTEASQTM	20	86.7224
Q8LPQ9	Flowering time control protein FPA	703	901	767	777	NYSMYTQGSSN	11	89.9666
Q8LPQ9	Flowering time control protein FPA	703	901	806	822	QQANFHGVTTNQAQNLN	17	87.1729
Q8LPQ9	Flowering time control protein FPA	703	901	706	716	SFQQYGNQYTP	11	86.6221
Q8LPQ9	Flowering time control protein FPA	703	901	877	886	AANLLLQIQQ	10	86.1538
Q8LPQ9	Flowering time control protein FPA	703	901	784	790	MVQQYQP	7	85.9532
Q8RWA2	Mediator of RNA polymerase II transcription subunit 9	1	149	30	42	DQQLFLQQQQLQQ	13	96.6555
Q8RWA2	Mediator of RNA polymerase II transcription subunit 9	1	149	77	101	QYQQFQQQQHFIQQQQFQQQQRLLQ	25	87.1839
Q8RWH3	Dual specificity protein kinase YAK1 homolog	518	755	560	567	NMFAYYSP	8	98.286
Q8RWH3	Dual specificity protein kinase YAK1 homolog	518	755	694	708	MDNFYQNEGYSGQFS	15	95.6522
Q8RWH3	Dual specificity protein kinase YAK1 homolog	518	755	660	668	KMAAFSQIN	9	89.9666
Q8RWH3	Dual specificity protein kinase YAK1 homolog	518	755	529	556	HANSYGSIGSYGSYNDGTIQDNSYGSYG	28	86.7057
Q8RWH9	Nuclear pore complex protein NUP58	1	92	28	35	QTNSIFSQ	8	91.2625
Q8RWH9	Nuclear pore complex protein NUP58	1	92	40	47	QTNSIFSQ	8	91.2625
Q8RWH9	Nuclear pore complex protein NUP58	1	92	52	59	QTNSIFSQ	8	91.2625
Q8RWX7	Protein indeterminate-domain 6; chloroplastic	280	360	313	337	HHGLISLGDNNNNNHNFFNLAYFQD	25	90.9833
Q8RXK6	DEAD-box ATP-dependent RNA helicase 8	1	71	48	54	HQQQFQQ	7	86.2876
Q8RY18	TNF receptor-associated factor homolog 1a	947	1007	952	958	NQYSYHG	7	86.9565
Q8RY25	Nuclear pore complex protein NUP98A	403	699	574	580	GQNSIFN	7	94.0755
Q8RY25	Nuclear pore complex protein NUP98A	403	699	646	656	GLGIFGQGNFG	11	91.9732
Q8RYC8	Auxin response factor 19	420	729	571	578	THQNINSM	8	94.9833
Q8RYC8	Auxin response factor 19	420	729	456	462	KLLNFQS	7	93.6455
Q8RYC8	Auxin response factor 19	420	729	526	545	QQQGIYNNGTIAVANQVSCQ	20	89.398
Q8RYC8	Auxin response factor 19	420	729	439	452	ALSSFNLPNNFASN	14	88.7243
Q8RYC8	Auxin response factor 19	420	729	620	626	LQQNLSQ	7	87.291
Q8RYC8	Auxin response factor 19	420	729	685	692	LQQLLSSQ	8	85.5351
Q8VWV6	Probable WRKY transcription factor 61	321	390	378	385	AYGNINTH	8	97.9933
Q8VWV6	Probable WRKY transcription factor 61	321	390	351	366	TNLNFSNNTNTLMNWG	16	86.6221
Q8VZR8	Formin-like protein (DUF1421)	220	433	409	415	QQAHYLQ	7	91.9732
Q8VZR8	Formin-like protein (DUF1421)	220	433	345	353	SMQAYGYGA	9	87.291
Q8VZT4	RNA polymerase II degradation factor-like protein (DUF1296)	459	831	625	644	FQQTFAGNSAYHQQLAALLP	20	96.3211
Q8VZT4	RNA polymerase II degradation factor-like protein (DUF1296)	459	831	526	534	LDFQYSPFS	9	91.9732
Q8VZT4	RNA polymerase II degradation factor-like protein (DUF1296)	459	831	744	758	TNTYYNLQAQQQLQL	15	91.3043
Q8VZT4	RNA polymerase II degradation factor-like protein (DUF1296)	459	831	787	793	GYPNYYQ	7	87.9121
Q8VZT4	RNA polymerase II degradation factor-like protein (DUF1296)	459	831	479	489	MNSAYDASHTN	11	87.291
Q8VZT4	RNA polymerase II degradation factor-like protein (DUF1296)	459	831	551	557	GGQSISM	7	87.0043
Q8VZT4	RNA polymerase II degradation factor-like protein (DUF1296)	459	831	721	728	QQQNENSA	8	86.9565
Q8VZT4	RNA polymerase II degradation factor-like protein (DUF1296)	459	831	467	473	QGYAYEN	7	86.431
Q8W031	Zinc finger protein WIP5	1	60	17	49	NSFNYSTSLSYIYNSHGSYYYSNTTNPNYINHT	33	93.382
Q8W031	Zinc finger protein WIP5	1	60	6	14	CSNLFNNGC	9	86.6221
Q8W034	Heterogeneous nuclear ribonucleoprotein 1	191	411	356	362	NQAAYGV	7	92.6421
Q8W034	Heterogeneous nuclear ribonucleoprotein 1	191	411	256	265	GYGAYGGYTG	10	90.301
Q8W234	Transcriptional corepressor SEUSS	577	877	828	843	AANGINNINGNNSLMN	16	96.0075
Q8W234	Transcriptional corepressor SEUSS	577	877	637	664	NGVNYAFNAASASTSTSSIAGLIHQNSM	28	92.4032
Q8W234	Transcriptional corepressor SEUSS	577	877	754	765	SVQKILNEILMN	12	89.7436
Q8W234	Transcriptional corepressor SEUSS	577	877	791	814	ANVNSSGVLLMNGQVNNNNNTNIG	24	85.9532
Q8W234	Transcriptional corepressor SEUSS	577	877	626	632	RQVALMQ	7	85.9532
Q8W4K6	At4g13350	455	602	527	533	NQFNIPS	7	97.9933
Q8W4K6	At4g13350	455	602	572	584	TQQTYQNFGSSFA	13	95.0347
Q8W4K6	At4g13350	455	602	465	476	GMQQYNNPVPYQ	12	87.291
Q8W4P1	Cyclin-dependent kinase C-2	368	513	412	418	AGGHYYG	7	86.3354
Q8W569	AT4g26650/T15N24_100	214	318	227	236	SANSYFNSFP	10	89.8662
Q8W569	AT4g26650/T15N24_100	214	318	273	296	LNSNFDGNTLGYSRIPGNQYFNSA	24	89.0468
Q93V84	Protein FLX-like 1	253	331	294	300	GVVGYYP	7	88.3421
Q93V84	Protein FLX-like 1	253	331	282	288	YQPNYTM	7	86.9565
Q93W34	Polyadenylate-binding protein RBP45C	1	75	22	35	DQQAYLQQQQSWMM	14	91.3043
Q93W34	Polyadenylate-binding protein RBP45C	1	75	61	67	QQQQYGG	7	86.9565
Q93WK5	Two-component response regulator-like APRR7	597	659	600	606	NTVNYSV	7	87.0999
Q93WV0	Probable WRKY transcription factor 20	474	557	508	523	MSSYYASLNSGMNQYG	16	92.9766
Q93WV0	Probable WRKY transcription factor 20	474	557	496	503	NGVNFRFV	8	87.709
Q93XY1	At5g53620	422	491	440	463	LVQSFGQGYGDIQTSQVAQYGTTT	24	85.9532
Q93YP4	Clathrin interactor EPSIN 3	907	1024	950	956	MNQNYPM	7	87.291
Q93YP4	Clathrin interactor EPSIN 3	907	1024	958	964	MNQNYPM	7	87.291
Q93ZH3	AT4g11790/T5C23_220	134	281	214	229	QAGAISNSQPGTFSSS	16	87.6254
Q93ZH3	AT4g11790/T5C23_220	134	281	262	276	QAGAISSNQPSFQFS	15	87.5139
Q93ZR3	Pre-mRNA-processing factor 39-1	645	768	695	706	QQAAYGAYGGYP	12	91.9732
Q93ZR3	Pre-mRNA-processing factor 39-1	645	768	720	738	QAAAYGAYPAQTYPTQSYA	19	87.4494
Q940A7	Transcription initiation factor TFIID subunit 12b	69	485	251	261	AQMNIQPQLLA	11	94.3144
Q940A7	Transcription initiation factor TFIID subunit 12b	69	485	200	210	QAGLYGTMNFG	11	91.3043
Q940A7	Transcription initiation factor TFIID subunit 12b	69	485	420	430	NQQQISQIIQQ	11	90.0882
Q940A7	Transcription initiation factor TFIID subunit 12b	69	485	306	316	NPALYAQQRIN	11	89.8449
Q940A7	Transcription initiation factor TFIID subunit 12b	69	485	124	135	QQQQIMQQISSS	12	87.6533
Q940A7	Transcription initiation factor TFIID subunit 12b	69	485	143	154	QQQQILQQQHMT	12	87.3188
Q940A7	Transcription initiation factor TFIID subunit 12b	69	485	342	348	SSLAFMN	7	86.9565
Q940A7	Transcription initiation factor TFIID subunit 12b	69	485	369	381	QQQWLKQMSGITS	13	85.6187
Q940N7	AT4g05150/C17L7_70	314	415	341	350	QQVHYQGHTI	10	97.3244
Q944L3	Zinc finger protein BALDIBIS	222	306	293	301	HQWLLNENN	9	96.3211
Q944L3	Zinc finger protein BALDIBIS	222	306	222	229	NHGNINQN	8	91.3043
Q944L3	Zinc finger protein BALDIBIS	222	306	250	259	NRNNIAFLGQ	10	88.1605
Q944L3	Zinc finger protein BALDIBIS	222	306	281	288	LQNLWHLQ	8	85.6187
Q94AM9	Polyadenylate-binding protein-interacting protein 4	513	591	538	544	HPQAYYH	7	86.6221
Q94BP0	Probable transcriptional regulator SLK2	207	279	232	239	QQQQYLQS	8	87.5
Q94BP0	Probable transcriptional regulator SLK2	207	279	220	227	QFQILLQQ	8	86.1622
Q94BV4	DEAD-box ATP-dependent RNA helicase 6	1	96	63	69	DAQQYVQ	7	86.6221
Q94FL7	Transcription factor MYB120	143	271	172	178	HQQMYFQ	7	92.2121
Q94K80	La-related protein 1C	186	303	283	294	GNQNWTFQRSFN	12	91.5552
Q94K80	La-related protein 1C	186	303	223	230	AQGSFTEL	8	86.9565
Q94KE2	Protein TIME FOR COFFEE	830	989	860	870	NGSFYSSQMIQ	11	91.9732
Q94KE2	Protein TIME FOR COFFEE	830	989	973	983	SNVAYGQNYGM	11	91.8516
Q9ASS2	Protein FREE1	1	193	63	73	DYSNYSQNYTP	11	93.1894
Q9ASS2	Protein FREE1	1	193	178	184	SSSLYSA	7	89.9666
Q9ASS2	Protein FREE1	1	193	5	18	DYNSYYHHQYSQFQ	14	87.6732
Q9ASS2	Protein FREE1	1	193	143	151	QHMYYSPYD	9	87.6254
Q9ASS2	Protein FREE1	1	193	45	52	TRNTYASA	8	85.2843
Q9C5E7	Pumilio homolog 6; chloroplastic	256	363	263	269	NATWIQG	7	91.9732
Q9C5E7	Pumilio homolog 6; chloroplastic	256	363	279	291	NDAVIGAGQFHYG	13	91.7417
Q9C5E7	Pumilio homolog 6; chloroplastic	256	363	318	325	TQTAYMTS	8	91.6388
Q9C5H4	Protein MODIFIED TRANSPORT TO THE VACUOLE 1	523	665	566	572	FIQNTML	7	87.6254
Q9C5H4	Protein MODIFIED TRANSPORT TO THE VACUOLE 1	523	665	594	625	QPLNYAAMASLLAQQQQYLGNMSNFQQFGNLN	32	87.4477
Q9C5X9	Histone acetyltransferase HAC1	124	450	335	343	SQQAYDNLQ	9	94.6488
Q9C5X9	Histone acetyltransferase HAC1	124	450	168	176	GSNNITTSA	9	90.6355
Q9C5X9	Histone acetyltransferase HAC1	124	450	229	260	GFVNSSTNNNSNNGQSYLSVEASNNSGGFSTA	32	89.0364
Q9C5X9	Histone acetyltransferase HAC1	124	450	420	432	QQQQFLHQQQLKQ	13	87.291
Q9C5X9	Histone acetyltransferase HAC1	124	450	362	372	SGNLYGAVTSV	11	87.2606
Q9C5X9	Histone acetyltransferase HAC1	124	450	399	405	QQQQFQQ	7	86.6221
Q9C652	RNA-binding protein 1	202	313	291	308	NLGYIQYMNGFDLSGTNI	18	88.0528
Q9C652	RNA-binding protein 1	202	313	255	272	GYQFTAQVANVSWNNPIM	18	87.6626
Q9C652	RNA-binding protein 1	202	313	214	224	SYSSFQATPYV	11	85.2843
Q9C6V4	Agamous-like MADS-box protein AGL92	236	464	407	418	QQGNYDMNLNQN	12	93.9799
Q9C6V4	Agamous-like MADS-box protein AGL92	236	464	427	436	MDGNYYNYHQ	10	93.311
Q9C6V4	Agamous-like MADS-box protein AGL92	236	464	334	342	HMNLYQNQQ	9	92.9766
Q9C6V4	Agamous-like MADS-box protein AGL92	236	464	378	389	HFQFENMNLNQN	12	87.291
Q9C6V4	Agamous-like MADS-box protein AGL92	236	464	262	269	QNMNFNQN	8	87.291
Q9C6V4	Agamous-like MADS-box protein AGL92	236	464	289	303	TQNQYEPVHYQSLAV	15	85.9532
Q9C710	Polyadenylation and cleavage factor homolog 1	1	123	102	118	NDSNTNNYQKPFVAGYG	17	91.9142
Q9C710	Polyadenylation and cleavage factor homolog 1	1	123	79	85	SSQSYNN	7	86.6221
Q9C758	Transcription factor TCP24	183	279	248	266	SQSLFLNNNNNITQRSSIS	19	93.5751
Q9C758	Transcription factor TCP24	183	279	230	240	SSSAINGGYSS	11	87.291
Q9C7J6	Heavy metal-associated isoprenylated plant protein 35	267	341	290	306	AQGYYAPQVMYGVSYNV	17	93.3307
Q9C7J6	Heavy metal-associated isoprenylated plant protein 35	267	341	325	335	YSYAYMHNGYQ	11	91.9732
Q9C909	Glycine-rich RNA-binding protein 5; mitochondrial	122	224	151	157	GNSSYSG	7	85.6187
Q9C9H8	SCY1-like protein 2 B	776	851	778	786	AASNFSNNL	9	96.3211
Q9C9H8	SCY1-like protein 2 B	776	851	798	809	DNWAFSSASLSS	12	91.9732
Q9C9Y1	TOM1-like protein 8	364	579	520	533	TNNNYNPNMYGGYG	14	96.3211
Q9C9Y1	TOM1-like protein 8	364	579	386	406	QEQSYYGQGSSAPVWNLQITQ	21	92.7218
Q9C9Y1	TOM1-like protein 8	364	579	465	471	TQVVITT	7	89.5843
Q9C9Y1	TOM1-like protein 8	364	579	373	381	VQQNYSNGF	9	89.1119
Q9CAF4	Nuclear pore complex protein NUP1	1142	1275	1173	1181	SQSLFGNST	9	92.3077
Q9FGK9	Protein transport protein SEC16A homolog	342	506	402	418	WDESYYANNQQAGNTWQ	17	94.6095
Q9FGK9	Protein transport protein SEC16A homolog	342	506	443	451	VNNLYSTES	9	93.9799
Q9FGK9	Protein transport protein SEC16A homolog	342	506	462	468	GAQSFIP	7	92.1644
Q9FGV1	Auxin response factor 8	428	552	445	451	GLQNIGG	7	96.3211
Q9FGV1	Auxin response factor 8	428	552	530	541	DQNAYLNAFKMQ	12	89.7436
Q9FH54	Ethylene-responsive transcription factor ERF114	150	226	170	180	SIPNYNQYYHD	11	89.3281
Q9FH54	Ethylene-responsive transcription factor ERF114	150	226	153	161	SNSTYYSSN	9	87.3281
Q9FIX0	Agamous-like MADS-box protein AGL81	290	355	333	350	YDQNLFTSDITNNNLLIN	18	93.0137
Q9FIX0	Agamous-like MADS-box protein AGL81	290	355	295	308	NNNNFQHSFVSNTQ	14	90.9699
Q9FIX8	Polyadenylation and cleavage factor homolog 5	1	122	79	117	SSQSYNNYGVDVIASNSSFALPNNDSNTNNYQKPFVVYG	39	91.6474
Q9FJP7	ENTH/VHS family protein	360	439	376	386	QQFPYGFGNIP	11	88.3551
Q9FJP7	ENTH/VHS family protein	360	439	364	370	QQYHIIP	7	86.8132
Q9FJR0	Regulator of nonsense transcripts 1 homolog	1139	1254	1180	1192	GQGLFTQAGFIDS	13	91.7932
Q9FJR0	Regulator of nonsense transcripts 1 homolog	1139	1254	1171	1177	MSQEYMA	7	87.9599
Q9FJR0	Regulator of nonsense transcripts 1 homolog	1139	1254	1222	1229	PFAHYNTQ	8	87.291
Q9FKK2	Agamous-like MADS-box protein AGL62	213	275	213	223	NAFNYNQNQIH	11	98.9967
Q9FKK2	Agamous-like MADS-box protein AGL62	213	275	257	270	NQNQIQNQNQVQIQ	14	87.6732
Q9FKK2	Agamous-like MADS-box protein AGL62	213	275	232	251	GNNAYGINEGFVPEYNVNFR	20	87.3913
Q9FKQ5	AGAMOUS-like 78	138	305	162	169	KFSLFMYN	8	96.7391
Q9FKQ5	AGAMOUS-like 78	138	305	185	196	SNQLINYQNHLM	12	96.6555
Q9FKQ5	AGAMOUS-like 78	138	305	235	246	AVNNYGLNNHLM	12	96.3211
Q9FKQ5	AGAMOUS-like 78	138	305	261	270	MVSEIINNNN	10	93.612
Q9FKQ5	AGAMOUS-like 78	138	305	206	215	SDNITNNNFE	10	86.7559
Q9FKR2	AGAMOUS-like 77	238	297	256	292	SASNFNQDFSANNNFQHSFVSNTQDYYSVQKSVNNNY	37	91.4399
Q9FKZ6	SAP domain-containing protein	302	480	397	409	ASYTYSTQQNQTN	13	91.9732
Q9FKZ6	SAP domain-containing protein	302	480	334	341	PANFYTSR	8	88.1271
Q9FKZ6	SAP domain-containing protein	302	480	379	391	HSYTYSEQQNQTN	13	87.6254
Q9FKZ6	SAP domain-containing protein	302	480	432	438	PAFYIRR	7	87.6254
Q9FL19	AGAMOUS-like 76	171	245	200	215	SASNFNQNYFSALLEQ	16	97.2199
Q9FL19	AGAMOUS-like 76	171	245	181	188	QFSLFMYN	8	96.7391
Q9FL40	Zinc finger CCCH domain-containing protein 53	265	363	272	284	QQGSIAHTGLISQ	13	87.4968
Q9FL69	ADP-ribosylation factor GTPase-activating protein AGD5	333	467	342	348	QQALYMA	7	97.9933
Q9FL69	ADP-ribosylation factor GTPase-activating protein AGD5	333	467	361	378	NQQAIANALNVASANWSN	18	93.9799
Q9FL69	ADP-ribosylation factor GTPase-activating protein AGD5	333	467	426	441	SSSFYTMGQANQVNGM	16	85.4306
Q9FM71	RNA-binding (RRM/RBD/RNP motifs) family protein	352	435	358	367	NNNAIGGNFQ	10	86.9565
Q9FME3	Transcription factor TCP5	203	264	248	259	VTVAISNVAANN	12	95.6522
Q9FME3	Transcription factor TCP5	203	264	227	242	NTSAYYNLGHLQQSLD	16	86.8729
Q9FMH4	Putative pumilio homolog 13	78	188	93	111	YNQVFNGGGGSYGDGYLFP	19	90.301
Q9FMH4	Putative pumilio homolog 13	78	188	174	183	SDYYTNIFGY	10	88.7625
Q9FMH4	Putative pumilio homolog 13	78	188	136	151	YQNDYVNQSYRYDTIG	16	86.9565
Q9FMQ0	AT5g12120/MXC9_8	397	481	457	476	NDLNSNLMYQQLQYQQYQGQ	20	86.9231
Q9FMT4	SWI/SNF complex component SNF12 homolog	1	88	40	57	MAANFQAQFQFSQAQALA	18	87.9784
Q9FNR1	Glycine-rich RNA-binding protein 3; mitochondrial	114	276	236	244	SANTYGSSN	9	87.9599
Q9FPW4	Probable NOT transcription complex subunit VIP2	342	429	348	354	HSQNFSM	7	90.301
Q9FPW4	Probable NOT transcription complex subunit VIP2	342	429	397	420	AVSSIGYDQLIQQYQQHQNQSQFP	24	89.0886
Q9FPW4	Probable NOT transcription complex subunit VIP2	342	429	362	368	LGATYSS	7	87.291
Q9FQ04	5'-3' exoribonuclease 4	777	849	810	830	DDSSYYYGKYNNSTQGTFNNG	21	91.4477
Q9FUY2	Transcriptional corepressor LEUNIG	89	217	107	119	QQQQIQMQQLLLQ	13	86.6735
Q9FWQ5	Histone acetyltransferase HAC12	140	287	245	256	GFVNSVTNNNSG	12	93.6455
Q9FWQ5	Histone acetyltransferase HAC12	140	287	178	190	VDATIVGNTNITS	13	92.6421
Q9FWS3	Zinc finger CCCH domain-containing protein 16	197	381	303	309	NAFASFN	7	93.2633
Q9FWS3	Zinc finger CCCH domain-containing protein 16	197	381	354	360	QNNNIFG	7	91.161
Q9FWS3	Zinc finger CCCH domain-containing protein 16	197	381	284	292	QQTAFSNTN	9	90.301
Q9FWS3	Zinc finger CCCH domain-containing protein 16	197	381	246	261	NAFASFNQQTTFPNTN	16	89.2559
Q9FWS3	Zinc finger CCCH domain-containing protein 16	197	381	221	235	AFSGFNQQTAFSNTN	15	89.097
Q9FWS9	BEL1-like homeodomain protein 3	86	157	98	115	FQYHYQNLSNQLSYNNLN	18	89.3534
Q9FX16	Copia-like polyprotein/retrotransposon	229	298	255	269	GRFSYYNMPTFNSWN	15	93.311
Q9FX16	Copia-like polyprotein/retrotransposon	229	298	273	282	FYQNSYQMWN	10	87.3244
Q9FXA2	Polyadenylate-binding protein 8	413	548	443	450	GQQLFYGQ	8	97.1572
Q9FYR7	Scarecrow-like protein 8	32	151	106	112	NYQNFQS	7	97.3244
Q9FYR7	Scarecrow-like protein 8	32	151	85	100	QQPFYSQAALNAFLSR	16	91.1371
Q9LDE1	Transcription factor MYB108	182	251	224	230	LTEYYSA	7	94.9833
Q9LDE1	Transcription factor MYB108	182	251	185	195	QFMNYDYNNNN	11	93.6455
Q9LDR8	Transcription factor MYB102	184	320	277	302	SSSNFVLDPSYSDQSFNFANSVLNTP	26	88.6288
Q9LDR8	Transcription factor MYB102	184	320	210	232	GVNQYQTNQYFENTITQELQSSM	23	87.8872
Q9LDR8	Transcription factor MYB102	184	320	253	262	GEQNLVSTST	10	85.9532
Q9LDR8	Transcription factor MYB102	184	320	202	208	KQTVYSQ	7	85.2843
Q9LES2	UBP1-associated protein 2A	329	478	373	379	TAQVINP	7	94.3144
Q9LES2	UBP1-associated protein 2A	329	478	394	401	AGLAFNPA	8	92.6421
Q9LES2	UBP1-associated protein 2A	329	478	382	392	GQALTALLASQ	11	86.9565
Q9LET8	AT3g56680/T8M16_10	258	353	336	348	LQAQFVQQPLSFD	13	86.9565
Q9LF51	Glutamine-rich protein	9	121	20	26	QQQLLYQ	7	96.5122
Q9LFX8	Glycine-rich protein	337	420	384	390	YQRNYYN	7	92.2121
Q9LHS0	Putative clathrin assembly protein At5g35200	445	544	467	476	HQPFYASNGV	10	87.291
Q9LHS0	Putative clathrin assembly protein At5g35200	445	544	488	498	NHQTFGYQHQN	11	86.2876
Q9LIE6	VQ motif-containing protein 22	81	156	117	124	APWQYNFQ	8	94.8161
Q9LIE6	VQ motif-containing protein 22	81	156	97	105	TTSAFSLTS	9	88.1828
Q9LJ71	En/Spm-like transposon protein-like	42	111	75	90	NQVLSPWNQTYSPYYT	16	89.2559
Q9LJE5	YTH domain-containing protein ECT2	74	167	79	100	PYQYYNVYGSGQEWTDYPAYTN	22	89.9057
Q9LJE5	YTH domain-containing protein ECT2	74	167	115	131	GTVVYPQGYGYAAYPYS	17	87.7828
Q9LJE5	YTH domain-containing protein ECT2	74	167	143	159	EGQLYGAQQYQYPNYFP	17	87.291
Q9LJQ7	At3g18230	463	608	505	516	QQQNYPVYVMSV	12	94.3144
Q9LJQ7	At3g18230	463	608	519	525	SQQYIPA	7	92.9766
Q9LJQ7	At3g18230	463	608	487	493	QGVQYIP	7	92.1644
Q9LJQ7	At3g18230	463	608	578	584	ANANYGT	7	90.9699
Q9LJQ7	At3g18230	463	608	545	551	AQNVYRA	7	90.6355
Q9LJQ7	At3g18230	463	608	593	603	ANANYGGPFEY	11	89.2977
Q9LJX4	Pumilio homolog 5	319	433	386	418	STAAYMTSLSPFYHQNFQSSGMFVPQYNYGGYP	33	89.176
Q9LK74	At3g16510	188	325	195	201	SEANFYP	7	87.5299
Q9LME7	RNA-binding (RRM/RBD/RNP motifs) family protein	106	222	153	173	HQALYNAQLQQAQYYQQQMYG	21	94.8559
Q9LME7	RNA-binding (RRM/RBD/RNP motifs) family protein	106	222	204	211	HQQHYQYH	8	93.6455
Q9LME7	RNA-binding (RRM/RBD/RNP motifs) family protein	106	222	118	124	GQSSYTG	7	91.9732
Q9LME7	RNA-binding (RRM/RBD/RNP motifs) family protein	106	222	135	151	AQLMYPSYGYTYNSEYG	17	90.6355
Q9LME7	RNA-binding (RRM/RBD/RNP motifs) family protein	106	222	188	195	SPYYYLQA	8	87.6254
Q9LNV5	Zinc finger CCCH domain-containing protein 4	326	481	361	367	GAVISTQ	7	88.2943
Q9LQZ7	B-box zinc finger protein 21	223	302	269	279	QDNNIQFGMYN	11	92.855
Q9LQZ7	B-box zinc finger protein 21	223	302	285	293	EVVSFAPIQ	9	89.9666
Q9LR70	H/ACA ribonucleoprotein complex non-core subunit NAF1	546	771	648	658	GQNCFNQQFGM	11	90.9699
Q9LR70	H/ACA ribonucleoprotein complex non-core subunit NAF1	546	771	630	636	GGLNFFP	7	90.3966
Q9LR70	H/ACA ribonucleoprotein complex non-core subunit NAF1	546	771	669	682	NELSFNMFSQGLQM	14	87.8643
Q9LRW7	Protein indeterminate-domain 11	238	303	279	289	NHNIINSLHFD	11	87.291
Q9LRW7	Protein indeterminate-domain 11	238	303	264	273	TQPTINVSSS	10	85.2843
Q9LSB2	Agamous-like MADS-box protein AGL103	171	386	266	280	NMLTYNNINSVNDFS	15	97.5251
Q9LSB2	Agamous-like MADS-box protein AGL103	171	386	244	250	DAGNYSG	7	90.301
Q9LSB2	Agamous-like MADS-box protein AGL103	171	386	201	218	QVSMYLWNHGNGAFSQIP	18	88.1828
Q9LSB2	Agamous-like MADS-box protein AGL103	171	386	346	353	NNNSINSN	8	87.291
Q9LSB2	Agamous-like MADS-box protein AGL103	171	386	313	320	SRNNFNVQ	8	86.9565
Q9LSB2	Agamous-like MADS-box protein AGL103	171	386	175	181	RVQYTNM	7	85.2843
Q9LSE3	Putative RING zinc finger protein	128	191	165	172	HLLNFQYD	8	88.796
Q9LT00	Homeodomain-like transcriptional regulator	205	337	232	247	THNNIWNAQATQVISQ	16	90.092
Q9LT00	Homeodomain-like transcriptional regulator	205	337	257	268	APIIWNTQVASQ	12	87.9041
Q9LTE6	Copper transport protein family	345	446	389	398	SSVAYSSYST	10	91.9732
Q9LTT8	Enhancer of mRNA-decapping protein 4	1	125	109	117	ILALLNNTN	9	86.6221
Q9LTT9	Varicose-related protein	1	99	17	23	DLGTIFK	7	87.6254
Q9LU44	Splicing factor-like protein 1	565	772	704	711	YPSYYNAV	8	91.9732
Q9LU73	Protein SMAX1-LIKE 5	210	274	235	254	KDFNFINPNFPLWQTHFLNQ	20	92.8763
Q9LUV4	FRIGIDA-like protein 4a	450	532	468	475	TTVYSNRS	8	87.9599
Q9LUV4	FRIGIDA-like protein 4a	450	532	495	502	GYPAYNGY	8	86.9565
Q9LVD8	Putative clathrin assembly protein At5g57200	497	591	536	548	NQSPYNNNYSPYH	13	91.0214
Q9LVD8	Putative clathrin assembly protein At5g57200	497	591	580	586	TQQQYSP	7	88.2943
Q9LVE2	Serine/threonine protein phosphatase 2A 59 kDa regulatory subunit B' zeta isoform	18	78	27	43	VNNSYYASNSSTTSISK	17	95.7702
Q9LW45	Basic leucine-zipper 42	1	63	5	31	TDVFSLHNYLNSSILQSPYPSNFPIST	27	88.9508
Q9LW45	Basic leucine-zipper 42	1	63	40	47	PYLLYGFQ	8	87.9599
Q9LXC5	Putative pumilio homolog 21	29	161	134	142	NLRLYANYN	9	96.0981
Q9LXC5	Putative pumilio homolog 21	29	161	93	107	LVTAFNNLELYANYN	15	93.6455
Q9LXC5	Putative pumilio homolog 21	29	161	115	123	GTTNINNNN	9	88.2943
Q9LXC5	Putative pumilio homolog 21	29	161	62	70	SLKLYANKN	9	87.9599
Q9LXC5	Putative pumilio homolog 21	29	161	41	48	GNTNINSN	8	87.6254
Q9LXC6	Gb	329	503	470	476	KPVYYTV	7	91.9732
Q9LXC6	Gb	329	503	346	363	WQGNTNNSNIQGNIYTTT	18	90.4311
Q9LXC6	Gb	329	503	374	381	QQQVYMIP	8	87.8763
Q9LXG8	Probable WRKY transcription factor 72	479	540	502	510	LMSNIMASN	9	94.3144
Q9LY29	Ethylene-responsive transcription factor ERF115	155	241	170	177	NNQIYYSN	8	90.9699
Q9LY29	Ethylene-responsive transcription factor ERF115	155	241	184	211	TIPYFNQYYYNQYLHQGGNSNDALSYSL	28	89.2857
Q9LY29	Ethylene-responsive transcription factor ERF115	155	241	217	230	GGSMYNHQTLSTTN	14	87.291
Q9LZ56	Dof zinc finger protein DOF5.1	1	63	30	40	TGNNINQQFLP	11	93.311
Q9LZF1	Heavy metal-associated isoprenylated plant protein 6	295	368	315	321	GQQHYMM	7	97.3244
Q9LZF1	Heavy metal-associated isoprenylated plant protein 6	295	368	325	354	SSQSYVQEPYSNQGYVQESYMNQGYGQGYG	30	88.6288
Q9LZJ8	Putative two-component response regulator ARR20	313	373	319	328	RGSYFMNNIP	10	87.291
Q9LZM8	BEL1-like homeodomain protein 9	443	512	491	501	VGFSYGIGSSN	11	87.291
Q9LZM8	BEL1-like homeodomain protein 9	443	512	476	484	NNNSYVNSG	9	87.291
Q9M1Q4	Putative endonuclease or glycosyl hydrolase	270	413	328	334	HAQNYYP	7	97.42
Q9M1S3	Probable RNA-binding protein ARP1	106	203	125	131	HSQWYYP	7	97.8978
Q9M1S3	Probable RNA-binding protein ARP1	106	203	170	182	VGGTYMNGYYAQM	13	90.0437
Q9M1S3	Probable RNA-binding protein ARP1	106	203	152	164	YPSAYVAPNMTFN	13	86.6221
Q9M2E0	DEAD-box ATP-dependent RNA helicase 12	1	80	35	45	QDQQYVQRGYS	11	87.9599
Q9M2F9	DEAD-box ATP-dependent RNA helicase 52	575	640	619	625	GGGAYYG	7	91.0177
Q9M371	Extra-large G-like protein; putative (DUF3133)	245	321	263	270	NNNNINEA	8	95.6522
Q9M7Q2	ABSCISIC ACID-INSENSITIVE 5-like protein 7	178	304	276	288	ANVAFSAPVNITN	13	94.16
Q9M7Q2	ABSCISIC ACID-INSENSITIVE 5-like protein 7	178	304	209	225	NQNSITFNGTNDSMILN	17	88.9829
Q9M7Q2	ABSCISIC ACID-INSENSITIVE 5-like protein 7	178	304	188	196	NNGFYGNST	9	86.9565
Q9M7Q2	ABSCISIC ACID-INSENSITIVE 5-like protein 7	178	304	244	250	QQQLLQQ	7	86.9565
Q9M7Q2	ABSCISIC ACID-INSENSITIVE 5-like protein 7	178	304	267	273	LPQTIFP	7	86.2876
Q9M7Q3	ABSCISIC ACID-INSENSITIVE 5-like protein 6	197	269	199	206	NGGFYGFG	8	86.9565
Q9M7Q5	ABSCISIC ACID-INSENSITIVE 5-like protein 4	155	228	156	170	TQQNENSSSGFYANN	15	86.9565
Q9M7Q5	ABSCISIC ACID-INSENSITIVE 5-like protein 4	155	228	183	198	NQNSISFNGNNSSMIM	16	86.1204
Q9M7Y1	F3E22.11 protein	43	134	113	119	YFPFYYH	7	87.6732
Q9M9B9	Putative two-component response regulator ARR19	277	371	324	341	QQNQYQNGFLTMNNNQII	18	88.6473
Q9M9L9	F10A16.6 protein	285	348	303	311	NSLNYNTDN	9	96.3211
Q9M9L9	F10A16.6 protein	285	348	326	343	ANEHYNNTQNDYTGSQFG	18	91.9732
Q9SA26	F3O9.7 protein	340	460	436	443	NSSNYSIP	8	91.9732
Q9SA26	F3O9.7 protein	340	460	366	372	GAFQFQQ	7	88.2943
Q9SA26	F3O9.7 protein	340	460	414	426	SYGLYPQYYGETE	13	87.5225
Q9SAB3	Polyadenylate-binding protein RBP45B	333	405	343	351	SQFYYGGYG	9	98.6622
Q9SAB3	Polyadenylate-binding protein RBP45B	333	405	353	361	GQEQYGYTM	9	85.2843
Q9SAF2	F3F19.21 protein	285	429	286	292	MGANFTG	7	86.9565
Q9SAF2	F3F19.21 protein	285	429	296	302	GQNQIQN	7	86.9565
Q9SAJ2	Kinase superfamily with octicosapeptide/Phox/Bem1p domain-containing protein	356	445	383	393	LNAAYQLQQSV	11	87.291
Q9SCW5	Heat stress transcription factor A-1e	233	306	247	256	QIVRYQSSMN	10	91.9732
Q9SCW5	Heat stress transcription factor A-1e	233	306	262	271	MLQQIQQMSN	10	85.2843
Q9SD86	Dentin sialophosphoprotein-like protein	816	935	847	855	NMQFFRNSL	9	87.291
Q9SD86	Dentin sialophosphoprotein-like protein	816	935	924	930	QSAAINS	7	86.6699
Q9SD87	Dentin sialophosphoprotein-like protein	156	251	180	192	QQMTFNDMQLLKQ	13	91.9732
Q9SHV7	Probable mediator of RNA polymerase II transcription subunit 15c	166	278	181	199	QQGAFQVSSSQQNNNVTLH	19	88.2943
Q9SHV7	Probable mediator of RNA polymerase II transcription subunit 15c	166	278	250	262	VQNNTNQFQAASS	13	88.2943
Q9SHV7	Probable mediator of RNA polymerase II transcription subunit 15c	166	278	265	271	QTQNITD	7	86.8132
Q9SHZ5	UBP1-associated proteins 1B	285	362	325	333	GLQNYRMFG	9	94.3144
Q9SII8	Ubiquitin domain-containing protein DSK2b	389	479	397	413	MQSVFSNPQYMNQLMSL	17	90.9699
Q9SII9	Ubiquitin domain-containing protein DSK2a	373	466	437	444	QQSLFSQN	8	96.99
Q9SIV5	Zinc finger CCCH domain-containing protein 19	1448	1746	1622	1628	VNVNWGG	7	88.2943
Q9SIV5	Zinc finger CCCH domain-containing protein 19	1448	1746	1455	1461	QSMNYSV	7	86.2876
Q9SIV5	Zinc finger CCCH domain-containing protein 19	1448	1746	1650	1656	QTQAYPN	7	85.6187
Q9SJL7	Transcription factor RAX2	134	197	177	184	QQQLFYQE	8	97.9933
Q9SJL7	Transcription factor RAX2	134	197	142	156	SSSHYNMINSLLPYN	15	90.9699
Q9SL15	Glycine-rich protein 3	41	115	47	53	NGGNYNN	7	91.9732
Q9SR71	Transcription initiation factor TFIID subunit 12	1	349	272	283	SLQAINQPWLSS	12	96.3211
Q9SR71	Transcription initiation factor TFIID subunit 12	1	349	243	252	VAQNFQGHSL	10	96.3211
Q9SRQ0	Mediator of RNA polymerase II transcription subunit-like protein	6	120	28	38	QQQLFLMQHLQ	11	88.2639
Q9SRQ0	Mediator of RNA polymerase II transcription subunit-like protein	6	120	79	90	NPNLIQQANKFQ	12	86.7893
Q9SRQ0	Mediator of RNA polymerase II transcription subunit-like protein	6	120	11	18	QQQLLLQM	8	86.413
Q9STS6	LOB domain-containing protein 27	133	267	251	262	NRFLYNNNNGGG	12	97.6589
Q9STS6	LOB domain-containing protein 27	133	267	135	141	QLQLYRS	7	93.311
Q9STS6	LOB domain-containing protein 27	133	267	212	218	MSYTYSC	7	87.6254
Q9SUT6	AGAMOUS-like 52	188	277	190	198	SNQLINYQM	9	96.544
Q9SUT6	AGAMOUS-like 52	188	277	233	244	SANNYGLNNHLM	12	91.9732
Q9SUT6	AGAMOUS-like 52	188	277	259	268	MMSEIINNNN	10	91.9064
Q9SUT6	AGAMOUS-like 52	188	277	208	218	LDNITNNNNFQ	11	89.2977
Q9SUU7	Pentatricopeptide repeat-containing protein At4g32450; mitochondrial	37	142	89	107	YQNGYNRNQSYGEHSEIIN	19	89.0864
Q9SUU7	Pentatricopeptide repeat-containing protein At4g32450; mitochondrial	37	142	67	77	FQQNSYEQSLN	11	88.1727
Q9SVC7	Hydroxyproline-rich glycoprotein family protein	26	98	81	90	PASYYGSSYP	10	86.9565
Q9SVU7	Putative transcription factor bHLH056	305	433	392	404	QFPAYMNPYSQFA	13	86.9565
Q9SW41	Armadillo repeat only 1	335	396	342	351	MHSLIANTLA	10	91.9732
Q9SW80	BEL1-like homeodomain protein 2	144	203	183	189	HHQNYTN	7	90.8266
Q9SY69	Pentatricopeptide repeat-containing protein At1g10270	653	865	851	857	QQQWSNQ	7	91.9732
Q9SY69	Pentatricopeptide repeat-containing protein At1g10270	653	865	682	688	QQQSWSN	7	89.5843
Q9SY69	Pentatricopeptide repeat-containing protein At1g10270	653	865	800	806	HQQSWAN	7	86.6221
Q9SY69	Pentatricopeptide repeat-containing protein At1g10270	653	865	707	719	QQQSWSQQSGWSS	13	86.5192
Q9SYH4	Nuclear transcription factor Y subunit A-5	248	308	253	259	NGQNFSM	7	87.3865
Q9SZ15	Protein HOMOLOG OF MAMMALIAN LYST-INTERACTING PROTEIN 5	254	348	291	302	NFQSYPSFSESS	12	88.2943
Q9SZ70	AT-hook motif nuclear-localized protein 26	273	339	327	334	NDQQYWST	8	87.6254
Q9XEC3	WRKY transcription factor 42	418	528	451	463	GQALYYNQQSKFS	13	93.8513
Q9XEC3	WRKY transcription factor 42	418	528	481	504	ATAAIASNPNFAAALAAAITSIIN	24	91.9872
Q9XEC3	WRKY transcription factor 42	418	528	437	447	GLVELNQSVLP	11	87.291
Q9XEF1	AGAMOUS-like 48	232	371	314	332	EGININNSQFYMSNNTITA	19	88.3295
Q9XI07	SWI/SNF complex subunit SWI3C	667	807	681	689	GGNNINSLM	9	94.6488
Q9XI07	SWI/SNF complex subunit SWI3C	667	807	737	744	QQQAFSFG	8	90.0502
Q9XI07	SWI/SNF complex subunit SWI3C	667	807	778	788	GAASINQPSFS	11	89.9666
Q9XIB2	F13F21.11 protein	42	104	42	51	NQSTFSSNSD	10	94.3144
Q9XIB2	F13F21.11 protein	42	104	75	81	WNQTYYP	7	89.1065
Q9XIE0	Formin-like protein 7	156	391	170	177	GGRYYTSS	8	86.9565
Q9ZQE5	Pentatricopeptide repeat-containing protein At2g15690; mitochondrial	56	201	174	181	NQSQYYTP	8	93.1856
Q9ZT94	Retrovirus-related Pol polyprotein from transposon RE2	211	309	223	231	DNRNYNNNN	9	85.2843
Q9ZTX8	Auxin response factor 6	464	618	534	541	QQQAYLGV	8	97.3244
Q9ZTX8	Auxin response factor 6	464	618	605	611	HQQSFSD	7	90.6355
Q9ZU48	Expressed protein	478	685	554	561	YPVYYVTA	8	97.3244
Q9ZU48	Expressed protein	478	685	503	510	QQQFIHTA	8	91.9732
Q9ZU48	Expressed protein	478	685	661	667	YGYEYVD	7	90.9699
Q9ZU48	Expressed protein	478	685	529	535	YIQVYPS	7	89.9666
Q9ZU48	Expressed protein	478	685	670	677	HTQIYYTQ	8	89.9247
Q9ZU48	Expressed protein	478	685	637	646	NQQQFMGYSQ	10	89.6321
Q9ZU48	Expressed protein	478	685	615	622	QAGVYTTA	8	87.2492
Q9ZUL3	Protein indeterminate-domain 5; chloroplastic	228	468	346	355	NVFNLSFLSG	10	87.6923
Q9ZUL3	Protein indeterminate-domain 5; chloroplastic	228	468	328	336	FQQNLMQFS	9	87.6254
Q9ZUL3	Protein indeterminate-domain 5; chloroplastic	228	468	418	426	VPSLFSSSM	9	85.2843
Q9ZUW8	Cysteine/Histidine-rich C1 domain family protein	568	667	573	583	NDSQYSGFNEE	11	86.6221
Q9ZV33	Dof zinc finger protein DOF2.2	151	248	194	213	LQNLTQLGGIGLNLAAINGN	20	90.5017
Q9ZW07	Pumilio homolog 1	373	432	403	410	CLNNYALN	8	91.9732

## Sheet: 80
UniProt ID	Protein name	PrLD start	PrLD end	CAR start	CAR end	CAR seq	CAR length	Waltz score
A0A1I9LPZ1	Uncharacterized protein	1982	2121	2039	2047	SSNAYSSTT	9	86.9565
A0A1P8ARG1	Protein NO VEIN-LIKE	1	67	33	58	VFHNYIVKQQQPIRYNFQTQQNLNFP	26	89.6192
A0A1P8AS03	YTH domain-containing protein ECT4	258	325	271	280	SNSHYTSMYQ	10	82.8094
A0A1P8AS03	YTH domain-containing protein ECT4	258	325	288	294	AAQGYYD	7	96.4166
A0A1P8B4F7	VQ motif-containing protein	199	271	217	228	NLQALLQAHISN	12	87.9599
A0A1P8B4F7	VQ motif-containing protein	199	271	202	210	QIQQYQNPN	9	81.6797
A0A1P8B4F7	VQ motif-containing protein	199	271	256	263	ANGNINTG	8	92.3077
A0A1P8B4M2	Proline-rich family protein	103	197	136	143	GGPYYYYP	8	87.0401
A0A1P8BF26	RNA-binding (RRM/RBD/RNP motifs) family protein	324	419	402	410	FGRNYGTSS	9	80.2676
A0MES8	Ethylene-responsive transcription factor ABI4	154	217	155	175	GGANFGPYGIPFNNNIFLNGG	21	84.918
A0MES8	Ethylene-responsive transcription factor ABI4	154	217	204	212	HQQYQNLHS	9	80.9365
A1L4X7	AT-hook motif nuclear-localized protein 14	1	79	48	54	TTVATTA	7	80.2676
A2RVM8	Heavy metal-associated isoprenylated plant protein 37	227	358	317	336	PYSYYPYYPYASDQYQQQSS	20	81.0535
A2RVM8	Heavy metal-associated isoprenylated plant protein 37	227	358	292	302	QQMMYQRSSFV	11	83.612
A2RVM8	Heavy metal-associated isoprenylated plant protein 37	227	358	306	315	SNGYYYNYTP	10	97.291
A2RVM8	Heavy metal-associated isoprenylated plant protein 37	227	358	257	264	NHNLTNSN	8	80.602
A4FVR1	GBF-interacting protein 1-like	352	425	369	402	DQSSIAAATQQTNFLRQQYPPNFFPYGYYSPYYM	34	87.1631
A4FVS5	At1g75730	435	566	440	453	QYQISAAYNSQLSP	14	83.4926
A4FVS5	At1g75730	435	566	471	479	FQTAYNANQ	9	91.9732
A4FVS5	At1g75730	435	566	513	521	SLNLTSIQQ	9	80.3419
A8MQL1	TNF receptor-associated factor homolog 1b	838	946	838	856	NQQTYTPQSYKNAIVGNSL	19	91.6916
A8MQL1	TNF receptor-associated factor homolog 1b	838	946	890	905	YQSSFPYSQDGLLWTG	16	83.1731
A8MQL1	TNF receptor-associated factor homolog 1b	838	946	912	921	NMGMYNNTYS	10	88.4281
A8MQL1	TNF receptor-associated factor homolog 1b	838	946	933	941	MDVQIAQQQ	9	90.6355
A8MR45	NOT2 / NOT3 / NOT5 family	314	423	396	418	DQQLIQQYQHQQNSAQYRLQQMS	23	88.1634
A8MR45	NOT2 / NOT3 / NOT5 family	314	423	326	337	GGFNLGGAYTSH	12	83.612
A8MR45	NOT2 / NOT3 / NOT5 family	314	423	358	365	GSDIFSSS	8	80.2676
A8MR45	NOT2 / NOT3 / NOT5 family	314	423	386	392	SANSITG	7	85.2843
A9LNK9	30-kDa cleavage and polyadenylation specificity factor 30	156	226	156	173	QQLTTYNYGTNRLYQARN	18	87.6254
B3H4N9	AGAMOUS-like 105	229	289	235	284	SQFTLFLYNHGDNTMSQIPNMFMNNNNFQHSFVSNTQDYSALQESVNNNY	50	91.1371
B6EUA9	Pre-mRNA-processing protein 40A	1	138	78	91	SVPYIQTNKILTSG	14	83.2776
B6EUA9	Pre-mRNA-processing protein 40A	1	138	114	124	SPYTFVPSSYP	11	80.2676
B6EUA9	Pre-mRNA-processing protein 40A	1	138	66	73	QPVHITSS	8	83.612
B9DF92	AT5G19900 protein	1	102	73	95	RNFNLNQSLSSEYQQNLAPNNFG	23	84.1501
B9DFV2	E3 ubiquitin ligase PQT3-like	503	589	510	522	GPQYFNGMQPGFN	13	91.9732
B9DHK3	AT5G14540 protein	258	446	382	388	SQQYYNA	7	98.6622
B9DHK3	AT5G14540 protein	258	446	263	269	PQQFIQP	7	88.9632
B9DHK3	AT5G14540 protein	258	446	293	299	QQEPYFP	7	80.9365
F4HQA1	Protein PAF1 homolog	1	79	53	59	PHAYYQQ	7	80.2676
F4HUQ5	RNA-binding (RRM/RBD/RNP motifs) family protein	139	274	173	191	SQGFYGPYMGQQYLQVYGV	19	88.3823
F4HUQ5	RNA-binding (RRM/RBD/RNP motifs) family protein	139	274	252	268	HQRVIVQTPPQYIQSSG	17	86.9565
F4HUQ5	RNA-binding (RRM/RBD/RNP motifs) family protein	139	274	147	160	PTYNYQQGVVYPYG	14	85.4276
F4HV99	Uncharacterized protein	163	260	216	233	NSLNYNTANEFFGMQATP	18	90.9142
F4HV99	Uncharacterized protein	163	260	239	255	VNEHYNTQNDFTGSQFG	17	88.6288
F4HV99	Uncharacterized protein	163	260	172	181	HTVGFNVNNG	10	82.9431
F4HV99	Uncharacterized protein	163	260	196	204	GEGNFSMAN	9	89.9666
F4HXZ1	Vacuolar-sorting protein BRO1	754	846	812	818	QQGSYYD	7	91.3999
F4HY32	Calcium-binding EF hand family protein	149	230	156	164	GQQNQFTGI	9	84.1323
F4HY32	Calcium-binding EF hand family protein	149	230	216	224	SQSTYGLTA	9	84.058
F4HY32	Calcium-binding EF hand family protein	149	230	207	214	GNVNSQIP	8	80.602
F4HY32	Calcium-binding EF hand family protein	149	230	169	175	TQQNFQS	7	97.3244
F4HY84	Transcriptional regulator EFH1-like protein	190	337	240	267	VQGNLSNIQSDQQYLSNQNATDLFQEPN	28	86.0726
F4HY84	Transcriptional regulator EFH1-like protein	190	337	275	292	GQQIEEGNNGYAHQPLID	18	83.5006
F4HY84	Transcriptional regulator EFH1-like protein	190	337	309	320	ISQNYPSYPVYQ	12	86.2876
F4HY84	Transcriptional regulator EFH1-like protein	190	337	324	332	VGSHFNMYG	9	87.9599
F4HY84	Transcriptional regulator EFH1-like protein	190	337	229	237	QQQLLCNSH	9	80.9365
F4HYV5	NAC domain-containing protein 26	198	307	273	290	NTRNISNLQKSSNISHEE	18	86.2319
F4HYV5	NAC domain-containing protein 26	198	307	214	222	GLNAFNNNN	9	84.1323
F4HYV5	NAC domain-containing protein 26	198	307	231	238	LELHYNQM	8	93.6455
F4HYV5	NAC domain-containing protein 26	198	307	295	302	GNQSFSSL	8	87.5836
F4I171	Mediator of RNA polymerase II transcription subunit 15a	93	568	164	188	VSSITNNNTTSVVNQNANMQNVAGM	25	80.2676
F4I171	Mediator of RNA polymerase II transcription subunit 15a	93	568	222	245	QQQPYLYQQQLQQQLLKQNFQSGN	24	85.5072
F4I171	Mediator of RNA polymerase II transcription subunit 15a	93	568	425	440	QQQLMSQQNSLQATHQ	16	81.1873
F4I171	Mediator of RNA polymerase II transcription subunit 15a	93	568	397	407	NVMNIQQQQSQ	11	90.6355
F4I171	Mediator of RNA polymerase II transcription subunit 15a	93	568	493	500	GHGLYSSQ	8	89.9666
F4I171	Mediator of RNA polymerase II transcription subunit 15a	93	568	344	350	PQQSISP	7	80.602
F4I1G1	RNA polymerase II degradation factor-like protein (DUF1296)	712	831	743	759	PTNTYYNLQAQQQLQLQ	17	83.7694
F4I1G1	RNA polymerase II degradation factor-like protein (DUF1296)	712	831	721	733	QQQNENSAMWHQG	13	86.9565
F4I1G1	RNA polymerase II degradation factor-like protein (DUF1296)	712	831	787	798	GYPNYYQSQTEM	12	87.932
F4I2E4	RNA-binding (RRM/RBD/RNP motifs) family protein	139	222	147	191	LPYNYQQGVVYPYGVTAYGPEYMYSQSQGLYSPYMGQQYLQVYGV	45	86.0647
F4I2E4	RNA-binding (RRM/RBD/RNP motifs) family protein	139	222	193	210	GAVNSPVYQYGQLSQTIP	18	80.2676
F4I313	SCY1-like protein 2 A	755	853	791	810	QFQTTNNDFWAFGNASLSSM	20	87.5753
F4I321	RNA-binding (RRM/RBD/RNP motifs) family protein	100	238	216	226	HLSSYNPHHYS	11	91.9732
F4I321	RNA-binding (RRM/RBD/RNP motifs) family protein	100	238	140	150	PLNLFGYSPYS	11	83.1256
F4I321	RNA-binding (RRM/RBD/RNP motifs) family protein	100	238	171	179	QYGVYGNRN	9	86.6221
F4I321	RNA-binding (RRM/RBD/RNP motifs) family protein	100	238	157	165	PTNLYGMYG	9	81.9398
F4I321	RNA-binding (RRM/RBD/RNP motifs) family protein	100	238	203	209	GGVQFSQ	7	80.9842
F4I3B3	Polyadenylate-binding protein RBP47A	1	109	44	57	QQQQWMAAMQQYPA	14	85.9054
F4I3B3	Polyadenylate-binding protein RBP47A	1	109	75	86	QYAPYNQAAYQQ	12	88.9911
F4I3B3	Polyadenylate-binding protein RBP47A	1	109	88	97	PQFQYAAYQQ	10	90.3679
F4I6U7	Cyclin-like protein	162	223	173	183	SGQVYQQQYPT	11	83.5816
F4I906	RNA-binding (RRM/RBD/RNP motifs) family protein	267	369	278	287	GYGAYAGNSM	10	93.311
F4I906	RNA-binding (RRM/RBD/RNP motifs) family protein	267	369	307	314	GGQMFNMG	8	86.9565
F4I906	RNA-binding (RRM/RBD/RNP motifs) family protein	267	369	331	337	AAAAYGG	7	91.9732
F4I983	GYF domain-containing protein	752	825	779	820	QDLDYLITLQLQQQQKIQLQQQQKIQLQQQQKIQLQQQQKMQ	42	89.9586
F4I983	GYF domain-containing protein	752	825	759	767	NQQQFQNRD	9	87.291
F4ID16	Nuclear pore complex protein NUP98B	405	683	571	594	GFGNTFSSSSSLTTSISPFGQITP	24	86.6081
F4ID16	Nuclear pore complex protein NUP98B	405	683	521	542	FAQNTTPAFSQTSPLFGQNTTP	22	80.9365
F4ID16	Nuclear pore complex protein NUP98B	405	683	462	482	TVSNTTSVFGSSSSLTTNTSQ	21	80.2676
F4ID16	Nuclear pore complex protein NUP98B	405	683	609	626	GAFGFNNFGQTQIANTTD	18	86.2876
F4ID16	Nuclear pore complex protein NUP98B	405	683	407	418	QPSIFSTSPAFS	12	85.6187
F4ID16	Nuclear pore complex protein NUP98B	405	683	630	640	AMGTFSQGNFK	11	86.9565
F4ID16	Nuclear pore complex protein NUP98B	405	683	558	568	ALVQSNTFSTP	11	84.5546
F4ID16	Nuclear pore complex protein NUP98B	405	683	484	490	LGSSIFG	7	87.4821
F4ID16	Nuclear pore complex protein NUP98B	405	683	435	441	SNTNFSP	7	80.2676
F4ID16	Nuclear pore complex protein NUP98B	405	683	667	673	PQISIAQ	7	80.2676
F4IDB2	Protein PHYTOCHROME-DEPENDENT LATE-FLOWERING	827	1325	1067	1077	NLNAISQQLRS	11	94.3144
F4IDB2	Protein PHYTOCHROME-DEPENDENT LATE-FLOWERING	827	1325	873	883	STQNILANARM	11	87.7166
F4IDB2	Protein PHYTOCHROME-DEPENDENT LATE-FLOWERING	827	1325	1083	1093	QQNALFTQIRM	11	82.0006
F4IDB2	Protein PHYTOCHROME-DEPENDENT LATE-FLOWERING	827	1325	951	959	PLSAINSMS	9	87.291
F4IDB2	Protein PHYTOCHROME-DEPENDENT LATE-FLOWERING	827	1325	914	921	QQSALLSS	8	80.2676
F4IDB2	Protein PHYTOCHROME-DEPENDENT LATE-FLOWERING	827	1325	1153	1159	MMNLYMN	7	96.3211
F4IDX2	Proline-rich family protein	10	90	64	72	GYQGYFAGG	9	95.9123
F4IIZ8	Calcium-dependent lipid-binding (CaLB domain) family protein	165	293	168	179	SDYNTSGQDYMA	12	80.2676
F4IR19	Cysteine/Histidine-rich C1 domain family protein	132	235	167	176	QNQNYYPYMN	10	88.495
F4IUY8	SAC3 family protein A	1	251	168	206	YSGTYYNPADYQTAGGYQSTNYNNQTAGSYPSTNYSNQT	39	87.0337
F4IUY8	SAC3 family protein A	1	251	210	227	NQGNYTDYTSNPYQNYTP	18	85.3029
F4IUY8	SAC3 family protein A	1	251	77	93	NVQEIPNTVSFTISSTS	17	89.8288
F4IUY8	SAC3 family protein A	1	251	116	130	NYSNTGYSNYYSGYQ	15	84.3924
F4IUY8	SAC3 family protein A	1	251	98	112	VAQDYSGYTPYQTSS	15	80.602
F4IUY8	SAC3 family protein A	1	251	56	67	ENGNYSNSNYYH	12	86.3991
F4IUY8	SAC3 family protein A	1	251	28	39	QTQKYSYQYSTG	12	83.7793
F4IUY8	SAC3 family protein A	1	251	240	246	TPPVHYQ	7	90.2054
F4IUY8	SAC3 family protein A	1	251	143	149	AYQNTGA	7	85.9532
F4J0W8	TIC-like protein	595	680	614	630	QAVPFYNGSFYSPQMFQ	17	90.36
F4J0W8	TIC-like protein	595	680	597	608	NAYSFQLSSTIR	12	85.786
F4J0W8	TIC-like protein	595	680	661	668	VSVNSLSS	8	80.2676
F4J1R8	Glycine-rich protein	21	154	117	149	GYQGIGNVNSGGYQVNQNSYENSCGYYQGDQVI	33	86.541
F4J1R8	Glycine-rich protein	21	154	90	109	SAQFYGYQADYADGYQGNLA	20	82.9599
F4J7T2	Chromatin modification-related protein EAF1 B	1290	1627	1406	1419	GIPAFSNLSSGFTN	14	86.0487
F4J7T2	Chromatin modification-related protein EAF1 B	1290	1627	1462	1470	QQEAFAIRQ	9	89.4091
F4J7T2	Chromatin modification-related protein EAF1 B	1290	1627	1290	1298	QQFNQTLSG	9	80.2676
F4J7T2	Chromatin modification-related protein EAF1 B	1290	1627	1606	1612	IHQNITV	7	88.6765
F4J7T3	Chromatin modification-related protein EAF1 A	1338	1677	1454	1467	GIPAFSNLSSGFTN	14	86.0487
F4J7T3	Chromatin modification-related protein EAF1 A	1338	1677	1410	1421	GMVEIPNTGNIH	12	83.7793
F4J7T3	Chromatin modification-related protein EAF1 A	1338	1677	1510	1518	QQEAFAIRQ	9	89.4091
F4J7T3	Chromatin modification-related protein EAF1 A	1338	1677	1338	1346	QQFNQTLSG	9	80.2676
F4J7T3	Chromatin modification-related protein EAF1 A	1338	1677	1656	1662	IHQNITV	7	88.6765
F4J8G7	Protein virilizer homolog	1894	2091	1910	1919	TVQSFGYNHA	10	84.4147
F4J8G7	Protein virilizer homolog	1894	2091	2063	2069	QQQEISQ	7	82.752
F4J8G7	Protein virilizer homolog	1894	2091	2054	2060	QVQPYYH	7	80.5542
F4JFN7	RNA-binding (RRM/RBD/RNP motifs) family protein	247	422	323	340	GGLNYNNNNTNSNSNTYM	18	88.6102
F4JFN7	RNA-binding (RRM/RBD/RNP motifs) family protein	247	422	283	294	SPYYIGNTNRFG	12	84.8662
F4JFN7	RNA-binding (RRM/RBD/RNP motifs) family protein	247	422	370	381	AVSNENVKFGYG	12	81.6054
F4JFN7	RNA-binding (RRM/RBD/RNP motifs) family protein	247	422	306	314	GNSSFFSSV	9	83.0175
F4JFN7	RNA-binding (RRM/RBD/RNP motifs) family protein	247	422	357	363	SGVNWGA	7	86.6221
F4JLJ3	KH domain-containing protein	342	685	487	501	YQQTYGQTYEQPKYD	15	90.1895
F4JLJ3	KH domain-containing protein	342	685	671	680	QTQNYGYNTS	10	91.9732
F4JLJ3	KH domain-containing protein	342	685	594	603	QQQTYPSYSS	10	91.6388
F4JLJ3	KH domain-containing protein	342	685	558	567	GDVPYQGATP	10	86.2876
F4JLJ3	KH domain-containing protein	342	685	580	589	QQQQYGYTSS	10	81.8729
F4JLJ3	KH domain-containing protein	342	685	392	400	SQGSYYNSP	9	95.615
F4JLJ3	KH domain-containing protein	342	685	462	469	SQVSYGYG	8	91.9732
F4JLJ3	KH domain-containing protein	342	685	520	527	GQSGYYQM	8	87.5
F4JLJ3	KH domain-containing protein	342	685	428	434	GPYNYYG	7	88.5332
F4JMA6	DNA-directed RNA polymerase subunit beta; putative (DUF630 and DUF632)	168	255	217	229	QRVYIGESSSSYP	13	91.9732
F4JMA6	DNA-directed RNA polymerase subunit beta; putative (DUF630 and DUF632)	168	255	188	198	GGGSYMHMNYM	11	84.2505
F4JMA6	DNA-directed RNA polymerase subunit beta; putative (DUF630 and DUF632)	168	255	232	241	PQNSYFGYSN	10	87.1237
F4JMA6	DNA-directed RNA polymerase subunit beta; putative (DUF630 and DUF632)	168	255	169	177	QPGYINPYP	9	86.9565
F4JQR9	Serine/Threonine-kinase; putative (DUF1296)	669	758	715	729	QQQHYGGHGYVSPYH	15	91.9732
F4JQR9	Serine/Threonine-kinase; putative (DUF1296)	669	758	680	687	GSGYYSYP	8	87.709
F4JT98	Probable transcriptional regulator SLK3	445	656	495	528	TAALTNYQSMLIRQNAMNNQNSNTGNQEGFSSQN	34	85.6876
F4JT98	Probable transcriptional regulator SLK3	445	656	560	568	QQQHILNGT	9	82.3486
F4JT98	Probable transcriptional regulator SLK3	445	656	632	638	STSNISG	7	89.9666
F4JTS8	Protein NO VEIN	1	127	97	113	AANHFLQNHNQNSFSFP	17	87.6451
F4JTS8	Protein NO VEIN	1	127	81	91	QNLNFLHQQIP	11	91.9732
F4JTS8	Protein NO VEIN	1	127	22	31	ANGNININTV	10	95.5184
F4JTS8	Protein NO VEIN	1	127	58	65	FPANFYRP	8	80.5184
F4JZL7	Heavy metal-associated isoprenylated plant protein 33	259	587	507	522	QQQQYLAAVMNQQRSM	16	88.9632
F4JZL7	Heavy metal-associated isoprenylated plant protein 33	259	587	569	582	GDQYSDYFNDENTS	14	83.397
F4JZL7	Heavy metal-associated isoprenylated plant protein 33	259	587	281	287	AQQMLNA	7	81.2709
F4K1Z0	YTH domain-containing protein ECT3	78	194	162	185	GYGSYGYDSWKYMPNWYAVNNTYK	24	87.6394
F4K1Z0	YTH domain-containing protein ECT3	78	194	80	101	QSAAYNAKGSYGKGAYAYGYYP	22	89.0392
F4K1Z0	YTH domain-containing protein ECT3	78	194	136	152	NGQSYGGYMDNIYSNYG	17	89.5928
F4K1Z0	YTH domain-containing protein ECT3	78	194	122	130	LQYQYLTQQ	9	87.291
F4K1Z0	YTH domain-containing protein ECT3	78	194	111	118	YTGSYASG	8	80.9365
F4K518	DCD (Development and Cell Death) domain protein	448	621	480	500	STQSYAGTDSYSQQQYYAAMG	21	90.6514
F4K518	DCD (Development and Cell Death) domain protein	448	621	564	576	SQQTYAAATGYTQ	13	96.6555
F4K518	DCD (Development and Cell Death) domain protein	448	621	464	472	VAGNYSTHS	9	92.9766
F4K518	DCD (Development and Cell Death) domain protein	448	621	608	616	AQQPYAAAT	9	87.291
F4K518	DCD (Development and Cell Death) domain protein	448	621	581	587	AAAGYTQ	7	80.5542
F4K518	DCD (Development and Cell Death) domain protein	448	621	453	459	GAIGYTH	7	80.2676
F4KHG8	Pre-mRNA-processing factor 39-2	788	992	875	902	SHEAYNQMWQQYYYSYYYYQQQQQLMSE	28	89.9546
F4KHG8	Pre-mRNA-processing factor 39-2	788	992	965	987	QQQEWFQQQQQWQQQQYLLYIQQ	23	96.3356
F4KHG8	Pre-mRNA-processing factor 39-2	788	992	914	924	LDQNLVQLLSK	11	85.8924
F4KHG8	Pre-mRNA-processing factor 39-2	788	992	941	950	EQVNTQQQSQ	10	87.291
F4KHG8	Pre-mRNA-processing factor 39-2	788	992	954	962	NQQQIQFQQ	9	84.4667
F4KHG8	Pre-mRNA-processing factor 39-2	788	992	809	817	VVQTSNAYP	9	80.379
F4KHG8	Pre-mRNA-processing factor 39-2	788	992	798	805	QFQNSALQ	8	86.9565
F4KHG8	Pre-mRNA-processing factor 39-2	788	992	847	854	VQTSFAYP	8	85.9532
O04379	Protein argonaute 1	31	114	70	81	QQQQYGGPQEYQ	12	83.7793
O04425	Flowering time control protein FCA	632	711	661	679	VQQQYQGQQLQQPFYSSLY	19	87.1854
O22173	Polyadenylate-binding protein 4	443	574	560	569	GQLATSLANA	10	82.9431
O22173	Polyadenylate-binding protein 4	443	574	443	449	GQQIFYG	7	96.6555
O22197	Probable E3 ubiquitin-protein ligase RHC1A	238	328	314	323	HQQSYMGYSG	10	94.3144
O22763	Basic leucine zipper 10	310	401	346	356	SNQNIGIPTIL	11	83.9769
O22763	Basic leucine zipper 10	310	401	329	337	SSSIIPAYQ	9	80.4905
O22791	Putative RNA-binding protein	225	404	300	308	GNVGYGNAA	9	80.2676
O22873	bZIP transcription factor 18	252	329	265	271	PQQSFFQ	7	93.5977
O22873	bZIP transcription factor 18	252	329	288	294	HQFHLFQ	7	91.2566
O23119	At1g23050	43	106	60	66	PGVNYPT	7	80.602
O23222	MADS-box protein	170	248	230	243	VLVPISNMNYMSSY	14	88.1271
O23222	MADS-box protein	170	248	203	211	RRNAFNYNP	9	94.8346
O23222	MADS-box protein	170	248	193	201	GNVGIDLFD	9	84.9498
O23222	MADS-box protein	170	248	178	184	VSQNYFG	7	94.4577
O48582	Multiple organellar RNA editing factor 4; mitochondrial	325	710	383	398	SPNNYGQGAFVQYNQG	16	91.5134
O48582	Multiple organellar RNA editing factor 4; mitochondrial	325	710	656	669	NPANYNMQNGGNYG	14	87.721
O48582	Multiple organellar RNA editing factor 4; mitochondrial	325	710	609	621	YAVLSYQASYNQA	13	92.6164
O48582	Multiple organellar RNA editing factor 4; mitochondrial	325	710	499	508	GQWAFVNYNQ	10	99.3645
O48582	Multiple organellar RNA editing factor 4; mitochondrial	325	710	645	654	TSANFNQRFP	10	90.6355
O48582	Multiple organellar RNA editing factor 4; mitochondrial	325	710	587	595	SYQGYNNQG	9	86.2876
O48582	Multiple organellar RNA editing factor 4; mitochondrial	325	710	561	568	QYQLSYNQ	8	95.1087
O48582	Multiple organellar RNA editing factor 4; mitochondrial	325	710	629	636	YHGNYNQA	8	91.9732
O48582	Multiple organellar RNA editing factor 4; mitochondrial	325	710	511	518	PQGNFLQG	8	84.6154
O48582	Multiple organellar RNA editing factor 4; mitochondrial	325	710	424	430	SGGNYSP	7	86.9565
O48847	Transcriptional corepressor LEUNIG_HOMOLOG	274	403	275	283	NQSQFQLSP	9	85.6187
O49160	Eukaryotic translation initiation factor 3 subunit C	819	885	830	841	GGGYWQDKANYG	12	80.9365
O49429	Multiple organellar RNA editing factor 1; mitochondrial	207	399	213	225	GPQNFQRNTQYGQ	13	86.2876
O49429	Multiple organellar RNA editing factor 1; mitochondrial	207	399	287	294	YQAGYNQV	8	86.9565
O49429	Multiple organellar RNA editing factor 1; mitochondrial	207	399	313	319	GSGNYSQ	7	87.6254
O64380	Polyadenylate-binding protein 3	436	540	509	520	VQQHIQQQQLMH	12	92.9766
O64380	Polyadenylate-binding protein 3	436	540	481	489	PGNFIVPYP	9	80.9365
O64571	UBP1-associated proteins 1C	532	602	571	579	GLPNYGMFG	9	80.602
O80678	UBP1-associated protein 2B	311	451	339	368	HGHFIAGNNQAVQAFNPAIGQALTALLASQ	30	87.5028
O80678	UBP1-associated protein 2B	311	451	374	387	LNQAFGQALLGTLG	14	82.8715
O80678	UBP1-associated protein 2B	311	451	417	429	AQAGYQGGYQTQQ	13	82.6087
O80678	UBP1-associated protein 2B	311	451	403	409	TQANISP	7	96.3211
O80910	TOM1-like protein 6	449	554	517	525	QQQGYSQLQ	9	85.2843
O80910	TOM1-like protein 6	449	554	493	499	AQQGYSQ	7	87.291
O80910	TOM1-like protein 6	449	554	505	511	QQQGYSQ	7	85.2843
O80928	Dof zinc finger protein DOF2.4	1	67	2	16	VFSSIQAYLDSSNWQ	15	84.9498
O81761	Cupredoxin superfamily protein	86	213	169	175	NHSSILG	7	81.2709
O81821	Heat stress transcription factor A-1b	170	229	171	183	QQQATENQLQNVG	13	80.2676
O82170	Protein HAIKU1	165	381	351	363	NFSFSQIAQQGSL	13	86.442
O82277	Transcription factor TCP10	264	337	312	323	ASSMFASSSQYG	12	80.9365
O82277	Transcription factor TCP10	264	337	267	274	QQQVFLGG	8	87.9181
O82762	F17H15.1/F17H15.1	305	632	436	455	GYGAYNASQQSGYGQAAGYD	20	96.3211
O82762	F17H15.1/F17H15.1	305	632	386	399	AQGEYDYYGQQQSQ	14	85.8815
O82762	F17H15.1/F17H15.1	305	632	414	426	TGYNYYQHASGYG	13	98.019
O82762	F17H15.1/F17H15.1	305	632	370	379	SAGYYDQSSV	10	91.9732
O82762	F17H15.1/F17H15.1	305	632	581	590	GYGSYGGYTQ	10	85.2843
O82762	F17H15.1/F17H15.1	305	632	520	529	PAAAYNSGYG	10	81.5385
O82804	Protein EARLY FLOWERING 3	430	586	436	444	QQSNYMPFA	9	97.9933
O82804	Protein EARLY FLOWERING 3	430	586	496	504	YGGYYGHYM	9	90.524
O82804	Protein EARLY FLOWERING 3	430	586	468	474	HQQWLIP	7	96.6077
O82804	Protein EARLY FLOWERING 3	430	586	479	485	SEGLIYK	7	87.4821
O82804	Protein EARLY FLOWERING 3	430	586	563	569	NLQNTQQ	7	85.6187
P17839	Floral homeotic protein AGAMOUS	193	252	221	232	DSRNYFQVAALQ	12	84.2809
P17839	Floral homeotic protein AGAMOUS	193	252	202	209	GGSNYEQL	8	90.9699
P18616	DNA-directed RNA polymerase II subunit RPB1	1526	1815	1526	1537	QFSPYVGGMAFS	12	82.9431
P29383	Agamous-like MADS-box protein AGL3	191	251	213	235	EAGFFKPLQGNVALQMSSHYNHN	23	82.7105
P30185	Dehydrin Rab18	1	72	20	29	IQQQYDEYGN	10	87.291
P42731	Polyadenylate-binding protein 2	426	537	434	441	GQQMFYGQ	8	91.6806
P46639	Homeobox protein knotted-1-like 1	23	127	103	122	RINHYSMLMRAIHNTQEANN	20	88.6288
P46639	Homeobox protein knotted-1-like 1	23	127	49	57	GYNNTNNNN	9	87.9599
P47927	Floral homeotic protein APETALA 2	325	432	387	400	NQVLTNAAASSGFS	14	96.3211
P47927	Floral homeotic protein APETALA 2	325	432	415	425	HQNWLQTNGFQ	11	87.291
P47927	Floral homeotic protein APETALA 2	325	432	404	413	HNQIFNSTST	10	89.3645
P48000	Homeobox protein knotted-1-like 3	1	108	58	74	NNNNFLNLHTATANTTT	17	80.9561
P48000	Homeobox protein knotted-1-like 3	1	108	90	103	ANQWLSRSSSFLQR	14	86.9326
P48000	Homeobox protein knotted-1-like 3	1	108	10	18	QDLSFNHFT	9	90.4125
P48001	Homeobox protein knotted-1-like 4	1	91	43	61	SDNNFLNLHTAASAAATSS	19	82.1158
P48001	Homeobox protein knotted-1-like 4	1	91	69	81	ANQWLSRSSSFLQ	13	86.9308
P48001	Homeobox protein knotted-1-like 4	1	91	4	12	HNNHFNHFT	9	90.4125
P48001	Homeobox protein knotted-1-like 4	1	91	27	35	QQQHFQESA	9	84.1695
P92982	Polygalacturonase 1 beta-like protein 1	232	303	252	271	EFSSYGVSSNVIGSDFSNYG	20	89.2642
P92982	Polygalacturonase 1 beta-like protein 1	232	303	236	243	GQSFTSYG	8	85.9532
P92982	Polygalacturonase 1 beta-like protein 1	232	303	291	298	PQNNFKSY	8	80.5184
P92990	Polygalacturonase 1 beta-like protein 3	197	302	250	273	NEFTSYGVSSNVIGSGFSNYGESG	24	88.2525
P92990	Polygalacturonase 1 beta-like protein 3	197	302	234	242	NGQSFTSYG	9	85.4329
P92990	Polygalacturonase 1 beta-like protein 3	197	302	290	297	PQNNFNNY	8	95.7358
P92990	Polygalacturonase 1 beta-like protein 3	197	302	208	214	RFTAYSD	7	86.9565
P93022	Auxin response factor 7	421	811	734	758	QAQQIFQQSLLEQPHIQFQLLQRLQ	25	86.9431
P93022	Auxin response factor 7	421	811	611	631	QNQLYNGQQAAQQHQSQQAST	21	97.3244
P93022	Auxin response factor 7	421	811	528	545	QQQLLQQQQQLQSQQHSN	18	86.9565
P93022	Auxin response factor 7	421	811	682	690	QSSVIETSK	9	80.2676
P93022	Auxin response factor 7	421	811	761	768	QQQQFLSP	8	83.4448
P93022	Auxin response factor 7	421	811	554	560	QQQLLQQ	7	86.9565
P93022	Auxin response factor 7	421	811	462	468	KLLSFQT	7	86.6221
P93022	Auxin response factor 7	421	811	644	650	ASSVITP	7	85.9532
P93022	Auxin response factor 7	421	811	721	727	NQQTLLQ	7	84.6154
P93022	Auxin response factor 7	421	811	655	661	LNQSFQQ	7	81.2709
P93024	Auxin response factor 5	459	527	470	483	MQQNIVMGNGGLLG	14	98.3278
P93733	Phospholipase D beta 1	1	128	38	46	TNQYSAPYY	9	80.2676
P93733	Phospholipase D beta 1	1	128	111	117	PQGNFGA	7	86.9565
Q04088	Probable transcription factor PosF21	305	398	312	340	NQQQFYSNNQSMQTILAAKQFQQLQIHSQ	29	90.2895
Q04088	Probable transcription factor PosF21	305	398	359	367	QQQQYQFQQ	9	85.5072
Q05196	Polyadenylate-binding protein 5	471	579	527	545	MQQQFQQQQMLQQNASRFM	19	85.1259
Q08AA3	At4g28690	236	410	351	363	NAQRIVTGSISTV	13	87.291
Q08AA3	At4g28690	236	410	287	293	SVQNISQ	7	86.6699
Q08AA3	At4g28690	236	410	295	301	LQPTYYA	7	81.2709
Q0WLY0	KH domain-containing protein	389	763	704	719	SNGNYGYIGSQYPSYG	16	91.7015
Q0WLY0	KH domain-containing protein	389	763	505	518	AQQTYGQMYDQPHY	14	86.9565
Q0WLY0	KH domain-containing protein	389	763	620	630	QQQQYGYASSA	11	86.4092
Q0WLY0	KH domain-containing protein	389	763	632	641	TQQTYPSYSS	10	91.6388
Q0WLY0	KH domain-containing protein	389	763	731	739	GQTAYSQTA	9	90.9699
Q0WLY0	KH domain-containing protein	389	763	523	531	MHQSYGGYG	9	80.2676
Q0WLY0	KH domain-containing protein	389	763	592	598	AAASYGS	7	86.9565
Q0WLY0	KH domain-containing protein	389	763	496	502	HGASYSQ	7	80.5542
Q0WPK4	Protein PAT1 homolog	216	346	329	338	QPQLFNSHLS	10	88.2943
Q0WQM3	Chaperone DnaJ-domain superfamily protein	149	244	190	202	QTVSFQNQQLPFQ	13	87.291
Q0WQM3	Chaperone DnaJ-domain superfamily protein	149	244	155	165	GQLGFQLFNQT	11	93.7367
Q0WQM3	Chaperone DnaJ-domain superfamily protein	149	244	226	232	DQQLLQE	7	82.2742
Q0WR25	Evolutionarily conserved C-terminal region 5	253	317	299	312	QGSNYGSRLISNVG	14	84.5198
Q0WR25	Evolutionarily conserved C-terminal region 5	253	317	259	269	SYGSYGQNIPM	11	84.5242
Q0WR25	Evolutionarily conserved C-terminal region 5	253	317	283	292	GSNSYNRGYM	10	87.291
Q0WR25	Evolutionarily conserved C-terminal region 5	253	317	274	281	QRSFYGFG	8	82.9431
Q0WUY5	Flocculation protein (DUF1296)	625	727	631	643	NYVPYGYFSPFYL	13	83.329
Q0WUY5	Flocculation protein (DUF1296)	625	727	649	660	HQYLSNGAYAQQ	12	86.0647
Q0WV37	Heavy metal-associated isoprenylated plant protein 34	404	548	498	504	NQQQYMQ	7	81.9398
Q0WVM7	Probable transcriptional regulator SLK1	473	719	674	687	QQQAFSGQSGSNSN	14	95.3177
Q0WVM7	Probable transcriptional regulator SLK1	473	719	558	569	AAALTNYQSMLM	12	91.1929
Q0WVM7	Probable transcriptional regulator SLK1	473	719	535	546	ANNNSNNHNQIV	12	80.2676
Q0WVM7	Probable transcriptional regulator SLK1	473	719	695	701	STSNISG	7	89.9666
Q0WVM7	Probable transcriptional regulator SLK1	473	719	487	493	QMVLTSG	7	86.6221
Q0WVM7	Probable transcriptional regulator SLK1	473	719	521	527	GQMVISS	7	85.6187
Q0WW84	Polyadenylate-binding protein RBP47B	1	95	36	47	QQQQWMAAMQYP	12	85.8417
Q0WW84	Polyadenylate-binding protein RBP47B	1	95	66	76	QYVPYNQGPYQ	11	90.6355
Q1PES4	RNA recognition motif-containing protein	93	155	133	149	WGQYIYMYNNNPCYYYP	17	89.7895
Q1PES4	RNA recognition motif-containing protein	93	155	100	110	LNGSFNYVIPP	11	94.7704
Q38796	Homeobox protein LUMINIDEPENDENS	828	933	877	908	SQNSYYSHQENEIASASQVTSYQGNSQYMSSN	32	87.2283
Q38796	Homeobox protein LUMINIDEPENDENS	828	933	846	857	QQQPISTTSYAV	12	80.2676
Q38796	Homeobox protein LUMINIDEPENDENS	828	933	910	916	GYESWSP	7	80.602
Q38897	Homeobox protein BEL1 homolog	1	87	18	32	QHQMINQIQGFDETN	15	82.6087
Q38897	Homeobox protein BEL1 homolog	1	87	42	51	NHQIFGSNSN	10	91.6388
Q38897	Homeobox protein BEL1 homolog	1	87	3	9	RDQFYGH	7	91.6388
Q45GG6	PLAC8 family protein	183	264	214	220	YPQHYYP	7	83.2776
Q4V3C1	Mediator of RNA polymerase II transcription subunit 8	238	524	405	421	HLNQFSGGANSALFTSA	17	83.8875
Q4V3C1	Mediator of RNA polymerase II transcription subunit 8	238	524	240	248	QSNNINNQG	9	91.9732
Q4V3C1	Mediator of RNA polymerase II transcription subunit 8	238	524	354	362	AQQKFQTSH	9	91.9732
Q4V3C1	Mediator of RNA polymerase II transcription subunit 8	238	524	465	473	GDQMFNTSG	9	86.7707
Q4V3C1	Mediator of RNA polymerase II transcription subunit 8	238	524	320	327	QQQLLAQQ	8	87.6254
Q4V3C1	Mediator of RNA polymerase II transcription subunit 8	238	524	299	305	QQQQFQQ	7	86.6221
Q501B0	At2g46780	145	271	147	191	QQQHTAQFPFPYSTYGFSGYSQEGMYPMNYYNHHLYGGQQFSPYM	45	83.9093
Q501B0	At2g46780	145	271	202	213	FHGFYPYYPQYN	12	80.825
Q501B0	At2g46780	145	271	231	239	QGFSFQYTA	9	87.6254
Q501B0	At2g46780	145	271	259	266	SQQQFSSQ	8	84.1137
Q52QU2	AP2-like ethylene-responsive transcription factor AIL6	473	581	488	498	NHSSINFALCP	11	87.443
Q52QU2	AP2-like ethylene-responsive transcription factor AIL6	473	581	534	543	QQQNFFQHFP	10	91.0702
Q52QU2	AP2-like ethylene-responsive transcription factor AIL6	473	581	504	510	SQQIIPC	7	92.6421
Q52QU2	AP2-like ethylene-responsive transcription factor AIL6	473	581	516	522	AAALYHH	7	91.9732
Q52QU2	AP2-like ethylene-responsive transcription factor AIL6	473	581	570	576	PAEFFLW	7	89.2977
Q56XU4	Zinc finger CCCH domain-containing protein 6	265	350	301	311	RDASYYKNLIQ	11	88.0511
Q56XU4	Zinc finger CCCH domain-containing protein 6	265	350	326	333	LGYRYNLQ	8	82.6087
Q56XU4	Zinc finger CCCH domain-containing protein 6	265	350	267	273	NGQFYAQ	7	84.1854
Q58G44	Uncharacterized protein	72	271	240	251	WSGNYQQNGGYQ	12	86.9565
Q58G44	Uncharacterized protein	72	271	210	216	MGQNYRG	7	87.291
Q5BPJ1	GATA zinc finger protein	1	215	91	116	MPNHINQLLPNLLGNLQFAVANSNLM	26	80.602
Q5BPJ1	GATA zinc finger protein	1	215	23	34	QQQQINGFSNHQ	12	91.6388
Q5BPJ1	GATA zinc finger protein	1	215	75	83	HPQFFNNMP	9	84.764
Q5BPJ1	GATA zinc finger protein	1	215	138	145	QLNSFNSL	8	83.1104
Q5BPJ1	GATA zinc finger protein	1	215	119	125	SLPNFFQ	7	82.0354
Q5BPU6	Repressor ROX1-like protein	87	336	130	178	QQQLINSHETWLQDKLSNMLNTIQQESSVFTRNQTEIGQQVRQANNGFA	49	91.1815
Q5BPU6	Repressor ROX1-like protein	87	336	219	227	RPQNYMPYQ	9	85.9532
Q5BPU6	Repressor ROX1-like protein	87	336	320	328	RLPNINNRQ	9	80.602
Q5XET5	Protein HESO1	360	503	475	491	NGVNSARPAYTNGVNSA	17	82.9431
Q5XET5	Protein HESO1	360	503	385	394	MQQNWSQSYN	10	87.893
Q5XET5	Protein HESO1	360	503	409	416	PQQNWTQN	8	86.9983
Q5XV31	FRIGIDA-like protein 5	872	948	931	939	GPQFYHLYQ	9	88.1085
Q5YGP7	AP2-like ethylene-responsive transcription factor PLT2	441	510	451	475	DSFSYIQTQLHLHQQQTNNYLQSSS	25	95.1037
Q5YGP7	AP2-like ethylene-responsive transcription factor PLT2	441	510	477	488	TSQLYNAYLQSN	12	96.3211
Q5YGP8	AP2-like ethylene-responsive transcription factor PLT1	426	510	446	483	HHSYIQTQLHLHQQTNNYLQQQSSQNSQQLYNAYLHSN	38	91.3308
Q5YGP8	AP2-like ethylene-responsive transcription factor PLT1	426	510	489	501	GLVSTSIVDNNNN	13	80.602
Q5YGP8	AP2-like ethylene-responsive transcription factor PLT1	426	510	429	437	DISHYNNNN	9	92.6421
Q66GK1	At3g26990	397	466	448	458	TPFNYTIATST	11	90.3314
Q66GK1	At3g26990	397	466	399	405	HDQSYLS	7	83.7554
Q66GR4	At4g35070	1	72	5	61	AQLNYNAPNANQIGFGGSEFSLINNNGVIGIGNDQSYLVNNLQLQKDFNQHALFHHQ	57	88.0185
Q67YS0	RNA-binding (RRM/RBD/RNP motifs) family protein	133	226	139	163	GFSSYSMDYNYPTQSYYNVYGGATA	25	92.7224
Q67YS0	RNA-binding (RRM/RBD/RNP motifs) family protein	133	226	181	193	AAGFYPYLQFAEG	13	84.0494
Q67YS0	RNA-binding (RRM/RBD/RNP motifs) family protein	133	226	208	214	HMFHYSA	7	92.9766
Q67ZB3	FRIGIDA-like protein 3	482	558	537	548	AHGNFYANCYQY	12	87.8484
Q67ZB3	FRIGIDA-like protein 3	482	558	482	490	NNNNINNNK	9	95.6522
Q67ZB3	FRIGIDA-like protein 3	482	558	528	535	QTYTFNPA	8	91.9732
Q67ZB3	FRIGIDA-like protein 3	482	558	502	508	PQYVYDN	7	82.4654
Q6AWW6	At2g47310	17	78	55	65	RDQRFNQPHYS	11	80.2676
Q6EVK6	ATP-dependent helicase BRM	1	262	125	142	GQQNFNPMQQAYIQFAMQ	18	93.4783
Q6EVK6	ATP-dependent helicase BRM	1	262	69	77	NENMFAYQP	9	94.686
Q6EVK6	ATP-dependent helicase BRM	1	262	101	109	QSRNFFESP	9	80.602
Q6EVK6	ATP-dependent helicase BRM	1	262	240	248	AQQLVNNMG	9	80.3419
Q6EVK6	ATP-dependent helicase BRM	1	262	250	257	NQLAFAQQ	8	92.9766
Q6EVK6	ATP-dependent helicase BRM	1	262	85	92	GGGNFASS	8	87.291
Q6IDB0	Protein SPEAR3	60	123	72	87	HPSTYQEDVRIQGGYP	16	82.3579
Q6IDB0	Protein SPEAR3	60	123	61	69	NCNSFNTYP	9	87.997
Q6NLV4	Flowering time control protein FY	500	647	503	509	QQQGYQQ	7	83.612
Q6NM27	At2g37820	192	256	219	243	QQQPYFNYHPYNYNNFNYMNGYNMN	25	86.903
Q6NMH5	At3g16760	156	302	272	290	KSNTFSSGGSFNASNVDFG	19	81.5701
Q6NMH5	At3g16760	156	302	240	253	TFGNFQGVSNLNSG	14	89.3454
Q6NQ63	At1g01440	112	189	163	175	IPQNFYQGPSHYP	13	88.5001
Q6NQ63	At1g01440	112	189	124	132	PPSYYNPYP	9	80.602
Q700D2	Zinc finger protein JACKDAW	380	469	422	433	QLNNFNTNVLRE	12	89.5206
Q7X9H2	AGAMOUS-like-34	245	345	261	289	MFNQIQREFYNINLNQKSNQYMNQQQPFM	29	83.3122
Q7X9H2	AGAMOUS-like-34	245	345	309	319	MDGNYYNYNQL	11	97.4156
Q7X9H2	AGAMOUS-like-34	245	345	333	340	TTGVYDPY	8	83.9465
Q7X9H2	AGAMOUS-like-34	245	345	250	256	NQVQYQA	7	93.9799
Q7XYY2	Mediator of RNA polymerase II transcription subunit 25	676	836	807	814	GGQAFAQA	8	90.6355
Q7XYY2	Mediator of RNA polymerase II transcription subunit 25	676	836	695	701	QQQQIQQ	7	86.9565
Q7Y218	Glycine-rich protein	29	290	75	81	GAEGYAS	7	80.2676
Q84J88	Heavy metal-associated isoprenylated plant protein 36	235	313	278	290	YTVSYNTVHGPIN	13	95.3177
Q84J88	Heavy metal-associated isoprenylated plant protein 36	235	313	295	302	ETASYYTA	8	83.9047
Q84LH8	Transcription factor PIF5	335	428	380	393	AQNQILSEQLARYM	14	83.1581
Q84ME1	Probable E3 ubiquitin-protein ligase LUL3	12	109	79	91	YGQNYHQNQYYPQ	13	88.8088
Q84ME1	Probable E3 ubiquitin-protein ligase LUL3	12	109	39	48	NGYSYSHNYP	10	86.6221
Q84TD8	Protein FLX-like 2	230	359	263	278	GNGYYEDAFGPQGYIP	16	89.9666
Q84TD8	Protein FLX-like 2	230	359	295	309	AQYPYQGVTQPGYFP	15	85.2843
Q84TD8	Protein FLX-like 2	230	359	247	257	YGNNINAEIDA	11	85.3755
Q84TD8	Protein FLX-like 2	230	359	230	240	QAQLMNNANSD	11	80.2676
Q84TI6	Cyclin-dependent kinase E-1	374	448	416	429	GMMAYNFPAQAGLN	14	88.151
Q84VG8	At5g55507	1	64	37	48	QYMNYQQFPYTE	12	89.2419
Q8GUK8	At5g10060	370	469	372	380	SFPSYNNSQ	9	80.2676
Q8GXT3	Transcription factor bHLH123	177	236	179	189	SNAMYAATTTT	11	80.2676
Q8GXT3	Transcription factor bHLH123	177	236	222	231	GYSQFGSSTG	10	82.5084
Q8GYF7	Nuclear pore complex protein NUP54	1	109	89	97	FQSPFNNTA	9	80.602
Q8GYF7	Nuclear pore complex protein NUP54	1	109	50	57	GSSLFSSP	8	90.6355
Q8GZ67	At1g68160	1	64	21	31	HAINFQSNTSS	11	87.8687
Q8GZM7	Transcription factor PIF1	334	461	353	359	GMQQYMP	7	86.9565
Q8H0X4	Protein kinase superfamily protein	319	408	355	378	NGVNSYVTAKTNAPFSNGVNNYVA	24	93.3807
Q8H0X4	Protein kinase superfamily protein	319	408	339	345	NGVNSYV	7	90.7788
Q8H1F5	Protein indeterminate-domain 7	228	299	247	265	TQQNIGFSSSSQNIISNSN	19	91.1107
Q8H1F5	Protein indeterminate-domain 7	228	299	275	290	SQHHYQNIPPWLISSN	16	85.7651
Q8H1F5	Protein indeterminate-domain 7	228	299	233	240	MIQASNSP	8	84.6154
Q8L4B2	Nuclear transcription factor Y subunit C-9	1	60	10	20	GAMNYGTNPYQ	11	89.9666
Q8L4B2	Nuclear transcription factor Y subunit C-9	1	60	39	48	GQLAFHQIHQ	10	88.2943
Q8L611	Protein transport protein SEC31 homolog B	789	936	820	834	YDNQYQQPYTDSYYV	15	89.5875
Q8L7T4	AT3g13990/MDC16_11	593	711	675	686	NGVKYGIHQQYK	12	88.2943
Q8L7T4	AT3g13990/MDC16_11	593	711	606	616	QQQASMQQMYP	11	83.8249
Q8L7T4	AT3g13990/MDC16_11	593	711	695	703	GFGTYNNPN	9	97.3244
Q8L7T4	AT3g13990/MDC16_11	593	711	658	666	NGNSYVLMP	9	87.291
Q8L7T4	AT3g13990/MDC16_11	593	711	619	627	HVSHFPNLM	9	80.2676
Q8L860	TOM1-like protein 9	374	618	422	437	GYSQFEQPSYGQGVSS	16	80.602
Q8L860	TOM1-like protein 9	374	618	570	583	MMAQYYAQQQQLQQ	14	97.0377
Q8L860	TOM1-like protein 9	374	618	530	538	AVANISPYP	9	96.3211
Q8L860	TOM1-like protein 9	374	618	586	594	QQQAYGNQM	9	94.9833
Q8L860	TOM1-like protein 9	374	618	489	496	TQTAFTHA	8	86.9565
Q8L860	TOM1-like protein 9	374	618	542	548	QNGVYMP	7	84.2809
Q8L860	TOM1-like protein 9	374	618	388	394	PAQNIPL	7	80.2676
Q8L860	TOM1-like protein 9	374	618	597	603	YGYGYNQ	7	80.2676
Q8L8A5	GRF1-interacting factor 1	71	160	94	106	GGSHYLQQQQATQ	13	84.2038
Q8L8A5	GRF1-interacting factor 1	71	160	120	127	SSMLYAQQ	8	86.6221
Q8L8A6	Growth-regulating factor 5	125	232	170	180	MDAYSNSNRFG	11	86.5005
Q8L8A6	Growth-regulating factor 5	125	232	137	145	SLSFTNNNN	9	82.9431
Q8L8A6	Growth-regulating factor 5	125	232	188	195	TRGYFNSH	8	82.1906
Q8L8A6	Growth-regulating factor 5	125	232	221	227	LHQNTNS	7	80.602
Q8L9V6	Dof zinc finger protein DOF1.1	135	235	165	190	HQFPFSPTLYNLTQLGGIGLNLAATN	26	83.7535
Q8LA32	Probable E3 ubiquitin-protein ligase LUL4	1	88	45	55	YDYNYSNYHLS	11	91.2739
Q8LA32	Probable E3 ubiquitin-protein ligase LUL4	1	88	1	9	MGISFSNNN	9	86.2133
Q8LBH2	Putative clathrin assembly protein At2g01600	487	571	503	512	PFGAYQQTYQ	10	91.3712
Q8LF90	At1g78260	106	225	154	181	HQALYNTQLQQAQYYQQQQQLYGGGATS	28	90.9938
Q8LF90	At1g78260	106	225	192	202	SPYYYGYSLQA	11	81.6054
Q8LF90	At1g78260	106	225	141	147	SYGYTYN	7	91.161
Q8LG11	Proline-rich cell wall protein-like	1	69	47	53	GPQFFSP	7	86.9565
Q8LK56	Transcriptional activator DEMETER	481	562	499	516	NQQAWLQMKNQLIGFPFG	18	86.0832
Q8LK56	Transcriptional activator DEMETER	481	562	538	544	PMYLIGT	7	80.602
Q8LK56	Transcriptional activator DEMETER	481	562	489	495	ATQNTQF	7	80.2676
Q8LPH6	Transcription factor MYB86	207	266	241	261	QSNSIYSAFFGNQYTEASQTM	21	84.042
Q8LPH6	Transcription factor MYB86	207	266	230	238	EQLNYCNTV	9	90.301
Q8LPQ9	Flowering time control protein FPA	703	901	806	831	QQANFHGVTTNQAQNLNPSQFQAAMQ	26	85.6316
Q8LPQ9	Flowering time control protein FPA	703	901	870	886	YQSTLQFAANLLLQIQQ	17	82.9825
Q8LPQ9	Flowering time control protein FPA	703	901	764	777	PHNNYSMYTQGSSN	14	87.9599
Q8LPQ9	Flowering time control protein FPA	703	901	706	716	SFQQYGNQYTP	11	86.6221
Q8LPQ9	Flowering time control protein FPA	703	901	784	790	MVQQYQP	7	85.9532
Q8RWA2	Mediator of RNA polymerase II transcription subunit 9	1	149	77	101	QYQQFQQQQHFIQQQQFQQQQRLLQ	25	87.1839
Q8RWA2	Mediator of RNA polymerase II transcription subunit 9	1	149	30	42	DQQLFLQQQQLQQ	13	85.5415
Q8RWA2	Mediator of RNA polymerase II transcription subunit 9	1	149	7	15	GGGNWSMIP	9	80.5648
Q8RWH3	Dual specificity protein kinase YAK1 homolog	518	755	529	556	HANSYGSIGSYGSYNDGTIQDNSYGSYG	28	84.8065
Q8RWH3	Dual specificity protein kinase YAK1 homolog	518	755	693	710	GMDNFYQNEGYSGQFSGS	18	94.9275
Q8RWH3	Dual specificity protein kinase YAK1 homolog	518	755	558	567	TGNMFAYYSP	10	94.6823
Q8RWH3	Dual specificity protein kinase YAK1 homolog	518	755	660	668	KMAAFSQIN	9	89.9666
Q8RWH3	Dual specificity protein kinase YAK1 homolog	518	755	570	577	HPGLYMQN	8	84.9498
Q8RWH9	Nuclear pore complex protein NUP58	1	92	63	75	QQQTSLFQPQQFQ	13	89.0404
Q8RWH9	Nuclear pore complex protein NUP58	1	92	28	36	QTNSIFSQS	9	91.3415
Q8RWH9	Nuclear pore complex protein NUP58	1	92	40	48	QTNSIFSQS	9	91.3415
Q8RWH9	Nuclear pore complex protein NUP58	1	92	52	59	QTNSIFSQ	8	91.2625
Q8RWH9	Nuclear pore complex protein NUP58	1	92	18	25	TQQTSLFQ	8	88.0435
Q8RWR2	La-related protein 1B	132	250	239	245	NQSGFSH	7	80.2676
Q8RWX7	Protein indeterminate-domain 6; chloroplastic	280	360	299	337	NQGLLAQNNQSLMNHHGLISLGDNNNNNHNFFNLAYFQD	39	88.0971
Q8RWX7	Protein indeterminate-domain 6; chloroplastic	280	360	346	353	VPSLFTNG	8	84.2809
Q8RXK6	DEAD-box ATP-dependent RNA helicase 8	1	71	40	55	QRGNYAQNHQQQFQQA	16	85.4515
Q8RXK6	DEAD-box ATP-dependent RNA helicase 8	1	71	14	21	GRGAFNPN	8	80.602
Q8RY18	TNF receptor-associated factor homolog 1a	947	1007	976	984	FHQSYGEYM	9	85.6187
Q8RY18	TNF receptor-associated factor homolog 1a	947	1007	951	958	NNQYSYHG	8	86.1622
Q8RY18	TNF receptor-associated factor homolog 1a	947	1007	960	966	ADLGISS	7	80.9365
Q8RY25	Nuclear pore complex protein NUP98A	403	699	625	642	NGFGFNNFGQNQAANTTG	18	94.3701
Q8RY25	Nuclear pore complex protein NUP98A	403	699	487	501	TTSVFGSSSAFGTTT	15	80.2676
Q8RY25	Nuclear pore complex protein NUP98A	403	699	646	656	GLGIFGQGNFG	11	91.9732
Q8RY25	Nuclear pore complex protein NUP98A	403	699	516	524	SSSSIFGSA	9	85.6187
Q8RY25	Nuclear pore complex protein NUP98A	403	699	558	566	TGSAFGQFG	9	80.7135
Q8RY25	Nuclear pore complex protein NUP98A	403	699	574	580	GQNSIFN	7	94.0755
Q8RY25	Nuclear pore complex protein NUP98A	403	699	540	546	TLFNSTP	7	86.9565
Q8RY25	Nuclear pore complex protein NUP98A	403	699	683	689	PQISINQ	7	83.9465
Q8RY25	Nuclear pore complex protein NUP98A	403	699	409	415	AGFGISP	7	81.6054
Q8RYC8	Auxin response factor 19	420	729	526	545	QQQGIYNNGTIAVANQVSCQ	20	89.398
Q8RYC8	Auxin response factor 19	420	729	439	452	ALSSFNLPNNFASN	14	87.1476
Q8RYC8	Auxin response factor 19	420	729	647	655	QLQLLQKLQ	9	84.6154
Q8RYC8	Auxin response factor 19	420	729	571	578	THQNINSM	8	94.9833
Q8RYC8	Auxin response factor 19	420	729	685	692	LQQLLSSQ	8	85.5351
Q8RYC8	Auxin response factor 19	420	729	468	475	ANSQFNKP	8	82.6087
Q8RYC8	Auxin response factor 19	420	729	456	462	KLLNFQS	7	93.6455
Q8RYC8	Auxin response factor 19	420	729	620	626	LQQNLSQ	7	81.8442
Q8VWV6	Probable WRKY transcription factor 61	321	390	351	366	TNLNFSNNTNTLMNWG	16	84.3645
Q8VWV6	Probable WRKY transcription factor 61	321	390	378	385	AYGNINTH	8	97.9933
Q8VY15	RNA-binding motif protein 25	27	125	87	95	PVANFQNPS	9	80.602
Q8VYT2	Putative clathrin assembly protein At4g25940	505	601	544	551	HQSPYNYT	8	85.2007
Q8VZR8	Formin-like protein (DUF1421)	220	433	345	353	SMQAYGYGA	9	87.291
Q8VZR8	Formin-like protein (DUF1421)	220	433	409	415	QQAHYLQ	7	91.9732
Q8VZR8	Formin-like protein (DUF1421)	220	433	388	394	ANAMYEG	7	80.602
Q8VZT4	RNA polymerase II degradation factor-like protein (DUF1296)	459	831	614	649	MPQNYPYMPSAFQQTFAGNSAYHQQLAALLPQYKTN	36	83.2962
Q8VZT4	RNA polymerase II degradation factor-like protein (DUF1296)	459	831	696	713	DDVLSSQYKENHLLALQQ	18	84.6154
Q8VZT4	RNA polymerase II degradation factor-like protein (DUF1296)	459	831	743	759	PTNTYYNLQAQQQLQLQ	17	83.7694
Q8VZT4	RNA polymerase II degradation factor-like protein (DUF1296)	459	831	479	494	MNSAYDASHTNSQNQM	16	87.291
Q8VZT4	RNA polymerase II degradation factor-like protein (DUF1296)	459	831	497	511	LDSLSNVMQGYSHSV	15	85.2843
Q8VZT4	RNA polymerase II degradation factor-like protein (DUF1296)	459	831	721	733	QQQNENSAMWHQG	13	86.9565
Q8VZT4	RNA polymerase II degradation factor-like protein (DUF1296)	459	831	787	798	GYPNYYQSQTEM	12	87.932
Q8VZT4	RNA polymerase II degradation factor-like protein (DUF1296)	459	831	662	673	PASAYGFGNSTN	12	80.2676
Q8VZT4	RNA polymerase II degradation factor-like protein (DUF1296)	459	831	526	534	LDFQYSPFS	9	91.9732
Q8VZT4	RNA polymerase II degradation factor-like protein (DUF1296)	459	831	605	612	YANMIGYP	8	84.9498
Q8VZT4	RNA polymerase II degradation factor-like protein (DUF1296)	459	831	551	557	GGQSISM	7	87.0043
Q8VZT4	RNA polymerase II degradation factor-like protein (DUF1296)	459	831	467	473	QGYAYEN	7	86.431
Q8W031	Zinc finger protein WIP5	1	60	5	50	ACSNLFNNGCDHNSFNYSTSLSYIYNSHGSYYYSNTTNPNYINHTH	46	88.9341
Q8W034	Heterogeneous nuclear ribonucleoprotein 1	191	411	206	218	GYQGYGGNESSYD	13	83.5349
Q8W034	Heterogeneous nuclear ribonucleoprotein 1	191	411	256	265	GYGAYGGYTG	10	90.301
Q8W034	Heterogeneous nuclear ribonucleoprotein 1	191	411	277	284	GYGATNIP	8	80.7692
Q8W034	Heterogeneous nuclear ribonucleoprotein 1	191	411	356	362	NQAAYGV	7	92.6421
Q8W234	Transcriptional corepressor SEUSS	577	877	637	664	NGVNYAFNAASASTSTSSIAGLIHQNSM	28	88.151
Q8W234	Transcriptional corepressor SEUSS	577	877	791	814	ANVNSSGVLLMNGQVNNNNNTNIG	24	82.6784
Q8W234	Transcriptional corepressor SEUSS	577	877	754	773	SVQKILNEILMNNQAHNNSS	20	81.1538
Q8W234	Transcriptional corepressor SEUSS	577	877	828	843	AANGINNINGNNSLMN	16	96.0075
Q8W234	Transcriptional corepressor SEUSS	577	877	866	872	AVNGFNN	7	91.4477
Q8W234	Transcriptional corepressor SEUSS	577	877	626	632	RQVALMQ	7	85.9532
Q8W4K6	At4g13350	455	602	564	590	GDINTSYDTQQTYQNFGSSFAAAVPLN	27	84.8755
Q8W4K6	At4g13350	455	602	460	476	HAMHYGMQQYNNPVPYQ	17	80.7791
Q8W4K6	At4g13350	455	602	525	533	VHNQFNIPS	9	94.0543
Q8W4P1	Cyclin-dependent kinase C-2	368	513	412	418	AGGHYYG	7	86.3354
Q8W569	AT4g26650/T15N24_100	214	318	269	296	QELNLNSNFDGNTLGYSRIPGNQYFNSA	28	88.0554
Q8W569	AT4g26650/T15N24_100	214	318	227	236	SANSYFNSFP	10	88.0602
Q8W569	AT4g26650/T15N24_100	214	318	256	264	GRNAFSSFG	9	86.4363
Q8W569	AT4g26650/T15N24_100	214	318	215	221	YGNNYGV	7	90.6355
Q93V84	Protein FLX-like 1	253	331	294	300	GVVGYYP	7	88.3421
Q93V84	Protein FLX-like 1	253	331	282	288	YQPNYTM	7	86.9565
Q93W34	Polyadenylate-binding protein RBP45C	1	75	22	35	DQQAYLQQQQSWMM	14	84.9976
Q93W34	Polyadenylate-binding protein RBP45C	1	75	61	67	QQQQYGG	7	86.9565
Q93WK5	Two-component response regulator-like APRR7	597	659	597	609	GNNNTVNYSVNGS	13	85.1042
Q93WV0	Probable WRKY transcription factor 20	474	557	508	523	MSSYYASLNSGMNQYG	16	92.9766
Q93WV0	Probable WRKY transcription factor 20	474	557	496	506	NGVNFRFVHAS	11	87.4126
Q93WV0	Probable WRKY transcription factor 20	474	557	486	493	NQQLVNQT	8	80.2676
Q93XY1	At5g53620	422	491	440	463	LVQSFGQGYGDIQTSQVAQYGTTT	24	85.9532
Q93YP4	Clathrin interactor EPSIN 3	907	1024	998	1005	MTGAYNPM	8	88.2943
Q93YP4	Clathrin interactor EPSIN 3	907	1024	950	956	MNQNYPM	7	87.291
Q93YP4	Clathrin interactor EPSIN 3	907	1024	958	964	MNQNYPM	7	87.291
Q93YR5	SWIB complex BAF60b domain-containing protein	60	178	64	71	ASVASASS	8	80.2676
Q93ZH3	AT4g11790/T5C23_220	134	281	140	196	FSNNIPFASNNQPGIFSNNQSSDFSSSQSGFFSSQSGAFSSSPSGLISNSQTGSFSS	57	80.7428
Q93ZH3	AT4g11790/T5C23_220	134	281	214	244	QAGAISNSQPGTFSSSHSGITSNSQTGSFSS	31	84.432
Q93ZH3	AT4g11790/T5C23_220	134	281	262	276	QAGAISSNQPSFQFS	15	86.243
Q93ZR3	Pre-mRNA-processing factor 39-1	645	768	720	738	QAAAYGAYPAQTYPTQSYA	19	87.4494
Q93ZR3	Pre-mRNA-processing factor 39-1	645	768	695	711	QQAAYGAYGGYPAGYTA	17	91.9732
Q93ZR3	Pre-mRNA-processing factor 39-1	645	768	662	670	QAQWSGGYA	9	80.9365
Q940A7	Transcription initiation factor TFIID subunit 12b	69	485	143	171	QQQQILQQQHMTSQQIPMSSYQIAQSLQR	29	87.3025
Q940A7	Transcription initiation factor TFIID subunit 12b	69	485	326	348	QQNALTSPQVQNLQRTSSLAFMN	23	82.4197
Q940A7	Transcription initiation factor TFIID subunit 12b	69	485	369	381	QQQWLKQMSGITS	13	85.6187
Q940A7	Transcription initiation factor TFIID subunit 12b	69	485	124	135	QQQQIMQQISSS	12	84.8662
Q940A7	Transcription initiation factor TFIID subunit 12b	69	485	251	261	AQMNIQPQLLA	11	94.3144
Q940A7	Transcription initiation factor TFIID subunit 12b	69	485	420	430	NQQQISQIIQQ	11	89.9362
Q940A7	Transcription initiation factor TFIID subunit 12b	69	485	306	316	NPALYAQQRIN	11	89.8449
Q940A7	Transcription initiation factor TFIID subunit 12b	69	485	200	210	QAGLYGTMNFG	11	86.7437
Q940A7	Transcription initiation factor TFIID subunit 12b	69	485	474	480	QQMQINQ	7	82.9431
Q940A7	Transcription initiation factor TFIID subunit 12b	69	485	72	78	SQPNISS	7	82.2742
Q940A7	Transcription initiation factor TFIID subunit 12b	69	485	393	399	QALLLQQ	7	80.9365
Q940A7	Transcription initiation factor TFIID subunit 12b	69	485	296	302	SLNLTSQ	7	80.602
Q940I0	AT-hook motif nuclear-localized protein 13	9	95	53	65	AAVLMGHNTSTSQ	13	80.9365
Q940I0	AT-hook motif nuclear-localized protein 13	9	95	41	48	HHNSYNRN	8	86.9565
Q940N4	AT4g22740/T12H17_130	153	225	201	220	QTGSYSFQSSTVTYGGQNGN	20	85.5853
Q940N7	AT4g05150/C17L7_70	314	415	341	351	QQVHYQGHTIH	11	97.3244
Q940N7	AT4g05150/C17L7_70	314	415	391	398	YLQQYHHV	8	80.2676
Q944L3	Zinc finger protein BALDIBIS	222	306	292	301	SHQWLLNENN	10	86.7559
Q944L3	Zinc finger protein BALDIBIS	222	306	250	259	NRNNIAFLGQ	10	82.5418
Q944L3	Zinc finger protein BALDIBIS	222	306	222	229	NHGNINQN	8	91.3043
Q944L3	Zinc finger protein BALDIBIS	222	306	281	288	LQNLWHLQ	8	85.6187
Q944L3	Zinc finger protein BALDIBIS	222	306	233	239	RQLNTTS	7	80.2676
Q949S2	TPRXL	46	175	69	76	SQPLIGFN	8	80.2676
Q94AM9	Polyadenylate-binding protein-interacting protein 4	513	591	538	546	HPQAYYHPN	9	83.0546
Q94BP0	Probable transcriptional regulator SLK2	207	279	219	240	PQFQILLQQQKLRQQQQYLQSL	22	86.4396
Q94BV4	DEAD-box ATP-dependent RNA helicase 6	1	96	63	69	DAQQYVQ	7	86.6221
Q94FL7	Transcription factor MYB120	143	271	204	217	SSFTFHTTTANLLH	14	80.2676
Q94FL7	Transcription factor MYB120	143	271	172	178	HQQMYFQ	7	92.2121
Q94HW2	Retrovirus-related Pol polyprotein from transposon RE1	836	925	914	920	QIVNNNN	7	84.2809
Q94K80	La-related protein 1C	186	303	283	294	GNQNWTFQRSFN	12	87.2074
Q94K80	La-related protein 1C	186	303	223	230	AQGSFTEL	8	86.9565
Q94KD0	Transcription initiation factor TFIID subunit 15b	1	72	1	8	MAGMYNQD	8	86.9565
Q94KE2	Protein TIME FOR COFFEE	830	989	973	983	SNVAYGQNYGM	11	91.8516
Q94KE2	Protein TIME FOR COFFEE	830	989	881	891	QQQLTGQMLQS	11	84.6154
Q94KE2	Protein TIME FOR COFFEE	830	989	860	870	NGSFYSSQMIQ	11	84.3721
Q9ASS2	Protein FREE1	1	193	63	79	DYSNYSQNYTPYGQNSE	17	92.7602
Q9ASS2	Protein FREE1	1	193	2	18	QQGDYNSYYHHQYSQFQ	17	84.1629
Q9ASS2	Protein FREE1	1	193	142	151	SQHMYYSPYD	10	86.99
Q9ASS2	Protein FREE1	1	193	45	52	TRNTYASA	8	85.2843
Q9ASS2	Protein FREE1	1	193	178	184	SSSLYSA	7	89.9666
Q9C5E7	Pumilio homolog 6; chloroplastic	256	363	279	297	NDAVIGAGQFHYGQPYKFS	19	93.5047
Q9C5E7	Pumilio homolog 6; chloroplastic	256	363	318	325	TQTAYMTS	8	91.6388
Q9C5E7	Pumilio homolog 6; chloroplastic	256	363	263	269	NATWIQG	7	91.9732
Q9C5H4	Protein MODIFIED TRANSPORT TO THE VACUOLE 1	523	665	594	625	QPLNYAAMASLLAQQQQYLGNMSNFQQFGNLN	32	86.2563
Q9C5H4	Protein MODIFIED TRANSPORT TO THE VACUOLE 1	523	665	563	572	NPGFIQNTML	10	85.4181
Q9C5H4	Protein MODIFIED TRANSPORT TO THE VACUOLE 1	523	665	649	657	FQPNFGNQA	9	80.2676
Q9C5X9	Histone acetyltransferase HAC1	124	450	229	260	GFVNSSTNNNSNNGQSYLSVEASNNSGGFSTA	32	89.0364
Q9C5X9	Histone acetyltransferase HAC1	124	450	168	186	GSNNITTSAMNTGNLLNSG	19	86.27
Q9C5X9	Histone acetyltransferase HAC1	124	450	420	432	QQQQFLHQQQLKQ	13	81.6311
Q9C5X9	Histone acetyltransferase HAC1	124	450	382	393	NTASFQAVSRTS	12	80.2676
Q9C5X9	Histone acetyltransferase HAC1	124	450	362	372	SGNLYGAVTSV	11	87.2606
Q9C5X9	Histone acetyltransferase HAC1	124	450	436	445	QQQRFISHDA	10	89.3311
Q9C5X9	Histone acetyltransferase HAC1	124	450	335	343	SQQAYDNLQ	9	94.6488
Q9C5X9	Histone acetyltransferase HAC1	124	450	200	208	SSSNFGLGS	9	82.6087
Q9C5X9	Histone acetyltransferase HAC1	124	450	305	312	NVSNSSIN	8	82.2742
Q9C5X9	Histone acetyltransferase HAC1	124	450	399	405	QQQQFQQ	7	86.6221
Q9C652	RNA-binding protein 1	202	313	248	272	QAVQYPYGYQFTAQVANVSWNNPIM	25	85.1906
Q9C652	RNA-binding protein 1	202	313	291	308	NLGYIQYMNGFDLSGTNI	18	86.9379
Q9C652	RNA-binding protein 1	202	313	214	224	SYSSFQATPYV	11	85.2843
Q9C6V4	Agamous-like MADS-box protein AGL92	236	464	311	352	SQLQYEPVQPYIPTVFSDNVQYQHMNLYQNQQEPVHYQALGV	42	83.8907
Q9C6V4	Agamous-like MADS-box protein AGL92	236	464	289	306	TQNQYEPVHYQSLAVAGG	18	82.0884
Q9C6V4	Agamous-like MADS-box protein AGL92	236	464	272	284	EPVHYQALAVAGA	13	80.8593
Q9C6V4	Agamous-like MADS-box protein AGL92	236	464	407	418	QQGNYDMNLNQN	12	93.9799
Q9C6V4	Agamous-like MADS-box protein AGL92	236	464	240	251	NQNQYEPVQPYV	12	86.9565
Q9C6V4	Agamous-like MADS-box protein AGL92	236	464	360	371	NQNQYEPVQPYV	12	86.9565
Q9C6V4	Agamous-like MADS-box protein AGL92	236	464	258	269	HIQYQNMNFNQN	12	85.1171
Q9C6V4	Agamous-like MADS-box protein AGL92	236	464	378	389	HFQFENMNLNQN	12	81.7168
Q9C6V4	Agamous-like MADS-box protein AGL92	236	464	427	436	MDGNYYNYHQ	10	93.311
Q9C710	Polyadenylation and cleavage factor homolog 1	1	123	79	118	SSQSYNNCGVDVIASNSSFALRNNDSNTNNYQKPFVAGYG	40	86.4883
Q9C710	Polyadenylation and cleavage factor homolog 1	1	123	53	60	AQQQFRSG	8	80.9365
Q9C710	Polyadenylation and cleavage factor homolog 1	1	123	35	42	YQEETNRY	8	80.602
Q9C758	Transcription factor TCP24	183	279	244	269	LQSNSQSLFLNNNNNITQRSSISSSS	26	88.3072
Q9C758	Transcription factor TCP24	183	279	215	240	HPFSFVPDYNFGISSSSSAINGGYSS	26	84.4353
Q9C758	Transcription factor TCP24	183	279	200	206	VQLQIPN	7	80.2676
Q9C7J6	Heavy metal-associated isoprenylated plant protein 35	267	341	290	306	AQGYYAPQVMYGVSYNV	17	93.3307
Q9C7J6	Heavy metal-associated isoprenylated plant protein 35	267	341	325	335	YSYAYMHNGYQ	11	91.9732
Q9C7J6	Heavy metal-associated isoprenylated plant protein 35	267	341	270	277	NDHHITTT	8	80.9365
Q9C909	Glycine-rich RNA-binding protein 5; mitochondrial	122	224	213	219	GSENFAQ	7	89.9666
Q9C909	Glycine-rich RNA-binding protein 5; mitochondrial	122	224	151	157	GNSSYSG	7	85.6187
Q9C9H8	SCY1-like protein 2 B	776	851	798	809	DNWAFSSASLSS	12	91.9732
Q9C9H8	SCY1-like protein 2 B	776	851	778	786	AASNFSNNL	9	96.3211
Q9C9H8	SCY1-like protein 2 B	776	851	817	824	NQGISANN	8	81.9398
Q9C9Y1	TOM1-like protein 8	364	579	386	407	QEQSYYGQGSSAPVWNLQITQQ	22	92.4749
Q9C9Y1	TOM1-like protein 8	364	579	520	533	TNNNYNPNMYGGYG	14	96.3211
Q9C9Y1	TOM1-like protein 8	364	579	539	551	PQQYLVEQQMYGM	13	83.6892
Q9C9Y1	TOM1-like protein 8	364	579	557	569	GNNNTNPYQVSSH	13	80.602
Q9C9Y1	TOM1-like protein 8	364	579	373	381	VQQNYSNGF	9	89.1119
Q9C9Y1	TOM1-like protein 8	364	579	465	472	TQVVITTH	8	89.4231
Q9CAF4	Nuclear pore complex protein NUP1	1142	1275	1234	1245	PNFAFGGGAATQ	12	80.2676
Q9CAF4	Nuclear pore complex protein NUP1	1142	1275	1173	1181	SQSLFGNST	9	92.3077
Q9CAF4	Nuclear pore complex protein NUP1	1142	1275	1198	1204	NQQVSME	7	80.2676
Q9FF08	Dentin sialophosphoprotein-like protein	849	963	904	923	SQSRFAPWASNQSYQQSTHQ	20	81.1204
Q9FF08	Dentin sialophosphoprotein-like protein	849	963	879	886	DNVQFSRN	8	80.2676
Q9FF08	Dentin sialophosphoprotein-like protein	849	963	862	868	QGFNLQL	7	80.602
Q9FGK9	Protein transport protein SEC16A homolog	342	506	441	468	QQVNNLYSTESVAEQFKPNTIGAQSFIP	28	92.5824
Q9FGK9	Protein transport protein SEC16A homolog	342	506	375	397	QSSVYDVNNKNQTFKAQDFAIQG	23	86.0113
Q9FGK9	Protein transport protein SEC16A homolog	342	506	402	418	WDESYYANNQQAGNTWQ	17	89.5337
Q9FGV1	Auxin response factor 8	428	552	434	451	NNQQYQAMLAAGLQNIGG	18	86.715
Q9FGV1	Auxin response factor 8	428	552	530	541	DQNAYLNAFKMQ	12	86.3155
Q9FGV1	Auxin response factor 8	428	552	497	504	AQTQIMSE	8	82.2742
Q9FH54	Ethylene-responsive transcription factor ERF114	150	226	170	180	SIPNYNQYYHD	11	89.3281
Q9FH54	Ethylene-responsive transcription factor ERF114	150	226	153	161	SNSTYYSSN	9	87.3281
Q9FH54	Ethylene-responsive transcription factor ERF114	150	226	185	193	DMLSFNLGG	9	83.612
Q9FHJ6	Replication protein A 70 kDa DNA-binding subunit C	127	286	264	270	ATTAYSR	7	86.2876
Q9FHJ6	Replication protein A 70 kDa DNA-binding subunit C	127	286	131	137	GGVNTQS	7	82.6087
Q9FIX0	Agamous-like MADS-box protein AGL81	290	355	333	350	YDQNLFTSDITNNNLLIN	18	86.845
Q9FIX0	Agamous-like MADS-box protein AGL81	290	355	295	308	NNNNFQHSFVSNTQ	14	85.0215
Q9FIX8	Polyadenylation and cleavage factor homolog 5	1	122	79	117	SSQSYNNYGVDVIASNSSFALPNNDSNTNNYQKPFVVYG	39	85.5158
Q9FIX8	Polyadenylation and cleavage factor homolog 5	1	122	31	42	GIGCYQEERNRY	12	85.2843
Q9FIX8	Polyadenylation and cleavage factor homolog 5	1	122	67	75	YGSNTNNNV	9	80.2676
Q9FIX8	Polyadenylation and cleavage factor homolog 5	1	122	53	60	LQQQFRSG	8	80.2676
Q9FJP7	ENTH/VHS family protein	360	439	376	386	QQFPYGFGNIP	11	88.3551
Q9FJP7	ENTH/VHS family protein	360	439	364	370	QQYHIIP	7	86.8132
Q9FJR0	Regulator of nonsense transcripts 1 homolog	1139	1254	1148	1177	FPGNFMNQNSQGGYSRFSGINDFMSQEYMA	30	82.553
Q9FJR0	Regulator of nonsense transcripts 1 homolog	1139	1254	1215	1234	PNSLYSQPFAHYNTQPLNLS	20	85.7692
Q9FJR0	Regulator of nonsense transcripts 1 homolog	1139	1254	1180	1192	GQGLFTQAGFIDS	13	91.7932
Q9FKK2	Agamous-like MADS-box protein AGL62	213	275	232	255	GNNAYGINEGFVPEYNVNFRPEYN	24	87.2631
Q9FKK2	Agamous-like MADS-box protein AGL62	213	275	257	270	NQNQIQNQNQVQIQ	14	86.3115
Q9FKK2	Agamous-like MADS-box protein AGL62	213	275	213	223	NAFNYNQNQIH	11	98.9967
Q9FKQ5	AGAMOUS-like 78	138	305	185	215	SNQLINYQNHLMQHGFGQNMCSDNITNNNFE	31	83.8818
Q9FKQ5	AGAMOUS-like 78	138	305	218	246	GVSNTQDYSPLLSVQASAVNNYGLNNHLM	29	86.9104
Q9FKQ5	AGAMOUS-like 78	138	305	276	295	NLSNTVPHEFSSDFNQNPYG	20	83.9465
Q9FKQ5	AGAMOUS-like 78	138	305	261	270	MVSEIINNNN	10	93.612
Q9FKQ5	AGAMOUS-like 78	138	305	162	169	KFSLFMYN	8	96.7391
Q9FKR2	AGAMOUS-like 77	238	297	256	292	SASNFNQDFSANNNFQHSFVSNTQDYYSVQKSVNNNY	37	89.3429
Q9FKZ6	SAP domain-containing protein	302	480	378	391	YHSYTYSEQQNQTN	14	87.0999
Q9FKZ6	SAP domain-containing protein	302	480	397	409	ASYTYSTQQNQTN	13	91.9732
Q9FKZ6	SAP domain-containing protein	302	480	333	341	NPANFYTSR	9	87.7741
Q9FKZ6	SAP domain-containing protein	302	480	432	438	PAFYIRR	7	87.6254
Q9FL19	AGAMOUS-like 76	171	245	193	218	TLSQISVSASNFNQNYFSALLEQSEL	26	86.5063
Q9FL19	AGAMOUS-like 76	171	245	181	188	QFSLFMYN	8	96.7391
Q9FL40	Zinc finger CCCH domain-containing protein 53	265	363	272	284	QQGSIAHTGLISQ	13	87.4968
Q9FL40	Zinc finger CCCH domain-containing protein 53	265	363	333	341	NNRAYSSYS	9	88.1828
Q9FL40	Zinc finger CCCH domain-containing protein 53	265	363	316	324	MGAAFSTQE	9	81.1594
Q9FL40	Zinc finger CCCH domain-containing protein 53	265	363	291	297	QMQQYYM	7	83.5165
Q9FL69	ADP-ribosylation factor GTPase-activating protein AGD5	333	467	361	378	NQQAIANALNVASANWSN	18	86.4548
Q9FL69	ADP-ribosylation factor GTPase-activating protein AGD5	333	467	426	441	SSSFYTMGQANQVNGM	16	83.6747
Q9FL69	ADP-ribosylation factor GTPase-activating protein AGD5	333	467	334	348	QQVAMLAQQQALYMA	15	88.9855
Q9FM47	RNA-binding (RRM/RBD/RNP motifs) family protein	226	423	397	403	GGSFYGG	7	89.6321
Q9FM71	RNA-binding (RRM/RBD/RNP motifs) family protein	352	435	358	367	NNNAIGGNFQ	10	84.7492
Q9FME3	Transcription factor TCP5	203	264	227	243	NTSAYYNLGHLQQSLDQ	17	86.7795
Q9FME3	Transcription factor TCP5	203	264	248	259	VTVAISNVAANN	12	83.5284
Q9FMH4	Putative pumilio homolog 13	78	188	123	151	DLQRFNQNQQRLSYQNDYVNQSYRYDTIG	29	85.1574
Q9FMH4	Putative pumilio homolog 13	78	188	93	111	YNQVFNGGGGSYGDGYLFP	19	86.7101
Q9FMH4	Putative pumilio homolog 13	78	188	172	183	NVSDYYTNIFGY	12	87.5418
Q9FMH4	Putative pumilio homolog 13	78	188	156	165	MLNNSFLNGV	10	80.4348
Q9FMQ0	AT5g12120/MXC9_8	397	481	457	476	NDLNSNLMYQQLQYQQYQGQ	20	85.3344
Q9FMT4	SWI/SNF complex component SNF12 homolog	1	88	40	63	MAANFQAQFQFSQAQALAHAQAQS	24	83.8489
Q9FNR1	Glycine-rich RNA-binding protein 3; mitochondrial	114	276	224	244	AVGDYNGSSGYGSANTYGSSN	21	83.5643
Q9FPW4	Probable NOT transcription complex subunit VIP2	342	429	397	420	AVSSIGYDQLIQQYQQHQNQSQFP	24	89.0886
Q9FPW4	Probable NOT transcription complex subunit VIP2	342	429	358	368	GGFNLGATYSS	11	84.737
Q9FPW4	Probable NOT transcription complex subunit VIP2	342	429	348	354	HSQNFSM	7	82.2742
Q9FQ03	5'-3' exoribonuclease 3	824	995	912	918	GAQGYAQ	7	84.9498
Q9FQ04	5'-3' exoribonuclease 4	777	849	810	830	DDSSYYYGKYNNSTQGTFNNG	21	91.4477
Q9FQ04	5'-3' exoribonuclease 4	777	849	784	792	VPGNYSYGG	9	82.2371
Q9FUY2	Transcriptional corepressor LEUNIG	89	217	107	119	QQQQIQMQQLLLQ	13	84.1008
Q9FWQ5	Histone acetyltransferase HAC12	140	287	178	201	VDATIVGNTNITSTALNTGNPLIA	24	83.5424
Q9FWQ5	Histone acetyltransferase HAC12	140	287	245	256	GFVNSVTNNNSG	12	93.6455
Q9FWS3	Zinc finger CCCH domain-containing protein 16	197	381	303	320	NAFASFNKQPNAFSVNTP	18	93.9056
Q9FWS3	Zinc finger CCCH domain-containing protein 16	197	381	246	261	NAFASFNQQTTFPNTN	16	89.2559
Q9FWS3	Zinc finger CCCH domain-containing protein 16	197	381	221	235	AFSGFNQQTAFSNTN	15	89.097
Q9FWS3	Zinc finger CCCH domain-containing protein 16	197	381	197	210	NQSPFAATTPSIFP	14	80.2676
Q9FWS3	Zinc finger CCCH domain-containing protein 16	197	381	284	292	QQTAFSNTN	9	90.301
Q9FWS3	Zinc finger CCCH domain-containing protein 16	197	381	354	360	QNNNIFG	7	91.161
Q9FWS9	BEL1-like homeodomain protein 3	86	157	98	115	FQYHYQNLSNQLSYNNLN	18	89.3534
Q9FX16	Copia-like polyprotein/retrotransposon	229	298	273	293	FYQNSYQMWNHPWGYPPYVNT	21	85.8576
Q9FX16	Copia-like polyprotein/retrotransposon	229	298	255	269	GRFSYYNMPTFNSWN	15	93.311
Q9FXA2	Polyadenylate-binding protein 8	413	548	443	450	GQQLFYGQ	8	97.1572
Q9FXA2	Polyadenylate-binding protein 8	413	548	478	485	MPNFFMPM	8	85.2843
Q9FYR7	Scarecrow-like protein 8	32	151	84	101	QQQPFYSQAALNAFLSRS	18	83.9465
Q9FYR7	Scarecrow-like protein 8	32	151	46	58	IPGIFFDQIGNRV	13	81.2709
Q9FYR7	Scarecrow-like protein 8	32	151	106	112	NYQNFQS	7	97.3244
Q9LDE1	Transcription factor MYB108	182	251	185	195	QFMNYDYNNNN	11	93.6455
Q9LDE1	Transcription factor MYB108	182	251	223	230	DLTEYYSA	8	82.8595
Q9LDE1	Transcription factor MYB108	182	251	205	211	NNDYITP	7	82.9431
Q9LDR8	Transcription factor MYB102	184	320	245	302	MDHHFNGFGEQNLVSTSTTSVQDCYNPSFNDYSSSNFVLDPSYSDQSFNFANSVLNTP	58	84.8922
Q9LDR8	Transcription factor MYB102	184	320	210	232	GVNQYQTNQYFENTITQELQSSM	23	87.7127
Q9LDR8	Transcription factor MYB102	184	320	202	208	KQTVYSQ	7	83.8509
Q9LDR8	Transcription factor MYB102	184	320	187	193	QNQNLVV	7	80.2676
Q9LES2	UBP1-associated protein 2A	329	478	373	392	TAQVINPAIGQALTALLASQ	20	88.2609
Q9LES2	UBP1-associated protein 2A	329	478	394	409	AGLAFNPAIGQALLGS	16	87.3746
Q9LET8	AT3g56680/T8M16_10	258	353	264	286	PPFNIQQIPTPYYEMGFTGYNQI	23	80.4421
Q9LET8	AT3g56680/T8M16_10	258	353	336	348	LQAQFVQQPLSFD	13	85.1042
Q9LET8	AT3g56680/T8M16_10	258	353	310	318	MDAMYMHWP	9	87.291
Q9LF51	Glutamine-rich protein	9	121	20	29	QQQLLYQHQL	10	96.9565
Q9LF51	Glutamine-rich protein	9	121	57	64	FPSNIDVH	8	81.2709
Q9LFX8	Glycine-rich protein	337	420	384	393	YQRNYYNNRG	10	92.1405
Q9LFX8	Glycine-rich protein	337	420	404	413	NGHSYNNYQD	10	91.505
Q9LG11	Histone acetyltransferase HAC4	257	385	272	282	NVASFGQSNPY	11	80.602
Q9LG11	Histone acetyltransferase HAC4	257	385	338	347	PLWNTNFQSA	10	81.4716
Q9LG11	Histone acetyltransferase HAC4	257	385	358	365	SQQLSNHG	8	87.291
Q9LG11	Histone acetyltransferase HAC4	257	385	295	301	VAQNSIP	7	85.7143
Q9LHS0	Putative clathrin assembly protein At5g35200	445	544	488	501	NHQTFGYQHQNAGM	14	81.4142
Q9LHS0	Putative clathrin assembly protein At5g35200	445	544	467	476	HQPFYASNGV	10	87.291
Q9LIE6	VQ motif-containing protein 22	81	156	88	106	SAMAFGSGNTTSAFSLTSS	19	84.457
Q9LIE6	VQ motif-containing protein 22	81	156	117	124	APWQYNFQ	8	94.8161
Q9LJ71	En/Spm-like transposon protein-like	42	111	75	91	NQVLSPWNQTYSPYYTD	17	84.0449
Q9LJE5	YTH domain-containing protein ECT2	74	167	107	131	NSGIYGENGTVVYPQGYGYAAYPYS	25	85.9398
Q9LJE5	YTH domain-containing protein ECT2	74	167	79	100	PYQYYNVYGSGQEWTDYPAYTN	22	88.4463
Q9LJE5	YTH domain-containing protein ECT2	74	167	143	159	EGQLYGAQQYQYPNYFP	17	85.8745
Q9LJQ7	At3g18230	463	608	505	516	QQQNYPVYVMSV	12	84.2809
Q9LJQ7	At3g18230	463	608	593	603	ANANYGGPFEY	11	86.7437
Q9LJQ7	At3g18230	463	608	561	569	QQHQYMGYA	9	80.602
Q9LJQ7	At3g18230	463	608	519	525	SQQYIPA	7	92.9766
Q9LJQ7	At3g18230	463	608	487	493	QGVQYIP	7	92.1644
Q9LJQ7	At3g18230	463	608	578	584	ANANYGT	7	90.9699
Q9LJQ7	At3g18230	463	608	545	551	AQNVYRA	7	90.6355
Q9LJQ7	At3g18230	463	608	497	503	QYIPIYS	7	87.1476
Q9LJX4	Pumilio homolog 5	319	433	386	418	STAAYMTSLSPFYHQNFQSSGMFVPQYNYGGYP	33	89.176
Q9LK74	At3g16510	188	325	195	201	SEANFYP	7	87.5299
Q9LK74	At3g16510	188	325	248	254	SASNLYP	7	86.5743
Q9LKA4	UBP1-associated protein 2C	289	404	327	333	GTGVYGG	7	80.2676
Q9LKA5	Multiple organellar RNA editing factor 8; chloroplastic/mitochondrial	236	395	362	368	QNNNYQQ	7	91.9732
Q9LKL2	Two-component response regulator-like APRR1	411	523	442	448	NAYPYYM	7	90.3966
Q9LME7	RNA-binding (RRM/RBD/RNP motifs) family protein	106	222	134	173	AAQLMYPSYGYTYNSEYGYHQALYNAQLQQAQYYQQQMYG	40	89.306
Q9LME7	RNA-binding (RRM/RBD/RNP motifs) family protein	106	222	204	212	HQQHYQYHH	9	93.6455
Q9LME7	RNA-binding (RRM/RBD/RNP motifs) family protein	106	222	188	195	SPYYYLQA	8	87.6254
Q9LME7	RNA-binding (RRM/RBD/RNP motifs) family protein	106	222	118	124	GQSSYTG	7	91.9732
Q9LNV5	Zinc finger CCCH domain-containing protein 4	326	481	360	367	MGAVISTQ	8	87.3328
Q9LNV5	Zinc finger CCCH domain-containing protein 4	326	481	380	386	SSSSYMM	7	80.602
Q9LQZ7	B-box zinc finger protein 21	223	302	263	282	PNQYFSQDNNIQFGMYNKET	20	90.0502
Q9LQZ7	B-box zinc finger protein 21	223	302	285	293	EVVSFAPIQ	9	89.9666
Q9LQZ7	B-box zinc finger protein 21	223	302	235	243	NNNNTVSLP	9	80.2676
Q9LQZ7	B-box zinc finger protein 21	223	302	246	253	NLGIWVPQ	8	91.9732
Q9LR70	H/ACA ribonucleoprotein complex non-core subunit NAF1	546	771	669	682	NELSFNMFSQGLQM	14	87.8643
Q9LR70	H/ACA ribonucleoprotein complex non-core subunit NAF1	546	771	648	658	GQNCFNQQFGM	11	90.9699
Q9LR70	H/ACA ribonucleoprotein complex non-core subunit NAF1	546	771	610	619	NQMMFQPQFN	10	80.9365
Q9LR70	H/ACA ribonucleoprotein complex non-core subunit NAF1	546	771	630	636	GGLNFFP	7	90.3966
Q9LRW7	Protein indeterminate-domain 11	238	303	278	289	HNHNIINSLHFD	12	85.2564
Q9LRW7	Protein indeterminate-domain 11	238	303	264	274	TQPTINVSSSS	11	85.2843
Q9LSB2	Agamous-like MADS-box protein AGL103	171	386	195	218	LQQHSNQVSMYLWNHGNGAFSQIP	24	84.1973
Q9LSB2	Agamous-like MADS-box protein AGL103	171	386	288	310	RAESYSSLLGVHEDGNNEFENPN	23	81.2127
Q9LSB2	Agamous-like MADS-box protein AGL103	171	386	261	280	GLQNMNMLTYNNINSVNDFS	20	93.4615
Q9LSB2	Agamous-like MADS-box protein AGL103	171	386	175	193	RVQYTNMANQELMMANTMN	19	82.3799
Q9LSB2	Agamous-like MADS-box protein AGL103	171	386	370	381	QDRVFNLDQNGN	12	80.8807
Q9LSB2	Agamous-like MADS-box protein AGL103	171	386	313	321	SRNNFNVQD	9	86.9565
Q9LSB2	Agamous-like MADS-box protein AGL103	171	386	358	366	QYVQFPTYN	9	85.7302
Q9LSB2	Agamous-like MADS-box protein AGL103	171	386	346	353	NNNSINSN	8	87.291
Q9LSB2	Agamous-like MADS-box protein AGL103	171	386	244	250	DAGNYSG	7	90.301
Q9LSB2	Agamous-like MADS-box protein AGL103	171	386	236	242	ELMIYPN	7	84.9498
Q9LSE3	Putative RING zinc finger protein	128	191	157	173	RANMISGNHLLNFQYDP	17	84.8121
Q9LT00	Homeodomain-like transcriptional regulator	205	337	226	247	DIPIYGTHNNIWNAQATQVISQ	22	84.9042
Q9LT00	Homeodomain-like transcriptional regulator	205	337	257	268	APIIWNTQVASQ	12	87.9041
Q9LT00	Homeodomain-like transcriptional regulator	205	337	313	319	SVPYYSG	7	83.2776
Q9LTE6	Copper transport protein family	345	446	416	437	NLSQFQSNSTGNSYTSSQSNTA	22	81.4685
Q9LTE6	Copper transport protein family	345	446	389	400	SSVAYSSYSTTP	12	91.9732
Q9LTT8	Enhancer of mRNA-decapping protein 4	1	125	108	117	HILALLNNTN	10	86.0535
Q9LTT9	Varicose-related protein	1	99	37	48	LNNQYNQQLYAP	12	92.9487
Q9LTT9	Varicose-related protein	1	99	17	23	DLGTIFK	7	87.6254
Q9LU44	Splicing factor-like protein 1	565	772	704	711	YPSYYNAV	8	91.9732
Q9LU73	Protein SMAX1-LIKE 5	210	274	235	254	KDFNFINPNFPLWQTHFLNQ	20	89.3311
Q9LUV4	FRIGIDA-like protein 4a	450	532	468	475	TTVYSNRS	8	87.9599
Q9LUV4	FRIGIDA-like protein 4a	450	532	495	502	GYPAYNGY	8	84.4482
Q9LVB0	AT-hook motif nuclear-localized protein 6	297	373	312	323	PTFTITTVNSTS	12	82.4136
Q9LVB0	AT-hook motif nuclear-localized protein 6	297	373	358	364	TMNNFTP	7	90.9699
Q9LVD8	Putative clathrin assembly protein At5g57200	497	591	536	548	NQSPYNNNYSPYH	13	91.0214
Q9LVD8	Putative clathrin assembly protein At5g57200	497	591	580	586	TQQQYSP	7	88.2943
Q9LVE2	Serine/threonine protein phosphatase 2A 59 kDa regulatory subunit B' zeta isoform	18	78	26	43	GVNNSYYASNSSTTSISK	18	82.4601
Q9LW45	Basic leucine-zipper 42	1	63	5	31	TDVFSLHNYLNSSILQSPYPSNFPIST	27	83.0546
Q9LW45	Basic leucine-zipper 42	1	63	37	48	GQNPYLLYGFQS	12	86.6221
Q9LXC5	Putative pumilio homolog 21	29	161	93	109	LVTAFNNLELYANYNHQ	17	94.157
Q9LXC5	Putative pumilio homolog 21	29	161	128	144	LLTAFDNLRLYANYNHQ	17	92.1503
Q9LXC5	Putative pumilio homolog 21	29	161	115	123	GTTNINNNN	9	88.2943
Q9LXC5	Putative pumilio homolog 21	29	161	62	70	SLKLYANKN	9	87.9599
Q9LXC5	Putative pumilio homolog 21	29	161	41	49	GNTNINSNN	9	87.6254
Q9LXC5	Putative pumilio homolog 21	29	161	78	85	GNTTINRN	8	85.2843
Q9LXC5	Putative pumilio homolog 21	29	161	150	156	SNNNYPN	7	86.001
Q9LXC6	Gb	329	503	346	368	WQGNTNNSNIQGNIYTTTSQNLP	23	84.4409
Q9LXC6	Gb	329	503	470	477	KPVYYTVA	8	91.9732
Q9LXC6	Gb	329	503	374	381	QQQVYMIP	8	87.8763
Q9LXG8	Probable WRKY transcription factor 72	479	540	496	512	GYFSSLLMSNIMASNQT	17	89.3567
Q9LY29	Ethylene-responsive transcription factor ERF115	155	241	184	211	TIPYFNQYYYNQYLHQGGNSNDALSYSL	28	89.0229
Q9LY29	Ethylene-responsive transcription factor ERF115	155	241	217	230	GGSMYNHQTLSTTN	14	84.4243
Q9LY29	Ethylene-responsive transcription factor ERF115	155	241	170	177	NNQIYYSN	8	90.9699
Q9LY87	E3 ubiquitin-protein ligase RGLG2	1	88	32	45	SQQSYPQYGAESYN	14	84.5198
Q9LZ56	Dof zinc finger protein DOF5.1	1	63	30	40	TGNNINQQFLP	11	93.311
Q9LZ56	Dof zinc finger protein DOF5.1	1	63	2	10	VFSSFPTYP	9	82.9431
Q9LZF1	Heavy metal-associated isoprenylated plant protein 6	295	368	325	355	SSQSYVQEPYSNQGYVQESYMNQGYGQGYGQ	31	87.1184
Q9LZF1	Heavy metal-associated isoprenylated plant protein 6	295	368	303	321	QPMYYYPEGQVYGQQHYMM	19	86.8333
Q9LZJ8	Putative two-component response regulator ARR20	313	373	339	358	NNNCFMTNPSTYIDQFQHQL	20	80.485
Q9LZJ8	Putative two-component response regulator ARR20	313	373	319	328	RGSYFMNNIP	10	87.291
Q9LZM8	BEL1-like homeodomain protein 9	443	512	489	501	SAVGFSYGIGSSN	13	86.2619
Q9LZM8	BEL1-like homeodomain protein 9	443	512	476	484	NNNSYVNSG	9	84.1695
Q9LZQ7	At3g62330	397	467	408	426	SYGNYRQFPPYAEFDDGYS	19	86.9565
Q9LZQ7	At3g62330	397	467	448	454	HGDNYSS	7	82.2742
Q9M155	AT4G01090 protein	124	190	128	136	GPSYYHQYP	9	80.2676
Q9M1Q4	Putative endonuclease or glycosyl hydrolase	270	413	391	401	DISNLSVSQYP	11	80.2676
Q9M1Q4	Putative endonuclease or glycosyl hydrolase	270	413	328	334	HAQNYYP	7	97.42
Q9M1Q4	Putative endonuclease or glycosyl hydrolase	270	413	278	284	SNVNTFP	7	85.6187
Q9M1S3	Probable RNA-binding protein ARP1	106	203	145	164	QAVPFYGYPSAYVAPNMTFN	20	84.8328
Q9M1S3	Probable RNA-binding protein ARP1	106	203	170	182	VGGTYMNGYYAQM	13	90.0437
Q9M1S3	Probable RNA-binding protein ARP1	106	203	191	198	QPQYYHHH	8	80.602
Q9M1S3	Probable RNA-binding protein ARP1	106	203	125	131	HSQWYYP	7	97.8978
Q9M2E0	DEAD-box ATP-dependent RNA helicase 12	1	80	35	45	QDQQYVQRGYS	11	87.9599
Q9M2E0	DEAD-box ATP-dependent RNA helicase 12	1	80	62	68	QQQQWSR	7	80.5542
Q9M2F9	DEAD-box ATP-dependent RNA helicase 52	575	640	619	625	GGGAYYG	7	91.0177
Q9M371	Extra-large G-like protein; putative (DUF3133)	245	321	258	270	PQFPYNNNNINEA	13	89.8636
Q9M7Q2	ABSCISIC ACID-INSENSITIVE 5-like protein 7	178	304	209	225	NQNSITFNGTNDSMILN	17	88.3533
Q9M7Q2	ABSCISIC ACID-INSENSITIVE 5-like protein 7	178	304	181	197	GQVNGNNNNGFYGNSTA	17	85.4417
Q9M7Q2	ABSCISIC ACID-INSENSITIVE 5-like protein 7	178	304	276	288	ANVAFSAPVNITN	13	94.16
Q9M7Q2	ABSCISIC ACID-INSENSITIVE 5-like protein 7	178	304	244	250	QQQLLQQ	7	86.9565
Q9M7Q2	ABSCISIC ACID-INSENSITIVE 5-like protein 7	178	304	267	273	LPQTIFP	7	86.2876
Q9M7Q3	ABSCISIC ACID-INSENSITIVE 5-like protein 6	197	269	199	206	NGGFYGFG	8	81.9398
Q9M7Q5	ABSCISIC ACID-INSENSITIVE 5-like protein 4	155	228	156	180	TQQNENSSSGFYANNGAAGLEFGFG	25	86.3144
Q9M7Q5	ABSCISIC ACID-INSENSITIVE 5-like protein 4	155	228	183	201	NQNSISFNGNNSSMIMNQA	19	84.0873
Q9M7Y1	F3E22.11 protein	43	134	113	121	YFPFYYHTP	9	87.5883
Q9M7Y1	F3E22.11 protein	43	134	88	94	GYGGYYP	7	84.2809
Q9M9B9	Putative two-component response regulator ARR19	277	371	319	341	TLNQIQQNQYQNGFLTMNNNQII	23	85.0371
Q9M9B9	Putative two-component response regulator ARR19	277	371	286	296	NGWATAYGTLA	11	83.7033
Q9M9G6	Cleavage stimulating factor 64	227	357	320	332	ASTNIGYSSQNSV	13	80.602
Q9M9L9	F10A16.6 protein	285	348	326	343	ANEHYNNTQNDYTGSQFG	18	82.4972
Q9M9L9	F10A16.6 protein	285	348	303	311	NSLNYNTDN	9	96.3211
Q9SA26	F3O9.7 protein	340	460	414	426	SYGLYPQYYGETE	13	87.5225
Q9SA26	F3O9.7 protein	340	460	364	373	HNGAFQFQQA	10	86.689
Q9SA26	F3O9.7 protein	340	460	390	399	SSVHYPQSIL	10	80.9365
Q9SA26	F3O9.7 protein	340	460	436	444	NSSNYSIPI	9	91.9732
Q9SAB3	Polyadenylate-binding protein RBP45B	333	405	364	382	DPNAYYGGYSGGGYSGGYQ	19	80.2676
Q9SAB3	Polyadenylate-binding protein RBP45B	333	405	342	351	PSQFYYGGYG	10	97.2575
Q9SAB3	Polyadenylate-binding protein RBP45B	333	405	353	361	GQEQYGYTM	9	83.7235
Q9SAF2	F3F19.21 protein	285	429	408	415	GYSGIAYP	8	80.9365
Q9SAF2	F3F19.21 protein	285	429	286	292	MGANFTG	7	86.9565
Q9SAF2	F3F19.21 protein	285	429	296	302	GQNQIQN	7	86.9565
Q9SAJ2	Kinase superfamily with octicosapeptide/Phox/Bem1p domain-containing protein	356	445	373	393	SSLHYSQSIPLNAAYQLQQSV	21	85.6984
Q9SAJ2	Kinase superfamily with octicosapeptide/Phox/Bem1p domain-containing protein	356	445	358	370	FQQTSAQQSESIP	13	80.602
Q9SAJ2	Kinase superfamily with octicosapeptide/Phox/Bem1p domain-containing protein	356	445	397	406	SALHYPQSIT	10	82.2742
Q9SAJ2	Kinase superfamily with octicosapeptide/Phox/Bem1p domain-containing protein	356	445	433	440	SASSYGIY	8	85.7441
Q9SCW5	Heat stress transcription factor A-1e	233	306	247	256	QIVRYQSSMN	10	91.9732
Q9SCW5	Heat stress transcription factor A-1e	233	306	262	271	MLQQIQQMSN	10	85.2843
Q9SCW5	Heat stress transcription factor A-1e	233	306	283	289	GSFLLGD	7	80.2676
Q9SCW5	Heat stress transcription factor A-1e	233	306	291	297	PNSNISD	7	80.2676
Q9SD86	Dentin sialophosphoprotein-like protein	816	935	847	855	NMQFFRNSL	9	83.7235
Q9SD86	Dentin sialophosphoprotein-like protein	816	935	924	930	QSAAINS	7	84.9498
Q9SD86	Dentin sialophosphoprotein-like protein	816	935	829	835	QGFNLQL	7	80.602
Q9SD87	Dentin sialophosphoprotein-like protein	156	251	156	178	NYDFFGGQQQLNNQLPGMIQPFP	23	84.2809
Q9SD87	Dentin sialophosphoprotein-like protein	156	251	200	215	HEYQIQQQLQKQQLEA	16	81.0201
Q9SD87	Dentin sialophosphoprotein-like protein	156	251	180	192	QQMTFNDMQLLKQ	13	91.9732
Q9SFU0	Protein transport protein Sec24-like At3g07100	74	269	252	261	AQQNLHPNYA	10	80.2676
Q9SHV7	Probable mediator of RNA polymerase II transcription subunit 15c	166	278	181	199	QQGAFQVSSSQQNNNVTLH	19	81.5701
Q9SHV7	Probable mediator of RNA polymerase II transcription subunit 15c	166	278	250	262	VQNNTNQFQAASS	13	88.2943
Q9SHV7	Probable mediator of RNA polymerase II transcription subunit 15c	166	278	265	271	QTQNITD	7	86.8132
Q9SHZ5	UBP1-associated proteins 1B	285	362	325	333	GLQNYRMFG	9	94.3144
Q9SII8	Ubiquitin domain-containing protein DSK2b	389	479	397	414	MQSVFSNPQYMNQLMSLN	18	83.0732
Q9SII8	Ubiquitin domain-containing protein DSK2b	389	479	453	461	QQSLSQNRN	9	80.602
Q9SII9	Ubiquitin domain-containing protein DSK2a	373	466	382	398	QSVLSNPQYMNQLMSLN	17	84.9498
Q9SII9	Ubiquitin domain-containing protein DSK2a	373	466	437	446	QQSLFSQNRN	10	96.99
Q9SIV5	Zinc finger CCCH domain-containing protein 19	1448	1746	1476	1490	VVVNSAGALQPQTYP	15	87.6254
Q9SIV5	Zinc finger CCCH domain-containing protein 19	1448	1746	1696	1709	SNQNWGTQNQTAIP	14	80.4109
Q9SIV5	Zinc finger CCCH domain-containing protein 19	1448	1746	1717	1729	QAGYWGNQQQSQN	13	84.6154
Q9SIV5	Zinc finger CCCH domain-containing protein 19	1448	1746	1455	1464	QSMNYSVAQS	10	86.2876
Q9SIV5	Zinc finger CCCH domain-containing protein 19	1448	1746	1622	1628	VNVNWGG	7	88.2943
Q9SIV5	Zinc finger CCCH domain-containing protein 19	1448	1746	1650	1656	QTQAYPN	7	85.6187
Q9SJL7	Transcription factor RAX2	134	197	177	192	QQQLFYQEDMGNLVNS	16	92.5585
Q9SJL7	Transcription factor RAX2	134	197	142	156	SSSHYNMINSLLPYN	15	86.5552
Q9SL15	Glycine-rich protein 3	41	115	47	58	NGGNYNNGGGYQ	12	91.9732
Q9SNB4	Transcription factor LUX	223	323	290	300	GNGAFESNPYM	11	84.9194
Q9SPG6	Myb domain protein 49	175	243	185	206	NQQLQNDLNTDQTTFTGLLNST	22	80.9061
Q9SPG6	Myb domain protein 49	175	243	213	226	NNGEYLGDYHSYTG	14	84.9498
Q9SQV1	DEAD-box ATP-dependent RNA helicase 40	91	219	179	185	SQQHYMG	7	94.9833
Q9SR71	Transcription initiation factor TFIID subunit 12	1	349	101	113	QHSSYTHFSSASS	13	80.3447
Q9SR71	Transcription initiation factor TFIID subunit 12	1	349	272	283	SLQAINQPWLSS	12	96.3211
Q9SR71	Transcription initiation factor TFIID subunit 12	1	349	243	252	VAQNFQGHSL	10	96.3211
Q9SR71	Transcription initiation factor TFIID subunit 12	1	349	312	320	PQQHISTSA	9	84.6154
Q9SRQ0	Mediator of RNA polymerase II transcription subunit-like protein	6	120	79	90	NPNLIQQANKFQ	12	86.7893
Q9SRQ0	Mediator of RNA polymerase II transcription subunit-like protein	6	120	28	38	QQQLFLMQHLQ	11	83.3384
Q9SRQ0	Mediator of RNA polymerase II transcription subunit-like protein	6	120	11	18	QQQLLLQM	8	86.413
Q9SRR0	Peroxisomal membrane protein 13	77	193	99	120	GSGTYGSALGGYGSSYGGGMYG	22	80.2676
Q9SS90	E3 ubiquitin-protein ligase RGLG1	22	119	98	108	SQEGYASAASQ	11	80.2676
Q9STS6	LOB domain-containing protein 27	133	267	237	262	KEILTNNNNVWGDQNRFLYNNNNGGG	26	88.7574
Q9STS6	LOB domain-containing protein 27	133	267	211	218	QMSYTYSC	8	86.7057
Q9STS6	LOB domain-containing protein 27	133	267	135	141	QLQLYRS	7	93.311
Q9SUT6	AGAMOUS-like 52	188	277	190	218	SNQLINYQMQHGFGQNMCLDNITNNNNFQ	29	93.9338
Q9SUT6	AGAMOUS-like 52	188	277	221	244	GVSNTQDYSPLLSANNYGLNNHLM	24	86.1204
Q9SUT6	AGAMOUS-like 52	188	277	253	268	FDQNLCMMSEIINNNN	16	87.5418
Q9SUU7	Pentatricopeptide repeat-containing protein At4g32450; mitochondrial	37	142	85	116	TNRFYQNGYNRNQSYGEHSEIINQRNQNWQSS	32	86.1518
Q9SUU7	Pentatricopeptide repeat-containing protein At4g32450; mitochondrial	37	142	67	77	FQQNSYEQSLN	11	88.1727
Q9SUU7	Pentatricopeptide repeat-containing protein At4g32450; mitochondrial	37	142	118	126	GCSSYGTTG	9	85.2843
Q9SUU7	Pentatricopeptide repeat-containing protein At4g32450; mitochondrial	37	142	52	58	GYVNGFN	7	80.5542
Q9SVC7	Hydroxyproline-rich glycoprotein family protein	26	98	81	90	PASYYGSSYP	10	86.9565
Q9SVU7	Putative transcription factor bHLH056	305	433	392	404	QFPAYMNPYSQFA	13	86.9565
Q9SVU7	Putative transcription factor bHLH056	305	433	320	326	NTQQFMP	7	81.9398
Q9SW41	Armadillo repeat only 1	335	396	342	351	MHSLIANTLA	10	86.3545
Q9SW80	BEL1-like homeodomain protein 2	144	203	183	191	HHQNYTNHM	9	90.7841
Q9SY69	Pentatricopeptide repeat-containing protein At1g10270	653	865	707	719	QQQSWSQQSGWSS	13	86.5192
Q9SY69	Pentatricopeptide repeat-containing protein At1g10270	653	865	833	842	QQQQWANQTA	10	82.408
Q9SY69	Pentatricopeptide repeat-containing protein At1g10270	653	865	850	857	AQQQWSNQ	8	90.8863
Q9SY69	Pentatricopeptide repeat-containing protein At1g10270	653	865	745	752	QQQQWANQ	8	82.3579
Q9SY69	Pentatricopeptide repeat-containing protein At1g10270	653	865	767	774	QQQQWANQ	8	82.3579
Q9SY69	Pentatricopeptide repeat-containing protein At1g10270	653	865	778	785	QQQQWANQ	8	82.3579
Q9SY69	Pentatricopeptide repeat-containing protein At1g10270	653	865	723	729	HQQSWTN	7	90.7788
Q9SY69	Pentatricopeptide repeat-containing protein At1g10270	653	865	682	688	QQQSWSN	7	89.5843
Q9SY69	Pentatricopeptide repeat-containing protein At1g10270	653	865	800	806	HQQSWAN	7	81.1753
Q9SYH4	Nuclear transcription factor Y subunit A-5	248	308	278	296	NSNCINMFQNPQFRFSGYP	19	81.2709
Q9SYH4	Nuclear transcription factor Y subunit A-5	248	308	253	259	NGQNFSM	7	87.3865
Q9SZ15	Protein HOMOLOG OF MAMMALIAN LYST-INTERACTING PROTEIN 5	254	348	291	302	NFQSYPSFSESS	12	88.2943
Q9SZ70	AT-hook motif nuclear-localized protein 26	273	339	327	334	NDQQYWST	8	87.6254
Q9XEC3	WRKY transcription factor 42	418	528	481	506	ATAAIASNPNFAAALAAAITSIINGS	26	87.9213
Q9XEC3	WRKY transcription factor 42	418	528	451	463	GQALYYNQQSKFS	13	93.8513
Q9XEC3	WRKY transcription factor 42	418	528	437	447	GLVELNQSVLP	11	87.291
Q9XEF1	AGAMOUS-like 48	232	371	314	332	EGININNSQFYMSNNTITA	19	85.6539
Q9XEF1	AGAMOUS-like 48	232	371	355	366	TTSNTNMVWPGF	12	80.2676
Q9XEF1	AGAMOUS-like 48	232	371	244	253	SYRLYQGSSS	10	88.2943
Q9XI02	DUF630 family protein; putative (DUF630 and DUF632)	156	216	161	170	YQSGYQSGYQ	10	81.9398
Q9XI07	SWI/SNF complex subunit SWI3C	667	807	695	708	QQQASATSQPSIIP	14	80.602
Q9XI07	SWI/SNF complex subunit SWI3C	667	807	748	760	PLNAIQTNAGSTA	13	82.2742
Q9XI07	SWI/SNF complex subunit SWI3C	667	807	778	788	GAASINQPSFS	11	89.9666
Q9XI07	SWI/SNF complex subunit SWI3C	667	807	681	689	GGNNINSLM	9	94.6488
Q9XI07	SWI/SNF complex subunit SWI3C	667	807	737	744	QQQAFSFG	8	88.2525
Q9XIB2	F13F21.11 protein	42	104	42	51	NQSTFSSNSD	10	94.3144
Q9XIB2	F13F21.11 protein	42	104	75	81	WNQTYYP	7	89.1065
Q9XIE0	Formin-like protein 7	156	391	170	177	GGRYYTSS	8	86.9565
Q9XIE0	Formin-like protein 7	156	391	310	317	NAQLSTSA	8	81.6054
Q9XIE0	Formin-like protein 7	156	391	352	359	NAALSAST	8	80.2676
Q9ZQE5	Pentatricopeptide repeat-containing protein At2g15690; mitochondrial	56	201	161	181	PGNNYQNQNVQQSNQSQYYTP	21	85.1887
Q9ZT94	Retrovirus-related Pol polyprotein from transposon RE2	211	309	277	289	FQSTTNQQQSTSP	13	83.9465
Q9ZT94	Retrovirus-related Pol polyprotein from transposon RE2	211	309	223	232	DNRNYNNNNN	10	85.2843
Q9ZTX8	Auxin response factor 6	464	618	577	591	AAVVSAMSQFGSASQ	15	83.9465
Q9ZTX8	Auxin response factor 6	464	618	534	541	QQQAYLGV	8	82.6923
Q9ZTX8	Auxin response factor 6	464	618	605	611	HQQSFSD	7	81.7487
Q9ZU48	Expressed protein	478	685	637	646	NQQQFMGYSQ	10	89.6321
Q9ZU48	Expressed protein	478	685	670	677	HTQIYYTQ	8	89.9247
Q9ZU48	Expressed protein	478	685	660	667	NYGYEYVD	8	89.6321
Q9ZU48	Expressed protein	478	685	554	561	YPVYYVTA	8	84.5318
Q9ZU48	Expressed protein	478	685	503	510	QQQFIHTA	8	82.0652
Q9ZU48	Expressed protein	478	685	615	622	QAGVYTTA	8	81.9816
Q9ZU48	Expressed protein	478	685	484	491	DPAYILHP	8	80.9365
Q9ZU48	Expressed protein	478	685	529	535	YIQVYPS	7	89.9666
Q9ZUL3	Protein indeterminate-domain 5; chloroplastic	228	468	229	245	YGQNTNNSNNNASSMIL	17	81.0938
Q9ZUL3	Protein indeterminate-domain 5; chloroplastic	228	468	310	322	HQQGFLAGNNNIK	13	83.5606
Q9ZUL3	Protein indeterminate-domain 5; chloroplastic	228	468	328	339	FQQNLMQFSHDN	12	87.6254
Q9ZUL3	Protein indeterminate-domain 5; chloroplastic	228	468	346	355	NVFNLSFLSG	10	83.5786
Q9ZUL3	Protein indeterminate-domain 5; chloroplastic	228	468	377	386	GNLMISNHYD	10	81.3712
Q9ZUL3	Protein indeterminate-domain 5; chloroplastic	228	468	287	295	NASGYFMQE	9	90.9327
Q9ZUL3	Protein indeterminate-domain 5; chloroplastic	228	468	418	426	VPSLFSSSM	9	85.2843
Q9ZUL3	Protein indeterminate-domain 5; chloroplastic	228	468	456	463	NGSNTNNN	8	80.2676
Q9ZUW8	Cysteine/Histidine-rich C1 domain family protein	568	667	573	591	NDSQYSGFNEEPNNQYAPM	19	81.8342
Q9ZV33	Dof zinc finger protein DOF2.2	151	248	193	213	TLQNLTQLGGIGLNLAAINGN	21	90.1417
Q9ZV33	Dof zinc finger protein DOF2.2	151	248	226	237	NDLGFFHGGNTS	12	80.2954
Q9ZW07	Pumilio homolog 1	373	432	403	416	CLNNYALNPAVASM	14	91.9732

## Sheet: 73.5
UniProt ID	Protein name	PrLD start	PrLD end	CAR start	CAR end	CAR seq	CAR length	Waltz score
Q9ZW36	Zinc finger CCCH domain-containing protein 25	329	483	367	373	GAVSSSK	7	79.9331
Q9ZW36	Zinc finger CCCH domain-containing protein 25	329	483	408	414	SYGGYM	7	77.592
Q9ZW07	Pumilio homolog 1	373	432	390	427	LANPYQQLDSPNYCLNNYALNPAVASMMANQLGNNNFA	38	80.0035
Q9ZW06	Pumilio homolog 2	345	433	384	390	AQGSTYN	7	89.3932
Q9ZW06	Pumilio homolog 2	345	433	393	414	GGVATQYQHLDSPNYCLNNYGL	22	80.8452
Q9ZW06	Pumilio homolog 2	345	433	416	428	PAVASMMANQLGT	13	78.1837
Q9ZV65	Homeobox-leucine zipper protein HDG3	1	63	2	28	SQSNMVPVANNGDNNNDNENNNNNNNN	27	77.8273
Q9ZV65	Homeobox-leucine zipper protein HDG3	1	63	41	52	GDQDFDSGNTSS	12	79.2642
Q9ZV33	Dof zinc finger protein DOF2.2	151	248	163	173	KQSTSMVNATS	11	78.8386
Q9ZV33	Dof zinc finger protein DOF2.2	151	248	179	191	NVQLQTNSQFPFL	13	79.4186
Q9ZV33	Dof zinc finger protein DOF2.2	151	248	193	213	TLQNLTQLGGIGLNLAAINGN	21	82.7839
Q9ZV33	Dof zinc finger protein DOF2.2	151	248	216	238	GNGNTSSSFLNDLGFFHGGNTSG	23	78.2754
Q9ZUW8	Cysteine/Histidine-rich C1 domain family protein	568	667	573	591	NDSQYSGFNEEPNNQYAPM	19	77.6448
Q9ZUW8	Cysteine/Histidine-rich C1 domain family protein	568	667	599	608	GMNNQNQYGQ	10	83.0435
Q9ZUW8	Cysteine/Histidine-rich C1 domain family protein	568	667	624	634	NMNRYGNVNQG	11	78.9298
Q9ZUL3	Protein indeterminate-domain 5; chloroplastic	228	468	229	251	YGQNTNNSNNNASSMILGLSHMG	23	80.9074
Q9ZUL3	Protein indeterminate-domain 5; chloroplastic	228	468	280	297	SSDLIAANASGYFMQEQN	18	86.3248
Q9ZUL3	Protein indeterminate-domain 5; chloroplastic	228	468	310	322	HQQGFLAGNNNIK	13	82.2228
Q9ZUL3	Protein indeterminate-domain 5; chloroplastic	228	468	328	339	FQQNLMQFSHDN	12	80.3512
Q9ZUL3	Protein indeterminate-domain 5; chloroplastic	228	468	344	386	PSNVFNLSFLSGNNGVTSATSNPNAAAAAAVSSGNLMISNHYD	43	78.712
Q9ZUL3	Protein indeterminate-domain 5; chloroplastic	228	468	398	415	STGLFPNNLMSSADRISS	18	78.5953
Q9ZUL3	Protein indeterminate-domain 5; chloroplastic	228	468	418	426	VPSLFSSSM	9	78.9298
Q9ZUL3	Protein indeterminate-domain 5; chloroplastic	228	468	434	445	HMSATALLQKAA	12	78.7625
Q9ZUL3	Protein indeterminate-domain 5; chloroplastic	228	468	456	463	NGSNTNNN	8	80.2676
Q9ZU66	Putative spliceosome-associated protein	243	363	262	268	PQVYQTQ	7	73.913
Q9ZU66	Putative spliceosome-associated protein	243	363	301	309	QFLNHQQGF	9	78.744
Q9ZU48	Expressed protein	478	685	483	491	QDPAYILHP	9	80.825
Q9ZU48	Expressed protein	478	685	502	510	PQQQFIHTA	9	81.3081
Q9ZU48	Expressed protein	478	685	526	535	VPTYIQVYPS	10	79.9331
Q9ZU48	Expressed protein	478	685	554	561	YPVYYVTA	8	84.5318
Q9ZU48	Expressed protein	478	685	615	622	QAGVYTTA	8	81.9816
Q9ZU48	Expressed protein	478	685	637	646	NQQQFMGYSQ	10	78.9632
Q9ZU48	Expressed protein	478	685	657	677	GNPNYGYEYVDNAHTQIYYTQ	21	87.3069
Q9ZTX8	Auxin response factor 6	464	618	484	490	LQQQLSQ	7	83.1343
Q9ZTX8	Auxin response factor 6	464	618	534	541	QQQAYLGV	8	77.6756
Q9ZTX8	Auxin response factor 6	464	618	551	561	AQSQSNNHLSQ	11	75.9197
Q9ZTX8	Auxin response factor 6	464	618	577	595	AAVVSAMSQFGSASQPNTS	19	79.5106
Q9ZTX8	Auxin response factor 6	464	618	605	613	HQQSFSDTN	9	81.4195
Q9ZT94	Retrovirus-related Pol polyprotein from transposon RE2	211	309	223	238	DNRNYNNNNNRSNSWQ	16	79.306
Q9ZT94	Retrovirus-related Pol polyprotein from transposon RE2	211	309	273	291	QLHQFQSTTNQQQSTSPFT	19	79.0354
Q9ZQE5	Pentatricopeptide repeat-containing protein At2g15690; mitochondrial	56	201	161	181	PGNNYQNQNVQQSNQSQYYTP	21	80.0764
Q9XIE0	Formin-like protein 7	156	391	169	179	GGGRYYTSSSA	11	75.9805
Q9XIE0	Formin-like protein 7	156	391	198	208	SYATSAGSDYG	11	74.5211
Q9XIE0	Formin-like protein 7	156	391	250	261	GQFTAGNASFPS	12	74.5262
Q9XIE0	Formin-like protein 7	156	391	272	278	AGNASFP	7	74.1997
Q9XIE0	Formin-like protein 7	156	391	310	317	NAQLSTSA	8	78.1355
Q9XIE0	Formin-like protein 7	156	391	325	338	GQYTAVNAPFSTST	14	75.2508
Q9XIE0	Formin-like protein 7	156	391	352	359	NAALSAST	8	80.0167
Q9XIB2	F13F21.11 protein	42	104	42	51	NQSTFSSNSD	10	79.0635
Q9XIB2	F13F21.11 protein	42	104	75	99	WNQTYYPSNDNTTSFSSVTQSPWNQ	25	81.806
Q9XI07	SWI/SNF complex subunit SWI3C	667	807	669	689	QTNNLQGMSLSTGGNNINSLM	21	79.3916
Q9XI07	SWI/SNF complex subunit SWI3C	667	807	695	708	QQQASATSQPSIIP	14	78.882
Q9XI07	SWI/SNF complex subunit SWI3C	667	807	737	745	QQQAFSFGP	9	88.2572
Q9XI07	SWI/SNF complex subunit SWI3C	667	807	748	760	PLNAIQTNAGSTA	13	76.743
Q9XI07	SWI/SNF complex subunit SWI3C	667	807	762	775	PNVMFGNNQLNNPA	14	74.0564
Q9XI07	SWI/SNF complex subunit SWI3C	667	807	778	788	GAASINQPSFS	11	76.9535
Q9XI02	DUF630 family protein; putative (DUF630 and DUF632)	156	216	161	170	YQSGYQSGYQ	10	81.9398
Q9XI02	DUF630 family protein; putative (DUF630 and DUF632)	156	216	185	197	AGYQYPVEGWGFM	13	77.9264
Q9XEF1	AGAMOUS-like 48	232	371	244	254	SYRLYQGSSSN	11	88.2943
Q9XEF1	AGAMOUS-like 48	232	371	284	292	HHSMINNPT	9	82.9431
Q9XEF1	AGAMOUS-like 48	232	371	308	333	SELGINEGININNSQFYMSNNTITAN	26	79.5086
Q9XEF1	AGAMOUS-like 48	232	371	352	366	GDATTSNTNMVWPGF	15	79.6656
Q9XEC3	WRKY transcription factor 42	418	528	437	447	GLVELNQSVLP	11	87.291
Q9XEC3	WRKY transcription factor 42	418	528	450	463	MGQALYYNQQSKFS	14	84.3526
Q9XEC3	WRKY transcription factor 42	418	528	475	523	GESVSAATAAIASNPNFAAALAAAITSIINGSNNQQNGNNNNSNVTTSN	49	81.9944
Q9SZ70	AT-hook motif nuclear-localized protein 26	273	339	298	306	QQQAMAAMA	9	77.2575
Q9SZ70	AT-hook motif nuclear-localized protein 26	273	339	327	334	NDQQYWST	8	83.0268
Q9SZ15	Protein HOMOLOG OF MAMMALIAN LYST-INTERACTING PROTEIN 5	254	348	275	281	PPQNYSS	7	75.5375
Q9SZ15	Protein HOMOLOG OF MAMMALIAN LYST-INTERACTING PROTEIN 5	254	348	288	302	SLPNFQSYPSFSESS	15	81.5385
Q9SZ15	Protein HOMOLOG OF MAMMALIAN LYST-INTERACTING PROTEIN 5	254	348	310	323	YPSHYQNPEPYYSS	14	76.9231
Q9SYZ5	Cupredoxin superfamily protein	82	176	139	147	NHSSIVGST	9	85.6187
Q9SYH4	Nuclear transcription factor Y subunit A-5	248	308	253	259	NGQNFSM	7	87.3865
Q9SYH4	Nuclear transcription factor Y subunit A-5	248	308	278	296	NSNCINMFQNPQFRFSGYP	19	79.9331
Q9SY69	Pentatricopeptide repeat-containing protein At1g10270	653	865	660	667	AGGAYKAN	8	80.602
Q9SY69	Pentatricopeptide repeat-containing protein At1g10270	653	865	671	679	NPSWSNTSD	9	74.6563
Q9SY69	Pentatricopeptide repeat-containing protein At1g10270	653	865	682	688	QQQSWSN	7	89.5843
Q9SY69	Pentatricopeptide repeat-containing protein At1g10270	653	865	707	719	QQQSWSQQSGWSS	13	79.7273
Q9SY69	Pentatricopeptide repeat-containing protein At1g10270	653	865	723	730	HQQSWTNQ	8	90.9281
Q9SY69	Pentatricopeptide repeat-containing protein At1g10270	653	865	734	740	QQQPWAN	7	75.9197
Q9SY69	Pentatricopeptide repeat-containing protein At1g10270	653	865	745	752	QQQQWANQ	8	78.3445
Q9SY69	Pentatricopeptide repeat-containing protein At1g10270	653	865	756	764	QQQQLANQT	9	79.3385
Q9SY69	Pentatricopeptide repeat-containing protein At1g10270	653	865	767	774	QQQQWANQ	8	78.3445
Q9SY69	Pentatricopeptide repeat-containing protein At1g10270	653	865	778	807	QQQQWANQNNGHQQPWANQNTGHQQSWANQ	30	78.8183
Q9SY69	Pentatricopeptide repeat-containing protein At1g10270	653	865	811	821	QQQPWANQTTG	11	75.5549
Q9SY69	Pentatricopeptide repeat-containing protein At1g10270	653	865	823	842	QQGWGNQTTGQQQQWANQTA	20	77.0234
Q9SY69	Pentatricopeptide repeat-containing protein At1g10270	653	865	844	857	QQSGWTAQQQWSNQ	14	84.4482
Q9SW80	BEL1-like homeodomain protein 2	144	203	183	191	HHQNYTNHM	9	90.7841
Q9SW41	Armadillo repeat only 1	335	396	342	351	MHSLIANTLA	10	83.5452
Q9SW41	Armadillo repeat only 1	335	396	378	386	NQQHQNHTK	9	75.2508
Q9SVU7	Putative transcription factor bHLH056	305	433	317	326	NAGNTQQFMP	10	80.5351
Q9SVU7	Putative transcription factor bHLH056	305	433	365	373	PFPNIQTFD	9	88.0713
Q9SVU7	Putative transcription factor bHLH056	305	433	392	404	QFPAYMNPYSQFA	13	78.8526
Q9SVU7	Putative transcription factor bHLH056	305	433	418	428	QGQTTSQLSSG	11	75.19
Q9SVC7	Hydroxyproline-rich glycoprotein family protein	26	98	42	48	TQQQTYP	7	89.2977
Q9SVC7	Hydroxyproline-rich glycoprotein family protein	26	98	71	77	YQQYPYA	7	81.9398
Q9SVC7	Hydroxyproline-rich glycoprotein family protein	26	98	81	93	PASYYGSSYPAQQ	13	79.8559
Q9SUU7	Pentatricopeptide repeat-containing protein At4g32450; mitochondrial	37	142	49	77	HHIGYVNGFNGGEQSLGGFQQNSYEQSLN	29	79.022
Q9SUU7	Pentatricopeptide repeat-containing protein At4g32450; mitochondrial	37	142	85	116	TNRFYQNGYNRNQSYGEHSEIINQRNQNWQSS	32	83.6538
Q9SUU7	Pentatricopeptide repeat-containing protein At4g32450; mitochondrial	37	142	118	126	GCSSYGTTG	9	85.2843
Q9SUU7	Pentatricopeptide repeat-containing protein At4g32450; mitochondrial	37	142	131	137	QENNTGG	7	78.0698
Q9SUT6	AGAMOUS-like 52	188	277	188	218	SQSNQLINYQMQHGFGQNMCLDNITNNNNFQ	31	83.8602
Q9SUT6	AGAMOUS-like 52	188	277	221	244	GVSNTQDYSPLLSANNYGLNNHLM	24	79.7659
Q9SUT6	AGAMOUS-like 52	188	277	253	268	FDQNLCMMSEIINNNN	16	79.0761
Q9STS6	LOB domain-containing protein 27	133	267	135	141	QLQLYRS	7	81.8442
Q9STS6	LOB domain-containing protein 27	133	267	145	163	NGQNQNQNHNHNQMIHELG	19	74.3707
Q9STS6	LOB domain-containing protein 27	133	267	171	180	EDVTSQQLDL	10	77.9264
Q9STS6	LOB domain-containing protein 27	133	267	184	203	LNVNNNQSNVVTPFFSSLLP	20	76.7726
Q9STS6	LOB domain-containing protein 27	133	267	210	262	PQMSYTYSCSEVNNNGYSPPAYNTDSGKEILTNNNNVWGDQNRFLYNNNNGGG	53	79.5103
Q9STN0	Extensin-like protein	27	437	53	59	SPYVYKS	7	73.5786
Q9STN0	Extensin-like protein	27	437	77	83	SPYVYKS	7	73.5786
Q9STN0	Extensin-like protein	27	437	101	107	SPYVYKS	7	73.5786
Q9STN0	Extensin-like protein	27	437	125	131	SPYVYKS	7	73.5786
Q9STN0	Extensin-like protein	27	437	164	170	SPYVYKS	7	73.5786
Q9STN0	Extensin-like protein	27	437	188	194	SPYVYKS	7	73.5786
Q9STN0	Extensin-like protein	27	437	219	225	SPYVYKS	7	73.5786
Q9STN0	Extensin-like protein	27	437	243	249	SPYVYKS	7	73.5786
Q9STN0	Extensin-like protein	27	437	267	273	SPYVYKS	7	73.5786
Q9STN0	Extensin-like protein	27	437	291	297	SPYVYKS	7	73.5786
Q9STN0	Extensin-like protein	27	437	315	321	SPYVYKS	7	73.5786
Q9STN0	Extensin-like protein	27	437	339	345	SPYVYKS	7	73.5786
Q9STN0	Extensin-like protein	27	437	363	369	SPYVYKS	7	73.5786
Q9SS90	E3 ubiquitin-protein ligase RGLG1	22	119	58	74	PASSYGPQYSQEGYASQ	17	77.6116
Q9SS90	E3 ubiquitin-protein ligase RGLG1	22	119	89	108	PASSYGHQYSQEGYASAASQ	20	78.6455
Q9SRR0	Peroxisomal membrane protein 13	77	193	77	126	QQNYGSTMGGGYGSNLGMTSGYGSGTYGSALGGYGSSYGGGMYGGSSMYR	50	76.2676
Q9SRR0	Peroxisomal membrane protein 13	77	193	131	142	GGGLYGSSGMYG	12	87.291
Q9SRQ0	Mediator of RNA polymerase II transcription subunit-like protein	6	120	6	18	QQQLQQQQLLLQM	13	78.2609
Q9SRQ0	Mediator of RNA polymerase II transcription subunit-like protein	6	120	28	38	QQQLFLMQHLQ	11	83.3384
Q9SRQ0	Mediator of RNA polymerase II transcription subunit-like protein	6	120	42	51	QQQAAMSMFP	10	75.9197
Q9SRQ0	Mediator of RNA polymerase II transcription subunit-like protein	6	120	72	90	FLQNVNPNPNLIQQANKFQ	19	82.9079
Q9SR71	Transcription initiation factor TFIID subunit 12	1	349	79	85	QQQHLSQ	7	75.9197
Q9SR71	Transcription initiation factor TFIID subunit 12	1	349	99	120	WQQHSSYTHFSSASSPLLSSSS	22	80.2828
Q9SR71	Transcription initiation factor TFIID subunit 12	1	349	137	143	GGMAIGV	7	79.9331
Q9SR71	Transcription initiation factor TFIID subunit 12	1	349	167	173	FGQQYGG	7	75.6331
Q9SR71	Transcription initiation factor TFIID subunit 12	1	349	182	188	SEATSNT	7	78.2131
Q9SR71	Transcription initiation factor TFIID subunit 12	1	349	198	204	GTQGIGM	7	75.2508
Q9SR71	Transcription initiation factor TFIID subunit 12	1	349	243	252	VAQNFQGHSL	10	77.3579
Q9SR71	Transcription initiation factor TFIID subunit 12	1	349	269	285	SQQSLQAINQPWLSSTP	17	77.3952
Q9SR71	Transcription initiation factor TFIID subunit 12	1	349	312	320	PQQHISTSA	9	79.5615
Q9SQV1	DEAD-box ATP-dependent RNA helicase 40	91	219	179	185	SQQHYMG	7	94.9833
Q9SQV1	DEAD-box ATP-dependent RNA helicase 40	91	219	192	199	TQGLQNSH	8	75.7525
Q9SPG6	Myb domain protein 49	175	243	176	183	NVQTESYQ	8	80.0167
Q9SPG6	Myb domain protein 49	175	243	185	207	NQQLQNDLNTDQTTFTGLLNSTP	23	80.6456
Q9SPG6	Myb domain protein 49	175	243	209	226	VQWQNNGEYLGDYHSYTG	18	76.2728
Q9SP35	Mitochondrial import inner membrane translocase subunit TIM17-2	139	205	184	200	SQAQIRSESQNQNTASS	17	77.4739
Q9SNB4	Transcription factor LUX	223	323	244	263	IPGAYGTQQMMQMPVYAHHM	20	75.1003
Q9SNB4	Transcription factor LUX	223	323	290	314	GNGAFESNPYMMQQNKFGSMASYPS	25	82.1405
Q9SN46	Leucine-rich repeat extensin-like protein 5	625	740	680	686	PPQTYYP	7	78.6909
Q9SL15	Glycine-rich protein 3	41	115	47	58	NGGNYNNGGGYQ	12	91.9732
Q9SL15	Glycine-rich protein 3	41	115	60	86	GGGNYQGGGGNYQGGGGNYQGGGGRYQ	27	84.5782
Q9SJL7	Transcription factor RAX2	134	197	142	156	SSSHYNMINSLLPYN	15	82.4749
Q9SJL7	Transcription factor RAX2	134	197	159	173	TNQLLTPHQGIMMTM	15	78.6399
Q9SJL7	Transcription factor RAX2	134	197	176	192	QQQQLFYQEDMGNLVNS	17	81.9791
Q9SIV5	Zinc finger CCCH domain-containing protein 19	1448	1746	1455	1464	QSMNYSVAQS	10	80.5686
Q9SIV5	Zinc finger CCCH domain-containing protein 19	1448	1746	1476	1490	VVVNSAGALQPQTYP	15	83.0769
Q9SIV5	Zinc finger CCCH domain-containing protein 19	1448	1746	1499	1507	VSVNHSATL	9	74.136
Q9SIV5	Zinc finger CCCH domain-containing protein 19	1448	1746	1534	1542	SQNNSTSYG	9	75.2508
Q9SIV5	Zinc finger CCCH domain-containing protein 19	1448	1746	1560	1570	SDSWKVAVPSQ	11	73.5786
Q9SIV5	Zinc finger CCCH domain-containing protein 19	1448	1746	1575	1591	AQAQWGMNMVNNNQNSA	17	78.2412
Q9SIV5	Zinc finger CCCH domain-containing protein 19	1448	1746	1597	1611	ANQNSSWGQGTVNPN	15	77.7926
Q9SIV5	Zinc finger CCCH domain-containing protein 19	1448	1746	1620	1628	TGVNVNWGG	9	85.3958
Q9SIV5	Zinc finger CCCH domain-containing protein 19	1448	1746	1634	1656	TVQGITHSGWVAPVQGQTQAYPN	23	75.5562
Q9SIV5	Zinc finger CCCH domain-containing protein 19	1448	1746	1688	1709	GQGIQSGNSNQNWGTQNQTAIP	22	77.3335
Q9SIV5	Zinc finger CCCH domain-containing protein 19	1448	1746	1716	1739	NQAGYWGNQQQSQNGDSGYGWNRQ	24	76.3378
Q9SII9	Ubiquitin domain-containing protein DSK2a	373	466	381	398	MQSVLSNPQYMNQLMSLN	18	81.0108
Q9SII9	Ubiquitin domain-containing protein DSK2a	373	466	420	427	FLRQFSSP	8	74.5819
Q9SII9	Ubiquitin domain-containing protein DSK2a	373	466	436	448	LQQSLFSQNRNTA	13	95.6779
Q9SII8	Ubiquitin domain-containing protein DSK2b	389	479	389	414	QNPAISQMMQSVFSNPQYMNQLMSLN	26	78.4538
Q9SII8	Ubiquitin domain-containing protein DSK2b	389	479	436	443	FLRQFSSP	8	74.5819
Q9SII8	Ubiquitin domain-containing protein DSK2b	389	479	452	463	LQQSLSQNRNTA	12	80.379
Q9SHZ5	UBP1-associated proteins 1B	285	362	286	304	QQQNMSMYAGQNMPFYGHS	19	81.5525
Q9SHZ5	UBP1-associated proteins 1B	285	362	325	333	GLQNYRMFG	9	79.0784
Q9SHZ5	UBP1-associated proteins 1B	285	362	350	357	MVGQYVGD	8	80.9365
Q9SHV7	Probable mediator of RNA polymerase II transcription subunit 15c	166	278	181	200	QQGAFQVSSSQQNNNVTLHA	20	79.3478
Q9SHV7	Probable mediator of RNA polymerase II transcription subunit 15c	166	278	225	234	SQQYRQQYPM	10	75.2508
Q9SHV7	Probable mediator of RNA polymerase II transcription subunit 15c	166	278	247	271	LDFVQNNTNQFQAASSLRQTQNITD	25	81.6054
Q9SFU0	Protein transport protein Sec24-like At3g07100	74	269	252	261	AQQNLHPNYA	10	80.0669
Q9SD87	Dentin sialophosphoprotein-like protein	156	251	156	192	NYDFFGGQQQLNNQLPGMIQPFPRQQMTFNDMQLLKQ	37	80.8551
Q9SD87	Dentin sialophosphoprotein-like protein	156	251	198	232	QMHEYQIQQQLQKQQLEARQLNSLHSNAVNGSLSS	35	77.8786
Q9SD86	Dentin sialophosphoprotein-like protein	816	935	822	837	HNQASASQGFNLQLAP	16	78.4281
Q9SD86	Dentin sialophosphoprotein-like protein	816	935	847	855	NMQFFRNSL	9	78.8183
Q9SD86	Dentin sialophosphoprotein-like protein	816	935	881	894	NQSFHQSTHQGPFP	14	75.2508
Q9SD86	Dentin sialophosphoprotein-like protein	816	935	904	910	SGFPYSR	7	77.2575
Q9SD86	Dentin sialophosphoprotein-like protein	816	935	924	930	QSAAINS	7	84.9498
Q9SCW5	Heat stress transcription factor A-1e	233	306	247	256	QIVRYQSSMN	10	80.9365
Q9SCW5	Heat stress transcription factor A-1e	233	306	262	271	MLQQIQQMSN	10	78.8629
Q9SCW5	Heat stress transcription factor A-1e	233	306	275	289	HESLSSNNGSFLLGD	15	79.2419
Q9SCW5	Heat stress transcription factor A-1e	233	306	291	297	PNSNISD	7	75.9675
Q9SB47	Protein SICKLE	145	212	176	190	GNNRFGGRGSYNNTP	15	75.9197
Q9SB47	Protein SICKLE	145	212	192	207	QFSNYGRQNANWGGNT	16	87.3119
Q9SAJ2	Kinase superfamily with octicosapeptide/Phox/Bem1p domain-containing protein	356	445	357	370	GFQQTSAQQSESIP	14	77.2814
Q9SAJ2	Kinase superfamily with octicosapeptide/Phox/Bem1p domain-containing protein	356	445	373	393	SSLHYSQSIPLNAAYQLQQSV	21	79.4872
Q9SAJ2	Kinase superfamily with octicosapeptide/Phox/Bem1p domain-containing protein	356	445	397	407	SALHYPQSITP	11	79.0818
Q9SAJ2	Kinase superfamily with octicosapeptide/Phox/Bem1p domain-containing protein	356	445	413	431	YPQSITPGSSYQYPQSIIP	19	79.053
Q9SAJ2	Kinase superfamily with octicosapeptide/Phox/Bem1p domain-containing protein	356	445	433	440	SASSYGIY	8	85.7441
Q9SAF2	F3F19.21 protein	285	429	286	292	MGANFTG	7	80.9365
Q9SAF2	F3F19.21 protein	285	429	296	304	GQNQIQNRR	9	76.5515
Q9SAF2	F3F19.21 protein	285	429	316	332	NNNNMNTQNGDGGRNYG	17	77.3559
Q9SAF2	F3F19.21 protein	285	429	405	416	GYGGYSGIAYPG	12	80.1003
Q9SAB3	Polyadenylate-binding protein RBP45B	333	405	342	351	PSQFYYGGYG	10	78.7291
Q9SAB3	Polyadenylate-binding protein RBP45B	333	405	353	361	GQEQYGYTM	9	83.1289
Q9SAB3	Polyadenylate-binding protein RBP45B	333	405	364	386	DPNAYYGGYSGGGYSGGYQQTPQ	23	79.9913
Q9SA26	F3O9.7 protein	340	460	343	350	SMQYSESA	8	75.9197
Q9SA26	F3O9.7 protein	340	460	354	373	SFAQYPQSIPHNGAFQFQQA	20	80.0502
Q9SA26	F3O9.7 protein	340	460	378	385	ATLQYAPS	8	86.6221
Q9SA26	F3O9.7 protein	340	460	390	400	SSVHYPQSILP	11	80.298
Q9SA26	F3O9.7 protein	340	460	406	430	YPQSISSSSYGLYPQYYGETEQFPM	25	83.4247
Q9SA26	F3O9.7 protein	340	460	436	444	NSSNYSIPI	9	78.4467
Q9MAL9	GRF1-interacting factor 2	91	168	113	120	PAGIFAPR	8	83.2776
Q9MAL9	GRF1-interacting factor 2	91	168	136	146	QQQQIHQQAMQ	11	77.1359
Q9M9L9	F10A16.6 protein	285	348	294	320	WQRNSYSHVNSLNYNTDNGLLGMQAIP	27	80.9241
Q9M9L9	F10A16.6 protein	285	348	326	343	ANEHYNNTQNDYTGSQFG	18	81.7168
Q9M9G6	Cleavage stimulating factor 64	227	357	239	255	TGSSIQDAQLSGQNLLP	17	78.8904
Q9M9G6	Cleavage stimulating factor 64	227	357	261	267	SQQLSRA	7	76.2542
Q9M9G6	Cleavage stimulating factor 64	227	357	320	341	ASTNIGYSSQNSVPNNAIQPSQ	22	77.744
Q9M9B9	Putative two-component response regulator ARR19	277	371	286	296	NGWATAYGTLA	11	81.5141
Q9M9B9	Putative two-component response regulator ARR19	277	371	303	314	DNVNTTIPSYLM	12	76.6444
Q9M9B9	Putative two-component response regulator ARR19	277	371	319	341	TLNQIQQNQYQNGFLTMNNNQII	23	83.2631
Q9M8K5	Heavy metal-associated isoprenylated plant protein 32	79	153	88	98	MANQFKGMQID	11	74.2779
Q9M7Y1	F3E22.11 protein	43	134	88	94	GYGGYYP	7	84.2809
Q9M7Y1	F3E22.11 protein	43	134	109	121	PIVPYFPFYYHTP	13	84.2038
Q9M7Q5	ABSCISIC ACID-INSENSITIVE 5-like protein 4	155	228	156	180	TQQNENSSSGFYANNGAAGLEFGFG	25	79.6254
Q9M7Q5	ABSCISIC ACID-INSENSITIVE 5-like protein 4	155	228	183	201	NQNSISFNGNNSSMIMNQA	19	81.975
Q9M7Q3	ABSCISIC ACID-INSENSITIVE 5-like protein 6	197	269	199	208	NGGFYGFGSN	10	80.5351
Q9M7Q3	ABSCISIC ACID-INSENSITIVE 5-like protein 6	197	269	214	222	ASNGFVANQ	9	78.7068
Q9M7Q2	ABSCISIC ACID-INSENSITIVE 5-like protein 7	178	304	181	197	GQVNGNNNNGFYGNSTA	17	79.6774
Q9M7Q2	ABSCISIC ACID-INSENSITIVE 5-like protein 7	178	304	201	207	LGFGFGQ	7	76.2542
Q9M7Q2	ABSCISIC ACID-INSENSITIVE 5-like protein 7	178	304	209	227	NQNSITFNGTNDSMILNQP	19	88.2415
Q9M7Q2	ABSCISIC ACID-INSENSITIVE 5-like protein 7	178	304	243	250	QQQQLLQQ	8	77.0485
Q9M7Q2	ABSCISIC ACID-INSENSITIVE 5-like protein 7	178	304	267	273	LPQTIFP	7	76.8275
Q9M7Q2	ABSCISIC ACID-INSENSITIVE 5-like protein 7	178	304	276	288	ANVAFSAPVNITN	13	80.9107
Q9M371	Extra-large G-like protein; putative (DUF3133)	245	321	258	270	PQFPYNNNNINEA	13	80.7564
Q9M371	Extra-large G-like protein; putative (DUF3133)	245	321	298	316	FSGQYVGNNNNGHDLFDAY	19	77.8912
Q9M2F9	DEAD-box ATP-dependent RNA helicase 52	575	640	619	626	GGGAYYGP	8	91.0953
Q9M2E0	DEAD-box ATP-dependent RNA helicase 12	1	80	24	30	YHQSYRQ	7	75.9197
Q9M2E0	DEAD-box ATP-dependent RNA helicase 12	1	80	35	45	QDQQYVQRGYS	11	81.0277
Q9M2E0	DEAD-box ATP-dependent RNA helicase 12	1	80	62	68	QQQQWSR	7	80.5542
Q9M291	Protein transport protein Sec24-like CEF	1	325	237	243	GSQFTSG	7	80.0287
Q9M291	Protein transport protein Sec24-like CEF	1	325	311	317	PGSIYGM	7	80.2676
Q9M1S3	Probable RNA-binding protein ARP1	106	203	125	131	HSQWYYP	7	97.8978
Q9M1S3	Probable RNA-binding protein ARP1	106	203	140	182	QQQNHQAVPFYGYPSAYVAPNMTFNQKVGYVGGTYMNGYYAQM	43	79.8942
Q9M1S3	Probable RNA-binding protein ARP1	106	203	191	198	QPQYYHHH	8	80.602
Q9M1Q4	Putative endonuclease or glycosyl hydrolase	270	413	278	298	SNVNTFPGNVMTNPQNQNQYT	21	84.5358
Q9M1Q4	Putative endonuclease or glycosyl hydrolase	270	413	321	335	NGNSIPNHAQNYYPN	15	87.3802
Q9M1Q4	Putative endonuclease or glycosyl hydrolase	270	413	348	361	YGNVFRPYRPENLN	14	77.2575
Q9M1Q4	Putative endonuclease or glycosyl hydrolase	270	413	391	401	DISNLSVSQYP	11	75.7677
Q9M155	AT4G01090 protein	124	190	128	136	GPSYYHQYP	9	80.2676
Q9M155	AT4G01090 protein	124	190	149	158	YPQAYQDPYG	10	85.2843
Q9M081	Protein transport protein Sec24-like At4g32640	1	112	14	25	SQQNSGPPNFYP	12	79.9331
Q9M081	Protein transport protein Sec24-like At4g32640	1	112	27	42	SQGNSNALADNMQNLS	16	78.7625
Q9M033	HEAT repeat-containing protein	1246	1368	1248	1263	GTQTSQVQANETQTSQ	16	74.791
Q9M033	HEAT repeat-containing protein	1246	1368	1298	1317	QVVASQSQSSPIGTVQSAMS	20	78.9967
Q9LZQ7	At3g62330	397	467	401	426	RQQNSGLSYGNYRQFPPYAEFDDGYS	26	80.3319
Q9LZQ7	At3g62330	397	467	448	454	HGDNYSS	7	82.2742
Q9LZM8	BEL1-like homeodomain protein 9	443	512	475	484	NNNNSYVNSG	10	83.5452
Q9LZM8	BEL1-like homeodomain protein 9	443	512	489	501	SAVGFSYGIGSSN	13	76.6915
Q9LZJ8	Putative two-component response regulator ARR20	313	373	319	330	RGSYFMNNIPYP	12	83.835
Q9LZJ8	Putative two-component response regulator ARR20	313	373	339	360	NNNCFMTNPSTYIDQFQHQLQQ	22	77.3183
Q9LZF1	Heavy metal-associated isoprenylated plant protein 6	295	368	303	321	QPMYYYPEGQVYGQQHYMM	19	79.8627
Q9LZF1	Heavy metal-associated isoprenylated plant protein 6	295	368	325	355	SSQSYVQEPYSNQGYVQESYMNQGYGQGYGQ	31	78.865
Q9LZ56	Dof zinc finger protein DOF5.1	1	63	1	10	MVFSSFPTYP	10	78.0268
Q9LZ56	Dof zinc finger protein DOF5.1	1	63	12	18	HSSNWQQ	7	80.2676
Q9LZ56	Dof zinc finger protein DOF5.1	1	63	25	41	TTVGFTGNNINQQFLPH	17	81.6644
Q9LY87	E3 ubiquitin-protein ligase RGLG2	1	88	28	45	SSWASQQSYPQYGAESYN	18	81.5496
Q9LY87	E3 ubiquitin-protein ligase RGLG2	1	88	67	78	STQPYSAPSYSA	12	74.5819
Q9LY29	Ethylene-responsive transcription factor ERF115	155	241	156	179	NTSTTTGPPNYYSSNNQIYYSNPQ	24	82.748
Q9LY29	Ethylene-responsive transcription factor ERF115	155	241	181	213	NPQTIPYFNQYYYNQYLHQGGNSNDALSYSLAG	33	82.6188
Q9LY29	Ethylene-responsive transcription factor ERF115	155	241	217	233	GGSMYNHQTLSTTNSSS	17	81.625
Q9LXG8	Probable WRKY transcription factor 72	479	540	481	489	NIQQTNTTN	9	77.4805
Q9LXG8	Probable WRKY transcription factor 72	479	540	493	518	GCGGYFSSLLMSNIMASNQTGASLDQ	26	80.2676
Q9LXG8	Probable WRKY transcription factor 72	479	540	525	533	PFSMFKNSS	9	73.913
Q9LXC6	Gb	329	503	342	368	PVGYWQGNTNNSNIQGNIYTTTSQNLP	27	83.1785
Q9LXC6	Gb	329	503	374	381	QQQVYMIP	8	82.8595
Q9LXC6	Gb	329	503	387	395	PGTLYQSVM	9	74.5819
Q9LXC6	Gb	329	503	470	479	KPVYYTVAGE	10	78.7291
Q9LXC5	Putative pumilio homolog 21	29	161	41	50	GNTNINSNNN	10	81.4716
Q9LXC5	Putative pumilio homolog 21	29	161	56	71	LLTAFKSLKLYANKNN	16	84.9498
Q9LXC5	Putative pumilio homolog 21	29	161	78	85	GNTTINRN	8	85.2843
Q9LXC5	Putative pumilio homolog 21	29	161	93	109	LVTAFNNLELYANYNHQ	17	89.7501
Q9LXC5	Putative pumilio homolog 21	29	161	115	125	GTTNINNNNPN	11	82.2134
Q9LXC5	Putative pumilio homolog 21	29	161	128	144	LLTAFDNLRLYANYNHQ	17	92.1503
Q9LXC5	Putative pumilio homolog 21	29	161	150	156	SNNNYPN	7	81.7009
Q9LW45	Basic leucine-zipper 42	1	63	4	31	QTDVFSLHNYLNSSILQSPYPSNFPIST	28	79.1925
Q9LW45	Basic leucine-zipper 42	1	63	37	51	GQNPYLLYGFQSPTN	15	80.3344
Q9LVE2	Serine/threonine protein phosphatase 2A 59 kDa regulatory subunit B' zeta isoform	18	78	25	43	GGVNNSYYASNSSTTSISK	19	79.5459
Q9LVD8	Putative clathrin assembly protein At5g57200	497	591	536	555	NQSPYNNNYSPYHHHQFSPN	20	91.7057
Q9LVD8	Putative clathrin assembly protein At5g57200	497	591	580	586	TQQQYSP	7	81.1276
Q9LVB0	AT-hook motif nuclear-localized protein 6	297	373	312	342	PTFTITTVNSTSPSVNTVEEQKPQAYGGGIV	31	78.6277
Q9LVB0	AT-hook motif nuclear-localized protein 6	297	373	351	368	SFQNDNSTMNNFTPAYHG	18	81.6797
Q9LUV4	FRIGIDA-like protein 4a	450	532	468	475	TTVYSNRS	8	77.4247
Q9LUV4	FRIGIDA-like protein 4a	450	532	481	502	SPEIIPGSYQGSPIGYPAYNGY	22	79.2338
Q9LU73	Protein SMAX1-LIKE 5	210	274	218	232	QQQHHNSINRLHHYQ	15	80.9365
Q9LU73	Protein SMAX1-LIKE 5	210	274	235	254	KDFNFINPNFPLWQTHFLNQ	20	81.806
Q9LU73	Protein SMAX1-LIKE 5	210	274	259	267	NPLLLSSSA	9	73.8387
Q9LU44	Splicing factor-like protein 1	565	772	590	601	SQQYATGGYSTA	12	76.4214
Q9LU44	Splicing factor-like protein 1	565	772	677	684	GAATSSIP	8	78.7625
Q9LU44	Splicing factor-like protein 1	565	772	703	711	SYPSYYNAV	9	78.5953
Q9LTT9	Varicose-related protein	1	99	17	25	DLGTIFKPS	9	80.7878
Q9LTT9	Varicose-related protein	1	99	36	48	FLNNQYNQQLYAP	13	89.735
Q9LTT9	Varicose-related protein	1	99	63	75	QDVSSSSSATNLQ	13	77.2575
Q9LTT9	Varicose-related protein	1	99	78	84	RTLSYPT	7	74.5819
Q9LTT8	Enhancer of mRNA-decapping protein 4	1	125	16	23	FDLGILFK	8	84.9498
Q9LTT8	Enhancer of mRNA-decapping protein 4	1	125	41	54	GPFLHNQYDQQHYA	14	83.8509
Q9LTT8	Enhancer of mRNA-decapping protein 4	1	125	70	82	QDVSSSSAATNLH	13	77.2575
Q9LTT8	Enhancer of mRNA-decapping protein 4	1	125	85	91	RTLSYPT	7	74.5819
Q9LTT8	Enhancer of mRNA-decapping protein 4	1	125	106	120	GTHILALLNNTNNGA	15	83.5897
Q9LTE6	Copper transport protein family	345	446	357	366	TSNNEFGSSS	10	79.3645
Q9LTE6	Copper transport protein family	345	446	369	377	NRSSFSRSS	9	76.2542
Q9LTE6	Copper transport protein family	345	446	382	400	LSQTTSSSSVAYSSYSTTP	19	77.0815
Q9LTE6	Copper transport protein family	345	446	414	437	SENLSQFQSNSTGNSYTSSQSNTA	24	80.6438
Q9LT00	Homeodomain-like transcriptional regulator	205	337	210	222	TASNTQANQTTLQ	13	79.5729
Q9LT00	Homeodomain-like transcriptional regulator	205	337	225	247	LDIPIYGTHNNIWNAQATQVISQ	23	83.5539
Q9LT00	Homeodomain-like transcriptional regulator	205	337	251	268	NHPTYDAPIIWNTQVASQ	18	83.5006
Q9LT00	Homeodomain-like transcriptional regulator	205	337	272	282	NIPMYGTSTIS	11	82.3655
Q9LT00	Homeodomain-like transcriptional regulator	205	337	312	319	DSVPYYSG	8	82.5251
Q9LSE3	Putative RING zinc finger protein	128	191	157	176	RANMISGNHLLNFQYDPISQ	20	83.5452
Q9LSB2	Agamous-like MADS-box protein AGL103	171	386	174	242	RRVQYTNMANQELMMANTMNQLQQHSNQVSMYLWNHGNGAFSQIPVSALASNQTQSLAPIPPELMIYPN	69	80.2385
Q9LSB2	Agamous-like MADS-box protein AGL103	171	386	244	250	DAGNYSG	7	78.2609
Q9LSB2	Agamous-like MADS-box protein AGL103	171	386	261	310	GLQNMNMLTYNNINSVNDFSKQFDQNSRAESYSSLLGVHEDGNNEFENPN	50	78.8428
Q9LSB2	Agamous-like MADS-box protein AGL103	171	386	313	321	SRNNFNVQD	9	86.9565
Q9LSB2	Agamous-like MADS-box protein AGL103	171	386	335	353	GLQSMNMHDYSNNNSINSN	19	77.2223
Q9LSB2	Agamous-like MADS-box protein AGL103	171	386	355	366	LSHQYVQFPTYN	12	82.1906
Q9LSB2	Agamous-like MADS-box protein AGL103	171	386	370	381	QDRVFNLDQNGN	12	76.6165
Q9LS95	Putative proline-rich receptor-like protein kinase PERK6	1	181	82	99	NDNNNNNNGNNNNDNNNG	18	75.9197
Q9LS95	Putative proline-rich receptor-like protein kinase PERK6	1	181	119	140	NDNNGNNNNGNNNDNNNQNNGG	22	74.2475
Q9LRW7	Protein indeterminate-domain 11	238	303	247	257	NPLLIHQSASH	11	79.9331
Q9LRW7	Protein indeterminate-domain 11	238	303	264	274	TQPTINVSSSS	11	78.4737
Q9LRW7	Protein indeterminate-domain 11	238	303	278	298	HNHNIINSLHFDTNNGNTNNS	21	82.752
Q9LR70	H/ACA ribonucleoprotein complex non-core subunit NAF1	546	771	574	580	NNAAWRP	7	73.913
Q9LR70	H/ACA ribonucleoprotein complex non-core subunit NAF1	546	771	583	589	NQQNPYQ	7	79.4075
Q9LR70	H/ACA ribonucleoprotein complex non-core subunit NAF1	546	771	599	619	MQIPFMAMQNQNQMMFQPQFN	21	78.0538
Q9LR70	H/ACA ribonucleoprotein complex non-core subunit NAF1	546	771	630	636	GGLNFFP	7	90.3966
Q9LR70	H/ACA ribonucleoprotein complex non-core subunit NAF1	546	771	648	658	GQNCFNQQFGM	11	79.4466
Q9LR70	H/ACA ribonucleoprotein complex non-core subunit NAF1	546	771	669	682	NELSFNMFSQGLQM	14	87.1476
Q9LQZ7	B-box zinc finger protein 21	223	302	235	244	NNNNTVSLPS	10	80.2676
Q9LQZ7	B-box zinc finger protein 21	223	302	246	253	NLGIWVPQ	8	91.9732
Q9LQZ7	B-box zinc finger protein 21	223	302	262	282	YPNQYFSQDNNIQFGMYNKET	21	86.8291
Q9LQZ7	B-box zinc finger protein 21	223	302	285	293	EVVSFAPIQ	9	80.825
Q9LNV5	Zinc finger CCCH domain-containing protein 4	326	481	360	368	MGAVISTQE	9	77.2947
Q9LNV5	Zinc finger CCCH domain-containing protein 4	326	481	380	386	SSSSYMM	7	80.602
Q9LNV5	Zinc finger CCCH domain-containing protein 4	326	481	447	453	AVSAISP	7	94.3144
Q9LME7	RNA-binding (RRM/RBD/RNP motifs) family protein	106	222	118	124	GQSSYTG	7	77.0664
Q9LME7	RNA-binding (RRM/RBD/RNP motifs) family protein	106	222	129	173	VQQAAAAQLMYPSYGYTYNSEYGYHQALYNAQLQQAQYYQQQMYG	45	82.5492
Q9LME7	RNA-binding (RRM/RBD/RNP motifs) family protein	106	222	181	195	SSSNIMPSPYYYLQA	15	84.0803
Q9LME7	RNA-binding (RRM/RBD/RNP motifs) family protein	106	222	204	212	HQQHYQYHH	9	93.6455
Q9LKL2	Two-component response regulator-like APRR1	411	523	415	425	GNMNIPQVAMN	11	77.3791
Q9LKL2	Two-component response regulator-like APRR1	411	523	440	448	APNAYPYYM	9	88.0713
Q9LKL2	Two-component response regulator-like APRR1	411	523	453	462	NQVMMQSAAM	10	75.5853
Q9LKL2	Two-component response regulator-like APRR1	411	523	482	488	TGYPYYH	7	79.6464
Q9LKA5	Multiple organellar RNA editing factor 8; chloroplastic/mitochondrial	236	395	362	368	QNNNYQQ	7	91.9732
Q9LKA5	Multiple organellar RNA editing factor 8; chloroplastic/mitochondrial	236	395	377	383	QYQNNYP	7	91.3999
Q9LKA4	UBP1-associated protein 2C	289	404	315	323	YGGHYGGYG	9	76.8116
Q9LKA4	UBP1-associated protein 2C	289	404	327	333	GTGVYGG	7	80.2676
Q9LKA4	UBP1-associated protein 2C	289	404	363	373	ESGHYGLSSSA	11	74.7644
Q9LK74	At3g16510	188	325	195	208	SEANFYPPLSSIGY	14	81.3903
Q9LK74	At3g16510	188	325	248	254	SASNLYP	7	86.5743
Q9LK74	At3g16510	188	325	295	302	NQHGYGYP	8	73.913
Q9LJX4	Pumilio homolog 5	319	433	331	341	TPSSYQVQASS	11	76.6494
Q9LJX4	Pumilio homolog 5	319	433	366	373	GEVHSTFQ	8	83.8629
Q9LJX4	Pumilio homolog 5	319	433	386	418	STAAYMTSLSPFYHQNFQSSGMFVPQYNYGGYP	33	79.6291
Q9LJQ7	At3g18230	463	608	464	471	QPGTYTTM	8	78.7625
Q9LJQ7	At3g18230	463	608	480	493	AQQPFLHQGVQYIP	14	87.721
Q9LJQ7	At3g18230	463	608	495	503	PSQYIPIYS	9	84.9498
Q9LJQ7	At3g18230	463	608	505	516	QQQNYPVYVMSV	12	80.9922
Q9LJQ7	At3g18230	463	608	518	525	QSQQYIPA	8	77.0485
Q9LJQ7	At3g18230	463	608	544	551	AAQNVYRA	8	78.01
Q9LJQ7	At3g18230	463	608	554	569	PQVIQLQQQHQYMGYA	16	77.5502
Q9LJQ7	At3g18230	463	608	578	584	ANANYGT	7	90.9699
Q9LJQ7	At3g18230	463	608	593	603	ANANYGGPFEY	11	86.7437
Q9LJE5	YTH domain-containing protein ECT2	74	167	78	100	NPYQYYNVYGSGQEWTDYPAYTN	23	80.0204
Q9LJE5	YTH domain-containing protein ECT2	74	167	106	131	MNSGIYGENGTVVYPQGYGYAAYPYS	26	81.824
Q9LJE5	YTH domain-containing protein ECT2	74	167	143	162	EGQLYGAQQYQYPNYFPNSG	20	80.6689
Q9LJ71	En/Spm-like transposon protein-like	42	111	51	69	NKDVHHNYRQSQSNASTTS	19	79.4402
Q9LJ71	En/Spm-like transposon protein-like	42	111	75	94	NQVLSPWNQTYSPYYTDTTN	20	81.3043
Q9LIE6	VQ motif-containing protein 22	81	156	88	106	SAMAFGSGNTTSAFSLTSS	19	83.8761
Q9LIE6	VQ motif-containing protein 22	81	156	117	124	APWQYNFQ	8	94.8161
Q9LIE6	VQ motif-containing protein 22	81	156	136	151	YMFSLNNVNPVVGYSN	16	79.8913
Q9LHS0	Putative clathrin assembly protein At5g35200	445	544	446	460	QQQNRSYNPWEQNPV	15	79.398
Q9LHS0	Putative clathrin assembly protein At5g35200	445	544	467	476	HQPFYASNGV	10	77.9264
Q9LHS0	Putative clathrin assembly protein At5g35200	445	544	488	501	NHQTFGYQHQNAGM	14	77.3292
Q9LHS0	Putative clathrin assembly protein At5g35200	445	544	506	530	VQQPYQQQQQNMNNPFGNPFVSNGN	25	79.6254
Q9LHS0	Putative clathrin assembly protein At5g35200	445	544	533	539	QPQGYNP	7	74.6775
Q9LG11	Histone acetyltransferase HAC4	257	385	271	282	SNVASFGQSNPY	12	80.5463
Q9LG11	Histone acetyltransferase HAC4	257	385	293	303	MAVAQNSIPWN	11	84.8282
Q9LG11	Histone acetyltransferase HAC4	257	385	336	349	HHPLWNTNFQSAPN	14	80.2676
Q9LG11	Histone acetyltransferase HAC4	257	385	358	365	SQQLSNHG	8	87.291
Q9LG11	Histone acetyltransferase HAC4	257	385	373	379	HSQNLYP	7	90.1577
Q9LFX8	Glycine-rich protein	337	420	372	378	RYESYDQ	7	82.6087
Q9LFX8	Glycine-rich protein	337	420	380	393	GGNGYQRNYYNNRG	14	87.3149
Q9LFX8	Glycine-rich protein	337	420	404	413	NGHSYNNYQD	10	91.505
Q9LF59	At5g17650	1	91	12	25	GFFHNLAGFAGGQY	14	79.742
Q9LF51	Glutamine-rich protein	9	121	19	31	QQQQLLYQHQLQQ	13	95.3435
Q9LF51	Glutamine-rich protein	9	121	35	46	QQQMLLLQQLQK	12	75.6132
Q9LF51	Glutamine-rich protein	9	121	49	64	QQQAAMSRFPSNIDVH	16	75.8361
Q9LF51	Glutamine-rich protein	9	121	101	112	QQQNVSSQQMMQ	12	75.864
Q9LET8	AT3g56680/T8M16_10	258	353	258	286	NQNFNLPPFNIQQIPTPYYEMGFTGYNQI	29	79.5064
Q9LET8	AT3g56680/T8M16_10	258	353	298	318	HPSSIMSPYGTTMDAMYMHWP	21	81.3665
Q9LET8	AT3g56680/T8M16_10	258	353	320	348	AAMMYAHPYEQFRNGSLQAQFVQQPLSFD	29	80.233
Q9LES2	UBP1-associated protein 2A	329	478	373	392	TAQVINPAIGQALTALLASQ	20	81.2207
Q9LES2	UBP1-associated protein 2A	329	478	394	411	AGLAFNPAIGQALLGSLG	18	79.8216
Q9LDR8	Transcription factor MYB102	184	320	187	193	QNQNLVV	7	78.5475
Q9LDR8	Transcription factor MYB102	184	320	202	232	KQTVYSQTGVNQYQTNQYFENTITQELQSSM	31	82.0908
Q9LDR8	Transcription factor MYB102	184	320	240	302	RQFNNMDHHFNGFGEQNLVSTSTTSVQDCYNPSFNDYSSSNFVLDPSYSDQSFNFANSVLNTP	63	79.3279
Q9LDR8	Transcription factor MYB102	184	320	309	315	TTLNSSY	7	82.9909
Q9LDE1	Transcription factor MYB108	182	251	182	215	SNNQFMNYDYNNNNMGQQFGVMSNNDYITPENSS	34	78.251
Q9LDE1	Transcription factor MYB108	182	251	222	232	SDLTEYYSAPN	11	81.8182
Q9LDE1	Transcription factor MYB108	182	251	234	240	NPEYYSG	7	87.9599
Q9FYR7	Scarecrow-like protein 8	32	151	46	58	IPGIFFDQIGNRV	13	77.1803
Q9FYR7	Scarecrow-like protein 8	32	151	60	66	GGNGFSG	7	73.913
Q9FYR7	Scarecrow-like protein 8	32	151	69	81	TLADFQAAQQHQQ	13	75.2508
Q9FYR7	Scarecrow-like protein 8	32	151	84	112	QQQPFYSQAALNAFLSRSVKPRNYQNFQS	29	79.4141
Q9FYR7	Scarecrow-like protein 8	32	151	116	129	MIDLTSVNDMSLFG	14	82.4176
Q9FYE4	Probable calcium-binding protein CML50	1	171	11	17	YGYGYGG	7	74.2475
Q9FYE4	Probable calcium-binding protein CML50	1	171	61	71	SAPTYGSSSYG	11	77.5008
Q9FYE4	Probable calcium-binding protein CML50	1	171	109	115	DYGSYGA	7	79.9331
Q9FYE4	Probable calcium-binding protein CML50	1	171	136	144	GVSDYGSYG	9	79.0412
Q9FXA2	Polyadenylate-binding protein 8	413	548	413	419	QAQFSQM	7	77.6398
Q9FXA2	Polyadenylate-binding protein 8	413	548	443	450	GQQLFYGQ	8	84.3645
Q9FXA2	Polyadenylate-binding protein 8	413	548	460	468	GFGYQQQLV	9	76.1427
Q9FXA2	Polyadenylate-binding protein 8	413	548	478	485	MPNFFMPM	8	85.2843
Q9FX16	Copia-like polyprotein/retrotransposon	229	298	255	271	GRFSYYNMPTFNSWNRP	17	89.278
Q9FX16	Copia-like polyprotein/retrotransposon	229	298	273	293	FYQNSYQMWNHPWGYPPYVNT	21	85.8576
Q9FWS9	BEL1-like homeodomain protein 3	86	157	98	115	FQYHYQNLSNQLSYNNLN	18	85.2843
Q9FWS9	BEL1-like homeodomain protein 3	86	157	134	152	SDQILPSSVYNNNGNNGVG	19	76.9759
Q9FWS3	Zinc finger CCCH domain-containing protein 16	197	381	197	218	NQSPFAATTPSIFPQSSQINSP	22	77.9568
Q9FWS3	Zinc finger CCCH domain-containing protein 16	197	381	221	243	AFSGFNQQTAFSNTNAGGLSSSG	23	82.4487
Q9FWS3	Zinc finger CCCH domain-containing protein 16	197	381	246	261	NAFASFNQQTTFPNTN	16	80.1003
Q9FWS3	Zinc finger CCCH domain-containing protein 16	197	381	272	300	NPFASFTQQSNNQQTAFSNTNAGGLSSSG	29	80.406
Q9FWS3	Zinc finger CCCH domain-containing protein 16	197	381	303	320	NAFASFNKQPNAFSVNTP	18	84.3553
Q9FWS3	Zinc finger CCCH domain-containing protein 16	197	381	348	360	GFATTPQNNNIFG	13	83.6635
Q9FWS3	Zinc finger CCCH domain-containing protein 16	197	381	367	376	ATNTSQNNQT	10	80.2341
Q9FWQ5	Histone acetyltransferase HAC12	140	287	140	146	QINNYNQ	7	98.3278
Q9FWQ5	Histone acetyltransferase HAC12	140	287	172	201	LMVTSSVDATIVGNTNITSTALNTGNPLIA	30	81.9175
Q9FWQ5	Histone acetyltransferase HAC12	140	287	212	224	GYQHSSRNFSLGS	13	77.026
Q9FWQ5	Histone acetyltransferase HAC12	140	287	237	243	TAQMIPT	7	80.2676
Q9FWQ5	Histone acetyltransferase HAC12	140	287	245	265	GFVNSVTNNNSGGFSAEPTIV	21	78.229
Q9FUY2	Transcriptional corepressor LEUNIG	89	217	107	120	QQQQIQMQQLLLQR	14	84.257
Q9FQ04	5'-3' exoribonuclease 4	777	849	777	792	PNGYYRNVPGNYSYGG	16	78.888
Q9FQ04	5'-3' exoribonuclease 4	777	849	804	830	YRKAYDDDSSYYYGKYNNSTQGTFNNG	27	85.2471
Q9FQ03	5'-3' exoribonuclease 3	824	995	866	873	LVSNSLQM	8	80.2676
Q9FQ03	5'-3' exoribonuclease 3	824	995	912	918	GAQGYAQ	7	75.4897
Q9FQ03	5'-3' exoribonuclease 3	824	995	968	974	QQQWHGQ	7	79.9331
Q9FPW4	Probable NOT transcription complex subunit VIP2	342	429	348	354	HSQNFSM	7	82.2742
Q9FPW4	Probable NOT transcription complex subunit VIP2	342	429	358	368	GGFNLGATYSS	11	77.592
Q9FPW4	Probable NOT transcription complex subunit VIP2	342	429	396	424	NAVSSIGYDQLIQQYQQHQNQSQFPVQQM	29	80.8903
Q9FNR1	Glycine-rich RNA-binding protein 3; mitochondrial	114	276	159	168	GAGGYGGNSG	10	74.5819
Q9FNR1	Glycine-rich RNA-binding protein 3; mitochondrial	114	276	210	222	SGNTYGEGSSASA	13	82.6087
Q9FNR1	Glycine-rich RNA-binding protein 3; mitochondrial	114	276	224	254	AVGDYNGSSGYGSANTYGSSNGGFAGDSQFG	31	83.2992
Q9FMT4	SWI/SNF complex component SNF12 homolog	1	88	31	63	GNQGFAQSHMAANFQAQFQFSQAQALAHAQAQS	33	78.9804
Q9FMT4	SWI/SNF complex component SNF12 homolog	1	88	66	80	QAQLQAQLQAQGMTM	15	75.6522
Q9FMQ0	AT5g12120/MXC9_8	397	481	408	432	QSANTNVLPVSTMNASFTGAAAAGS	25	78.5686
Q9FMQ0	AT5g12120/MXC9_8	397	481	443	449	AQSNGYL	7	74.7731
Q9FMQ0	AT5g12120/MXC9_8	397	481	457	476	NDLNSNLMYQQLQYQQYQGQ	20	81.0535
Q9FMH4	Putative pumilio homolog 13	78	188	91	111	HQYNQVFNGGGGSYGDGYLFP	21	79.9968
Q9FMH4	Putative pumilio homolog 13	78	188	115	151	SYHHYELKDLQRFNQNQQRLSYQNDYVNQSYRYDTIG	37	79.5896
Q9FMH4	Putative pumilio homolog 13	78	188	156	165	MLNNSFLNGV	10	77.4247
Q9FMH4	Putative pumilio homolog 13	78	188	172	183	NVSDYYTNIFGY	12	82.9431
Q9FME3	Transcription factor TCP5	203	264	207	243	DHQGFNTNHQQQFPLTNPYNNTSAYYNLGHLQQSLDQ	37	81.3523
Q9FME3	Transcription factor TCP5	203	264	245	259	GNNVTVAISNVAANN	15	78.3946
Q9FM71	RNA-binding (RRM/RBD/RNP motifs) family protein	352	435	358	367	NNNAIGGNFQ	10	84.7492
Q9FM47	RNA-binding (RRM/RBD/RNP motifs) family protein	226	423	264	281	GYGGYGGEFGGYGGGGYG	18	74.9164
Q9FM47	RNA-binding (RRM/RBD/RNP motifs) family protein	226	423	292	300	ALGYSGRYG	9	79.9331
Q9FM47	RNA-binding (RRM/RBD/RNP motifs) family protein	226	423	302	313	GGGGYNRGGYSM	12	75.2508
Q9FM47	RNA-binding (RRM/RBD/RNP motifs) family protein	226	423	396	403	GGGSFYGG	8	88.4197
Q9FL69	ADP-ribosylation factor GTPase-activating protein AGD5	333	467	334	349	QQVAMLAQQQALYMAA	16	81.6472
Q9FL69	ADP-ribosylation factor GTPase-activating protein AGD5	333	467	358	378	NGVNQQAIANALNVASANWSN	21	81.0002
Q9FL69	ADP-ribosylation factor GTPase-activating protein AGD5	333	467	396	413	DLQKLMQNMNMNANMNTR	18	76.8116
Q9FL69	ADP-ribosylation factor GTPase-activating protein AGD5	333	467	417	441	PQENTLQYPSSSFYTMGQANQVNGM	25	79.7458
Q9FL40	Zinc finger CCCH domain-containing protein 53	265	363	272	297	QQGSIAHTGLISQQQNQHSQMQQYYM	26	81.1294
Q9FL40	Zinc finger CCCH domain-containing protein 53	265	363	316	326	MGAAFSTQESD	11	80.5108
Q9FL40	Zinc finger CCCH domain-containing protein 53	265	363	333	341	NNRAYSSYS	9	78.9298
Q9FL19	AGAMOUS-like 76	171	245	173	219	QTQSLNPRQFSLFMYNHGDNTLSQISVSASNFNQNYFSALLEQSELK	47	82.7581
Q9FL19	AGAMOUS-like 76	171	245	228	240	YDQNQNMRMGDIT	13	80.5763
Q9FKZ6	SAP domain-containing protein	302	480	309	317	SLVAFPNQN	9	90.6355
Q9FKZ6	SAP domain-containing protein	302	480	333	341	NPANFYTSR	9	79.5243
Q9FKZ6	SAP domain-containing protein	302	480	378	391	YHSYTYSEQQNQTN	14	81.7965
Q9FKZ6	SAP domain-containing protein	302	480	396	409	PASYTYSTQQNQTN	14	76.0153
Q9FKZ6	SAP domain-containing protein	302	480	414	427	PASYTYPTQQNQTN	14	79.5987
Q9FKZ6	SAP domain-containing protein	302	480	432	438	PAFYIRR	7	77.0186
Q9FKZ6	SAP domain-containing protein	302	480	445	451	QGQASFN	7	89.5843
Q9FKR2	AGAMOUS-like 77	238	297	246	292	GDATLSQIPFSASNFNQDFSANNNFQHSFVSNTQDYYSVQKSVNNNY	47	81.9683
Q9FKQ5	AGAMOUS-like 78	138	305	141	182	NLVHQSLTPSYLNQTQHLNPSKFSLFMYNHGDATLSQLPLSA	42	80.8489
Q9FKQ5	AGAMOUS-like 78	138	305	185	215	SNQLINYQNHLMQHGFGQNMCSDNITNNNFE	31	83.3423
Q9FKQ5	AGAMOUS-like 78	138	305	218	246	GVSNTQDYSPLLSVQASAVNNYGLNNHLM	29	79.7832
Q9FKQ5	AGAMOUS-like 78	138	305	255	270	FDQNMCMVSEIINNNN	16	79.097
Q9FKQ5	AGAMOUS-like 78	138	305	276	295	NLSNTVPHEFSSDFNQNPYG	20	81.2375
Q9FKK2	Agamous-like MADS-box protein AGL62	213	275	213	225	NAFNYNQNQIHPN	13	81.3995
Q9FKK2	Agamous-like MADS-box protein AGL62	213	275	232	255	GNNAYGINEGFVPEYNVNFRPEYN	24	85.3679
Q9FKK2	Agamous-like MADS-box protein AGL62	213	275	257	270	NQNQIQNQNQVQIQ	14	80.5781
Q9FJW3	Protein CYSTEINE-RICH TRANSMEMBRANE MODULE 13	1	64	38	44	YAQGYPA	7	75.9197
Q9FJR0	Regulator of nonsense transcripts 1 homolog	1139	1254	1144	1177	AHGAFPGNFMNQNSQGGYSRFSGINDFMSQEYMA	34	79.0576
Q9FJR0	Regulator of nonsense transcripts 1 homolog	1139	1254	1180	1193	GQGLFTQAGFIDSS	14	78.8342
Q9FJR0	Regulator of nonsense transcripts 1 homolog	1139	1254	1197	1208	GQQNPYGVNNPN	12	78.8462
Q9FJR0	Regulator of nonsense transcripts 1 homolog	1139	1254	1215	1235	PNSLYSQPFAHYNTQPLNLSG	21	79.4872
Q9FJP7	ENTH/VHS family protein	360	439	364	371	QQYHIIPN	8	86.7057
Q9FJP7	ENTH/VHS family protein	360	439	376	386	QQFPYGFGNIP	11	88.3551
Q9FJP7	ENTH/VHS family protein	360	439	421	427	QGQSFHP	7	74.2475
Q9FIX8	Polyadenylation and cleavage factor homolog 5	1	122	3	19	SNGSFSAQRNANAGTTM	17	75.9984
Q9FIX8	Polyadenylation and cleavage factor homolog 5	1	122	31	42	GIGCYQEERNRY	12	85.2843
Q9FIX8	Polyadenylation and cleavage factor homolog 5	1	122	53	60	LQQQFRSG	8	75.8779
Q9FIX8	Polyadenylation and cleavage factor homolog 5	1	122	63	117	PLYHYGSNTNNNVSRVSSQSYNNYGVDVIASNSSFALPNNDSNTNNYQKPFVVYG	55	83.4418
Q9FIX0	Agamous-like MADS-box protein AGL81	290	355	295	308	NNNNFQHSFVSNTQ	14	82.537
Q9FIX0	Agamous-like MADS-box protein AGL81	290	355	314	327	VVQESVNNNYGLMP	14	87.0282
Q9FIX0	Agamous-like MADS-box protein AGL81	290	355	333	350	YDQNLFTSDITNNNLLIN	18	83.0918
Q9FIR1	AT-hook motif nuclear-localized protein 8	1	70	56	63	QSQTFHQQ	8	79.2642
Q9FHJ6	Replication protein A 70 kDa DNA-binding subunit C	127	286	131	140	GGVNTQSNGG	10	82.6087
Q9FHJ6	Replication protein A 70 kDa DNA-binding subunit C	127	286	173	182	DAGRYCVSAN	10	74.5819
Q9FHJ6	Replication protein A 70 kDa DNA-binding subunit C	127	286	207	213	RQVVHNS	7	75.2508
Q9FHJ6	Replication protein A 70 kDa DNA-binding subunit C	127	286	264	270	ATTAYSR	7	86.2876
Q9FH54	Ethylene-responsive transcription factor ERF114	150	226	151	164	LGSNSTYYSSNQIP	14	78.2848
Q9FH54	Ethylene-responsive transcription factor ERF114	150	226	170	180	SIPNYNQYYHD	11	83.6728
Q9FH54	Ethylene-responsive transcription factor ERF114	150	226	184	196	GDMLSFNLGGGYG	13	80.4476
Q9FH54	Ethylene-responsive transcription factor ERF114	150	226	211	217	TAATTSS	7	75.9197
Q9FGV1	Auxin response factor 8	428	552	434	451	NNQQYQAMLAAGLQNIGG	18	84.3738
Q9FGV1	Auxin response factor 8	428	552	455	464	LRQQFVQLQE	10	78.796
Q9FGV1	Auxin response factor 8	428	552	466	483	HHQYLQQSASHNSDLMLQ	18	76.1427
Q9FGV1	Auxin response factor 8	428	552	497	505	AQTQIMSEN	9	76.0312
Q9FGV1	Auxin response factor 8	428	552	530	541	DQNAYLNAFKMQ	12	79.2085
Q9FGK9	Protein transport protein SEC16A homolog	342	506	343	354	YNQASQTTVTGQ	12	78.4281
Q9FGK9	Protein transport protein SEC16A homolog	342	506	370	397	YHNNSQSSVYDVNNKNQTFKAQDFAIQG	28	83.8032
Q9FGK9	Protein transport protein SEC16A homolog	342	506	402	418	WDESYYANNQQAGNTWQ	17	86.0319
Q9FGK9	Protein transport protein SEC16A homolog	342	506	440	469	NQQVNNLYSTESVAEQFKPNTIGAQSFIPQ	30	81.2932
Q9FGK9	Protein transport protein SEC16A homolog	342	506	471	478	MNVASATQ	8	77.9264
Q9FGK9	Protein transport protein SEC16A homolog	342	506	480	492	GPLSFSNDLYNRQ	13	81.1423
Q9FF08	Dentin sialophosphoprotein-like protein	849	963	860	870	ASQGFNLQLAP	11	79.9939
Q9FF08	Dentin sialophosphoprotein-like protein	849	963	879	886	DNVQFSRN	8	76.4214
Q9FF08	Dentin sialophosphoprotein-like protein	849	963	904	927	SQSRFAPWASNQSYQQSTHQGPFP	24	78.6371
Q9FF08	Dentin sialophosphoprotein-like protein	849	963	937	943	SGFPYSR	7	77.2575
Q9FF08	Dentin sialophosphoprotein-like protein	849	963	951	958	MAVATRQS	8	77.9264
Q9CAF4	Nuclear pore complex protein NUP1	1142	1275	1149	1157	PIFGFGSTP	9	74.2475
Q9CAF4	Nuclear pore complex protein NUP1	1142	1275	1162	1170	QQPVFGNSG	9	76.3657
Q9CAF4	Nuclear pore complex protein NUP1	1142	1275	1173	1204	SQSLFGNSTPGFAFGAPNNGNGINNNQQVSME	32	79.0134
Q9CAF4	Nuclear pore complex protein NUP1	1142	1275	1232	1245	PQPNFAFGGGAATQ	14	79.5509
Q9CAF4	Nuclear pore complex protein NUP1	1142	1275	1249	1256	MANPFQFG	8	75.0836
Q9CAF4	Nuclear pore complex protein NUP1	1142	1275	1260	1270	MASTLQNASPF	11	75.3725
Q9C9Y1	TOM1-like protein 8	364	579	373	382	VQQNYSNGFG	10	79.6321
Q9C9Y1	TOM1-like protein 8	364	579	386	407	QEQSYYGQGSSAPVWNLQITQQ	22	89.4193
Q9C9Y1	TOM1-like protein 8	364	579	414	423	GNQPFSPNFS	10	74.4482
Q9C9Y1	TOM1-like protein 8	364	579	432	439	GQNNNVLA	8	75.4181
Q9C9Y1	TOM1-like protein 8	364	579	462	472	MQVTQVVITTH	11	86.8349
Q9C9Y1	TOM1-like protein 8	364	579	488	501	ATNNNNNNMFGMFL	14	80.5303
Q9C9Y1	TOM1-like protein 8	364	579	520	533	TNNNYNPNMYGGYG	14	82.6326
Q9C9Y1	TOM1-like protein 8	364	579	539	555	PQQYLVEQQMYGMSLQD	17	82.8841
Q9C9Y1	TOM1-like protein 8	364	579	557	569	GNNNTNPYQVSSH	13	75.7139
Q9C9H8	SCY1-like protein 2 B	776	851	776	809	NGAASNFSNNLPGGTHFQTANNDNWAFSSASLSS	34	79.0281
Q9C9H8	SCY1-like protein 2 B	776	851	816	833	GNQGISANNQDPLNSFGV	18	75.7153
Q9C909	Glycine-rich RNA-binding protein 5; mitochondrial	122	224	127	136	GYGASDGGYG	10	73.913
Q9C909	Glycine-rich RNA-binding protein 5; mitochondrial	122	224	145	157	GAGGYGGNSSYSG	13	75.1222
Q9C909	Glycine-rich RNA-binding protein 5; mitochondrial	122	224	213	219	GSENFAQ	7	89.9666
Q9C7J6	Heavy metal-associated isoprenylated plant protein 35	267	341	270	277	NDHHITTT	8	77.801
Q9C7J6	Heavy metal-associated isoprenylated plant protein 35	267	341	289	307	PAQGYYAPQVMYGVSYNVA	19	86.1468
Q9C7J6	Heavy metal-associated isoprenylated plant protein 35	267	341	325	335	YSYAYMHNGYQ	11	81.9398
Q9C758	Transcription factor TCP24	183	279	200	208	VQLQIPNSS	9	75.8082
Q9C758	Transcription factor TCP24	183	279	215	240	HPFSFVPDYNFGISSSSSAINGGYSS	26	80.1132
Q9C758	Transcription factor TCP24	183	279	244	269	LQSNSQSLFLNNNNNITQRSSISSSS	26	79.3028
Q9C710	Polyadenylation and cleavage factor homolog 1	1	123	3	19	SNGSFSAQRNANARTTM	17	75.8804
Q9C710	Polyadenylation and cleavage factor homolog 1	1	123	31	42	GIGGYQEETNRY	12	78.6511
Q9C710	Polyadenylation and cleavage factor homolog 1	1	123	53	60	AQQQFRSG	8	75.9615
Q9C710	Polyadenylation and cleavage factor homolog 1	1	123	79	118	SSQSYNNCGVDVIASNSSFALRNNDSNTNNYQKPFVAGYG	40	81.3378
Q9C6V4	Agamous-like MADS-box protein AGL92	236	464	237	251	MNVNQNQYEPVQPYV	15	85.0167
Q9C6V4	Agamous-like MADS-box protein AGL92	236	464	257	284	DHIQYQNMNFNQNQQEPVHYQALAVAGA	28	78.1773
Q9C6V4	Agamous-like MADS-box protein AGL92	236	464	289	306	TQNQYEPVHYQSLAVAGG	18	80.2304
Q9C6V4	Agamous-like MADS-box protein AGL92	236	464	311	355	SQLQYEPVQPYIPTVFSDNVQYQHMNLYQNQQEPVHYQALGVAGA	45	78.0007
Q9C6V4	Agamous-like MADS-box protein AGL92	236	464	360	371	NQNQYEPVQPYV	12	86.9565
Q9C6V4	Agamous-like MADS-box protein AGL92	236	464	377	436	DHFQFENMNLNQNQQEPVQYQAPVDFNHQIQQGNYDMNLNQNMKHAHIPFMDGNYYNYHQ	60	80.8082
Q9C6V4	Agamous-like MADS-box protein AGL92	236	464	439	445	TVGLTST	7	79.2642
Q9C669	Proline-rich extensin-like family protein	22	443	23	29	TSAQYSP	7	75.3942
Q9C669	Proline-rich extensin-like family protein	22	443	38	51	PPYVYNSPPPYVYN	14	75.0597
Q9C669	Proline-rich extensin-like family protein	22	443	368	374	PPYVYNY	7	79.6464
Q9C658	Protein decapping 5	134	230	146	155	GFQNAMPLYQ	10	80.7358
Q9C658	Protein decapping 5	134	230	159	165	NLGSWGA	7	75.2508
Q9C652	RNA-binding protein 1	202	313	214	224	SYSSFQATPYV	11	77.9872
Q9C652	RNA-binding protein 1	202	313	226	235	EQNGYGMVLQ	10	76.3545
Q9C652	RNA-binding protein 1	202	313	248	272	QAVQYPYGYQFTAQVANVSWNNPIM	25	78.9699
Q9C652	RNA-binding protein 1	202	313	290	308	NNLGYIQYMNGFDLSGTNI	19	81.1477
Q9C5X9	Histone acetyltransferase HAC1	124	450	124	130	QLNNYNQ	7	97.9933
Q9C5X9	Histone acetyltransferase HAC1	124	450	155	161	NLMITSS	7	74.7731
Q9C5X9	Histone acetyltransferase HAC1	124	450	168	186	GSNNITTSAMNTGNLLNSG	19	78.12
Q9C5X9	Histone acetyltransferase HAC1	124	450	190	208	GGNLSNGYQHSSSNFGLGS	19	79.8979
Q9C5X9	Histone acetyltransferase HAC1	124	450	229	260	GFVNSSTNNNSNNGQSYLSVEASNNSGGFSTA	32	80.1526
Q9C5X9	Histone acetyltransferase HAC1	124	450	269	288	QQQLRQDIGGQNSRMLQNHG	20	75.9197
Q9C5X9	Histone acetyltransferase HAC1	124	450	299	312	MQQKLSNVSNSSIN	14	79.8853
Q9C5X9	Histone acetyltransferase HAC1	124	450	325	333	GTSYTNPIR	9	85.2843
Q9C5X9	Histone acetyltransferase HAC1	124	450	335	344	SQQAYDNLQR	10	77.0903
Q9C5X9	Histone acetyltransferase HAC1	124	450	361	372	GSGNLYGAVTSV	12	86.1483
Q9C5X9	Histone acetyltransferase HAC1	124	450	377	393	NTQNANTASFQAVSRTS	17	78.7134
Q9C5X9	Histone acetyltransferase HAC1	124	450	399	411	QQQQFQQQPNRFQ	13	76.4343
Q9C5X9	Histone acetyltransferase HAC1	124	450	415	433	NQFHQQQQQFLHQQQLKQQ	19	76.9583
Q9C5X9	Histone acetyltransferase HAC1	124	450	436	445	QQQRFISHDA	10	89.3311
Q9C5H4	Protein MODIFIED TRANSPORT TO THE VACUOLE 1	523	665	536	543	PQDLFAMP	8	79.9331
Q9C5H4	Protein MODIFIED TRANSPORT TO THE VACUOLE 1	523	665	563	572	NPGFIQNTML	10	77.592
Q9C5H4	Protein MODIFIED TRANSPORT TO THE VACUOLE 1	523	665	575	582	GVMPFNFP	8	79.5987
Q9C5H4	Protein MODIFIED TRANSPORT TO THE VACUOLE 1	523	665	587	628	MNPAFASQPLNYAAMASLLAQQQQYLGNMSNFQQFGNLNAQG	42	81.3665
Q9C5H4	Protein MODIFIED TRANSPORT TO THE VACUOLE 1	523	665	641	657	NQSALPDIFQPNFGNQA	17	75.9788
Q9C5E7	Pumilio homolog 6; chloroplastic	256	363	259	274	QQQNNATWIQGGSNMG	16	79.6614
Q9C5E7	Pumilio homolog 6; chloroplastic	256	363	279	297	NDAVIGAGQFHYGQPYKFS	19	83.26
Q9C5E7	Pumilio homolog 6; chloroplastic	256	363	311	355	PPLLYTATQTAYMTSPAHVYNMQSPAVYSPQYGYGPYTNMIPQFM	45	79.0487
Q9ASS2	Protein FREE1	1	193	2	18	QQGDYNSYYHHQYSQFQ	17	82.9431
Q9ASS2	Protein FREE1	1	193	45	52	TRNTYASA	8	78.2609
Q9ASS2	Protein FREE1	1	193	63	79	DYSNYSQNYTPYGQNSE	17	78.7134
Q9ASS2	Protein FREE1	1	193	104	112	NPNSYSTFN	9	88.6288
Q9ASS2	Protein FREE1	1	193	124	132	PLSSYGSFD	9	78.5953
Q9ASS2	Protein FREE1	1	193	142	160	SQHMYYSPYDQHQTSGYSS	19	79.7395
Q9ASS2	Protein FREE1	1	193	178	184	SSSLYSA	7	77.9264
Q94KE2	Protein TIME FOR COFFEE	830	989	859	870	FNGSFYSSQMIQ	12	79.6544
Q94KE2	Protein TIME FOR COFFEE	830	989	881	903	QQQLTGQMLQSHAPNNQNGSAST	23	84.6154
Q94KE2	Protein TIME FOR COFFEE	830	989	911	919	HLQNQQLRP	9	73.913
Q94KE2	Protein TIME FOR COFFEE	830	989	973	983	SNVAYGQNYGM	11	84.1897
Q94KD0	Transcription initiation factor TFIID subunit 15b	1	72	1	8	MAGMYNQD	8	86.9565
Q94K80	La-related protein 1C	186	303	223	230	AQGSFTEL	8	78.6789
Q94K80	La-related protein 1C	186	303	244	256	NGFASQNHGGTEN	13	78.2609
Q94K80	La-related protein 1C	186	303	283	294	GNQNWTFQRSFN	12	85.7023
Q94HW2	Retrovirus-related Pol polyprotein from transposon RE1	836	925	854	864	SSQNTSQNNPT	11	75.8589
Q94HW2	Retrovirus-related Pol polyprotein from transposon RE1	836	925	871	877	LAQSLST	7	84.7109
Q94HW2	Retrovirus-related Pol polyprotein from transposon RE1	836	925	911	920	PLAQIVNNNN	10	75.8863
Q94FL7	Transcription factor MYB120	143	271	172	178	HQQMYFQ	7	92.2121
Q94FL7	Transcription factor MYB120	143	271	202	217	SSSSFTFHTTTANLLH	16	75.5226
Q94FL7	Transcription factor MYB120	143	271	253	260	TLPLFALP	8	83.612
Q94BV4	DEAD-box ATP-dependent RNA helicase 6	1	96	35	42	QPQQYLQS	8	77.0067
Q94BV4	DEAD-box ATP-dependent RNA helicase 6	1	96	63	84	DAQQYVQRGYPQQIQQQQQLQQ	22	77.3031
Q94BP0	Probable transcriptional regulator SLK2	207	279	219	241	PQFQILLQQQKLRQQQQYLQSLP	23	78.7698
Q94BP0	Probable transcriptional regulator SLK2	207	279	257	266	QQQLQQQHQQ	10	76.5886
Q94AM9	Polyadenylate-binding protein-interacting protein 4	513	591	538	546	HPQAYYHPN	9	83.0546
Q949S2	TPRXL	46	175	47	53	QNQPILG	7	74.5819
Q949S2	TPRXL	46	175	69	77	SQPLIGFNQ	9	80.2676
Q949S2	TPRXL	46	175	148	154	FNQPISS	7	74.2475
Q949S2	TPRXL	46	175	164	170	NQPFTNR	7	75.2508
Q945K9	AT4g34150/F28A23_90	135	247	168	180	GPSLYPQVQQYPQ	13	77.309
Q944L3	Zinc finger protein BALDIBIS	222	306	222	239	NHGNINQNHQQRQLNTTS	18	86.9008
Q944L3	Zinc finger protein BALDIBIS	222	306	245	269	PGFNTNRNNIAFLGQTLPTNVFASS	25	77.3913
Q944L3	Zinc finger protein BALDIBIS	222	306	278	288	SDSLQNLWHLQ	11	81.9398
Q944L3	Zinc finger protein BALDIBIS	222	306	292	301	SHQWLLNENN	10	82.4749
Q940N7	AT4g05150/C17L7_70	314	415	323	336	QQSNLPVNSQWQYA	14	83.9943
Q940N7	AT4g05150/C17L7_70	314	415	340	351	GQQVHYQGHTIH	12	81.7168
Q940N7	AT4g05150/C17L7_70	314	415	389	398	GQYLQQYHHV	10	79.6656
Q940N4	AT4g22740/T12H17_130	153	225	169	179	EMQNMNVNAER	11	73.5786
Q940N4	AT4g22740/T12H17_130	153	225	183	220	QMQNMNVNAMVNNGQWQPQTGSYSFQSSTVTYGGQNGN	38	80.2236
Q940I0	AT-hook motif nuclear-localized protein 13	9	95	23	29	QQQHLQQ	7	79.9331
Q940I0	AT-hook motif nuclear-localized protein 13	9	95	41	48	HHNSYNRN	8	86.9565
Q940I0	AT-hook motif nuclear-localized protein 13	9	95	52	65	AAAVLMGHNTSTSQ	14	80.7453
Q940A7	Transcription initiation factor TFIID subunit 12b	69	485	72	78	SQPNISS	7	82.2742
Q940A7	Transcription initiation factor TFIID subunit 12b	69	485	111	135	TQQLVQQTQQLPQQQQQIMQQISSS	25	76.7358
Q940A7	Transcription initiation factor TFIID subunit 12b	69	485	143	171	QQQQILQQQHMTSQQIPMSSYQIAQSLQR	29	75.6083
Q940A7	Transcription initiation factor TFIID subunit 12b	69	485	177	183	RLSQIQQ	7	79.9331
Q940A7	Transcription initiation factor TFIID subunit 12b	69	485	189	210	HQGQYGNVLRQQAGLYGTMNFG	22	81.879
Q940A7	Transcription initiation factor TFIID subunit 12b	69	485	218	228	SQQNQQMVNPN	11	74.2475
Q940A7	Transcription initiation factor TFIID subunit 12b	69	485	251	264	AQMNIQPQLLAASP	14	81.1992
Q940A7	Transcription initiation factor TFIID subunit 12b	69	485	282	292	GQQLQGMQAMG	11	75.9197
Q940A7	Transcription initiation factor TFIID subunit 12b	69	485	295	302	GSLNLTSQ	8	80.1839
Q940A7	Transcription initiation factor TFIID subunit 12b	69	485	306	316	NPALYAQQRIN	11	89.8449
Q940A7	Transcription initiation factor TFIID subunit 12b	69	485	321	353	RQQLSQQNALTSPQVQNLQRTSSLAFMNPQLSG	33	77.9467
Q940A7	Transcription initiation factor TFIID subunit 12b	69	485	362	381	MMQNSLSQQQWLKQMSGITS	20	76.8729
Q940A7	Transcription initiation factor TFIID subunit 12b	69	485	392	399	RQALLLQQ	8	78.0518
Q940A7	Transcription initiation factor TFIID subunit 12b	69	485	404	410	QQQLSSP	7	85.9532
Q940A7	Transcription initiation factor TFIID subunit 12b	69	485	420	430	NQQQISQIIQQ	11	80.8148
Q940A7	Transcription initiation factor TFIID subunit 12b	69	485	443	460	NQSHSQQQLQQMQQQLQQ	18	76.4028
Q940A7	Transcription initiation factor TFIID subunit 12b	69	485	474	480	QQMQINQ	7	76.9709
Q93ZR3	Pre-mRNA-processing factor 39-1	645	768	661	670	AQAQWSGGYA	10	80.8361
Q93ZR3	Pre-mRNA-processing factor 39-1	645	768	687	711	QQWNPAYGQQAAYGAYGGYPAGYTA	25	79.9866
Q93ZR3	Pre-mRNA-processing factor 39-1	645	768	720	739	QAAAYGAYPAQTYPTQSYAP	20	80.4849
Q93ZH3	AT4g11790/T5C23_220	134	281	135	203	TNVKSFSNNIPFASNNQPGIFSNNQSSDFSSSQSGFFSSQSGAFSSSPSGLISNSQTGSFSSGQFGTTK	69	77.0443
Q93ZH3	AT4g11790/T5C23_220	134	281	214	245	QAGAISNSQPGTFSSSHSGITSNSQTGSFSSG	32	77.0276
Q93ZH3	AT4g11790/T5C23_220	134	281	262	276	QAGAISSNQPSFQFS	15	79.175
Q93YR5	SWIB complex BAF60b domain-containing protein	60	178	64	72	ASVASASSV	9	77.146
Q93YR5	SWIB complex BAF60b domain-containing protein	60	178	85	91	QQQNLHS	7	76.5409
Q93YR5	SWIB complex BAF60b domain-containing protein	60	178	99	128	AKGHFTLSHPSQFSVSSQSQQYPSHFALQP	30	77.8149
Q93YR5	SWIB complex BAF60b domain-containing protein	60	178	133	139	YDLNFRQ	7	90.301
Q93YR5	SWIB complex BAF60b domain-containing protein	60	178	159	167	QQQSSVMLS	9	77.2575
Q93YP4	Clathrin interactor EPSIN 3	907	1024	942	948	MNQNLSM	7	86.1443
Q93YP4	Clathrin interactor EPSIN 3	907	1024	950	956	MNQNYPM	7	76.9709
Q93YP4	Clathrin interactor EPSIN 3	907	1024	958	964	MNQNYPM	7	76.9709
Q93YP4	Clathrin interactor EPSIN 3	907	1024	998	1005	MTGAYNPM	8	88.2943
Q93XY1	At5g53620	422	491	439	463	GLVQSFGQGYGDIQTSQVAQYGTTT	25	77.2709
Q93XY1	At5g53620	422	491	466	486	SSVNEQAVESGNGDYNGSNQS	21	76.509
Q93WV0	Probable WRKY transcription factor 20	474	557	486	493	NQQLVNQT	8	80.0167
Q93WV0	Probable WRKY transcription factor 20	474	557	496	524	NGVNFRFVHASPMSSYYASLNSGMNQYGQ	29	81.7899
Q93WV0	Probable WRKY transcription factor 20	474	557	535	545	DISSLNNSSYP	11	77.1967
Q93WK5	Two-component response regulator-like APRR7	597	659	597	609	GNNNTVNYSVNGS	13	85.1042
Q93W34	Polyadenylate-binding protein RBP45C	1	75	22	35	DQQAYLQQQQSWMM	14	84.9976
Q93W34	Polyadenylate-binding protein RBP45C	1	75	61	67	QQQQYGG	7	86.9565
Q93VH6	GRF1-interacting factor 3	73	209	78	84	AATLTSG	7	77.2575
Q93VH6	GRF1-interacting factor 3	73	209	101	111	PPSYFMQQHQA	11	77.2575
Q93VH6	GRF1-interacting factor 3	73	209	114	120	MAQQIPP	7	77.2575
Q93VH6	GRF1-interacting factor 3	73	209	141	150	QQQLHQQAMQ	10	76.0535
Q93VH6	GRF1-interacting factor 3	73	209	176	183	ALAANNAG	8	73.913
Q93V84	Protein FLX-like 1	253	331	262	272	GGVAYGGGYGN	11	92.6421
Q93V84	Protein FLX-like 1	253	331	282	288	YQPNYTM	7	76.3497
Q93V84	Protein FLX-like 1	253	331	294	300	GVVGYYP	7	88.3421
Q93V84	Protein FLX-like 1	253	331	305	314	PQAAWAGGYD	10	75.7191
Q8W569	AT4g26650/T15N24_100	214	318	215	221	YGNNYGV	7	90.6355
Q8W569	AT4g26650/T15N24_100	214	318	227	236	SANSYFNSFP	10	88.0602
Q8W569	AT4g26650/T15N24_100	214	318	238	254	GYNNNNLGSAGRFSPIG	17	74.8574
Q8W569	AT4g26650/T15N24_100	214	318	256	308	GRNAFSSFGLGLNQELNLNSNFDGNTLGYSRIPGNQYFNSASPNRYNSPIGYN	53	81.3782
Q8W4R3	DEAD-box ATP-dependent RNA helicase 30	1	94	4	15	YDRRFADPNSYR	12	73.913
Q8W4R3	DEAD-box ATP-dependent RNA helicase 30	1	94	55	66	DNSGYNRYPSFQ	12	78.8462
Q8W4R3	DEAD-box ATP-dependent RNA helicase 30	1	94	82	88	GYGQYGD	7	80.2676
Q8W4P1	Cyclin-dependent kinase C-2	368	513	412	418	AGGHYYG	7	86.3354
Q8W4P1	Cyclin-dependent kinase C-2	368	513	437	445	QTGGYNNQS	9	75.5853
Q8W4L0	Probable calcium-binding protein CML49	1	152	49	58	ASSPYAVPYG	10	79.7324
Q8W4L0	Probable calcium-binding protein CML49	1	152	88	94	HGASYGS	7	79.2642
Q8W4K6	At4g13350	455	602	460	476	HAMHYGMQQYNNPVPYQ	17	78.6543
Q8W4K6	At4g13350	455	602	497	507	QTQTENMFPSM	11	75.7373
Q8W4K6	At4g13350	455	602	525	533	VHNQFNIPS	9	94.0543
Q8W4K6	At4g13350	455	602	559	590	NVNPIGDINTSYDTQQTYQNFGSSFAAAVPLN	32	80.069
Q8W458	PLAC8 family protein	181	255	192	201	QMSRFDQATP	10	75.2508
Q8W234	Transcriptional corepressor SEUSS	577	877	610	621	QQQQTVSQNTNS	12	78.456
Q8W234	Transcriptional corepressor SEUSS	577	877	626	632	RQVALMQ	7	85.9532
Q8W234	Transcriptional corepressor SEUSS	577	877	637	664	NGVNYAFNAASASTSTSSIAGLIHQNSM	28	80.0526
Q8W234	Transcriptional corepressor SEUSS	577	877	747	773	VDGNESSSVQKILNEILMNNQAHNNSS	27	78.6696
Q8W234	Transcriptional corepressor SEUSS	577	877	789	814	GQANVNSSGVLLMNGQVNNNNNTNIG	26	80.7692
Q8W234	Transcriptional corepressor SEUSS	577	877	828	843	AANGINNINGNNSLMN	16	84.8035
Q8W234	Transcriptional corepressor SEUSS	577	877	860	872	GNQLLGAVNGFNN	13	81.4253
Q8W034	Heterogeneous nuclear ribonucleoprotein 1	191	411	206	218	GYQGYGGNESSYD	13	83.5349
Q8W034	Heterogeneous nuclear ribonucleoprotein 1	191	411	235	252	GLPSYGSSGYGAGYGNGS	18	73.913
Q8W034	Heterogeneous nuclear ribonucleoprotein 1	191	411	256	265	GYGAYGGYTG	10	83.0435
Q8W034	Heterogeneous nuclear ribonucleoprotein 1	191	411	271	284	GAGATAGYGATNIP	14	78.4759
Q8W034	Heterogeneous nuclear ribonucleoprotein 1	191	411	343	362	GYGGYSGSDSGYGNQAAYGV	20	82.9766
Q8W031	Zinc finger protein WIP5	1	60	5	50	ACSNLFNNGCDHNSFNYSTSLSYIYNSHGSYYYSNTTNPNYINHTH	46	81.2564
Q8VZT4	RNA polymerase II degradation factor-like protein (DUF1296)	459	831	459	557	QYTFTQSEQGYAYENAKQQQMNSAYDASHTNSQNQMHNLDSLSNVMQGYSHSVPNTLLAQTAQNARELDFQYSPFSAQQSMQSRTSNNASSLGGQSISM	99	80.3013
Q8VZT4	RNA polymerase II degradation factor-like protein (DUF1296)	459	831	572	584	TQQTLPGANIATG	13	75.3537
Q8VZT4	RNA polymerase II degradation factor-like protein (DUF1296)	459	831	601	649	PLTHYANMIGYPLMPQNYPYMPSAFQQTFAGNSAYHQQLAALLPQYKTN	49	80.0287
Q8VZT4	RNA polymerase II degradation factor-like protein (DUF1296)	459	831	662	673	PASAYGFGNSTN	12	78.6789
Q8VZT4	RNA polymerase II degradation factor-like protein (DUF1296)	459	831	676	713	SAGNFPLNQQSATTGTTLGYDDVLSSQYKENHLLALQQ	38	79.405
Q8VZT4	RNA polymerase II degradation factor-like protein (DUF1296)	459	831	721	733	QQQNENSAMWHQG	13	77.0517
Q8VZT4	RNA polymerase II degradation factor-like protein (DUF1296)	459	831	743	762	PTNTYYNLQAQQQLQLQHQQ	20	80
Q8VZT4	RNA polymerase II degradation factor-like protein (DUF1296)	459	831	779	785	QQQHYGS	7	91.9732
Q8VZT4	RNA polymerase II degradation factor-like protein (DUF1296)	459	831	787	798	GYPNYYQSQTEM	12	87.932
Q8VZR8	Formin-like protein (DUF1421)	220	433	246	252	QLQNTPA	7	77.2575
Q8VZR8	Formin-like protein (DUF1421)	220	433	286	295	QTQSFPQYQQ	10	79.5652
Q8VZR8	Formin-like protein (DUF1421)	220	433	345	353	SMQAYGYGA	9	75.8082
Q8VZR8	Formin-like protein (DUF1421)	220	433	386	394	GYANAMYEG	9	79.1899
Q8VZR8	Formin-like protein (DUF1421)	220	433	408	416	QQQAHYLQG	9	77.1089
Q8VYU4	Carbon catabolite repressor protein 4 homolog 6	89	157	116	123	GQWQQFRQ	8	74.9164
Q8VYU4	Carbon catabolite repressor protein 4 homolog 6	89	157	125	134	NQFPSNQNYA	10	79.3311
Q8VYT2	Putative clathrin assembly protein At4g25940	505	601	537	552	QQQMTMMHQSPYNYTH	16	82.6087
Q8VYT2	Putative clathrin assembly protein At4g25940	505	601	562	568	HHQFSAG	7	76.2542
Q8VYT2	Putative clathrin assembly protein At4g25940	505	601	575	581	FGDAFLA	7	78.8342
Q8VYM7	Hydroxyproline-rich glycoprotein family protein	81	297	95	104	NVQAHMSSFQ	10	77.8595
Q8VY15	RNA-binding motif protein 25	27	125	82	95	GMQFTPVANFQNPS	14	75.1075
Q8VWV6	Probable WRKY transcription factor 61	321	390	324	337	SQQPFLSMLNRFSS	14	78.8581
Q8VWV6	Probable WRKY transcription factor 61	321	390	351	367	TNLNFSNNTNTLMNWGG	17	80.7987
Q8VWV6	Probable WRKY transcription factor 61	321	390	372	385	SDQYRAAYGNINTH	14	89.1065
Q8RYC8	Auxin response factor 19	420	729	439	452	ALSSFNLPNNFASN	14	83.2776
Q8RYC8	Auxin response factor 19	420	729	456	483	KLLNFQSPNLSSANSQFNKPNTVNHISQ	28	80.7573
Q8RYC8	Auxin response factor 19	420	729	509	545	QQQLQQQQQLQMSQQQVQQQGIYNNGTIAVANQVSCQ	37	79.5987
Q8RYC8	Auxin response factor 19	420	729	558	565	LQQQSMLP	8	74.2475
Q8RYC8	Auxin response factor 19	420	729	571	579	THQNINSMG	9	79.0784
Q8RYC8	Auxin response factor 19	420	729	585	601	QMTSFAQEMQFQQQLEM	17	79.2445
Q8RYC8	Auxin response factor 19	420	729	605	626	SQLLRNQQEQSSLHSLQQNLSQ	22	78.7169
Q8RYC8	Auxin response factor 19	420	729	643	655	SQQLQLQLLQKLQ	13	77.8235
Q8RYC8	Auxin response factor 19	420	729	673	710	QLSALQQTQSHQLQQLLSSQNQQPLAHGNNSFPASTFM	38	79.8099
Q8RY25	Nuclear pore complex protein NUP98A	403	699	409	415	AGFGISP	7	76.732
Q8RY25	Nuclear pore complex protein NUP98A	403	699	450	501	QTPTIASSSFGTATSNFGSSPFGVTSSSNLFGSGSSTTTSVFGSSSAFGTTT	52	82.0298
Q8RY25	Nuclear pore complex protein NUP98A	403	699	516	524	SSSSIFGSA	9	85.6187
Q8RY25	Nuclear pore complex protein NUP98A	403	699	529	546	ATPAFGNSQPSTLFNSTP	18	81.3081
Q8RY25	Nuclear pore complex protein NUP98A	403	699	551	582	TGSAFGQTGSAFGQFGQSSAPAFGQNSIFNKP	32	84.3436
Q8RY25	Nuclear pore complex protein NUP98A	403	699	585	600	GFGNMFSSSSTLTTSS	16	75.6271
Q8RY25	Nuclear pore complex protein NUP98A	403	699	625	642	NGFGFNNFGQNQAANTTG	18	86.1576
Q8RY25	Nuclear pore complex protein NUP98A	403	699	645	656	GGLGIFGQGNFG	12	90.8027
Q8RY25	Nuclear pore complex protein NUP98A	403	699	660	677	APLNSVVLQPVAVTNPFG	18	75.8082
Q8RY25	Nuclear pore complex protein NUP98A	403	699	683	689	PQISINQ	7	75.9197
Q8RY18	TNF receptor-associated factor homolog 1a	947	1007	948	958	QQFNNQYSYHG	11	77.2271
Q8RY18	TNF receptor-associated factor homolog 1a	947	1007	960	966	ADLGISS	7	76.3497
Q8RY18	TNF receptor-associated factor homolog 1a	947	1007	976	984	FHQSYGEYM	9	85.6187
Q8RXK6	DEAD-box ATP-dependent RNA helicase 8	1	71	14	28	GRGAFNPNPNYQSRS	15	78.573
Q8RXK6	DEAD-box ATP-dependent RNA helicase 8	1	71	40	57	QRGNYAQNHQQQFQQAPS	18	77.9636
Q8RWX7	Protein indeterminate-domain 6; chloroplastic	280	360	288	296	GPTNFLMQC	9	77.2575
Q8RWX7	Protein indeterminate-domain 6; chloroplastic	280	360	299	337	NQGLLAQNNQSLMNHHGLISLGDNNNNNHNFFNLAYFQD	39	83.835
Q8RWX7	Protein indeterminate-domain 6; chloroplastic	280	360	346	354	VPSLFTNGA	9	84.2809
Q8RWR2	La-related protein 1B	132	250	136	142	ATSNTST	7	79.9331
Q8RWR2	La-related protein 1B	132	250	149	164	SVSATSSENSAVNNSQ	16	77.5502
Q8RWR2	La-related protein 1B	132	250	200	222	GGGSFGSGNFRNSQRNRNSSSYP	23	76.1524
Q8RWR2	La-related protein 1B	132	250	231	245	NRRNYEHGNQSGFSH	15	77.8149
Q8RWH9	Nuclear pore complex protein NUP58	1	92	12	25	PQPLFQTQQTSLFQ	14	82.1309
Q8RWH9	Nuclear pore complex protein NUP58	1	92	27	37	QQTNSIFSQSQ	11	76.6798
Q8RWH9	Nuclear pore complex protein NUP58	1	92	39	49	QQTNSIFSQSQ	11	76.6798
Q8RWH9	Nuclear pore complex protein NUP58	1	92	51	59	QQTNSIFSQ	9	77.2947
Q8RWH9	Nuclear pore complex protein NUP58	1	92	63	84	QQQTSLFQPQQFQQQQQQLNQQ	22	84.1593
Q8RWH3	Dual specificity protein kinase YAK1 homolog	518	755	529	556	HANSYGSIGSYGSYNDGTIQDNSYGSYG	28	84.1257
Q8RWH3	Dual specificity protein kinase YAK1 homolog	518	755	558	567	TGNMFAYYSP	10	81.2375
Q8RWH3	Dual specificity protein kinase YAK1 homolog	518	755	570	585	HPGLYMQNQGGVSMLG	16	84.9498
Q8RWH3	Dual specificity protein kinase YAK1 homolog	518	755	611	618	SAGNFAPL	8	89.6321
Q8RWH3	Dual specificity protein kinase YAK1 homolog	518	755	625	637	SQFTPNTNNQFLA	13	76.9745
Q8RWH3	Dual specificity protein kinase YAK1 homolog	518	755	660	668	KMAAFSQIN	9	87.9599
Q8RWH3	Dual specificity protein kinase YAK1 homolog	518	755	693	710	GMDNFYQNEGYSGQFSGS	18	77.0903
Q8RWH3	Dual specificity protein kinase YAK1 homolog	518	755	735	750	GYSTHNNANSSLRSNM	16	76.2124
Q8RWA2	Mediator of RNA polymerase II transcription subunit 9	1	149	1	15	MDQFSGGGGNWSMIP	15	76.8339
Q8RWA2	Mediator of RNA polymerase II transcription subunit 9	1	149	30	42	DQQLFLQQQQLQQ	13	80.036
Q8RWA2	Mediator of RNA polymerase II transcription subunit 9	1	149	48	69	QQQQFHLQQQQQTQQQQQQFQP	22	83.7185
Q8RWA2	Mediator of RNA polymerase II transcription subunit 9	1	149	74	101	EMQQYQQFQQQQHFIQQQQFQQQQRLLQ	28	77.8667
Q8RWA2	Mediator of RNA polymerase II transcription subunit 9	1	149	132	141	QQQQLVQTPV	10	75.2843
Q8LPQ9	Flowering time control protein FPA	703	901	703	717	SNQSFQQYGNQYTPA	15	77.5697
Q8LPQ9	Flowering time control protein FPA	703	901	732	738	NNPNYTS	7	75.0597
Q8LPQ9	Flowering time control protein FPA	703	901	743	755	GNMQYQSQSVNMP	13	74.5819
Q8LPQ9	Flowering time control protein FPA	703	901	764	777	PHNNYSMYTQGSSN	14	87.8643
Q8LPQ9	Flowering time control protein FPA	703	901	784	790	MVQQYQP	7	85.9532
Q8LPQ9	Flowering time control protein FPA	703	901	795	803	PNQNYGPIP	9	80.602
Q8LPQ9	Flowering time control protein FPA	703	901	805	831	YQQANFHGVTTNQAQNLNPSQFQAAMQ	27	82.2371
Q8LPQ9	Flowering time control protein FPA	703	901	843	853	NQALRLQPMIS	11	75.6157
Q8LPQ9	Flowering time control protein FPA	703	901	866	894	KNQRYQSTLQFAANLLLQIQQKQQQQSSG	29	78.4339
Q8LPH6	Transcription factor MYB86	207	266	225	238	APNNWEQLNYCNTV	14	83.4448
Q8LPH6	Transcription factor MYB86	207	266	240	261	SQSNSIYSAFFGNQYTEASQTM	22	81.0429
Q8LK56	Transcriptional activator DEMETER	481	562	482	497	QQCQFPVATQNTQFPM	16	75.7734
Q8LK56	Transcriptional activator DEMETER	481	562	499	516	NQQAWLQMKNQLIGFPFG	18	79.7845
Q8LK56	Transcriptional activator DEMETER	481	562	536	544	QQPMYLIGT	9	75.1765
Q8LK56	Transcriptional activator DEMETER	481	562	548	557	ALVSGNQQLG	10	74.5819
Q8LG11	Proline-rich cell wall protein-like	1	69	47	53	GPQFFSP	7	86.9565
Q8LG11	Proline-rich cell wall protein-like	1	69	56	64	RNSSFQHNT	9	76.3657
Q8LF90	At1g78260	106	225	135	147	PQLMYPSYGYTYN	13	83.8179
Q8LF90	At1g78260	106	225	149	181	DQFGYHQALYNTQLQQAQYYQQQQQLYGGGATS	33	87.4835
Q8LF90	At1g78260	106	225	185	202	SGATIMPSPYYYGYSLQA	18	82.1628
Q8LBH2	Putative clathrin assembly protein At2g01600	487	571	496	512	QQQAVNNPFGAYQQTYQ	17	84.34
Q8LBH2	Putative clathrin assembly protein At2g01600	487	571	549	559	NTSGYGDFSVN	11	75.5549
Q8LA32	Probable E3 ubiquitin-protein ligase LUL4	1	88	1	9	MGISFSNNN	9	79.0784
Q8LA32	Probable E3 ubiquitin-protein ligase LUL4	1	88	45	55	YDYNYSNYHLS	11	91.2739
Q8LA32	Probable E3 ubiquitin-protein ligase LUL4	1	88	65	73	NSCSYGHYH	9	79.9331
Q8L9V6	Dof zinc finger protein DOF1.1	135	235	146	155	KQSSSVNAQS	10	74.2475
Q8L9V6	Dof zinc finger protein DOF1.1	135	235	159	216	GQLRTNHQFPFSPTLYNLTQLGGIGLNLAATNGNNQAHQIGSSLMMSDLGFLHGRNTS	58	80.4521
Q8L9V6	Dof zinc finger protein DOF1.1	135	235	219	230	MTGNIHENNNNN	12	79.8216
Q8L8A6	Growth-regulating factor 5	125	232	125	131	QNQTTTT	7	73.9608
Q8L8A6	Growth-regulating factor 5	125	232	137	145	SLSFTNNNN	9	82.9431
Q8L8A6	Growth-regulating factor 5	125	232	159	180	SSTTYSASSSSMDAYSNSNRFG	22	82.1374
Q8L8A6	Growth-regulating factor 5	125	232	188	201	TRGYFNSHSLDYPY	14	81.5098
Q8L8A6	Growth-regulating factor 5	125	232	208	227	QQQQTLHHASALSLHQNTNS	20	76.99
Q8L8A5	GRF1-interacting factor 1	71	160	78	84	VHSQYGS	7	76.2542
Q8L8A5	GRF1-interacting factor 1	71	160	94	117	GGSHYLQQQQATQQQQMTQQSLMA	24	81.5217
Q8L8A5	GRF1-interacting factor 1	71	160	120	127	SSMLYAQQ	8	86.6221
Q8L8A5	GRF1-interacting factor 1	71	160	130	153	QQQPYATLQHQQLHHSQLGMSSSS	24	84.6154
Q8L860	TOM1-like protein 9	374	618	388	394	PAQNIPL	7	75.9675
Q8L860	TOM1-like protein 9	374	618	410	437	GLQQSNGFAPQVGYSQFEQPSYGQGVSS	28	76.6603
Q8L860	TOM1-like protein 9	374	618	468	474	QLQDYSP	7	80.602
Q8L860	TOM1-like protein 9	374	618	489	496	TQTAFTHA	8	78.9298
Q8L860	TOM1-like protein 9	374	618	530	538	AVANISPYP	9	77.6663
Q8L860	TOM1-like protein 9	374	618	542	548	QNGVYMP	7	84.2809
Q8L860	TOM1-like protein 9	374	618	570	583	MMAQYYAQQQQLQQ	14	79.8376
Q8L860	TOM1-like protein 9	374	618	586	613	QQQAYGNQMGGYGYGYNQQQQGSSPYLD	28	77.8786
Q8L7T4	AT3g13990/MDC16_11	593	711	606	616	QQQASMQQMYP	11	83.8249
Q8L7T4	AT3g13990/MDC16_11	593	711	619	638	HVSHFPNLMPYRQFLSPVYV	20	75.7525
Q8L7T4	AT3g13990/MDC16_11	593	711	658	666	NGNSYVLMP	9	79.7101
Q8L7T4	AT3g13990/MDC16_11	593	711	675	687	NGVKYGIHQQYKP	13	80.9107
Q8L7T4	AT3g13990/MDC16_11	593	711	695	703	GFGTYNNPN	9	97.3244
Q8L611	Protein transport protein SEC31 homolog B	789	936	816	834	LANPYDNQYQQPYTDSYYV	19	86.6397
Q8L611	Protein transport protein SEC31 homolog B	789	936	887	903	NADQYQQPTMSSHSFTG	17	78.9888
Q8L611	Protein transport protein SEC31 homolog B	789	936	925	931	QLGQYPN	7	74.5819
Q8L4B2	Nuclear transcription factor Y subunit C-9	1	60	10	20	GAMNYGTNPYQ	11	81.9398
Q8L4B2	Nuclear transcription factor Y subunit C-9	1	60	26	34	TTAATVAGG	9	75.2508
Q8L4B2	Nuclear transcription factor Y subunit C-9	1	60	39	49	GQLAFHQIHQQ	11	78.8081
Q8H1F5	Protein indeterminate-domain 7	228	299	230	240	NPIMIQASNSP	11	82.1526
Q8H1F5	Protein indeterminate-domain 7	228	299	247	265	TQQNIGFSSSSQNIISNSN	19	82.8375
Q8H1F5	Protein indeterminate-domain 7	228	299	275	290	SQHHYQNIPPWLISSN	16	83.2567
Q8H0X4	Protein kinase superfamily protein	319	408	324	331	PLNTYVTP	8	87.291
Q8H0X4	Protein kinase superfamily protein	319	408	339	346	NGVNSYVT	8	90.9281
Q8H0X4	Protein kinase superfamily protein	319	408	355	380	NGVNSYVTAKTNAPFSNGVNNYVAPK	26	93.0924
Q8GZM7	Transcription factor PIF1	334	461	334	342	QLQIQMMSM	9	79.9331
Q8GZM7	Transcription factor PIF1	334	461	353	359	GMQQYMP	7	76.9231
Q8GZM7	Transcription factor PIF1	334	461	449	456	QFQNQATS	8	76.3378
Q8GZ67	At1g68160	1	64	5	33	TQSNSGFDSLSSMMSRHAINFQSNTSSEM	29	81.4093
Q8GZ38	Transcription factor UNE10	261	340	261	269	QLQAQVSMM	9	78.4838
Q8GZ38	Transcription factor UNE10	261	340	286	296	QQQLQMSLMSN	11	79.9331
Q8GZ38	Transcription factor UNE10	261	340	308	318	GLGLLDLNSMN	11	81.6358
Q8GYF7	Nuclear pore complex protein NUP54	1	109	50	59	GSSLFSSPFS	10	90.6355
Q8GYF7	Nuclear pore complex protein NUP54	1	109	83	97	PSSNFGFQSPFNNTA	15	76.8562
Q8GXT3	Transcription factor bHLH123	177	236	179	189	SNAMYAATTTT	11	77.2271
Q8GXT3	Transcription factor bHLH123	177	236	216	231	HQQSSLGYSQFGSSTG	16	79.954
Q8GUK8	At5g10060	370	469	372	383	SFPSYNNSQNQT	12	80.0167
Q8GUK8	At5g10060	370	469	386	392	TQGQYHV	7	74.7253
Q8GUK8	At5g10060	370	469	407	417	MNNPYAFGNIP	11	85.6491
Q8GUK8	At5g10060	370	469	441	456	PQSNSAQQSQQGPTFQ	16	73.913
Q8GUK8	At5g10060	370	469	458	464	PGIMYYG	7	91.4955
Q84VG8	At5g55507	1	64	10	16	PPQNFLP	7	75.5853
Q84VG8	At5g55507	1	64	18	30	WQQYSPMYQQVSA	13	80.1132
Q84VG8	At5g55507	1	64	35	48	MSQYMNYQQFPYTE	14	85.2365
Q84TI6	Cyclin-dependent kinase E-1	374	448	416	429	GMMAYNFPAQAGLN	14	88.151
Q84TD8	Protein FLX-like 2	230	359	230	240	QAQLMNNANSD	11	80.2676
Q84TD8	Protein FLX-like 2	230	359	247	257	YGNNINAEIDA	11	83.8249
Q84TD8	Protein FLX-like 2	230	359	262	278	SGNGYYEDAFGPQGYIP	17	78.2018
Q84TD8	Protein FLX-like 2	230	359	293	309	GAAQYPYQGVTQPGYFP	17	77.1985
Q84ME1	Probable E3 ubiquitin-protein ligase LUL3	12	109	38	48	QNGYSYSHNYP	11	77.8656
Q84ME1	Probable E3 ubiquitin-protein ligase LUL3	12	109	72	91	SQISYRPYGQNYHQNQYYPQ	20	80.3512
Q84ME1	Probable E3 ubiquitin-protein ligase LUL3	12	109	93	104	APPYFTGYHHNG	12	74.359
Q84LH8	Transcription factor PIF5	335	428	336	346	SSPYINQMAMQ	11	79.9331
Q84LH8	Transcription factor PIF5	335	428	348	355	QMQLSQFP	8	75.7525
Q84LH8	Transcription factor PIF5	335	428	375	393	QLQLQAQNQILSEQLARYM	19	81.2885
Q84J88	Heavy metal-associated isoprenylated plant protein 36	235	313	274	290	TAPSYTVSYNTVHGPIN	17	80.9168
Q84J88	Heavy metal-associated isoprenylated plant protein 36	235	313	295	302	ETASYYTA	8	83.9047
Q7Y218	Glycine-rich protein	29	290	75	81	GAEGYAS	7	80.2676
Q7Y218	Glycine-rich protein	29	290	141	149	HASGYGNGA	9	76.2542
Q7Y218	Glycine-rich protein	29	290	156	166	GASGYGGGAYG	11	80.0851
Q7XYY2	Mediator of RNA polymerase II transcription subunit 25	676	836	686	692	QQQLHQQ	7	77.2575
Q7XYY2	Mediator of RNA polymerase II transcription subunit 25	676	836	695	701	QQQQIQQ	7	79.2164
Q7XYY2	Mediator of RNA polymerase II transcription subunit 25	676	836	705	711	QQQHLQQ	7	79.9331
Q7XYY2	Mediator of RNA polymerase II transcription subunit 25	676	836	731	741	QHQLSQLQHHQ	11	75.5853
Q7XYY2	Mediator of RNA polymerase II transcription subunit 25	676	836	753	759	QHQLTQL	7	77.2575
Q7XYY2	Mediator of RNA polymerase II transcription subunit 25	676	836	807	814	GGQAFAQA	8	79.8495
Q7XHI7	Transcription factor bHLH127	201	285	201	207	MQINQFM	7	85.571
Q7XHI7	Transcription factor bHLH127	201	285	242	250	PFPNIQTFD	9	88.0713
Q7XHI7	Transcription factor bHLH127	201	285	252	258	SRVWLQS	7	76.7797
Q7X9H2	AGAMOUS-like-34	245	345	245	256	QNQNMNQVQYQA	12	78.0936
Q7X9H2	AGAMOUS-like-34	245	345	261	290	MFNQIQREFYNINLNQKSNQYMNQQQPFMN	30	80.4571
Q7X9H2	AGAMOUS-like-34	245	345	309	321	MDGNYYNYNQLPV	13	81.8626
Q7X9H2	AGAMOUS-like-34	245	345	333	340	TTGVYDPY	8	82.6923
Q76E23	Eukaryotic translation initiation factor 4G	1	103	58	64	NSSLSSN	7	75.2508
Q700D2	Zinc finger protein JACKDAW	380	469	390	398	TAPSFFAGP	9	85.5072
Q700D2	Zinc finger protein JACKDAW	380	469	419	434	IQQQLNNFNTNVLREN	16	79.4732
Q6NQ63	At1g01440	112	189	124	132	PPSYYNPYP	9	76.5886
Q6NQ63	At1g01440	112	189	163	175	IPQNFYQGPSHYP	13	75.894
Q6NMH5	At3g16760	156	302	165	191	GMGYSSNPSGFSGGYTSSGGFNANLGG	27	75.449
Q6NMH5	At3g16760	156	302	198	205	AGGNLNGS	8	79.2642
Q6NMH5	At3g16760	156	302	240	253	TFGNFQGVSNLNSG	14	86.9087
Q6NMH5	At3g16760	156	302	258	290	TTTQINDFGGFQASKSNTFSSGGSFNASNVDFG	33	77.2879
Q6NM27	At2g37820	192	256	204	215	QQPHFGYPYAYG	12	77.4805
Q6NM27	At2g37820	192	256	219	243	QQQPYFNYHPYNYNNFNYMNGYNMN	25	83.9331
Q6NLV4	Flowering time control protein FY	500	647	503	509	QQQGYQQ	7	83.612
Q6NLP2	Translation initiation factor IF3-1; mitochondrial	337	467	408	416	NQQSTGRFN	9	74.6934
Q6IDB0	Protein SPEAR3	60	123	60	90	YNCNSFNTYPSYHPSTYQEDVRIQGGYPSIP	31	84.3349
Q6IDB0	Protein SPEAR3	60	123	94	100	PSFSYAS	7	75.9197
Q6EVK6	ATP-dependent helicase BRM	1	262	50	57	QQQQLASR	8	74.2475
Q6EVK6	ATP-dependent helicase BRM	1	262	69	77	NENMFAYQP	9	94.686
Q6EVK6	ATP-dependent helicase BRM	1	262	85	93	GGGNFASSP	9	81.5682
Q6EVK6	ATP-dependent helicase BRM	1	262	101	109	QSRNFFESP	9	79.4872
Q6EVK6	ATP-dependent helicase BRM	1	262	125	142	GQQNFNPMQQAYIQFAMQ	18	89.2233
Q6EVK6	ATP-dependent helicase BRM	1	262	240	257	AQQLVNNMGNNQLAFAQQ	18	82.4415
Q6AWW6	At2g47310	17	78	42	50	AAVGFHKYP	9	80.1561
Q6AWW6	At2g47310	17	78	55	65	RDQRFNQPHYS	11	80.2676
Q6AWW6	At2g47310	17	78	67	73	QQQNMIV	7	90.2532
Q67ZB3	FRIGIDA-like protein 3	482	558	482	492	NNNNINNNKTG	11	75.5853
Q67ZB3	FRIGIDA-like protein 3	482	558	502	508	PQYVYDN	7	82.4654
Q67ZB3	FRIGIDA-like protein 3	482	558	528	535	QTYTFNPA	8	91.9732
Q67ZB3	FRIGIDA-like protein 3	482	558	537	548	AHGNFYANCYQY	12	83.3055
Q67YS0	RNA-binding (RRM/RBD/RNP motifs) family protein	133	226	136	163	NPFGFSSYSMDYNYPTQSYYNVYGGATA	28	87.494
Q67YS0	RNA-binding (RRM/RBD/RNP motifs) family protein	133	226	181	194	AAGFYPYLQFAEGN	14	81.3665
Q67YS0	RNA-binding (RRM/RBD/RNP motifs) family protein	133	226	208	214	HMFHYSA	7	81.7965
Q67YI9	Clathrin interactor EPSIN 2	790	895	880	890	GQGGYNPQQSY	11	81.7574
Q66GR4	At4g35070	1	72	2	61	AIQAQLNYNAPNANQIGFGGSEFSLINNNGVIGIGNDQSYLVNNLQLQKDFNQHALFHHQ	60	78.7737
Q66GK1	At3g26990	397	466	399	416	HDQSYLSPHHQNTATTSS	18	79.097
Q66GK1	At3g26990	397	466	448	461	TPFNYTIATSTATT	14	79.1687
Q5YGP8	AP2-like ethylene-responsive transcription factor PLT1	426	510	429	438	DISHYNNNNA	10	81.1706
Q5YGP8	AP2-like ethylene-responsive transcription factor PLT1	426	510	440	483	DSSSFNHHSYIQTQLHLHQQTNNYLQQQSSQNSQQLYNAYLHSN	44	79.9787
Q5YGP8	AP2-like ethylene-responsive transcription factor PLT1	426	510	489	502	GLVSTSIVDNNNNN	14	75.9914
Q5YGP7	AP2-like ethylene-responsive transcription factor PLT2	441	510	442	475	NNNDISQYHDSFSYIQTQLHLHQQQTNNYLQSSS	34	78.4183
Q5YGP7	AP2-like ethylene-responsive transcription factor PLT2	441	510	477	505	TSQLYNAYLQSNPGLLHGFVSDNNNTSGF	29	76.8769
Q5XV31	FRIGIDA-like protein 5	872	948	879	892	SSGHIASHTSNHYP	14	76.9709
Q5XV31	FRIGIDA-like protein 5	872	948	894	917	HDYSLNQRLTWPVDNYDRGFTGFP	24	75.5992
Q5XV31	FRIGIDA-like protein 5	872	948	931	939	GPQFYHLYQ	9	87.5511
Q5XET5	Protein HESO1	360	503	385	394	MQQNWSQSYN	10	81.0368
Q5XET5	Protein HESO1	360	503	409	416	PQQNWTQN	8	77.7174
Q5XET5	Protein HESO1	360	503	428	437	QGQTWPVITQ	10	77.7926
Q5XET5	Protein HESO1	360	503	475	491	NGVNSARPAYTNGVNSA	17	82.9431
Q5BPU6	Repressor ROX1-like protein	87	336	104	120	HQHQYQNQHQHQYQNQH	17	74.9164
Q5BPU6	Repressor ROX1-like protein	87	336	130	178	QQQLINSHETWLQDKLSNMLNTIQQESSVFTRNQTEIGQQVRQANNGFA	49	79.4007
Q5BPU6	Repressor ROX1-like protein	87	336	188	196	QLQNRFLPV	9	84.2438
Q5BPU6	Repressor ROX1-like protein	87	336	203	212	RSNAFGSLFP	10	80.2676
Q5BPU6	Repressor ROX1-like protein	87	336	219	227	RPQNYMPYQ	9	78.8183
Q5BPU6	Repressor ROX1-like protein	87	336	230	241	HQQVSSSFGMYP	12	79.0412
Q5BPU6	Repressor ROX1-like protein	87	336	263	271	NNNALTRIH	9	74.5819
Q5BPU6	Repressor ROX1-like protein	87	336	273	284	LQNQTNMIPPFN	12	75.4181
Q5BPU6	Repressor ROX1-like protein	87	336	297	304	SSRLFTRQ	8	79.2642
Q5BPU6	Repressor ROX1-like protein	87	336	307	315	GMQTSVNQS	9	77.9264
Q5BPU6	Repressor ROX1-like protein	87	336	320	328	RLPNINNRQ	9	76.5886
Q5BPJ1	GATA zinc finger protein	1	215	23	45	QQQQINGFSNHQQQQHNGYQNPM	23	76.1379
Q5BPJ1	GATA zinc finger protein	1	215	75	83	HPQFFNNMP	9	83.2776
Q5BPJ1	GATA zinc finger protein	1	215	91	117	MPNHINQLLPNLLGNLQFAVANSNLMG	27	79.2766
Q5BPJ1	GATA zinc finger protein	1	215	119	128	SLPNFFQPSL	10	82.107
Q5BPJ1	GATA zinc finger protein	1	215	137	145	PQLNSFNSL	9	82.3114
Q5BPJ1	GATA zinc finger protein	1	215	193	199	KHQNFKG	7	82.9431
Q58G44	Uncharacterized protein	72	271	210	216	MGQNYRG	7	76.9709
Q58G44	Uncharacterized protein	72	271	240	251	WSGNYQQNGGYQ	12	86.9565
Q56XU4	Zinc finger CCCH domain-containing protein 6	265	350	267	280	NGQFYAQPPITHIP	14	83.2298
Q56XU4	Zinc finger CCCH domain-containing protein 6	265	350	301	312	RDASYYKNLIQQ	12	87.9599
Q56XU4	Zinc finger CCCH domain-containing protein 6	265	350	326	333	LGYRYNLQ	8	82.6087
Q56XE4	U1 small nuclear ribonucleoprotein C	102	199	184	194	PSGNFNNPNLN	11	76.467
Q52QU2	AP2-like ethylene-responsive transcription factor AIL6	473	581	478	486	QQQLQLQSS	9	76.663
Q52QU2	AP2-like ethylene-responsive transcription factor AIL6	473	581	488	498	NHSSINFALCP	11	81.4837
Q52QU2	AP2-like ethylene-responsive transcription factor AIL6	473	581	503	510	QSQQIIPC	8	90.7191
Q52QU2	AP2-like ethylene-responsive transcription factor AIL6	473	581	515	522	EAAALYHH	8	89.7993
Q52QU2	AP2-like ethylene-responsive transcription factor AIL6	473	581	534	543	QQQNFFQHFP	10	88.8963
Q52QU2	AP2-like ethylene-responsive transcription factor AIL6	473	581	553	567	SNNNSNVQGTMGLMA	15	76.2542
Q52QU2	AP2-like ethylene-responsive transcription factor AIL6	473	581	569	576	NPAEFFLW	8	82.6087
Q501B0	At2g46780	145	271	147	191	QQQHTAQFPFPYSTYGFSGYSQEGMYPMNYYNHHLYGGQQFSPYM	45	81.9026
Q501B0	At2g46780	145	271	201	219	MFHGFYPYYPQYNAAQSSN	19	79.317
Q501B0	At2g46780	145	271	230	239	HQGFSFQYTA	10	86.1538
Q501B0	At2g46780	145	271	253	266	HQPHFSSQQQFSSQ	14	79.4553
Q4V3C1	Mediator of RNA polymerase II transcription subunit 8	238	524	239	248	GQSNNINNQG	10	79.3311
Q4V3C1	Mediator of RNA polymerase II transcription subunit 8	238	524	269	275	NFDNTTS	7	77.0664
Q4V3C1	Mediator of RNA polymerase II transcription subunit 8	238	524	299	306	QQQQFQQQ	8	76.9649
Q4V3C1	Mediator of RNA polymerase II transcription subunit 8	238	524	319	333	QQQQLLAQQQQQLRQ	15	76.0981
Q4V3C1	Mediator of RNA polymerase II transcription subunit 8	238	524	354	362	AQQKFQTSH	9	91.9732
Q4V3C1	Mediator of RNA polymerase II transcription subunit 8	238	524	375	393	AHQQFQARQLSGGHIQHSM	19	78.2433
Q4V3C1	Mediator of RNA polymerase II transcription subunit 8	238	524	405	421	HLNQFSGGANSALFTSA	17	80.9365
Q4V3C1	Mediator of RNA polymerase II transcription subunit 8	238	524	445	454	MQQFGVSGTN	10	75.9197
Q4V3C1	Mediator of RNA polymerase II transcription subunit 8	238	524	465	473	GDQMFNTSG	9	81.4195
Q4V3C1	Mediator of RNA polymerase II transcription subunit 8	238	524	478	486	QQTQIQQSQ	9	77.2575
Q4V3C1	Mediator of RNA polymerase II transcription subunit 8	238	524	493	501	QQGGYGNMQ	9	75.9197
Q4V3C1	Mediator of RNA polymerase II transcription subunit 8	238	524	503	509	NQQSLQP	7	77.2575
Q4PSD8	Copper-binding family protein	181	262	181	208	GYSNAYPAAETMNMQIGGRVNNMMVNER	28	76.72
Q4PSD8	Copper-binding family protein	181	262	236	243	NHEQFSSR	8	79.4732
Q45GG6	PLAC8 family protein	183	264	214	220	YPQHYYP	7	80.4109
Q38897	Homeobox protein BEL1 homolog	1	87	3	9	RDQFYGH	7	91.6388
Q38897	Homeobox protein BEL1 homolog	1	87	18	32	QHQMINQIQGFDETN	15	80.0669
Q38897	Homeobox protein BEL1 homolog	1	87	37	51	DHHHYNHQIFGSNSN	15	79.2419
Q38897	Homeobox protein BEL1 homolog	1	87	54	66	MMIDFSKQQQIRM	13	77.0003
Q38796	Homeobox protein LUMINIDEPENDENS	828	933	846	857	QQQPISTTSYAV	12	77.7313
Q38796	Homeobox protein LUMINIDEPENDENS	828	933	876	908	QSQNSYYSHQENEIASASQVTSYQGNSQYMSSN	33	81.3824
Q38796	Homeobox protein LUMINIDEPENDENS	828	933	910	916	GYESWSP	7	76.5886
Q1PES4	RNA recognition motif-containing protein	93	155	100	110	LNGSFNYVIPP	11	81.0885
Q1PES4	RNA recognition motif-containing protein	93	155	127	150	HTWNHVWGQYIYMYNNNPCYYYPT	24	81.3685
Q0WW84	Polyadenylate-binding protein RBP47B	1	95	7	15	SDSTLATSG	9	74.4333
Q0WW84	Polyadenylate-binding protein RBP47B	1	95	36	47	QQQQWMAAMQYP	12	79.9889
Q0WW84	Polyadenylate-binding protein RBP47B	1	95	57	76	QQQMLMYPHQYVPYNQGPYQ	20	81.2542
Q0WW84	Polyadenylate-binding protein RBP47B	1	95	81	90	QLHQYGSYQQ	10	82.7425
Q0WVM7	Probable transcriptional regulator SLK1	473	719	486	493	AQMVLTSG	8	75.5853
Q0WVM7	Probable transcriptional regulator SLK1	473	719	499	510	TGNNTNNHHQIV	12	76.9231
Q0WVM7	Probable transcriptional regulator SLK1	473	719	521	528	GQMVISSG	8	85.5769
Q0WVM7	Probable transcriptional regulator SLK1	473	719	535	546	ANNNSNNHNQIV	12	80.2676
Q0WVM7	Probable transcriptional regulator SLK1	473	719	557	578	AAAALTNYQSMLMRQNAMNNPN	22	79.5987
Q0WVM7	Probable transcriptional regulator SLK1	473	719	583	591	KQEGFSSQN	9	77.2575
Q0WVM7	Probable transcriptional regulator SLK1	473	719	623	635	QQQRTMNGPTNIL	13	76.6915
Q0WVM7	Probable transcriptional regulator SLK1	473	719	658	667	LHQLLQEMSE	10	75.0502
Q0WVM7	Probable transcriptional regulator SLK1	473	719	674	687	QQQAFSGQSGSNSN	14	77.8309
Q0WVM7	Probable transcriptional regulator SLK1	473	719	693	701	TASTSNISG	9	87.7369
Q0WV37	Heavy metal-associated isoprenylated plant protein 34	404	548	498	505	NQQQYMQM	8	81.7308
Q0WUY5	Flocculation protein (DUF1296)	625	727	628	643	YPPNYVPYGYFSPFYL	16	80.4975
Q0WUY5	Flocculation protein (DUF1296)	625	727	647	660	TMHQYLSNGAYAQQ	14	84.7826
Q0WUY5	Flocculation protein (DUF1296)	625	727	675	685	TGGKYTLPHYK	11	79.9331
Q0WUY5	Flocculation protein (DUF1296)	625	727	694	714	THVGITGGYGPTYGSFPAGYN	21	76.2701
Q0WR25	Evolutionarily conserved C-terminal region 5	253	317	259	269	SYGSYGQNIPM	11	78.1393
Q0WR25	Evolutionarily conserved C-terminal region 5	253	317	273	295	RQRSFYGFGSGSNSYNRGYMHSG	23	83.7138
Q0WR25	Evolutionarily conserved C-terminal region 5	253	317	299	312	QGSNYGSRLISNVG	14	79.9331
Q0WQM3	Chaperone DnaJ-domain superfamily protein	149	244	155	166	GQLGFQLFNQTP	12	81.1873
Q0WQM3	Chaperone DnaJ-domain superfamily protein	149	244	187	239	NQNQTVSFQNQQLPFQLHQPHFAQAVQTQSQSQQQRSQFDQQLLQEQQQASWR	53	76.311
Q0WPK4	Protein PAT1 homolog	216	346	228	236	GSPNFSPFP	9	74.8049
Q0WPK4	Protein PAT1 homolog	216	346	270	276	PAQWMNR	7	75.2508
Q0WPK4	Protein PAT1 homolog	216	346	329	338	QPQLFNSHLS	10	81.6054
Q0WLY0	KH domain-containing protein	389	763	400	407	GGFNQQAY	8	88.5452
Q0WLY0	KH domain-containing protein	389	763	478	484	PYDYYGR	7	79.2642
Q0WLY0	KH domain-containing protein	389	763	496	502	HGASYSQ	7	80.5542
Q0WLY0	KH domain-containing protein	389	763	505	518	AQQTYGQMYDQPHY	14	84.2093
Q0WLY0	KH domain-containing protein	389	763	523	531	MHQSYGGYG	9	80.2676
Q0WLY0	KH domain-containing protein	389	763	533	539	SQQGYPS	7	75.9197
Q0WLY0	KH domain-containing protein	389	763	592	598	AAASYGS	7	76.0631
Q0WLY0	KH domain-containing protein	389	763	610	630	AAPSYGSNMAQQQQYGYASSA	21	80.3153
Q0WLY0	KH domain-containing protein	389	763	632	641	TQQTYPSYSS	10	80.8696
Q0WLY0	KH domain-containing protein	389	763	656	662	VAPAYEQ	7	79.2642
Q0WLY0	KH domain-containing protein	389	763	693	728	TQPAYGNTPAQSNGNYGYIGSQYPSYGGGNASAYAA	36	86.8915
Q0WLY0	KH domain-containing protein	389	763	731	739	GQTAYSQTA	9	76.5515
Q0WLY0	KH domain-containing protein	389	763	742	758	QAGYEQSATQSAGYAAA	17	76.0181
Q08AA3	At4g28690	236	410	287	293	SVQNISQ	7	86.6699
Q08AA3	At4g28690	236	410	295	301	LQPTYYA	7	81.2709
Q08AA3	At4g28690	236	410	351	363	NAQRIVTGSISTV	13	80.2418
Q08AA3	At4g28690	236	410	372	391	KQFSRNMYSANVQTNAVPTM	20	76.3545
Q058M7	At3g28840	331	391	338	372	GGSASNTNGGTSSCGTSACSNGGGASFKGAMNFQG	35	81.1849
Q058M7	At3g28840	331	391	379	386	QQAASSQT	8	77.2575
Q05196	Polyadenylate-binding protein 5	471	579	481	490	MGYGYQVQFM	10	86.4883
Q05196	Polyadenylate-binding protein 5	471	579	523	545	GANNMQQQFQQQQMLQQNASRFM	23	77.8683
Q05196	Polyadenylate-binding protein 5	471	579	554	565	GMEASAPQGIIP	12	77.0903
Q04088	Probable transcription factor PosF21	305	398	305	340	NYGSFGSNQQQFYSNNQSMQTILAAKQFQQLQIHSQ	36	82.7666
Q04088	Probable transcription factor PosF21	305	398	359	368	QQQQYQFQQQ	10	77.592
Q04088	Probable transcription factor PosF21	305	398	370	387	MQQLMQQRLQQQEQQNGV	18	79.9331
P93733	Phospholipase D beta 1	1	128	38	46	TNQYSAPYY	9	78.4095
P93733	Phospholipase D beta 1	1	128	111	117	PQGNFGA	7	86.9565
P93024	Auxin response factor 5	459	527	462	483	NVPSFMSEMQQNIVMGNGGLLG	22	75.8133
P93024	Auxin response factor 5	459	527	511	522	SASNTSGQEQNL	12	79.961
P93022	Auxin response factor 7	421	811	447	455	TAALHNNLG	9	74.359
P93022	Auxin response factor 7	421	811	462	468	KLLSFQT	7	86.6221
P93022	Auxin response factor 7	421	811	472	489	GISSSNLQFNKQNQQAPM	18	79.2642
P93022	Auxin response factor 7	421	811	502	514	QQQLQQLLHSSLN	13	76.0741
P93022	Auxin response factor 7	421	811	527	560	QQQQLLQQQQQLQSQQHSNNNQSQSQQQQQLLQQ	34	78.1822
P93022	Auxin response factor 7	421	811	563	572	QQQLQQQHQQ	10	76.5886
P93022	Auxin response factor 7	421	811	580	586	QQQLRTQ	7	75.9197
P93022	Auxin response factor 7	421	811	604	631	LQQLQVPQNQLYNGQQAAQQHQSQQAST	28	78.6312
P93022	Auxin response factor 7	421	811	644	650	ASSVITP	7	76.7797
P93022	Auxin response factor 7	421	811	655	661	LNQSFQQ	7	76.1108
P93022	Auxin response factor 7	421	811	677	697	GASTSQSSVIETSKSSSNLMS	21	75.2986
P93022	Auxin response factor 7	421	811	721	728	NQQTLLQQ	8	77.2993
P93022	Auxin response factor 7	421	811	734	759	QAQQIFQQSLLEQPHIQFQLLQRLQQ	26	82.3386
P93022	Auxin response factor 7	421	811	761	768	QQQQFLSP	8	83.4448
P93022	Auxin response factor 7	421	811	779	788	SQQLQQLPTL	10	75.2508
P92990	Polygalacturonase 1 beta-like protein 3	197	302	197	214	NYQNNVNNPTSRFTAYSD	18	77.2761
P92990	Polygalacturonase 1 beta-like protein 3	197	302	219	227	RSQTFKTYT	9	83.7235
P92990	Polygalacturonase 1 beta-like protein 3	197	302	234	242	NGQSFTSYG	9	80.4534
P92990	Polygalacturonase 1 beta-like protein 3	197	302	248	273	VPNEFTSYGVSSNVIGSGFSNYGESG	26	85.0785
P92990	Polygalacturonase 1 beta-like protein 3	197	302	276	285	ANDTFTSYGS	10	79.398
P92990	Polygalacturonase 1 beta-like protein 3	197	302	290	297	PQNNFNNY	8	93.7291
P92982	Polygalacturonase 1 beta-like protein 1	232	303	236	243	GQSFTSYG	8	80.3512
P92982	Polygalacturonase 1 beta-like protein 1	232	303	249	285	APNEFSSYGVSSNVIGSDFSNYGENGNAANDTFKGYG	37	88.3305
P92982	Polygalacturonase 1 beta-like protein 1	232	303	291	298	PQNNFKSY	8	79.9331
P48001	Homeobox protein knotted-1-like 4	1	91	1	13	MAFHNNHFNHFTD	13	86.1075
P48001	Homeobox protein knotted-1-like 4	1	91	27	61	QQQHFQESAPPNWLLRSDNNFLNLHTAASAAATSS	35	79.2164
P48001	Homeobox protein knotted-1-like 4	1	91	68	86	AANQWLSRSSSFLQRGNTA	19	79.1762
P48000	Homeobox protein knotted-1-like 3	1	108	1	19	MAFHHNHLSQDLSFNHFTD	19	82.7671
P48000	Homeobox protein knotted-1-like 3	1	108	35	41	QQQHFQE	7	91.9732
P48000	Homeobox protein knotted-1-like 3	1	108	46	79	NWLNTALLRSSDNNNNFLNLHTATANTTTASSSD	34	78.251
P48000	Homeobox protein knotted-1-like 3	1	108	89	103	AANQWLSRSSSFLQR	15	80.223
P47927	Floral homeotic protein APETALA 2	325	432	333	351	LHSNEVLGLGQTGMLNHTP	19	76.0958
P47927	Floral homeotic protein APETALA 2	325	432	367	373	GGFSLFP	7	90.731
P47927	Floral homeotic protein APETALA 2	325	432	387	400	NQVLTNAAASSGFS	14	82.3459
P47927	Floral homeotic protein APETALA 2	325	432	403	425	HHNQIFNSTSTPHQNWLQTNGFQ	23	78.0718
P46639	Homeobox protein knotted-1-like 1	23	127	28	47	NDNTSDTNNNNNNNNSSNYG	20	79.4983
P46639	Homeobox protein knotted-1-like 1	23	127	49	57	GYNNTNNNN	9	87.9599
P46639	Homeobox protein knotted-1-like 1	23	127	76	83	TENCFRSD	8	74.5819
P46639	Homeobox protein knotted-1-like 1	23	127	100	122	SSSRINHYSMLMRAIHNTQEANN	23	78.9443
P42731	Polyadenylate-binding protein 2	426	537	434	441	GQQMFYGQ	8	78.3863
P42731	Polyadenylate-binding protein 2	426	537	470	477	VPSFFMPM	8	86.2876
P42731	Polyadenylate-binding protein 2	426	537	493	503	GIQHSQQQNPM	11	78.5953
P30185	Dehydrin Rab18	1	72	9	29	GGQATDEYGNPIQQQYDEYGN	21	76.7001
P30185	Dehydrin Rab18	1	72	46	67	GGQGYGTGGQGYGSGGQGYGTG	22	75.2508
P29383	Agamous-like MADS-box protein AGL3	191	251	201	207	GMSSYQS	7	85.9532
P29383	Agamous-like MADS-box protein AGL3	191	251	212	235	QEAGFFKPLQGNVALQMSSHYNHN	24	81.3685
P29383	Agamous-like MADS-box protein AGL3	191	251	238	246	NATNSATTS	9	74.5819
P18616	DNA-directed RNA polymerase II subunit RPB1	1526	1815	1526	1540	QFSPYVGGMAFSPSS	15	82.408
P18616	DNA-directed RNA polymerase II subunit RPB1	1526	1815	1589	1601	TSPAYSPTSPSYS	13	73.913
P18616	DNA-directed RNA polymerase II subunit RPB1	1526	1815	1638	1664	TSPAYSPTSPAYSPTSPAYSPTSPSYS	27	73.913
P18616	DNA-directed RNA polymerase II subunit RPB1	1526	1815	1694	1702	TSPAYSPTS	9	73.913
P18616	DNA-directed RNA polymerase II subunit RPB1	1526	1815	1729	1743	QSAKYSPSIAYSPSN	15	77.1906
P17839	Floral homeotic protein AGAMOUS	193	252	202	209	GGSNYEQL	8	76.6304
P17839	Floral homeotic protein AGAMOUS	193	252	221	232	DSRNYFQVAALQ	12	78.9855
P17839	Floral homeotic protein AGAMOUS	193	252	234	241	NNHHYSSA	8	79.9331
P0CE10	ATP-dependent RNA helicase DEAH11; chloroplastic	1	63	18	24	RQQSFPS	7	79.9331
P0CE10	ATP-dependent RNA helicase DEAH11; chloroplastic	1	63	43	58	HCTTWNQQHSQYHNTN	16	77.0694
P0C945	Uncharacterized protein At1g21580	47	117	62	70	QDYLHQYSH	9	78.5953
O82804	Protein EARLY FLOWERING 3	430	586	436	444	QQSNYMPFA	9	82.3857
O82804	Protein EARLY FLOWERING 3	430	586	467	474	NHQQWLIP	8	93.8127
O82804	Protein EARLY FLOWERING 3	430	586	479	486	SEGLIYKP	8	87.4164
O82804	Protein EARLY FLOWERING 3	430	586	492	504	HTGHYGGYYGHYM	13	87.2652
O82804	Protein EARLY FLOWERING 3	430	586	532	541	MMPTIMNPYC	10	75.9197
O82804	Protein EARLY FLOWERING 3	430	586	563	569	NLQNTQQ	7	85.6187
O82762	F17H15.1/F17H15.1	305	632	341	351	GYGGYMQPGAY	11	80.2676
O82762	F17H15.1/F17H15.1	305	632	358	379	GQSPYGSYPQQTSAGYYDQSSV	22	80.754
O82762	F17H15.1/F17H15.1	305	632	386	400	AQGEYDYYGQQQSQQ	15	85.8417
O82762	F17H15.1/F17H15.1	305	632	414	426	TGYNYYQHASGYG	13	87.8312
O82762	F17H15.1/F17H15.1	305	632	428	465	AGQGYQQDGYGAYNASQQSGYGQAAGYDQQGGYGSTTN	38	78.5337
O82762	F17H15.1/F17H15.1	305	632	484	492	GQAGYGTTG	9	75.9197
O82762	F17H15.1/F17H15.1	305	632	502	508	GQAGYGA	7	79.9331
O82762	F17H15.1/F17H15.1	305	632	512	529	SQAGYSSQPAAAYNSGYG	18	79.1156
O82762	F17H15.1/F17H15.1	305	632	581	590	GYGSYGGYTQ	10	77.8595
O82762	F17H15.1/F17H15.1	305	632	593	599	AGGGYSS	7	73.913
O82277	Transcription factor TCP10	264	337	267	274	QQQVFLGG	8	77.8846
O82277	Transcription factor TCP10	264	337	283	290	TLQSSLFP	8	79.5151
O82277	Transcription factor TCP10	264	337	298	304	HHQTTSD	7	73.913
O82277	Transcription factor TCP10	264	337	310	323	NQASSMFASSSQYG	14	77.4964
O82170	Protein HAIKU1	165	381	292	300	FSQMYGGFP	9	79.9331
O82170	Protein HAIKU1	165	381	314	320	TSQFLQP	7	74.1997
O82170	Protein HAIKU1	165	381	348	364	LTPNFSFSQIAQQGSLG	17	84.8908
O81821	Heat stress transcription factor A-1b	170	229	171	183	QQQATENQLQNVG	13	79.9588
O81821	Heat stress transcription factor A-1b	170	229	195	203	QMMSFLAKA	9	79.0412
O81821	Heat stress transcription factor A-1b	170	229	208	224	GFLNQLVQQNNNDGNRQ	17	79.9331
O81761	Cupredoxin superfamily protein	86	213	169	175	NHSSILG	7	74.9642
O81761	Cupredoxin superfamily protein	86	213	186	200	NHSSIVGSTHNNHSS	15	85.6187
O80928	Dof zinc finger protein DOF2.4	1	67	1	17	MVFSSIQAYLDSSNWQQ	17	83.2973
O80910	TOM1-like protein 6	449	554	461	468	SDQNTHIY	8	78.9298
O80910	TOM1-like protein 6	449	554	474	485	RFDSYVAPWAQQ	12	79.9331
O80910	TOM1-like protein 6	449	554	493	499	AQQGYSQ	7	80.9842
O80910	TOM1-like protein 6	449	554	505	511	QQQGYSQ	7	80.6976
O80910	TOM1-like protein 6	449	554	517	526	QQQGYSQLQQ	10	80.4682
O80910	TOM1-like protein 6	449	554	529	537	PQQGYSQSQ	9	79.4129
O80678	UBP1-associated protein 2B	311	451	321	334	QNSRYQRNDNNGYG	14	77.2575
O80678	UBP1-associated protein 2B	311	451	338	368	GHGHFIAGNNQAVQAFNPAIGQALTALLASQ	31	78.9621
O80678	UBP1-associated protein 2B	311	451	374	387	LNQAFGQALLGTLG	14	82.0354
O80678	UBP1-associated protein 2B	311	451	403	409	TQANISP	7	77.6875
O80678	UBP1-associated protein 2B	311	451	417	429	AQAGYQGGYQTQQ	13	80.7564
O64642	UTP:RNA uridylyltransferase 1	56	150	89	97	LSPNFLGFP	9	76.8116
O64642	UTP:RNA uridylyltransferase 1	56	150	102	110	SPFTTNQFD	9	75.6968
O64571	UBP1-associated proteins 1C	532	602	532	541	QQQQTMDMFG	10	74.6488
O64571	UBP1-associated proteins 1C	532	602	543	553	NMPFYGYSHQF	11	76.2846
O64571	UBP1-associated proteins 1C	532	602	559	579	MYGALSGNQMLAGLPNYGMFG	21	77.7353
O64380	Polyadenylate-binding protein 3	436	540	445	457	PQHMYVGQNGASM	13	75.9197
O64380	Polyadenylate-binding protein 3	436	540	480	489	GPGNFIVPYP	10	80.8361
O64380	Polyadenylate-binding protein 3	436	540	509	520	VQQHIQQQQLMH	12	82.6366
O49570	At4g31200	1	93	7	17	DYAASSGLPYA	11	73.5786
O49570	At4g31200	1	93	49	55	NASGFIP	7	79.8376
O49429	Multiple organellar RNA editing factor 1; mitochondrial	207	399	213	225	GPQNFQRNTQYGQ	13	78.6468
O49429	Multiple organellar RNA editing factor 1; mitochondrial	207	399	232	245	GGGSYGPQQGYATP	14	76.4931
O49429	Multiple organellar RNA editing factor 1; mitochondrial	207	399	272	279	YQAGYNQG	8	86.9565
O49429	Multiple organellar RNA editing factor 1; mitochondrial	207	399	287	297	YQAGYNQVQGS	11	76.0109
O49429	Multiple organellar RNA editing factor 1; mitochondrial	207	399	313	319	GSGNYSQ	7	75.872
O49429	Multiple organellar RNA editing factor 1; mitochondrial	207	399	361	367	YGQGYSG	7	79.5509
O49160	Eukaryotic translation initiation factor 3 subunit C	819	885	819	842	NNQDYAGAASGGGGYWQDKANYGQ	24	80.1839
O49160	Eukaryotic translation initiation factor 3 subunit C	819	885	860	866	NGQWSGQ	7	79.9331
O48847	Transcriptional corepressor LEUNIG_HOMOLOG	274	403	275	283	NQSQFQLSP	9	80.7506
O48847	Transcriptional corepressor LEUNIG_HOMOLOG	274	403	296	302	AQGNMTN	7	75.9197
O48847	Transcriptional corepressor LEUNIG_HOMOLOG	274	403	328	338	GQQNANDGSIG	11	80.1155
O48847	Transcriptional corepressor LEUNIG_HOMOLOG	274	403	354	360	VQQSSSQ	7	75.9197
O48847	Transcriptional corepressor LEUNIG_HOMOLOG	274	403	362	368	QDHLLSQ	7	74.5819
O48582	Multiple organellar RNA editing factor 4; mitochondrial	325	710	354	360	NQVGYNQ	7	93.9799
O48582	Multiple organellar RNA editing factor 4; mitochondrial	325	710	383	398	SPNNYGQGAFVQYNQG	16	80.163
O48582	Multiple organellar RNA editing factor 4; mitochondrial	325	710	403	413	NVVQTTQEKYN	11	87.2302
O48582	Multiple organellar RNA editing factor 4; mitochondrial	325	710	424	430	SGGNYSP	7	86.9565
O48582	Multiple organellar RNA editing factor 4; mitochondrial	325	710	446	460	GGQLLSPYRGNYNQG	15	83.8573
O48582	Multiple organellar RNA editing factor 4; mitochondrial	325	710	472	486	GQPSYQMGFSQGLGA	15	76.2765
O48582	Multiple organellar RNA editing factor 4; mitochondrial	325	710	491	508	NQVIPGNYGQWAFVNYNQ	18	88.1643
O48582	Multiple organellar RNA editing factor 4; mitochondrial	325	710	511	518	PQGNFLQG	8	75.4181
O48582	Multiple organellar RNA editing factor 4; mitochondrial	325	710	526	533	GGQWNYSP	8	96.3211
O48582	Multiple organellar RNA editing factor 4; mitochondrial	325	710	535	548	NGGHYGPAQFGQWY	14	80.387
O48582	Multiple organellar RNA editing factor 4; mitochondrial	325	710	553	568	QGQGIQWPQYQLSYNQ	16	85.2007
O48582	Multiple organellar RNA editing factor 4; mitochondrial	325	710	584	621	GMTSYQGYNNQGQGTHIPEQWEGQDYAVLSYQASYNQA	38	81.1565
O48582	Multiple organellar RNA editing factor 4; mitochondrial	325	710	629	638	YHGNYNQATP	10	91.9732
O48582	Multiple organellar RNA editing factor 4; mitochondrial	325	710	642	654	GQGTSANFNQRFP	13	87.5482
O48582	Multiple organellar RNA editing factor 4; mitochondrial	325	710	656	669	NPANYNMQNGGNYG	14	81.5576
O48582	Multiple organellar RNA editing factor 4; mitochondrial	325	710	688	695	GQNQTFQQ	8	85.786
O23222	MADS-box protein	170	248	170	217	MSQYSQVNVSQNYFGQSSGVIGGGNVGIDLFDQRRNAFNYNPNMVFPN	48	81.1803
O23222	MADS-box protein	170	248	221	243	PMFGYNNDGVLVPISNMNYMSSY	23	81.3727
O23119	At1g23050	43	106	60	66	PGVNYPT	7	80.602
O23119	At1g23050	43	106	77	85	PVGNIPNYP	9	78.5953
O22873	bZIP transcription factor 18	252	329	257	263	AHMQYQQ	7	75.2508
O22873	bZIP transcription factor 18	252	329	265	271	PQQSFFQ	7	93.5977
O22873	bZIP transcription factor 18	252	329	279	294	DAQNLQQMTHQFHLFQ	16	84.5527
O22791	Putative RNA-binding protein	225	404	255	266	NGVGYGGFGGYG	12	78.4281
O22791	Putative RNA-binding protein	225	404	300	308	GNVGYGNAA	9	80.2676
O22791	Putative RNA-binding protein	225	404	331	351	GSQGYGYGGNDSSYGTPSAYG	21	79.3598
O22791	Putative RNA-binding protein	225	404	387	396	GQAGYGGGYG	10	79.9331
O22763	Basic leucine zipper 10	310	401	328	337	DSSSIIPAYQ	10	80.0334
O22763	Basic leucine zipper 10	310	401	346	356	SNQNIGIPTIL	11	79.2338
O22763	Basic leucine zipper 10	310	401	360	366	LGNNFAA	7	91.9732
O22763	Basic leucine zipper 10	310	401	389	396	SANPYGWN	8	77.592
O22197	Probable E3 ubiquitin-protein ligase RHC1A	238	328	274	282	PFSSFWPFR	9	78.5582
O22197	Probable E3 ubiquitin-protein ligase RHC1A	238	328	305	323	ENHNYHQQQHQQSYMGYSG	19	75.6557
O22173	Polyadenylate-binding protein 4	443	574	443	449	GQQIFYG	7	84.9498
O22173	Polyadenylate-binding protein 4	443	574	542	554	VPVAYDMNVMPYS	13	81.4767
O22173	Polyadenylate-binding protein 4	443	574	560	569	GQLATSLANA	10	75.0836
O04425	Flowering time control protein FCA	632	711	661	679	VQQQYQGQQLQQPFYSSLY	19	80.8836
O04425	Flowering time control protein FCA	632	711	695	702	VGQNSQFP	8	75.9197
O04379	Protein argonaute 1	31	114	70	81	QQQQYGGPQEYQ	12	83.7793
F4KHG8	Pre-mRNA-processing factor 39-2	788	992	795	806	PQNQFQNSALQM	12	83.7793
F4KHG8	Pre-mRNA-processing factor 39-2	788	992	809	828	VVQTSNAYPQSQIHGQHMIV	20	82.2241
F4KHG8	Pre-mRNA-processing factor 39-2	788	992	839	855	QCQNSTSQVQTSFAYPQ	17	82.9825
F4KHG8	Pre-mRNA-processing factor 39-2	788	992	863	902	VQSNYQQEGQMQSHEAYNQMWQQYYYSYYYYQQQQQLMSE	40	87.1656
F4KHG8	Pre-mRNA-processing factor 39-2	788	992	914	950	LDQNLVQLLSKQYQSQAKTQYLQPQQVEQVNTQQQSQ	37	82.4912
F4KHG8	Pre-mRNA-processing factor 39-2	788	992	954	963	NQQQIQFQQQ	10	77.9264
F4KHG8	Pre-mRNA-processing factor 39-2	788	992	965	987	QQQEWFQQQQQWQQQQYLLYIQQ	23	82.1143
F4KGU4	ATP-dependent RNA helicase DEAH12; chloroplastic	1	63	48	58	NQQHSQYPNSN	11	79.2642
F4K518	DCD (Development and Cell Death) domain protein	448	621	451	459	PAGAIGYTH	9	77.146
F4K518	DCD (Development and Cell Death) domain protein	448	621	464	472	VAGNYSTHS	9	81.3824
F4K518	DCD (Development and Cell Death) domain protein	448	621	475	500	GNVEESTQSYAGTDSYSQQQYYAAMG	26	81.2838
F4K518	DCD (Development and Cell Death) domain protein	448	621	506	512	HAGGYIQ	7	88.6288
F4K518	DCD (Development and Cell Death) domain protein	448	621	515	521	HEIGYSQ	7	76.4453
F4K518	DCD (Development and Cell Death) domain protein	448	621	526	532	AATGYSQ	7	75.8242
F4K518	DCD (Development and Cell Death) domain protein	448	621	537	543	AATGYSQ	7	75.8242
F4K518	DCD (Development and Cell Death) domain protein	448	621	548	554	AATGYSQ	7	75.8242
F4K518	DCD (Development and Cell Death) domain protein	448	621	564	576	SQQTYAAATGYTQ	13	82.9174
F4K518	DCD (Development and Cell Death) domain protein	448	621	581	587	AAAGYTQ	7	80.5542
F4K518	DCD (Development and Cell Death) domain protein	448	621	592	598	AATGYSQ	7	75.8242
F4K518	DCD (Development and Cell Death) domain protein	448	621	608	616	AQQPYAAAT	9	83.2033
F4K1Z0	YTH domain-containing protein ECT3	78	194	80	108	QSAAYNAKGSYGKGAYAYGYYPPAYQYPR	29	86.7143
F4K1Z0	YTH domain-containing protein ECT3	78	194	111	130	YTGSYASGKTNLQYQYLTQQ	20	83.6957
F4K1Z0	YTH domain-containing protein ECT3	78	194	136	185	NGQSYGGYMDNIYSNYGMCGPYTNGYGYGSYGYDSWKYMPNWYAVNNTYK	50	84.8428
F4JZL7	Heavy metal-associated isoprenylated plant protein 33	259	587	281	287	AQQMLNA	7	81.2709
F4JZL7	Heavy metal-associated isoprenylated plant protein 33	259	587	507	532	QQQQYLAAVMNQQRSMGNERFQPMMY	26	76.8459
F4JZL7	Heavy metal-associated isoprenylated plant protein 33	259	587	569	582	GDQYSDYFNDENTS	14	83.397
F4JTS8	Protein NO VEIN	1	127	5	12	HDGSWSLH	8	75.8779
F4JTS8	Protein NO VEIN	1	127	22	31	ANGNININTV	10	83.6789
F4JTS8	Protein NO VEIN	1	127	43	52	VFPNFNQPIR	10	88.6288
F4JTS8	Protein NO VEIN	1	127	58	65	FPANFYRP	8	80.5184
F4JTS8	Protein NO VEIN	1	127	69	78	DFSLGNPNFQ	10	75.8528
F4JTS8	Protein NO VEIN	1	127	80	91	HQNLNFLHQQIP	12	77.1182
F4JTS8	Protein NO VEIN	1	127	97	113	AANHFLQNHNQNSFSFP	17	81.8611
F4JT98	Probable transcriptional regulator SLK3	445	656	457	464	QAQMTLSS	8	76.8395
F4JT98	Probable transcriptional regulator SLK3	445	656	472	483	ANNNSNNHHQIV	12	77.0903
F4JT98	Probable transcriptional regulator SLK3	445	656	494	528	ATAALTNYQSMLIRQNAMNNQNSNTGNQEGFSSQN	35	79.2833
F4JT98	Probable transcriptional regulator SLK3	445	656	546	553	NLATSGFP	8	73.5786
F4JT98	Probable transcriptional regulator SLK3	445	656	560	568	QQQHILNGT	9	82.3486
F4JT98	Probable transcriptional regulator SLK3	445	656	595	605	LHQLLQEMTEN	11	75.0076
F4JT98	Probable transcriptional regulator SLK3	445	656	630	638	TASTSNISG	9	87.7369
F4JT98	Probable transcriptional regulator SLK3	445	656	642	651	VPSRINSFKA	10	78.2274
F4JQR9	Serine/Threonine-kinase; putative (DUF1296)	669	758	670	676	GQQANSR	7	74.1997
F4JQR9	Serine/Threonine-kinase; putative (DUF1296)	669	758	680	693	GSGYYSYPGHQNQQ	14	86.2637
F4JQR9	Serine/Threonine-kinase; putative (DUF1296)	669	758	715	729	QQQHYGGHGYVSPYH	15	91.9732
F4JQR9	Serine/Threonine-kinase; putative (DUF1296)	669	758	731	738	QAVMSLEH	8	76.9231
F4JMA6	DNA-directed RNA polymerase subunit beta; putative (DUF630 and DUF632)	168	255	169	177	QPGYINPYP	9	79.1527
F4JMA6	DNA-directed RNA polymerase subunit beta; putative (DUF630 and DUF632)	168	255	188	199	GGGSYMHMNYMK	12	84.5039
F4JMA6	DNA-directed RNA polymerase subunit beta; putative (DUF630 and DUF632)	168	255	205	211	PSVVYEQ	7	83.6598
F4JMA6	DNA-directed RNA polymerase subunit beta; putative (DUF630 and DUF632)	168	255	216	229	PQRVYIGESSSSYP	14	90.731
F4JMA6	DNA-directed RNA polymerase subunit beta; putative (DUF630 and DUF632)	168	255	232	241	PQNSYFGYSN	10	87.1237
F4JLJ3	KH domain-containing protein	342	685	351	359	YSGGYNQPA	9	75.7711
F4JLJ3	KH domain-containing protein	342	685	392	406	SQGSYYNSPGFGGYP	15	78.3724
F4JLJ3	KH domain-containing protein	342	685	428	434	GPYNYYG	7	88.5332
F4JLJ3	KH domain-containing protein	342	685	462	469	SQVSYGYG	8	91.9732
F4JLJ3	KH domain-containing protein	342	685	478	501	HAAPYSQTGYQQTYGQTYEQPKYD	24	79.9052
F4JLJ3	KH domain-containing protein	342	685	520	527	GQSGYYQM	8	87.5
F4JLJ3	KH domain-containing protein	342	685	552	576	AAAASSGDVPYQGATPAAPSYGSTN	25	79.9064
F4JLJ3	KH domain-containing protein	342	685	580	589	QQQQYGYTSS	10	80.903
F4JLJ3	KH domain-containing protein	342	685	593	603	VQQQTYPSYSS	11	80.4196
F4JLJ3	KH domain-containing protein	342	685	619	628	TGPAYQQQSV	10	74.7157
F4JLJ3	KH domain-containing protein	342	685	631	661	ASSTYDQTGAQQAAAAGYGGQVAPTGGYTYP	31	81.163
F4JLJ3	KH domain-containing protein	342	685	663	680	SQPAYGTSQTQNYGYNTS	18	78.9483
F4JFN7	RNA-binding (RRM/RBD/RNP motifs) family protein	247	422	254	260	MNVNFDQ	7	94.3144
F4JFN7	RNA-binding (RRM/RBD/RNP motifs) family protein	247	422	268	279	GGTNYNGNVDYG	12	84.1137
F4JFN7	RNA-binding (RRM/RBD/RNP motifs) family protein	247	422	281	301	GMSPYYIGNTNRFGPAVGYEG	21	78.2131
F4JFN7	RNA-binding (RRM/RBD/RNP motifs) family protein	247	422	306	340	GNSSFFSSVTRNLWGNNGGLNYNNNNTNSNSNTYM	35	82.0067
F4JFN7	RNA-binding (RRM/RBD/RNP motifs) family protein	247	422	345	351	SGNNTLS	7	74.6775
F4JFN7	RNA-binding (RRM/RBD/RNP motifs) family protein	247	422	357	363	SGVNWGA	7	77.4486
F4JFN7	RNA-binding (RRM/RBD/RNP motifs) family protein	247	422	370	382	AVSNENVKFGYGG	13	78.1065
F4JFN7	RNA-binding (RRM/RBD/RNP motifs) family protein	247	422	384	399	GESGFGLGTGGYAARN	16	74.143
F4J8G7	Protein virilizer homolog	1894	2091	1910	1925	TVQSFGYNHAGVGTTE	16	83.6747
F4J8G7	Protein virilizer homolog	1894	2091	1937	1947	SGNLSVTGMTS	11	74.8252
F4J8G7	Protein virilizer homolog	1894	2091	1982	1990	QTMLLVPSI	9	75.2508
F4J8G7	Protein virilizer homolog	1894	2091	1992	2001	QSLNTQSIPQ	10	78.6288
F4J8G7	Protein virilizer homolog	1894	2091	2004	2011	SMQLSQLQ	8	75.9197
F4J8G7	Protein virilizer homolog	1894	2091	2036	2043	MQNPFQIP	8	77.2575
F4J8G7	Protein virilizer homolog	1894	2091	2050	2060	MQQTQVQPYYH	11	78.6257
F4J8G7	Protein virilizer homolog	1894	2091	2063	2069	QQQEISQ	7	82.752
F4J7T3	Chromatin modification-related protein EAF1 A	1338	1677	1338	1346	QQFNQTLSG	9	74.9907
F4J7T3	Chromatin modification-related protein EAF1 A	1338	1677	1410	1434	GMVEIPNTGNIHSGGGASQGNSMIR	25	80.8562
F4J7T3	Chromatin modification-related protein EAF1 A	1338	1677	1448	1477	AQGNSPGIPAFSNLSSGFTNQTTPVQAYPG	30	76.8339
F4J7T3	Chromatin modification-related protein EAF1 A	1338	1677	1509	1518	AQQEAFAIRQ	10	81.3043
F4J7T3	Chromatin modification-related protein EAF1 A	1338	1677	1521	1527	IHQRYLQ	7	77.6398
F4J7T3	Chromatin modification-related protein EAF1 A	1338	1677	1531	1537	QQQQFPA	7	79.9331
F4J7T3	Chromatin modification-related protein EAF1 A	1338	1677	1656	1672	IHQNITVDQSHLNGLTM	17	81.6447
F4J7T2	Chromatin modification-related protein EAF1 B	1290	1627	1290	1298	QQFNQTLSG	9	74.9907
F4J7T2	Chromatin modification-related protein EAF1 B	1290	1627	1362	1386	GMVGIPNTGNIHSGGGASQGNSMIR	25	78.1271
F4J7T2	Chromatin modification-related protein EAF1 B	1290	1627	1400	1429	AQGNSPGIPAFSNLSSGFTNQTTPVQAYPG	30	76.8339
F4J7T2	Chromatin modification-related protein EAF1 B	1290	1627	1461	1470	AQQEAFAIRQ	10	81.3043
F4J7T2	Chromatin modification-related protein EAF1 B	1290	1627	1473	1479	IHQRYLQ	7	77.6398
F4J7T2	Chromatin modification-related protein EAF1 B	1290	1627	1481	1487	QQQQFPA	7	79.9331
F4J7T2	Chromatin modification-related protein EAF1 B	1290	1627	1606	1622	IHQNITVDQSHLNGLTM	17	81.6447
F4J3J5	Proline-rich receptor-like kinase; putative (DUF1421)	238	426	277	286	TQFSSQQEPY	10	79.9331
F4J1R8	Glycine-rich protein	21	154	89	111	GSAQFYGYQADYADGYQGNLAGN	23	81.0092
F4J1R8	Glycine-rich protein	21	154	117	149	GYQGIGNVNSGGYQVNQNSYENSCGYYQGDQVI	33	82.0817
F4J0W8	TIC-like protein	595	680	595	608	PNNAYSFQLSSTIR	14	79.6464
F4J0W8	TIC-like protein	595	680	614	630	QAVPFYNGSFYSPQMFQ	17	81.0151
F4J0W8	TIC-like protein	595	680	661	675	VSVNSLSSQANVQQH	15	76.7893
F4IUY8	SAC3 family protein A	1	251	28	67	QTQKYSYQYSTGSESAPWTGHSVENQAVENGNYSNSNYYH	40	79.3729
F4IUY8	SAC3 family protein A	1	251	77	93	NVQEIPNTVSFTISSTS	17	78.0838
F4IUY8	SAC3 family protein A	1	251	98	130	VAQDYSGYTPYQTSSDPHNYSNTGYSNYYSGYQ	33	79.2439
F4IUY8	SAC3 family protein A	1	251	140	149	PVGAYQNTGA	10	84.1472
F4IUY8	SAC3 family protein A	1	251	152	163	PLSSFQNPGSYA	12	75.5853
F4IUY8	SAC3 family protein A	1	251	168	206	YSGTYYNPADYQTAGGYQSTNYNNQTAGSYPSTNYSNQT	39	79.1699
F4IUY8	SAC3 family protein A	1	251	210	227	NQGNYTDYTSNPYQNYTP	18	80.7692
F4IUY8	SAC3 family protein A	1	251	240	246	TPPVHYQ	7	80.3631
F4IT98	Nuclear transport factor 2 (NTF2) family protein with RNA binding (RRM-RBD-RNP motifs) domain-containing protein	384	453	437	448	DGKAYQNNGHGN	12	75
F4IR19	Cysteine/Histidine-rich C1 domain family protein	132	235	167	176	QNQNYYPYMN	10	88.495
F4IR19	Cysteine/Histidine-rich C1 domain family protein	132	235	181	190	KTESIGHPET	10	75.9197
F4IIZ8	Calcium-dependent lipid-binding (CaLB domain) family protein	165	293	166	179	NNSDYNTSGQDYMA	14	78.0459
F4IIZ8	Calcium-dependent lipid-binding (CaLB domain) family protein	165	293	235	245	MNSGYMPTYIP	11	76.163
F4IIZ8	Calcium-dependent lipid-binding (CaLB domain) family protein	165	293	281	288	MNSGYMPT	8	76.2542
F4IDX2	Proline-rich family protein	10	90	61	72	YEGGYQGYFAGG	12	90.4961
F4IDB2	Protein PHYTOCHROME-DEPENDENT LATE-FLOWERING	827	1325	844	858	DMQQYGDAVAGQASG	15	74.6934
F4IDB2	Protein PHYTOCHROME-DEPENDENT LATE-FLOWERING	827	1325	873	883	STQNILANARM	11	78.4737
F4IDB2	Protein PHYTOCHROME-DEPENDENT LATE-FLOWERING	827	1325	888	901	NSQALQMSQGLLSG	14	77.4247
F4IDB2	Protein PHYTOCHROME-DEPENDENT LATE-FLOWERING	827	1325	914	922	QQSALLSSH	9	79.3757
F4IDB2	Protein PHYTOCHROME-DEPENDENT LATE-FLOWERING	827	1325	927	935	NQQSMFTQQ	9	85.5816
F4IDB2	Protein PHYTOCHROME-DEPENDENT LATE-FLOWERING	827	1325	951	959	PLSAINSMS	9	81.5682
F4IDB2	Protein PHYTOCHROME-DEPENDENT LATE-FLOWERING	827	1325	978	995	QLQMLQQQQQAAVQKKIM	18	76.8673
F4IDB2	Protein PHYTOCHROME-DEPENDENT LATE-FLOWERING	827	1325	1040	1047	GTGISSSM	8	76.0033
F4IDB2	Protein PHYTOCHROME-DEPENDENT LATE-FLOWERING	827	1325	1064	1077	PASNLNAISQQLRS	14	76.5409
F4IDB2	Protein PHYTOCHROME-DEPENDENT LATE-FLOWERING	827	1325	1083	1093	QQNALFTQIRM	11	76.9535
F4IDB2	Protein PHYTOCHROME-DEPENDENT LATE-FLOWERING	827	1325	1122	1136	SAGLSMLDQNRANLQ	15	75.5184
F4IDB2	Protein PHYTOCHROME-DEPENDENT LATE-FLOWERING	827	1325	1152	1161	GMMNLYMNQQ	10	78.9632
F4IDB2	Protein PHYTOCHROME-DEPENDENT LATE-FLOWERING	827	1325	1190	1196	SQQLAQS	7	73.5786
F4IDB2	Protein PHYTOCHROME-DEPENDENT LATE-FLOWERING	827	1325	1200	1208	QQQLQQHEQ	9	76.1427
F4IDB2	Protein PHYTOCHROME-DEPENDENT LATE-FLOWERING	827	1325	1215	1221	QQQATAS	7	83.9465
F4IDB2	Protein PHYTOCHROME-DEPENDENT LATE-FLOWERING	827	1325	1236	1249	SAGITQQQLQQSSP	14	76.4692
F4IDB2	Protein PHYTOCHROME-DEPENDENT LATE-FLOWERING	827	1325	1302	1308	SVGSITN	7	80.7931
F4ID16	Nuclear pore complex protein NUP98B	405	683	406	421	SQPSIFSTSPAFSQTP	16	80.393
F4ID16	Nuclear pore complex protein NUP98B	405	683	435	443	SNTNFSPSF	9	80.2676
F4ID16	Nuclear pore complex protein NUP98B	405	683	462	482	TVSNTTSVFGSSSSLTTNTSQ	21	77.8309
F4ID16	Nuclear pore complex protein NUP98B	405	683	484	492	LGSSIFGST	9	87.5883
F4ID16	Nuclear pore complex protein NUP98B	405	683	499	510	PGFSIGGFNNSQ	12	80.2676
F4ID16	Nuclear pore complex protein NUP98B	405	683	521	542	FAQNTTPAFSQTSPLFGQNTTP	22	75.6765
F4ID16	Nuclear pore complex protein NUP98B	405	683	545	556	GQSSSVFGQNTN	12	78.7625
F4ID16	Nuclear pore complex protein NUP98B	405	683	558	568	ALVQSNTFSTP	11	84.5546
F4ID16	Nuclear pore complex protein NUP98B	405	683	571	600	GFGNTFSSSSSLTTSISPFGQITPAVTPFQ	30	76.8004
F4ID16	Nuclear pore complex protein NUP98B	405	683	607	640	PLGAFGFNNFGQTQIANTTDIAGAMGTFSQGNFK	34	83.0317
F4ID16	Nuclear pore complex protein NUP98B	405	683	667	673	PQISIAQ	7	75.1075
F4I983	GYF domain-containing protein	752	825	759	767	NQQQFQNRD	9	78.0751
F4I983	GYF domain-containing protein	752	825	770	820	SHSHIGDQAQDLDYLITLQLQQQQKIQLQQQQKIQLQQQQKIQLQQQQKMQ	51	80.1102
F4I906	RNA-binding (RRM/RBD/RNP motifs) family protein	267	369	269	314	MYSGYGGYGGYGAYAGNSMVNPAGFYGYGGGYGYGYGYGGQMFNMG	46	79.5623
F4I906	RNA-binding (RRM/RBD/RNP motifs) family protein	267	369	316	337	GAGGYSHMGSGYGVAAAAAYGG	22	81.9398
F4I6U7	Cyclin-like protein	162	223	173	183	SGQVYQQQYPT	11	83.5816
F4I6U7	Cyclin-like protein	162	223	185	192	GYQDFHQQ	8	73.913
F4I6U7	Cyclin-like protein	162	223	195	207	PGVSYQQHQQFPV	13	74.9936
F4I3B3	Polyadenylate-binding protein RBP47A	1	109	38	57	QQQQWQQQQQWMAAMQQYPA	20	80.2843
F4I3B3	Polyadenylate-binding protein RBP47A	1	109	75	86	QYAPYNQAAYQQ	12	88.9911
F4I3B3	Polyadenylate-binding protein RBP47A	1	109	88	97	PQFQYAAYQQ	10	89.0301
F4I321	RNA-binding (RRM/RBD/RNP motifs) family protein	100	238	104	112	GGGRINNMR	9	77.2575
F4I321	RNA-binding (RRM/RBD/RNP motifs) family protein	100	238	139	150	LPLNLFGYSPYS	12	80.3233
F4I321	RNA-binding (RRM/RBD/RNP motifs) family protein	100	238	152	179	DYSSFPTNLYGMYGCTSGGQYGVYGNRN	28	80.0526
F4I321	RNA-binding (RRM/RBD/RNP motifs) family protein	100	238	182	196	GGGLTAAAASATPFY	15	75.6076
F4I321	RNA-binding (RRM/RBD/RNP motifs) family protein	100	238	203	226	GGVQFSQPQPFYHHLSSYNPHHYS	24	85.8417
F4I313	SCY1-like protein 2 A	755	853	764	779	GFHNSTTTQPPINNSG	16	77.2575
F4I313	SCY1-like protein 2 A	755	853	791	810	QFQTTNNDFWAFGNASLSSM	20	83.5953
F4I313	SCY1-like protein 2 A	755	853	812	823	SQQETSGIRASN	12	75.3066
F4I313	SCY1-like protein 2 A	755	853	828	836	TSFGIQNQN	9	79.1899
F4I2E4	RNA-binding (RRM/RBD/RNP motifs) family protein	139	222	147	191	LPYNYQQGVVYPYGVTAYGPEYMYSQSQGLYSPYMGQQYLQVYGV	45	82.3932
F4I2E4	RNA-binding (RRM/RBD/RNP motifs) family protein	139	222	193	210	GAVNSPVYQYGQLSQTIP	18	78.9298
F4I1G1	RNA polymerase II degradation factor-like protein (DUF1296)	712	831	721	733	QQQNENSAMWHQG	13	77.0517
F4I1G1	RNA polymerase II degradation factor-like protein (DUF1296)	712	831	743	762	PTNTYYNLQAQQQLQLQHQQ	20	80
F4I1G1	RNA polymerase II degradation factor-like protein (DUF1296)	712	831	779	785	QQQHYGS	7	91.9732
F4I1G1	RNA polymerase II degradation factor-like protein (DUF1296)	712	831	787	798	GYPNYYQSQTEM	12	87.932
F4I171	Mediator of RNA polymerase II transcription subunit 15a	93	568	108	117	NGTSIDSIPT	10	73.913
F4I171	Mediator of RNA polymerase II transcription subunit 15a	93	568	163	190	PVSSITNNNTTSVVNQNANMQNVAGMLQ	28	75.9436
F4I171	Mediator of RNA polymerase II transcription subunit 15a	93	568	222	245	QQQPYLYQQQLQQQLLKQNFQSGN	24	83.2776
F4I171	Mediator of RNA polymerase II transcription subunit 15a	93	568	253	273	LPSHIQQQQQNVLQPNQLHSS	21	77.9264
F4I171	Mediator of RNA polymerase II transcription subunit 15a	93	568	294	317	QGLHTNQQSSPQLSSQQTTQSMLR	24	76.8116
F4I171	Mediator of RNA polymerase II transcription subunit 15a	93	568	330	350	SQQASGIHQQQSSLPQQSISP	21	76.5249
F4I171	Mediator of RNA polymerase II transcription subunit 15a	93	568	362	374	QAANSSGIQQKQM	13	77.2575
F4I171	Mediator of RNA polymerase II transcription subunit 15a	93	568	388	408	QQRLLNQQNNVMNIQQQQSQQ	21	85.3798
F4I171	Mediator of RNA polymerase II transcription subunit 15a	93	568	424	440	AQQQLMSQQNSLQATHQ	17	76.8641
F4I171	Mediator of RNA polymerase II transcription subunit 15a	93	568	445	454	TQSNVAGLQQ	10	73.913
F4I171	Mediator of RNA polymerase II transcription subunit 15a	93	568	456	481	QQQMLNSQVGNSSLQNNQHSVHMLSQ	26	75.3152
F4I171	Mediator of RNA polymerase II transcription subunit 15a	93	568	493	500	GHGLYSSQ	8	78.8462
F4I171	Mediator of RNA polymerase II transcription subunit 15a	93	568	521	534	HQQLGLQQQPNLLQ	14	75.2508
F4I171	Mediator of RNA polymerase II transcription subunit 15a	93	568	545	553	GQVTGSLLP	9	76.2542
F4HYV5	NAC domain-containing protein 26	198	307	214	224	GLNAFNNNNPN	11	83.4904
F4HYV5	NAC domain-containing protein 26	198	307	228	238	KQELELHYNQM	11	89.9057
F4HYV5	NAC domain-containing protein 26	198	307	249	261	RESMFLQLPQLES	13	75.9712
F4HYV5	NAC domain-containing protein 26	198	307	273	302	NTRNISNLQKSSNISHEEQLQQGNQSFSSL	30	84.8829
F4HY84	Transcriptional regulator EFH1-like protein	190	337	211	237	MNQNMMNSFQGANVSTTQQQQLLCNSH	27	78.3971
F4HY84	Transcriptional regulator EFH1-like protein	190	337	240	267	VQGNLSNIQSDQQYLSNQNATDLFQEPN	28	84.9379
F4HY84	Transcriptional regulator EFH1-like protein	190	337	274	292	IGQQIEEGNNGYAHQPLID	19	81.7462
F4HY84	Transcriptional regulator EFH1-like protein	190	337	300	320	HQEQFPSVPISQNYPSYPVYQ	21	79.0253
F4HY84	Transcriptional regulator EFH1-like protein	190	337	324	332	VGSHFNMYG	9	86.6964
F4HY32	Calcium-binding EF hand family protein	149	230	156	165	GQQNQFTGIP	10	76.689
F4HY32	Calcium-binding EF hand family protein	149	230	169	175	TQQNFQS	7	78.4042
F4HY32	Calcium-binding EF hand family protein	149	230	207	214	GNVNSQIP	8	80.602
F4HY32	Calcium-binding EF hand family protein	149	230	216	224	SQSTYGLTA	9	84.058
F4HXZ1	Vacuolar-sorting protein BRO1	754	846	812	818	QQGSYYD	7	91.3999
F4HW92	SWAP (Suppressor-of-White-APricot)/surp domain-containing protein	575	644	577	590	MQPMYQQHQLSMSG	14	77.7353
F4HV99	Uncharacterized protein	163	260	172	191	HTVGFNVNNGPQHHFSQGIG	20	75.0334
F4HV99	Uncharacterized protein	163	260	196	204	GEGNFSMAN	9	89.9666
F4HV99	Uncharacterized protein	163	260	207	233	WQRNSYSPVNSLNYNTANEFFGMQATP	27	79.1651
F4HV99	Uncharacterized protein	163	260	237	255	QVVNEHYNTQNDFTGSQFG	19	79.5459
F4HUQ5	RNA-binding (RRM/RBD/RNP motifs) family protein	139	274	147	191	PTYNYQQGVVYPYGVTPYGPDYMYSQSQGFYGPYMGQQYLQVYGV	45	80.0892
F4HUQ5	RNA-binding (RRM/RBD/RNP motifs) family protein	139	274	193	210	GAVNSPGYQYGQLSHTIP	18	76.8488
F4HUQ5	RNA-binding (RRM/RBD/RNP motifs) family protein	139	274	212	223	AHGYTAGQGYSH	12	76.8116
F4HUQ5	RNA-binding (RRM/RBD/RNP motifs) family protein	139	274	228	244	VLQLGATSPMSAIQSPY	17	75.3885
F4HUQ5	RNA-binding (RRM/RBD/RNP motifs) family protein	139	274	252	269	HQRVIVQTPPQYIQSSGS	18	81.4195
F4HQA1	Protein PAF1 homolog	1	79	53	59	PHAYYQQ	7	75.6808
B9DHK3	AT5G14540 protein	258	446	263	269	PQQFIQP	7	78.3564
B9DHK3	AT5G14540 protein	258	446	293	299	QQEPYFP	7	74.9164
B9DHK3	AT5G14540 protein	258	446	382	388	SQQYYNA	7	82.6087
B9DFV2	E3 ubiquitin ligase PQT3-like	503	589	510	522	GPQYFNGMQPGFN	13	81.7854
B9DF92	AT5G19900 protein	1	102	71	95	NPRNFNLNQSLSSEYQQNLAPNNFG	25	83.2241
B6EUA9	Pre-mRNA-processing protein 40A	1	138	55	61	QQQQLFP	7	89.5843
B6EUA9	Pre-mRNA-processing protein 40A	1	138	66	91	QPVHITSSSQAVSVPYIQTNKILTSG	26	79.663
B6EUA9	Pre-mRNA-processing protein 40A	1	138	103	109	TGFATSG	7	76.7797
B6EUA9	Pre-mRNA-processing protein 40A	1	138	114	124	SPYTFVPSSYP	11	80.2676
B3H4N9	AGAMOUS-like 105	229	289	235	284	SQFTLFLYNHGDNTMSQIPNMFMNNNNFQHSFVSNTQDYSALQESVNNNY	50	86.6756
A9LNK9	30-kDa cleavage and polyadenylation specificity factor 30	156	226	156	173	QQLTTYNYGTNRLYQARN	18	84.7269
A9LNK9	30-kDa cleavage and polyadenylation specificity factor 30	156	226	214	220	SQTLIPN	7	82.6087
A8MR45	NOT2 / NOT3 / NOT5 family	314	423	317	323	SQQLSMG	7	85.9532
A8MR45	NOT2 / NOT3 / NOT5 family	314	423	326	337	GGFNLGGAYTSH	12	80.1003
A8MR45	NOT2 / NOT3 / NOT5 family	314	423	346	365	AQAVSSSGVSLHGSDIFSSS	20	77.2742
A8MR45	NOT2 / NOT3 / NOT5 family	314	423	386	418	SANSITGMGYDQQLIQQYQHQQNSAQYRLQQMS	33	81.2608
A8MQL1	TNF receptor-associated factor homolog 1b	838	946	838	856	NQQTYTPQSYKNAIVGNSL	19	88.1007
A8MQL1	TNF receptor-associated factor homolog 1b	838	946	886	906	PTSSYQSSFPYSQDGLLWTGR	21	80.2994
A8MQL1	TNF receptor-associated factor homolog 1b	838	946	912	929	NMGMYNNTYSPAVTSNRS	18	82.8688
A8MQL1	TNF receptor-associated factor homolog 1b	838	946	933	941	MDVQIAQQQ	9	84.9498
A4FVS5	At1g75730	435	566	439	453	PQYQISAAYNSQLSP	15	83.0769
A4FVS5	At1g75730	435	566	460	479	VQQLSPYLASRFQTAYNANQ	20	79.4983
A4FVS5	At1g75730	435	566	490	521	WAAQYRPTNGNTMQSNQYSKPNLSLNLTSIQQ	32	77.9369
A4FVR1	GBF-interacting protein 1-like	352	425	369	402	DQSSIAAATQQTNFLRQQYPPNFFPYGYYSPYYM	34	85.363
A4FVR1	GBF-interacting protein 1-like	352	425	406	413	YIHQFLSP	8	81.2291
A2RVM8	Heavy metal-associated isoprenylated plant protein 37	227	358	250	264	NNVNGVTNHNLTNSN	15	76.9008
A2RVM8	Heavy metal-associated isoprenylated plant protein 37	227	358	270	278	NMNGYNNHH	9	80.602
A2RVM8	Heavy metal-associated isoprenylated plant protein 37	227	358	292	302	QQMMYQRSSFV	11	80.1459
A2RVM8	Heavy metal-associated isoprenylated plant protein 37	227	358	305	345	SSNGYYYNYTPSPYSYYPYYPYASDQYQQQSSHSHATNMSS	41	78.4811
A1L4X7	AT-hook motif nuclear-localized protein 14	1	79	28	37	QQRLTSPYFH	10	76.9565
A1L4X7	AT-hook motif nuclear-localized protein 14	1	79	48	67	TTVATTASTGNAVPSSNNGL	20	78.01
A0MES8	Ethylene-responsive transcription factor ABI4	154	217	155	188	GGANFGPYGIPFNNNIFLNGGTSMLCPSYGFFPQ	34	80.9856
A0MES8	Ethylene-responsive transcription factor ABI4	154	217	191	197	QQQNQMV	7	79.9331
A0MES8	Ethylene-responsive transcription factor ABI4	154	217	203	212	QHQQYQNLHS	10	79.0635
A0A1P8BGX4	Pathogenesis-related thaumatin superfamily protein	337	464	356	362	TQNQYGQ	7	85.2843
A0A1P8BGX4	Pathogenesis-related thaumatin superfamily protein	337	464	368	374	PQYQYGQ	7	74.7731
A0A1P8BGX4	Pathogenesis-related thaumatin superfamily protein	337	464	380	386	TQNQYGQ	7	85.2843
A0A1P8BGX4	Pathogenesis-related thaumatin superfamily protein	337	464	392	398	TQNQYDQ	7	86.9565
A0A1P8BGX4	Pathogenesis-related thaumatin superfamily protein	337	464	404	410	TQNQYGQ	7	85.2843
A0A1P8BF26	RNA-binding (RRM/RBD/RNP motifs) family protein	324	419	324	337	GYNRIPSNPYFNGA	14	79.0731
A0A1P8BF26	RNA-binding (RRM/RBD/RNP motifs) family protein	324	419	351	358	TESPYNSN	8	79.9331
A0A1P8BF26	RNA-binding (RRM/RBD/RNP motifs) family protein	324	419	372	382	PGWNLNVSNGN	11	75.9197
A0A1P8BF26	RNA-binding (RRM/RBD/RNP motifs) family protein	324	419	394	414	AVSNDNNGFGRNYGTSSGLSS	21	75.9675
A0A1P8B9R0	Transcription regulator NOT2/NOT3/NOT5 family protein	530	607	536	543	HGNLLGIP	8	74.9164
A0A1P8B9R0	Transcription regulator NOT2/NOT3/NOT5 family protein	530	607	551	569	KQFSSQQQNPLLQQSSSIS	19	77.9616
A0A1P8B9R0	Transcription regulator NOT2/NOT3/NOT5 family protein	530	607	582	598	GFNVMSSASLQQQSNAM	17	75.3295
A0A1P8B4M2	Proline-rich family protein	103	197	136	143	GGPYYYYP	8	87.0401
A0A1P8B4M2	Proline-rich family protein	103	197	181	190	PIVPYFPFYY	10	88.194
A0A1P8B4F7	VQ motif-containing protein	199	271	199	228	SGSQIQQYQNPNNGFEDMNLQALLQAHISN	30	76.845
A0A1P8B4F7	VQ motif-containing protein	199	271	254	266	AAANGNINTGDNG	13	77.6692
A0A1P8AS03	YTH domain-containing protein ECT4	258	325	266	294	NQNSSSNSHYTSMYQPASMTGYAAQGYYD	29	84.823
A0A1P8AS03	YTH domain-containing protein ECT4	258	325	301	309	SYGQYGSTV	9	77.2575
A0A1P8ARG1	Protein NO VEIN-LIKE	1	67	6	17	DGSWSLRASAYG	12	81.4381
A0A1P8ARG1	Protein NO VEIN-LIKE	1	67	33	58	VFHNYIVKQQQPIRYNFQTQQNLNFP	26	81.8883
A0A1I9LPZ1	Uncharacterized protein	1982	2121	2026	2033	NVQASTVV	8	77.592
A0A1I9LPZ1	Uncharacterized protein	1982	2121	2039	2048	SSNAYSSTTG	10	76.8562
A0A1I9LPZ1	Uncharacterized protein	1982	2121	2062	2070	NSNNTQNPN	9	75.9197
A0A1I9LPZ1	Uncharacterized protein	1982	2121	2081	2091	QQQSSQEKNTQ	11	74.5819
