# Supplementary material for: Exploring cryptic amyloidogenic regions in prion-like proteins from plants
Source: Front Plant Sci. 2023 Jan 16;13:1060410. doi: 10.3389/fpls.2022.1060410 (PMC9885169; doi:10.3389/fpls.2022.1060410)
Supplement: Supplementary file 1 [file DataSheet_1.zip › Supp_MAIZE_pCARs.xlsx]

## Sheet: 85
UniProt ID	Protein name	PrLD start	PrLD end	CAR start	CAR end	CAR seq	CAR length	Waltz score
C0PGG7	Zinc finger protein VAR3 chloroplastic	629	805	679	767	GESTYHEANFEKRSYYNSGYSNNGYWSSDNNNSNNAWSDNSNYNNNNAWSGNNSYNGCIRNDNTSCNSNRDYNYNDTWSASSNSAWSSS	89	91.3983
A0A1D6N8W7	Zinc finger protein VAR3 chloroplastic	683	863	755	813	RNNNYWSSDNNNSNNAWSNNSNFNNNNDWSGNNSYNSSTENGNSSYNSSHGYNYNGTWS	59	90.4314
P24449	Zein-alpha PMS1	92	169	106	164	NVAAYSQQQQFLPFNQLAALNSAAYLQQQQLLPFSQLTAAYPQQFLPFNQLAALNSAAY	59	87.1209
P04703	Zein-alpha A20	110	173	116	168	QQQQFLPFNQLSTLNPAAYLQQQLLPFSQLATAYSQQQQLLPFNQLAALNPAA	53	86.3066
P06676	Zein-alpha 19C1	110	173	116	168	QQQQFLPFNQLSTLNPAAYLQQQLLPFSQLATAYSQQQQLLPFNQLAALNPAA	53	86.3066
P06677	19 kDa alpha-zein 19C2	110	173	116	168	QQQQFLPFNQLSTLNPAAYLQQQLLPFSQLATAYSQQQQLLPFNQLAALNPAA	53	86.3066
A0A804NK53	Uncharacterized protein	67	135	79	129	AHLTIQTIATQQQQQFLPTLSHLAMVNPAAYLQQQLLASNPIALANVVANQ	51	89.0353
A0A1D6MF05	VHS domain-containing protein	570	655	599	642	QQLNYGAMGILLAQQQQLLQSFGNFNAGLGNSSFNSMNGGNTSV	44	91.9504
B6U0U2	VHS domain-containing protein	568	657	601	638	QQLNYGAMGILLAQQQQLLQNFGNFNAELGNSSFNSMN	38	93.7159
P04701	Zein-alpha Z4	124	201	138	172	NLAAYSQQQQFLPFNQLAALNSAAYLQQQQLLPFS	35	87.893
P04704	Zein-alpha ZG99	92	169	106	140	NLAAYSQQQQFLPFNQLAALNSAAYLQQQQLLPFS	35	87.893
Q548E7	19kD alpha zein B2	124	201	138	172	NLAAYSQQQQFLPFNQLAALNSAAYLQQQQLLPFS	35	87.893
A0A1D6QV04	Protein transport protein sec16	518	604	566	599	QTQAIANSQVHLSNSYLGIDNSMNFNQQQFLGAN	34	90.1338
A0A1D6J8L6	Transglutaminase15	289	414	368	400	QAGTYQQGNQAGAYPYAYDAATAYTYAGYSGYP	33	90.4429
A0A1D6QQB0	RNA-binding (RRM/RBD/RNP motifs) family protein	395	549	479	511	GGAAYGAYGAYGGGAYGGGAYGGGAYGGGAAYG	33	90.4226
P06674	Zein-alpha 19A2 (Fragment)	89	164	103	135	NLAAYSQQHQFLPFNQLAALNSAAYLQQQLPFS	33	88.568
A0A1D6PVL6	Z1A alpha zein protein	92	176	106	138	NLAAYSQQQQFLPFNQLAALNSAAYLQQQLPFS	33	87.9295
A0A804NMP7	Uncharacterized protein	92	186	106	138	NLAAYSQQQQFLPFNQLAALNSAAYLQQQLPFS	33	87.9295
B6SII5	Uncharacterized protein	92	167	106	138	NLAAYSQQQQFLPFNQLAALNSAAYLQQQLPFS	33	87.9295
A0A096R4D2	ENHANCER OF AG-4 protein 2	1216	1310	1219	1249	AAVNFVTSMQAEYGNNNIFMAPQASNGNYQF	31	91.4662
A0A1D6HPP4	Pumilio homolog 4	359	523	404	433	EYVVFPNGGSNFSNSHASKLASHSNIKFSM	30	89.777
K7UMV3	ENHANCER OF AG-4 protein 2	1175	1302	1212	1241	AAVNFVTSMPAEFGNTSVFMAQASNGNYQF	30	89.2865
A0A1D6I377	LOB domain-containing protein 22	235	537	504	532	NQQNYHVLQDQNHQDYHILQEQNHYLVQQ	29	92.8728
P04698	22 kDa alpha-zein 14	67	158	91	119	QQQQFLPALSHLAMVNPVAYLQQQLLASN	29	88.2828
A0A1Q0Y9T2	Zein-alpha ZA1/M1	67	157	124	152	NVAAYQQQQQLQQFLPALSQLAMVNPAAY	29	87.8215
K7TUP3	22 kDa alpha-zein 8	67	157	124	152	NVAAYQQQQQLQQFLPALSQLAMVNPAAY	29	87.8215
P04699	22 kDa alpha-zein 8	67	157	124	152	NVAAYQQQQQLQQFLPALSQLAMVNPAAY	29	87.8215
P06679	22 kDa alpha-zein 8b (Fragment)	62	152	119	147	NVAAYQQQQQLQQFLPALSQLAMVNPAAY	29	87.8215
Q9AR71	22 kDa alpha-zein 8	67	157	124	152	NVAAYQQQQQLQQFLPALSQLAMVNPAAY	29	87.8215
A0A1D6KQ46	Tetratricopeptide repeat (TPR)-like superfamily protein	657	931	703	730	NQQYLQMMQGYATQMGEYYQQQLYYLQA	28	89.0229
A0A804LX08	Uncharacterized protein	635	916	681	708	NQQYLQMMQGYATQMGEYYQQQLYYLQA	28	89.0229
K7TYV9	Zein-alpha A30	92	168	106	132	NLAAYSQQQQFLPFNQLAALNSASYLQ	27	87.6378
P02859	Zein-alpha A30	92	168	106	132	NLAAYSQQQQFLPFNQLAALNSASYLQ	27	87.6378
D9HNV4	Auxin response factor	492	726	644	670	LQQLSQSELQLQLLQKIQQQNLLSQLN	27	86.9689
A0A804QV26	Uncharacterized protein	409	497	416	441	SQQQYQQQQHEVAHSFYGQGNTVLLP	26	89.4777
A0A1D6PVL6	Z1A alpha zein protein	92	176	140	165	LAVVYPQQFLPFNQLATLNSAAYLQQ	26	87.7026
A0A804NMP7	Uncharacterized protein	92	186	140	165	LAVVYPQQFLPFNQLATLNSAAYLQQ	26	87.7026
P04702	Zein-alpha M6	110	173	116	141	QQQQFLPFNQLSTLNPAAYLQQQLLP	26	85.5158
C0HIP0	RRM domain-containing protein	130	227	159	183	YGGYWYPPDYSYQQVLQHYYPQMYG	25	90.3813
B4FW26	BZIP transcription factor	268	332	278	302	QHVSYSPSFFQLSEQHTVQQHGNIQ	25	87.7324
A0A804PCV5	RRM domain-containing protein	131	210	142	166	ANSQYNGNNYYRYQQLGNEGYSYGA	25	87.4916
A0A1D6F9D3	Peroxin-13	276	366	280	304	YGNTYGGYGGSNMYSSYGGFGNTYG	25	86.7291
A0A1D6LPM9	Auxin response factor	514	664	603	626	IQQNIANYQSVSNALSAFSQLSSA	24	96.0284
A0A804UAN1	Auxin response factor	468	618	557	580	IQQNIANYQSVSNALSAFSQLSSA	24	96.0284
B8A2N4	Transglutaminase21	269	513	407	430	QAGAYNYAYDAGTAYAYAGYSGYP	24	93.8127
A0A1D6QSK8	Auxin response factor	470	562	496	519	RFQQIYPQNLNENKIQGHTQPEYL	24	90.4682
A0A1D6H0D1	Auxin response factor	480	578	543	566	QDQNFQLQQQQQLLLQQLQQQNQQ	24	89.4649
A0A804PER2	Auxin response factor	535	633	598	621	QDQNFQLQQQQQLLLQQLQQQNQQ	24	89.4649
A0A1D6F2M8	Nuclear pore complex protein NUP98A	407	663	423	446	QHNTFASTSNPFSTNPFSTNNPFA	24	86.9565
A0A1D6JHR5	Auxin response factor	497	571	530	552	DAQNIQSVLNPNAIQQQLQQFQQ	23	92.6421
A0A1D6KQ46	Tetratricopeptide repeat (TPR)-like superfamily protein	657	931	824	846	QQQLLYLQQQQQMYLIQQQQMYQ	23	90.3155
A0A804LX08	Uncharacterized protein	635	916	802	824	QQQLLYLQQQQQMYLIQQQQMYQ	23	90.3155
P04705	Zein-alpha PZ19.1 (Fragment)	124	186	138	160	NLAAYSQQQQFLPFNQQLAAAYP	23	88.3379
A0A1D6HWZ8	Uncharacterized protein (Fragment)	360	427	386	408	NCQQIAPNFGGSFFGQGNLVFGQ	23	87.0292
A0A804Q8D2	Uncharacterized protein	365	433	391	413	NCQQIAPNFGGSFFGQGNLVFGQ	23	87.0292
A0A804MV17	Uncharacterized protein	536	598	541	563	VQQLSQQVQMMQGMLMQMYSAQM	23	86.3458
B6SII5	Uncharacterized protein	92	167	140	162	LAAAYPQQFLPFNQLAALNSAAY	23	86.2731
P06674	Zein-alpha 19A2 (Fragment)	89	164	137	159	LAAAYPQQFLPFNQLAALNSAAY	23	86.2731
A0A1D6ELI3	RNA binding	415	579	552	573	SQQAIYQLQQQLQLMQQQSNLN	22	94.7704
A0A1D6M7L3	H/ACA ribonucleoprotein complex non-core subunit NAF1	563	694	565	586	MQNLLAGASQFQHQFQNLNFSG	22	88.8112
B4F9M6	KH domain-containing protein	315	645	467	488	QQQGYSQQTGYDQQGYGASAYG	22	87.1085
A0A1D6QQ75	KH domain-containing protein	388	733	544	565	QQQGYSQQTGYDQQGYGTSAYG	22	85.9228
A0A1D6I377	LOB domain-containing protein 22	235	537	394	414	NQQNYHLLQDQNQQDYHVLQD	21	94.9833
A0A1D6GVG1	Auxin response factor	477	753	481	501	MQQNSFANSAMQSEYLRSLSN	21	91.3999
A0A1D6EUD2	BZIP transcription factor	160	330	245	265	YDQSYAGIGGYGQSFFNISYA	21	90.8425
A0A1D6LQE1	Clathrin assembly protein	507	575	507	527	QQQYYHAQQQQYYQIQQQHQM	21	90.8266
A0A1D6QQ75	KH domain-containing protein	388	733	707	727	QQQSYGQQQSYGDAYGSASYG	21	89.9666
A0A1D6QQV7	Putative ARF GTPase-activating domain family protein isoform 1	549	669	563	583	GMQAYPQPTYQQPVYSQHAYS	21	87.0521
A0A804PCV5	RRM domain-containing protein	131	210	173	192	SIQNYYGYPGYGNYEQQSTQ	20	94.9666
B4FP72	Protein FLC EXPRESSOR	254	323	299	318	GASSYYTSQPFSYGQYESQH	20	94.4649
A0A1D6DTV9	Auxin response factor	463	537	496	515	DAQNIQSVLNPGAIQQQLHQ	20	92.6421
A0A804PND6	RRM domain-containing protein	149	252	189	208	YQQALYNSQVLQHYYPQMYG	20	92.5753
A0A1D6DYK5	Polyadenylate-binding protein RBP45C	372	442	391	410	AGGYYGGYGQGYEAYGSGYA	20	91.1371
A0A1D6L6U8	Peroxin-13	73	150	77	96	YENSYGGYGSNMYSSYGGYS	20	86.0368
P04698	22 kDa alpha-zein 14	67	158	134	153	QLQQFLPALSQLAMVNPAAY	20	85.9532
A0A1D6GVG1	Auxin response factor	477	753	643	662	QQQQILLQQQQLQQQQQLQQ	20	85.5351
A0A1Q0Y9T2	Zein-alpha ZA1/M1	67	157	79	97	AHLTIQTIATQQQQQFLPA	19	91.6388
K7TUP3	22 kDa alpha-zein 8	67	157	79	97	AHLTIQTIATQQQQQFLPA	19	91.6388
P04699	22 kDa alpha-zein 8	67	157	79	97	AHLTIQTIATQQQQQFLPA	19	91.6388
P06679	22 kDa alpha-zein 8b (Fragment)	62	152	74	92	AHLTIQTIATQQQQQFLPS	19	91.6388
Q9AR71	22 kDa alpha-zein 8	67	157	79	97	AHLTIQTIATQQQQQFLPA	19	91.6388
A0A1D6ND84	Pentatricopeptide repeat-containing protein	121	305	270	288	NNSNFGYNASQAYQSPYFT	19	90.1426
A0A1D6KQ46	Tetratricopeptide repeat (TPR)-like superfamily protein	657	931	852	870	QQQLLQQQLMQQQQYVLQM	19	89.3329
A0A804LX08	Uncharacterized protein	635	916	830	848	QQQLLQQQLMQQQQYVLQM	19	89.3329
A0A1D6ND84	Pentatricopeptide repeat-containing protein	121	305	181	199	ANSTYSSGYYTQSKQKIYE	19	88.6288
A0A1D6GC21	Zinc finger CCCH domain-containing protein 19	1576	1807	1640	1658	QVVNTSGQSQITGNLTWGN	19	87.1678
A0A1D6I8U5	Flowering time control protein FPA	739	907	826	843	NQQLYQPEQYYVPQNNYG	18	92.5307
A0A1D6I377	LOB domain-containing protein 22	235	537	427	444	NQQDYQILQDQNQQYYHG	18	89.8365
A0A1D6I377	LOB domain-containing protein 22	235	537	482	499	NQQDYQVLQDQNQQYYHG	18	89.8365
A0A1D6EH78	Uncharacterized protein	53	211	114	131	GSSTYSQGGYYSGYGESS	18	89.4091
A0A1D6EH84	Glycine rich protein4	39	193	96	113	GSSTYSQGGYYSGYGESS	18	89.4091
A0A804MJK6	Uncharacterized protein	35	172	96	113	GSSTYSQGGYYSGYGNSN	18	89.4091
A0A1D6FMJ9	RNA-binding protein BRN1	243	391	299	316	NQAAFQNMVQPINQASST	18	87.7926
K7TI82	C3H transcription factor	552	686	618	635	ALPNISTHNGHNFNVASQ	18	86.8079
A0A1D6PTZ6	Evolutionarily conserved C-terminal region 10	77	198	121	138	SPGIYNDNQSLMLSAGYA	18	86.6221
A0A1D6N5Q8	RNA-binding (RRM/RBD/RNP motifs) family protein	151	222	163	179	PTNFYNIYGGAQYPFYG	17	96.2227
A0A1D6I377	LOB domain-containing protein 22	235	537	273	289	NQQNYHLLQDQNQQDYH	17	94.9833
K7UZW2	RING-type domain-containing protein	232	619	257	273	QYQQYNQYQQAYQHYMQ	17	93.8619
B4FP72	Protein FLC EXPRESSOR	254	323	258	274	YVAAYGNSEPTYTAMYG	17	90.6355
B4FTW4	Polyadenylate-binding protein RBP45C	387	456	428	444	NMYNYGAGAYAGYPNYQ	17	90.183
A0A1D6PTZ6	Evolutionarily conserved C-terminal region 10	77	198	157	173	GQQYFPVHYSFSNPYYQ	17	89.0026
A0A1D6EH85	Aluminum-induced protein	46	192	96	112	GSSTYSQGGYSGYGESS	17	87.6254
B6TEE0	Glycine-rich cell wall structural protein 2	46	192	96	112	GSSTYSQGGYSGYGESS	17	87.6254
A0A1D6EXV2	Eukaryotic translation initiation factor 4G	434	509	459	475	SGMYYSTTASVNQVATG	17	87.1729
A0A1D6II08	Heterogeneous nuclear ribonucleoprotein 1	217	351	279	295	GMSAYFGASSGFANSSN	17	86.9762
C0P6Z0	Uncharacterized protein	350	440	401	417	AGGYYYESGYYQPRNYN	17	86.7204
A0A1D6I377	LOB domain-containing protein 22	235	537	328	344	NQQDYQVLQDQNQQDYH	17	85.2843
P04705	Zein-alpha PZ19.1 (Fragment)	124	186	162	178	QFLPFNQLAALNSHAYV	17	85.2843
A0A1D6EZQ5	RNA-binding (RRM/RBD/RNP motifs) family protein	271	339	317	332	GNLNYIGNHTNMNSFP	16	96.7391
A0A804PND6	RRM domain-containing protein	149	252	170	185	AATLFYNPQFGYWYPP	16	94.1681
A0A1D6PHE2	Uncharacterized protein	494	603	528	543	NSQNIFNSNENSWKST	16	93.6873
A0A1D6FRT4	Putative SAC3/GANP family protein	102	344	224	239	YQQQYNQWPYYYNQSV	16	92.5585
A0A1D6M612	Putative SAC3/GANP family protein	116	365	225	240	YQQQYNQWPYYYNQSV	16	92.5585
A0A1D6GSR8	Auxin response factor	469	621	590	605	ALQTILPFSQAQSFTD	16	92.3495
A0A1D6LPM9	Auxin response factor	514	664	633	648	ALQTILPFSQAQSFTD	16	92.3495
A0A804UAN1	Auxin response factor	468	618	587	602	ALQTILPFSQAQSFTD	16	92.3495
A0A1D6I1K5	RNA recognition motif (RRM)-containing protein	835	915	861	876	GSGNFSLAQGAISNRT	16	90.3846
K7V9H3	Putative DUF1296 domain containing family protein	594	673	609	624	QQQHISQQQAAAQMYP	16	90.3428
A0A1D6GSR8	Auxin response factor	469	621	563	578	NMTNYQSISNALSPFS	16	88.2734
A0A1D6GVG1	Auxin response factor	477	753	518	533	LQNQILQQNSIQFSSP	16	87.9181
A0A1D6M612	Putative SAC3/GANP family protein	116	365	193	208	TGNTFAQSYQNYSSSD	16	87.8554
A0A1D6GVG1	Auxin response factor	477	753	724	739	QQKLIIDMQQQLSNSQ	16	87.6463
A0A1D6PKL9	Alba DNA/RNA-binding protein	136	258	184	199	GGYEYDNNQVGYGGYE	16	87.4791
B4FI25	Alba domain-containing protein	136	253	184	199	GGYEYDNNQVGYGGYE	16	87.4791
C0P680	Uncharacterized protein	350	441	407	422	GGGYYESGYYQPRNYN	16	86.6848
A0A1D6HT45	Putative transcriptional regulator SLK2	1	63	36	51	SSNNISGSSVIDGSIV	16	86.5385
A0A1D6N8W7	Zinc finger protein VAR3 chloroplastic	683	863	736	751	GESTYHGANFEQEPYN	16	85.5142
B6SHV3	Zein-alpha 19B1	92	168	148	163	QFLPFNQLAALNSPAY	16	85.2843
K7TYV9	Zein-alpha A30	92	168	148	163	QFLPFNQLAALNSPAY	16	85.2843
P02859	Zein-alpha A30	92	168	148	163	QFLPFNQLAALNSPAY	16	85.2843
P04701	Zein-alpha Z4	124	201	181	196	QFLPFNQLAALNSHAY	16	85.2843
P04704	Zein-alpha ZG99	92	169	149	164	QFLPFNQLAALNSHAY	16	85.2843
P06675	Zein-alpha 19B1	92	168	148	163	QFLPFNQLAALNSPAY	16	85.2843
P08416	Zein-alpha GZ19AB11	92	168	148	163	QFLPFNQLAALNSPAY	16	85.2843
Q548E7	19kD alpha zein B2	124	201	181	196	QFLPFNQLAALNSHAY	16	85.2843
A0A060D7Z4	GRAS transcription factor (Fragment)	15	77	58	72	VGQYYYGQQNQQYYQ	15	98.3946
A0A1D6P149	RNA-binding (RRM/RBD/RNP motifs) family protein	308	418	322	336	AAAAYYGSTAYGAYG	15	94.9387
A0A1D6F2S1	Protein transport protein SEC31 homolog B	957	1049	968	982	GSQLYTGATNQPYSS	15	93.6455
C0P488	Polyadenylate-binding protein RBP45C	346	406	381	395	AMYAYAAYPGYGNYQ	15	93.1773
B4FTW4	Polyadenylate-binding protein RBP45C	387	456	406	420	NAGYYGYGQGYEAYG	15	92.5753
B4G0R6	Polyadenylate-binding protein RBP47B	371	433	388	402	GGMYYAAPPFYNGYG	15	91.6388
A0A1D6M612	Putative SAC3/GANP family protein	116	365	177	191	GSSSYYYQNNTWNGG	15	91.5273
A0A1D6EYB4	Putative ADP-ribosylation factor GTPase-activating protein AGD5	353	431	355	369	QQLAFMSQQQALLMA	15	91.4827
A0A1D6M9S2	Hydroxyproline-rich glycoprotein family protein	108	286	267	281	PQQLYQASSHYNTQN	15	91.3712
K7UVJ3	Putative VHS/GAT domain containing family protein	389	672	631	645	AAAHYYNNQGMYGYP	15	90.7469
A0A1D6LT71	No vein-like	78	145	96	110	GGGYYDNQGGYNGYD	15	90.301
A0A1Q0ZFB6	Alba DNA/RNA-binding protein	178	245	196	210	GGGYYDNQGGYNGYD	15	90.301
A0A3L6ELD5	Ribonuclease P protein subunit p25-like protein	178	245	196	210	GGGYYDNQGGYNGYD	15	90.301
A0A804QGK8	Uncharacterized protein	391	464	402	416	ANNQYNGNSYYGYQQ	15	89.9666
A0A804QGK8	Uncharacterized protein	391	464	433	447	SMQNYYGYSGCGNYE	15	89.6767
K7VNK4	Transcription initiation factor TFIID subunit 12b	115	366	345	359	VQQLIKQQQFLKQFQ	15	89.6321
A0A1D6HXK8	DNAJ heat shock N-terminal domain-containing protein	230	380	361	375	NVVNSQGAAFQNSNA	15	89.2977
B6SHV3	Zein-alpha 19B1	92	168	106	120	NLAAYSQQQQFLPFN	15	89.2977
P06675	Zein-alpha 19B1	92	168	106	120	NLAAYSQQQQFLPFN	15	89.2977
P08416	Zein-alpha GZ19AB11	92	168	106	120	NLAAYSQQQQFLPFN	15	89.2977
A0A1D6EH81	Root cap-specific protein	81	194	97	111	GSSTYGQGGYYSGYG	15	88.6957
A0A1D6MZQ6	Transcription factor PosF21	252	321	270	284	IPSYFVQQQQMSYFG	15	88.495
A0A1D6FRT4	Putative SAC3/GANP family protein	102	344	176	190	GSSSYYFQNNTWNGG	15	88.3835
A0A1D6LIX2	Protein kinase superfamily protein with octicosapeptide/Phox/Bem1p domain	284	352	308	322	QSAAYVQQVPQSYIE	15	87.9599
A0A804QXW4	Protein kinase domain-containing protein	283	361	313	327	QSAAYVQQMPQSYIE	15	87.9599
A0A1D6HI41	RNA-binding (RRM/RBD/RNP motifs) family protein	150	235	175	189	TLNSYSGQQYLPIYG	15	87.893
A0A1D6F275	Putative endonuclease or glycosyl hydrolase	204	337	310	324	AHHIIQPGYNGYSYR	15	86.9565
A0A1D6P0G2	Putative VHS/GAT domain containing family protein	520	654	592	606	QQQMFGGQMIGYGYG	15	86.9565
A0A1D6P149	RNA-binding (RRM/RBD/RNP motifs) family protein	308	418	366	380	AYGSYGGAYGGGAYG	15	86.9565
A0A804MTC1	Uncharacterized protein	325	458	431	445	AHHIIQPGYNGYSYR	15	86.9565
K7UVJ3	Putative VHS/GAT domain containing family protein	389	672	651	665	SQSMYGLSVQDNSSM	15	86.2876
A0A804QEF8	Uncharacterized protein	253	466	387	401	QQMQYNQALSQQFHN	15	85.9532
A0A1D6L835	Uncharacterized protein	511	639	512	525	QQFNIRQQQQLLHQ	14	97.3244
A0A1D6IC41	Regulator of nonsense transcripts 1-like protein	1116	1310	1126	1139	IGSNFNYAGMENSS	14	96.56
A0A1D6M6X9	Putative NOT transcription complex subunit VIP2	89	360	248	261	GSGAINIQGSNRIG	14	95.0311
A0A1D6I377	LOB domain-containing protein 22	235	537	350	363	NQQNYHLLQDQNQQ	14	94.9833
A0A1D6FRT4	Putative SAC3/GANP family protein	102	344	192	205	TGNNFAQSYQNYSP	14	93.5738
A0A1D6MF40	Thioesterase family protein	385	458	410	423	GSQAYNTPTQQHFQ	14	92.9288
A0A1D6FLM0	Chromatin modification-related protein EAF1 B	1241	1404	1245	1258	GQATIQFSSMNSSF	14	92.6421
A0A1D6L6Z4	Nuclear pore complex protein NUP1	1140	1279	1198	1211	AFGMINTNTAFSMA	14	91.9732
A0A1Q0Y9T2	Zein-alpha ZA1/M1	67	157	105	118	NPVAYLQQQVLASN	14	91.6388
K7TUP3	22 kDa alpha-zein 8	67	157	105	118	NPVAYLQQQVLASN	14	91.6388
Q9AR71	22 kDa alpha-zein 8	67	157	105	118	NPVAYLQQQVLASN	14	91.6388
A0A1D6LPM9	Auxin response factor	514	664	542	555	QQPYIQNISESTIQ	14	91.0416
A0A804UAN1	Auxin response factor	468	618	496	509	QQPYIQNISESTIQ	14	91.0416
A0A1D6MME1	Heavy metal transport/detoxification superfamily protein	204	445	420	433	YTGYYNPYNYYYHP	14	90.4204
A0A060D7Z4	GRAS transcription factor (Fragment)	15	77	41	54	TDASYNYYYHSNSG	14	90.3249
K7VP89	Tetratricopeptide repeat (TPR)-like superfamily protein	674	763	684	697	QQAAYPAYGTYDYS	14	90.1099
C0PGA9	GRAS transcription factor	15	82	40	53	TNASYNYYYHSNSS	14	89.7993
A0A1D6KQ46	Tetratricopeptide repeat (TPR)-like superfamily protein	657	931	899	912	QQQHIMQQQIQPYV	14	89.5366
A0A804LX08	Uncharacterized protein	635	916	877	890	QQQHIMQQQIQPYV	14	89.5366
P04699	22 kDa alpha-zein 8	67	157	105	118	NPVAYLQQQLLASN	14	89.3454
P06679	22 kDa alpha-zein 8b (Fragment)	62	152	100	113	NPVAYLQQQLLASN	14	89.3454
B8A2Q1	PseuodARR-B transcription factor	646	706	668	681	AVPNIARPNIESIN	14	89.2021
A0A1D6LUQ3	Putative DUF1296 domain containing family protein	603	709	638	651	HFPNFMPYRQLYSP	14	89.1304
K7V9H3	Putative DUF1296 domain containing family protein	594	673	630	643	HFPNFMPYRQLYSP	14	89.1304
A0A1D6EWB9	Regulator of nonsense transcripts 1-like protein	1177	1274	1195	1208	GYSHIGTTNDIVSQ	14	88.2943
A0A1D6IC41	Regulator of nonsense transcripts 1-like protein	1116	1310	1231	1244	GYSHIGTTNDIVSQ	14	88.2943
C0PGG7	Zinc finger protein VAR3 chloroplastic	629	805	636	649	NNENWNRNYYQYQS	14	88.0076
A0A1D6N779	Transcription initiation factor TFIID subunit 12b	41	285	237	250	QRLLFMQQLQQKTG	14	87.6254
C0PHX3	TFIID_20kDa domain-containing protein	114	358	310	323	QRLLFMQQLQQKTG	14	87.6254
A0A1D6GXY1	Protein transport protein sec16	491	594	576	589	NSMNFNQQQFLGAN	14	87.506
A0A1D6FZ40	ARM repeat superfamily protein	886	959	893	906	SSGNIVFGGSGNSV	14	86.9565
A0A1D6N5Q8	RNA-binding (RRM/RBD/RNP motifs) family protein	151	222	204	217	TTTNYTSGQGYNLQ	14	85.9532
A0A1D6ERI6	Polyadenylate-binding protein RBP47B	360	424	377	389	NGGVYYAAPPFYN	13	97.3244
K7UT64	Mediator of RNA polymerase II transcription subunit 15a	101	528	220	232	HNQLIYQQQKYLN	13	95.4464
C0P7S7	Nuclear transport factor 2 (NTF2) family protein with RNA binding (RRM-RBD-RNP motifs) domain	417	584	559	571	GNSYYQNGNGRFS	13	94.3144
A0A1D6Q8I5	RNA-binding (RRM/RBD/RNP motifs) family protein	157	253	204	216	ANQTFNQLNPYIS	13	93.6455
A0A804QXW4	Protein kinase domain-containing protein	283	361	329	341	QQVHYINAQQFGV	13	93.311
A0A1D6N7B0	Protein HESO1	443	545	509	521	GIYEIHNQQVYNA	13	93.0538
A0A1D6KJC5	Auxin response factor	466	696	475	487	QQNNIQFNTSLLP	13	92.8222
K7UMV3	ENHANCER OF AG-4 protein 2	1175	1302	1192	1204	SIQAIGNTTTFIP	13	91.9732
A0A1D6N779	Transcription initiation factor TFIID subunit 12b	41	285	268	280	AQQLIQQQQILQQ	13	91.5616
C0PHX3	TFIID_20kDa domain-containing protein	114	358	341	353	AQQLIQQQQILQQ	13	91.5616
A0A1D6MD02	Putative DUF1296 domain containing family protein	738	902	768	780	SSSNIQGNFTLSQ	13	90.4296
A0A1D6QKL9	SWIB complex BAF60b domain-containing protein	119	184	124	136	QMQYFLSAPQQYQ	13	90.3267
A0A1D6GMG7	Embryo defective 2016	2054	2180	2054	2066	QQVQFSSGLPQNI	13	89.9666
A0A1D6FRT4	Putative SAC3/GANP family protein	102	344	316	328	GVQWSQNHYAYQT	13	89.5292
A0A1D6M612	Putative SAC3/GANP family protein	116	365	317	329	GVQWSQNHYAYQT	13	89.5292
A0A1D6FRT4	Putative SAC3/GANP family protein	102	344	111	123	NPVEYANYYYSYP	13	89.452
A0A1D6Q419	Uncharacterized protein	583	690	596	608	QYPLYNPYAWQWQ	13	89.2977
A0A804NFG0	Uncharacterized protein	304	468	400	412	AHSFYGQGNTILV	13	89.2977
A0A804MMM9	Mediator of RNA polymerase II transcription subunit 25	341	522	423	435	GNSTIAVSSSLTN	13	88.9632
A0A096SVP6	Octicosapeptide/Phox/Bem1p family protein	443	532	480	492	ATGTFIPIQSYYH	13	88.8346
B7ZY51	Octicosapeptide/Phox/Bem1p family protein	439	539	480	492	ATGTFIPIQSYYH	13	88.8346
A0A1D6M612	Putative SAC3/GANP family protein	116	365	116	128	YANYYYSYPQATN	13	88.4229
A0A1D6MQI1	Uncharacterized protein	186	293	199	211	QDPIYNPYAWQWQ	13	87.9599
A0A1D6JMS0	Ubiquitin domain-containing protein DSK2b	372	470	429	441	LQQLISFQQSLMS	13	87.857
A0A1D6NBT1	Zinc finger CCCH domain-containing protein 19	1544	1710	1550	1562	GQSQITGNLTWGN	13	86.9565
B4F9M6	KH domain-containing protein	315	645	600	612	GYVQYGYSQPAYG	13	86.8793
A0A1D6PTZ6	Evolutionarily conserved C-terminal region 10	77	198	103	115	GQWEEYPHYVNME	13	86.6221
A0A1D6L835	Uncharacterized protein	511	639	568	580	QQQQFTQQQQLQQ	13	86.0046
A0A1D6G7M7	RNA-binding (RRM/RBD/RNP motifs) family protein	160	220	203	215	TTTNYTSGQGYNL	13	85.9532
A0A1D6IEV2	Eukaryotic translation initiation factor 4G	429	489	440	452	HIGFFHQPQSSYN	13	85.6445
A0A1D6LIX2	Protein kinase superfamily protein with octicosapeptide/Phox/Bem1p domain	284	352	324	335	QQVQYINTQQFG	12	97.7982
A0A1D6KLU5	Mediator of RNA polymerase II transcription subunit 15a	111	521	219	230	NQFMYQQQKLLM	12	96.99
A0A1D6KQ46	Tetratricopeptide repeat (TPR)-like superfamily protein	657	931	661	672	NAQTYQSNNLSQ	12	94.9833
A0A804LX08	Uncharacterized protein	635	916	639	650	NAQTYQSNNLSQ	12	94.9833
K7UCD7	Histone acetyltransferase	124	494	453	464	NSQFIQNQYHIN	12	92.252
A0A1D6ILG9	Protein transport protein SEC31 homolog B	798	984	810	821	SQNVYQVPQPYN	12	91.9732
A0A1D6L6Z4	Nuclear pore complex protein NUP1	1140	1279	1180	1191	SLFSFSSANTSM	12	91.9732
C0PCN6	Evolutionarily conserved C-terminal region 2	226	351	253	264	PAQWYDGPVYSN	12	91.9732
A0A1D6EYB4	Putative ADP-ribosylation factor GTPase-activating protein AGD5	353	431	400	411	PFQNWTNLGYQN	12	91.4158
A0A804N7I4	Uncharacterized protein	536	717	660	671	GVQNFPMGGMYN	12	90.9699
C0P3D9	Flowering time control protein FY	537	718	661	672	GVQNFPMGGMYN	12	90.9699
A0A1D6H019	Histone acetyltransferase	128	494	328	339	APQTYMNISPYG	12	90.9699
K7UCD7	Histone acetyltransferase	124	494	328	339	APEAYMNISSYG	12	89.4649
B6U266	ENTH/VHS/GAT family protein	396	553	528	539	QSYNFSIPQTYT	12	88.9632
A0A1D6ESP6	B-block binding subunit of TFIIIC	68	130	80	91	MQGHYVLDHNFG	12	88.796
A0A1D6DYK5	Polyadenylate-binding protein RBP45C	372	442	419	430	GYGAYGGYPNYQ	12	88.4615
A0A1D6H507	VHS and GAT domain protein	503	621	605	616	SGGYYIPNAAYA	12	88.4337
A0A1D6L835	Uncharacterized protein	511	639	584	595	QLQQINQQQHLQ	12	88.2943
B4FP72	Protein FLC EXPRESSOR	254	323	281	292	TAQAYPDAYNTN	12	88.2943
B6TYE1	Myosin-like protein	249	318	276	287	TAQAYPDAYSTN	12	88.2943
K7V9D8	Heavy metal transport/detoxification superfamily protein	70	138	80	91	AMRAYYQYQYQA	12	88.1271
A0A1D6IC41	Regulator of nonsense transcripts 1-like protein	1116	1310	1176	1187	SQDFIVDDFKSQ	12	87.9599
A0A1D6GXY1	Protein transport protein sec16	491	594	518	529	HQPNYMGFDTSA	12	87.6254
A0A804NWR9	ENTH domain-containing protein	475	555	494	505	QQQMYDPFYASN	12	87.6254
A0A1D6F2M8	Nuclear pore complex protein NUP98A	407	663	508	519	ATSSIFATSVTN	12	87.5697
A0A1D6MTT5	DECUSSATE protein	58	137	63	74	QRQLFLMQQAQS	12	87.291
A0A1D6NI30	Uncharacterized protein	232	620	390	401	QQFATQAMAYQV	12	87.291
A0A804NGJ3	RING-type domain-containing protein	232	620	390	401	QQFATQAMAYQV	12	87.291
B6T607	GLTSCR1 domain-containing protein	24	103	29	40	QRQLFLMQQAQS	12	87.291
B4FNX5	RNA-binding (RRM/RBD/RNP motifs) family protein	1	60	44	55	AASSYQQYQQQL	12	87.2074
K7UT64	Mediator of RNA polymerase II transcription subunit 15a	101	528	235	246	LQQNSLMPSHIQ	12	86.6221
A0A1D6HZJ9	DEUBAD domain-containing protein	763	859	791	802	DGALFSTASQYN	12	86.5106
A0A1D6N779	Transcription initiation factor TFIID subunit 12b	41	285	213	224	QQQWLKQIQSSM	12	85.6187
C0PHX3	TFIID_20kDa domain-containing protein	114	358	286	297	QQQWLKQIQSSM	12	85.6187
A0A804LWE9	RRM domain-containing protein	396	468	437	448	AFQASQQMTQYS	12	85.2843
A0A1D6N8W7	Zinc finger protein VAR3 chloroplastic	683	863	691	701	NNGNWNINYNK	11	94.8617
P04698	22 kDa alpha-zein 14	67	158	79	89	AHLTIQTIATQ	11	94.8009
A0A1D6IB58	BZIP transcription factor	155	322	247	257	YGQSFFNINYA	11	94.74
K7TRZ5	Transcriptional corepressor SEUSS	843	930	915	925	SASSFNNIQYD	11	94.1016
A0A1D6GPP6	Heterogeneous nuclear ribonucleoprotein 1	236	482	301	311	GYGNYGAGGYG	11	92.3077
C0P9S2	Heterogeneous nuclear ribonucleoprotein 1	196	443	262	272	GYGNYGAGGYG	11	92.3077
A0A1D6NI30	Uncharacterized protein	232	620	236	246	QQLQYSQYYQQ	11	92.1557
A0A804NGJ3	RING-type domain-containing protein	232	620	236	246	QQLQYSQYYQQ	11	92.1557
K7UZW2	RING-type domain-containing protein	232	619	236	246	QQLQYSQYYQQ	11	92.1557
A0A1D6GSR8	Auxin response factor	469	621	501	511	YLQNISESTIQ	11	92.0036
A0A1D6GSR8	Auxin response factor	469	621	514	524	GQSEFLKQQIQ	11	91.9732
A0A1D6K719	Phospholipase D	1	121	24	34	QAQLYPYGYQY	11	91.9732
A0A1D6LPM9	Auxin response factor	514	664	558	568	GQSEFLKQQIQ	11	91.9732
A0A804UAN1	Auxin response factor	468	618	512	522	GQSEFLKQQIQ	11	91.9732
B8A2Q1	PseuodARR-B transcription factor	646	706	684	694	MSQNIAGGGIV	11	91.9732
B4FWN0	Nuclear transport factor 2 (NTF2) family protein with RNA binding (RRM-RBD-RNP motifs) domain	483	586	549	559	GHGYYSGNGYQ	11	91.6388
A0A1D6PTZ6	Evolutionarily conserved C-terminal region 10	77	198	77	87	QPYLYQQNVYA	11	91.1219
A0A1D6M6X9	Putative NOT transcription complex subunit VIP2	89	360	345	355	SVNAIVQQNQE	11	90.8179
A0A1D6NP19	Nuclear pore complex protein NUP98A	379	574	460	470	TSSLFATSVTN	11	90.6355
A0A1D6EWB9	Regulator of nonsense transcripts 1-like protein	1177	1274	1255	1265	YSQSYAHYNTQ	11	90.605
A0A1D6IC41	Regulator of nonsense transcripts 1-like protein	1116	1310	1291	1301	YSQSYAHYNTQ	11	90.605
A0A1D6IC41	Regulator of nonsense transcripts 1-like protein	1116	1310	1191	1201	VPYNIAEFSTQ	11	90.453
A0A1D6GPW9	Uncharacterized protein	44	194	107	117	TVGFYGGGYSD	11	89.9666
B4F9M6	KH domain-containing protein	315	645	630	640	QQQSYGDAYGS	11	89.9666
A0A1D6KB08	Uncharacterized protein	37	105	72	82	GYPTYNQSAYP	11	89.5105
A0A1D6PK72	Evolutionarily conserved C-terminal region 2	313	383	335	345	GSSAIYQNKSS	11	87.9903
A0A1D6M6X9	Putative NOT transcription complex subunit VIP2	89	360	219	229	GGSNIGRSISS	11	87.9599
A0A1D6LUQ3	Putative DUF1296 domain containing family protein	603	709	686	696	GSVKYGVSQYK	11	87.6254
A0A1D6N779	Transcription initiation factor TFIID subunit 12b	41	285	42	52	QLQQYAARMYG	11	87.6254
C0PHX3	TFIID_20kDa domain-containing protein	114	358	115	125	QLQQYAARMYG	11	87.6254
K7VNK4	Transcription initiation factor TFIID subunit 12b	115	366	115	125	QLQQYAARMYG	11	87.6254
K7VP89	Tetratricopeptide repeat (TPR)-like superfamily protein	674	763	718	728	SAQAYTQQSYP	11	87.5342
A0A1D6DTV9	Auxin response factor	463	537	479	489	LQQQILQQASQ	11	87.3822
A0A1D6F9L1	YT521-B-like family protein	206	273	232	242	HYPYYSSEMFS	11	87.291
A0A1D6HT66	Evolutionarily conserved C-terminal region 2	209	275	235	245	HYPYYSSEMFS	11	87.291
A0A1D6M9S2	Hydroxyproline-rich glycoprotein family protein	108	286	195	205	SPAIYNQQLQP	11	87.291
A0A1D6P0G2	Putative VHS/GAT domain containing family protein	520	654	555	565	AQQPYATENTQ	11	87.291
A0A1D6ENJ2	Mediator of RNA polymerase II transcription subunit 14	708	804	723	733	SLNSYFPSNFR	11	87.2302
A0A1D6P149	RNA-binding (RRM/RBD/RNP motifs) family protein	308	418	351	361	YGSAYGGSMYG	11	86.9565
A0A1D6EUD2	BZIP transcription factor	160	330	211	221	HGVMYGQSYGG	11	86.6221
A0A1D6F8C9	DEAD-box ATP-dependent RNA helicase 40	82	340	138	148	HQASFQHVPYQ	11	86.6221
A0A1D6JSV1	Uncharacterized protein	668	731	676	686	AMGSYMLQNRA	11	86.6221
A0A1D6LJE6	Protein transport protein sec16	727	818	803	813	NQASYKSFGSF	11	86.6221
A0A1D6QQ75	KH domain-containing protein	388	733	679	689	GQYGYSQPAYG	11	86.6221
A0A804NWR9	ENTH domain-containing protein	475	555	476	486	QNASYNPWETN	11	86.6221
K7VA12	Loricrin	70	137	92	102	AGAAIGAPYYG	11	86.2876
A0A1D6EHT9	Transcription factor VIP1	285	350	286	296	QVPNINGNPFN	11	85.9532
A0A1D6MF40	Thioesterase family protein	385	458	441	451	QASQFNNVNSG	11	85.6187
A0A1D6H0D1	Auxin response factor	480	578	504	513	QAQVIIQNQM	10	98.3946
A0A804PER2	Auxin response factor	535	633	559	568	QAQVIIQNQM	10	98.3946
A0A096TDW4	Transcriptional corepressor SEUSS	260	346	290	299	QQQLFLQLQQ	10	97.9933
A0A1D6LXS2	LYST-interacting protein 5-like protein	215	374	344	353	NSQNYYSTEA	10	97.6923
A0A1D6FLM0	Chromatin modification-related protein EAF1 B	1241	1404	1295	1304	QQQAYAVHLA	10	97.6589
A0A1D6I6S7	Uncharacterized protein	12	148	27	36	QQSLFSQLSA	10	96.99
A0A1D6MKT4	Transcription initiation factor TFIID subunit 4b	190	326	205	214	QQSLFSQLSA	10	96.99
A0A1D6MKW2	Transcription initiation factor TFIID subunit 4b	190	326	205	214	QQSLFSQLSA	10	96.99
A0A804MZK3	RST domain-containing protein	58	194	73	82	QQSLFSQLSA	10	96.99
A0A1D6H019	Histone acetyltransferase	128	494	403	412	NQLNIQSIQQ	10	93.7793
A0A804PH12	HMA domain-containing protein	333	502	429	438	GLGFYQGNAN	10	93.6455
A0A1D6NI30	Uncharacterized protein	232	620	264	273	YQQAYQQYMQ	10	93.5786
A0A804NGJ3	RING-type domain-containing protein	232	620	264	273	YQQAYQQYMQ	10	93.5786
A0A804PH12	HMA domain-containing protein	333	502	463	472	AQQQYMALLQ	10	92.9766
A0A1D6F853	Putative E3 ubiquitin-protein ligase ARI16	910	1001	978	987	QQQLWQQIQQ	10	92.6421
A0A804MW09	RING-type domain-containing protein	893	984	961	970	QQQLWQQIQQ	10	92.6421
A0A1D6EH85	Aluminum-induced protein	46	192	149	158	NRYWYGSNEA	10	91.6388
D9HNV4	Auxin response factor	492	726	674	683	QSQLIQQLSQ	10	91.6388
B6TYE1	Myosin-like protein	249	318	260	269	SASTYTGMYG	10	90.9699
A0A1D6EUD2	BZIP transcription factor	160	330	316	325	SYNQYAYGGY	10	90.903
A0A1D6IB58	BZIP transcription factor	155	322	308	317	SYNQYAYGGY	10	90.903
A0A1D6GPP6	Heterogeneous nuclear ribonucleoprotein 1	236	482	407	416	GYGAYGARID	10	90.301
A0A1D6HUZ6	RNA-binding (RRM/RBD/RNP motifs) family protein	222	365	348	357	NMSAFAALGN	10	90.301
A0A1D6IHB6	Protein TIME FOR COFFEE	1191	1521	1470	1479	GHFFISNTYA	10	90.0669
A0A804QFU0	Uncharacterized protein	1191	1524	1470	1479	GHFFISNTYA	10	90.0669
A0A804PZD3	Uncharacterized protein	79	166	132	141	ILGNIQGYSP	10	88.4615
A0A1D6II08	Heterogeneous nuclear ribonucleoprotein 1	217	351	298	307	QIGSYFNSSS	10	88.4281
A0A1D6F9L1	YT521-B-like family protein	206	273	244	253	KQQKFTSNHN	10	88.2943
K7VNK4	Transcription initiation factor TFIID subunit 12b	115	366	226	235	AQQRFAQAQM	10	88.2943
A0A1D6MME1	Heavy metal transport/detoxification superfamily protein	204	445	325	334	GFQGYAAGFN	10	87.9599
A0A1D6ILG9	Protein transport protein SEC31 homolog B	798	984	837	846	GAYGYNNTYQ	10	87.7592
A0A804N7I4	Uncharacterized protein	536	717	537	546	QQQQYQQIPQ	10	87.6254
C0P3D9	Flowering time control protein FY	537	718	538	547	QQQQYQQIPQ	10	87.6254
A0A1D6GC21	Zinc finger CCCH domain-containing protein 19	1576	1807	1580	1589	GQLNTQQHEA	10	86.9565
A0A1D6NP19	Nuclear pore complex protein NUP98A	379	574	560	569	GFSNTTNQAL	10	86.9565
A0A1D6QNQ0	Uncharacterized protein	1120	1288	1182	1191	QQQQIQQLQQ	10	86.9565
A0A1D6KJC5	Auxin response factor	466	696	589	598	GLQQIQLLQQ	10	86.7224
A0A1D6H019	Histone acetyltransferase	128	494	201	210	GFQHLNASIP	10	86.6221
A0A1D6IUX5	Thioredoxin M1	259	334	284	293	QQQRFLQLQQ	10	86.6221
A0A1D6LI11	GBF-interacting protein 1	200	270	228	237	YPSFYQSQTS	10	86.6221
A0A1D6NGH1	GBF-interacting protein 1	772	842	800	809	YPSFYQSQTS	10	86.6221
A0A804PSS7	Uncharacterized protein	96	166	124	133	YPSFYQSQTS	10	86.6221
K7UT64	Mediator of RNA polymerase II transcription subunit 15a	101	528	461	470	AQQTSMGLIQ	10	86.5552
A0A1D6DX46	Heterogeneous nuclear ribonucleoprotein U-like protein 1	751	824	773	782	YLSNSNQYEV	10	85.9532
A0A1D6KJC5	Auxin response factor	466	696	672	681	SQVATQVVGL	10	85.9532
B6UCI9	Heterogeneous nuclear ribonucleoprotein U-like protein 1	524	597	546	555	YLSNSNQYEV	10	85.9532
A0A1D6I377	LOB domain-containing protein 22	235	537	251	260	NQQDYQVLQD	10	85.2843
A0A1D6GVG1	Auxin response factor	477	753	594	602	AQVLIQNQM	9	98.9967
A0A1D6KHW6	Methyl-CpG-binding domain-containing protein 8	972	1076	978	986	AQANYVHSA	9	98.6622
A0A1D6QV04	Protein transport protein sec16	518	604	528	536	SQSNYMGFD	9	97.9933
A0A1D6I6S7	Uncharacterized protein	12	148	134	142	SQQIYGASN	9	97.3244
A0A1D6MKT4	Transcription initiation factor TFIID subunit 4b	190	326	312	320	SQQIYGASN	9	97.3244
C0P6Z0	Uncharacterized protein	350	440	426	434	GGNSYYNSH	9	96.4697
A0A1D6NI30	Uncharacterized protein	232	620	411	419	QQQHIVAHQ	9	96.3211
A0A804NGJ3	RING-type domain-containing protein	232	620	411	419	QQQHIVAHQ	9	96.3211
K7UT64	Mediator of RNA polymerase II transcription subunit 15a	101	528	515	523	QQNNIDQKQ	9	96.3211
K7UZW2	RING-type domain-containing protein	232	619	411	419	QQQHIVAQQ	9	96.3211
A0A1D6G7M7	RNA-binding (RRM/RBD/RNP motifs) family protein	160	220	163	171	PTNFYNIYG	9	95.2434
A0A096PTJ8	RNA-binding protein 1	244	322	246	254	GGFMYQTYN	9	94.8718
A0A1D6F8R0	RNA-binding (RRM/RBD/RNP motifs) family protein	200	342	281	289	MGSYFNASS	9	93.9799
A0A1D6FEW5	Putative DEAD-box ATP-dependent RNA helicase family protein	581	649	604	612	ISSLYNSSS	9	93.9799
A0A1D6HUY7	RNA-binding (RRM/RBD/RNP motifs) family protein	200	342	281	289	MGSYFNASS	9	93.9799
A0A1D6HUZ4	RNA-binding (RRM/RBD/RNP motifs) family protein	205	347	286	294	MGSYFNASS	9	93.9799
C0PEV1	Uncharacterized protein	51	193	132	140	MGSYFNASS	9	93.9799
A0A1D6EZQ5	RNA-binding (RRM/RBD/RNP motifs) family protein	271	339	277	285	QIGSYFNGS	9	93.0509
A0A804NKZ0	Uncharacterized protein	205	407	239	247	QQGNYQTYR	9	92.7536
A0A1D6GPP6	Heterogeneous nuclear ribonucleoprotein 1	236	482	361	369	GYSAWNNSS	9	91.9732
A0A1D6M6G4	Putative VHS/GAT domain containing family protein	308	413	353	361	GYVPYNNYV	9	91.9732
A0A1D6MME1	Heavy metal transport/detoxification superfamily protein	204	445	214	222	AAVNSNHSN	9	91.9732
A0A804NWR9	ENTH domain-containing protein	475	555	536	544	QQQMIVMMM	9	91.9732
B6U266	ENTH/VHS/GAT family protein	396	553	441	449	GYVPYNNYV	9	91.9732
C0P7S7	Nuclear transport factor 2 (NTF2) family protein with RNA binding (RRM-RBD-RNP motifs) domain	417	584	521	529	VGENFNVRN	9	91.9732
C0P9S2	Heterogeneous nuclear ribonucleoprotein 1	196	443	322	330	GYSAWNNSS	9	91.9732
F1DK02	ARR-B transcription factor (Fragment)	300	364	300	308	QYNAYGRYR	9	91.9732
A0A1D6H019	Histone acetyltransferase	128	494	214	222	TTNNIQSTM	9	91.6388
A0A1D6NP19	Nuclear pore complex protein NUP98A	379	574	477	485	TGSLFANTQ	9	91.6388
A0A804NFG0	Uncharacterized protein	304	468	455	463	NGQTYSSTY	9	91.6388
A0A804QV26	Uncharacterized protein	409	497	484	492	NGQTYSSAY	9	91.6388
A0A1D6EYB4	Putative ADP-ribosylation factor GTPase-activating protein AGD5	353	431	385	393	NQLNTNVSN	9	90.9699
A0A1D6GD58	DCD (Development and Cell Death) domain protein	150	211	177	185	GVNKYSNSP	9	90.9699
A0A804P606	DCD domain-containing protein	87	148	114	122	GVNKYSNSP	9	90.9699
C0P5Q7	Heavy metal transport/detoxification superfamily protein	197	428	216	224	VAVNSNHSN	9	90.9699
A0A096R4D2	ENHANCER OF AG-4 protein 2	1216	1310	1257	1265	QQGNFSAFP	9	90.7469
K7UMV3	ENHANCER OF AG-4 protein 2	1175	1302	1249	1257	QQGNFSAFP	9	90.7469
B4F858	DCD (Development and Cell Death) domain protein	97	188	161	169	VKSYFNKSA	9	90.6355
A0A1D6L6Z4	Nuclear pore complex protein NUP1	1140	1279	1161	1169	SGNTFAFGA	9	90.5611
A0A1D6KJC5	Auxin response factor	466	696	609	617	QQIKIQPFQ	9	90.301
A0A1D6K2U2	Heavy metal transport/detoxification superfamily protein	338	435	354	362	SSVSYTYFA	9	90.1895
A0A1D6EWB9	Regulator of nonsense transcripts 1-like protein	1177	1274	1183	1191	YSGNYMNQN	9	89.9666
A0A1D6IC41	Regulator of nonsense transcripts 1-like protein	1116	1310	1219	1227	YSGNYMNQN	9	89.9666
A0A804PZD3	Uncharacterized protein	79	166	147	155	VQAVFQMSC	9	88.9632
A0A1D6M1E8	RNA-binding protein BRN1	218	363	271	279	NQAAFQNMV	9	88.6288
A0A1D6NLA8	CASC3/Barentsz eIF4AIII binding	456	518	458	466	GNSNIGISS	9	88.2943
A0A1D6MQ11	5'-3' exoribonuclease	920	1066	1016	1024	QQQSYSSYA	9	88.0342
A0A1D6FEW5	Putative DEAD-box ATP-dependent RNA helicase family protein	581	649	581	589	NNNNFGNQA	9	87.9599
B4FWM3	Far upstream element-binding protein 1	307	675	417	425	GPGNYNSYG	9	87.8484
C0P4W0	KH domain-containing protein	317	680	428	436	GPGNYNSYG	9	87.8484
K7VP89	Tetratricopeptide repeat (TPR)-like superfamily protein	674	763	706	714	QAAAYGAYP	9	87.6254
A0A1D6IWW1	Uncharacterized protein	101	162	149	157	TTNTISQVN	9	87.6254
A0A804QXW4	Protein kinase domain-containing protein	283	361	288	296	QVTTYVQEQ	9	87.6254
G3M8E6	Secondary wall MYB46 transcription factor	304	365	352	360	TTNTISQVN	9	87.6254
A0A804NWR9	ENTH domain-containing protein	475	555	525	533	QQHAFVLQQ	9	87.4025
A0A1D6EI96	Uncharacterized protein	168	243	230	238	SANNIPGNF	9	87.291
A0A1D6I8U5	Flowering time control protein FPA	739	907	769	777	HLTNYGNMV	9	87.291
A0A804PKM7	Uncharacterized protein	81	146	133	141	SANNIPGNF	9	87.291
A0A804UA71	Uncharacterized protein	104	179	166	174	SANNIPGNF	9	87.291
K7UZW2	RING-type domain-containing protein	232	619	390	398	QQVATQATA	9	87.291
A0A1D6KJQ4	Uncharacterized protein	1	70	1	9	MNMYYSCIQ	9	87.1795
A0A1D6IKS9	Putative endonuclease or glycosyl hydrolase	333	457	410	418	SRLNISEYP	9	87.068
A0A1D6GYF7	Brahma1	1	109	64	72	MQQQFLKLA	9	86.9565
A0A1D6HI41	RNA-binding (RRM/RBD/RNP motifs) family protein	150	235	197	205	SNQAFSQLS	9	86.9565
A0A1D6N779	Transcription initiation factor TFIID subunit 12b	41	285	253	261	QQQLLQIQQ	9	86.9565
A0A804U7C2	Uncharacterized protein	1	154	109	117	MQQQFLKLA	9	86.9565
B8A2N4	Transglutaminase21	269	513	438	446	AVPNYSYAA	9	86.9565
C0P5Q7	Heavy metal transport/detoxification superfamily protein	197	428	319	327	FQQGYAGFN	9	86.9565
C0PHX3	TFIID_20kDa domain-containing protein	114	358	326	334	QQQLLQIQQ	9	86.9565
K7UCD7	Histone acetyltransferase	124	494	425	433	EKVNFQSTQ	9	86.9565
K7VNK4	Transcription initiation factor TFIID subunit 12b	115	366	330	338	QQQLLQIQQ	9	86.9565
A0A1D6IHB6	Protein TIME FOR COFFEE	1191	1521	1267	1275	NMANFQNMM	9	86.845
A0A804QFU0	Uncharacterized protein	1191	1524	1267	1275	NMANFQNMM	9	86.845
F1DK02	ARR-B transcription factor (Fragment)	300	364	346	354	NQNNLSTSL	9	86.6221
K7UCD7	Histone acetyltransferase	124	494	298	306	NSSAYGLSD	9	86.6221
A0A1D6HUZ6	RNA-binding (RRM/RBD/RNP motifs) family protein	222	365	291	299	NSGFISNSN	9	86.3619
A0A1D6HUZ4	RNA-binding (RRM/RBD/RNP motifs) family protein	205	347	274	282	TSGFISNSN	9	86.2505
C0PEV1	Uncharacterized protein	51	193	120	128	TSGFISNSN	9	86.2505
A0A1D6ERI6	Polyadenylate-binding protein RBP47B	360	424	410	418	AYGAYPFYG	9	86.1761
B4G0R6	Polyadenylate-binding protein RBP47B	371	433	419	427	AYGAYPFYG	9	86.1761
A0A1D6F2M8	Nuclear pore complex protein NUP98A	407	663	555	563	SGSLFGSTN	9	85.9532
A0A1D6KU97	Glycine-rich cell wall structural protein 2	110	207	157	165	YGSSYANSG	9	85.9532
A0A1D6NP19	Nuclear pore complex protein NUP98A	379	574	506	514	SGSLFGSTN	9	85.9532
B4F8A7	Glycine-rich RNA-binding protein 3 mitochondrial	124	292	177	185	YGGTYSNAS	9	85.9532
B6U266	ENTH/VHS/GAT family protein	396	553	467	475	QTQQYVSSN	9	85.6187
A0A1D6G4R3	RNA-binding protein BRN1	224	370	306	314	VQRSFNAMQ	9	85.2843
A0A1D6GXY1	Protein transport protein sec16	491	594	495	503	NFKAFESSS	9	85.2843
A0A1D6IKS9	Putative endonuclease or glycosyl hydrolase	333	457	361	369	GSGNFQSSN	9	85.2843
A0A1D6L6U8	Peroxin-13	73	150	100	108	GNNMYSGYG	9	85.2843
A0A1D6Q8I5	RNA-binding (RRM/RBD/RNP motifs) family protein	157	253	188	196	AQQYLPIYG	9	85.2843
A0A1D6HPP4	Pumilio homolog 4	359	523	373	380	TDVLFNVP	8	98.6622
C0PGA9	GRAS transcription factor	15	82	57	64	GGQYYYGQ	8	98.2023
A0A1D6NZK8	LYST-interacting protein 5-like protein	295	449	423	430	ISQNYYST	8	97.3662
A0A1D6EI96	Uncharacterized protein	168	243	177	184	FQQAYSSN	8	97.3244
A0A1D6QNS0	Uncharacterized protein	174	674	448	455	MTSIYNSP	8	97.3244
A0A804PII9	Uncharacterized protein	84	151	93	100	FQQAYSSN	8	97.3244
A0A804UA71	Uncharacterized protein	104	179	113	120	FQQAYSSN	8	97.3244
K7UVJ3	Putative VHS/GAT domain containing family protein	389	672	412	419	GSQLYNTP	8	97.3244
A0A1D6DWZ8	ENTH/VHS family protein	443	575	465	472	PQYNIYQA	8	97.2408
A0A804NFG0	Uncharacterized protein	304	468	333	340	QHQYIIQQ	8	97.2408
B6SY48	CID domain-containing protein	394	526	416	423	PQYNIYQA	8	97.2408
A0A1D6N7B0	Protein HESO1	443	545	479	486	NQQVYATG	8	96.99
B4F8A7	Glycine-rich RNA-binding protein 3 mitochondrial	124	292	239	246	GVGNYNTG	8	96.99
A0A1D6KQ46	Tetratricopeptide repeat (TPR)-like superfamily protein	657	931	882	889	QQQLFEQQ	8	96.6555
A0A804LX08	Uncharacterized protein	635	916	860	867	QQQLFEQQ	8	96.6555
C0P5Q7	Heavy metal transport/detoxification superfamily protein	197	428	268	275	NANAINMA	8	96.6555
A0A1D6MFE0	Uncharacterized protein	126	185	133	140	SQQTIVFG	8	96.3211
B4FWN0	Nuclear transport factor 2 (NTF2) family protein with RNA binding (RRM-RBD-RNP motifs) domain	483	586	512	519	NNGYYNGA	8	95.3177
A0A1D6MME1	Heavy metal transport/detoxification superfamily protein	204	445	278	285	NAAAINMA	8	94.9833
A0A1D6N6Q8	Transcription initiation factor TFIID subunit 12	243	313	277	284	QQNTILTQ	8	94.6488
A0A1D6HUZ6	RNA-binding (RRM/RBD/RNP motifs) family protein	222	365	303	310	MGSYFNGS	8	93.9799
A0A1D6HUZ6	RNA-binding (RRM/RBD/RNP motifs) family protein	222	365	338	345	AGVNYPIN	8	93.9799
A0A1D6MME1	Heavy metal transport/detoxification superfamily protein	204	445	251	258	NVNVINMA	8	93.6455
A0A1D6H019	Histone acetyltransferase	128	494	255	262	GTGYFNGE	8	92.9766
C0P680	Uncharacterized protein	350	441	429	436	RNSYYNNH	8	92.9766
K7UCD7	Histone acetyltransferase	124	494	251	258	GTGYFNGE	8	92.9766
K7V9H3	Putative DUF1296 domain containing family protein	594	673	661	668	NGNNYLQM	8	92.9766
A0A1D6EH84	Glycine rich protein4	39	193	127	134	AGGYWNSN	8	92.1405
A0A1D6NP19	Nuclear pore complex protein NUP98A	379	574	540	547	TSNLFSFQ	8	91.9732
A0A1D6KJC5	Auxin response factor	466	696	496	503	LANVIATP	8	91.9732
A0A1D6KJQ4	Uncharacterized protein	1	70	43	50	GFVNSLFA	8	91.9732
A0A1D6N3Y9	RING-type E3 ubiquitin transferase	1	66	30	37	GGGYYAQD	8	91.9732
B4F8A7	Glycine-rich RNA-binding protein 3 mitochondrial	124	292	264	271	GGNNFAGN	8	91.9732
K7UCD7	Histone acetyltransferase	124	494	366	373	SGSFYAIG	8	91.7224
B6U0U2	VHS domain-containing protein	568	657	572	579	GQNSFYQQ	8	91.6806
A0A1D6H019	Histone acetyltransferase	128	494	366	373	SGSFYATG	8	90.9699
B4FWM3	Far upstream element-binding protein 1	307	675	589	596	ANANYGYQ	8	90.9699
K7TI82	C3H transcription factor	552	686	567	574	QQNNFPIH	8	90.9699
A0A1D6NQ66	Uncharacterized protein	280	342	326	333	RNNNFYGG	8	90.8027
B6TEE0	Glycine-rich cell wall structural protein 2	46	192	126	133	AAGAWNSN	8	90.8027
A0A1D6F8C9	DEAD-box ATP-dependent RNA helicase 40	82	340	270	277	PQSAYNQA	8	90.6355
A0A1D6IC41	Regulator of nonsense transcripts 1-like protein	1116	1310	1207	1214	YGVEFTQA	8	90.6355
A0A1D6PN67	DEAD-box ATP-dependent RNA helicase 40	81	328	259	266	PQSAYNQV	8	90.6355
K7VQ06	Putative DUF1421 domain family protein	284	511	416	423	MQGSYNTA	8	90.6355
C0P7S7	Nuclear transport factor 2 (NTF2) family protein with RNA binding (RRM-RBD-RNP motifs) domain	417	584	457	464	NEGEFYNR	8	90.3428
A0A1D6F8R0	RNA-binding (RRM/RBD/RNP motifs) family protein	200	342	330	337	NMSAFASP	8	90.301
A0A1D6HUY7	RNA-binding (RRM/RBD/RNP motifs) family protein	200	342	330	337	NMSAFASP	8	90.301
A0A1D6HUZ4	RNA-binding (RRM/RBD/RNP motifs) family protein	205	347	335	342	NMSAFASP	8	90.301
C0PEV1	Uncharacterized protein	51	193	181	188	NMSAFASP	8	90.301
A0A1D6H019	Histone acetyltransferase	128	494	345	352	MQQQFNQH	8	89.9666
K7UCD7	Histone acetyltransferase	124	494	345	352	MQQQFNQH	8	89.9666
A0A1D6EXV2	Eukaryotic translation initiation factor 4G	434	509	490	497	QAMTYISP	8	89.5903
A0A1D6F8C9	DEAD-box ATP-dependent RNA helicase 40	82	340	212	219	PQAAYNQS	8	88.2943
A0A1D6FRT4	Putative SAC3/GANP family protein	102	344	159	166	TSNTYYNA	8	88.2943
A0A1D6I8V3	Putative transcription factor PosF21	277	343	302	309	NQQTFHSS	8	88.2943
A0A1D6M612	Putative SAC3/GANP family protein	116	365	160	167	TSNTYYNA	8	88.2943
A0A1D6Q8I5	RNA-binding (RRM/RBD/RNP motifs) family protein	157	253	239	246	TGSNFSSA	8	88.2943
B7ZY51	Octicosapeptide/Phox/Bem1p family protein	439	539	517	524	TGMYYLPM	8	88.2943
K7V9D8	Heavy metal transport/detoxification superfamily protein	70	138	99	106	QHQYYSSV	8	87.9599
A0A1D6ENJ2	Mediator of RNA polymerase II transcription subunit 14	708	804	737	744	GTNTFSSN	8	87.9599
C0P488	Polyadenylate-binding protein RBP45C	346	406	358	365	GGGYYGYP	8	87.9599
A0A1D6EUD2	BZIP transcription factor	160	330	285	292	ARVHYYSG	8	87.8763
A0A1D6IB58	BZIP transcription factor	155	322	277	284	ARVHYYSG	8	87.8763
C0HIP0	RRM domain-containing protein	130	227	150	157	AAAVFYSP	8	87.709
A0A096TDW4	Transcriptional corepressor SEUSS	260	346	306	313	QQQQILKN	8	87.6254
A0A1D6F8C9	DEAD-box ATP-dependent RNA helicase 40	82	340	199	206	RQTAYNQA	8	87.6254
A0A1D6GYF7	Brahma1	1	109	7	14	QQQAFHSG	8	87.6254
A0A1D6IUX5	Thioredoxin M1	259	334	296	303	QQQQILKN	8	87.6254
A0A804LX08	Uncharacterized protein	635	916	900	907	KDQTYKSN	8	87.6254
A0A804U7C2	Uncharacterized protein	1	154	52	59	QQQAFHSG	8	87.6254
A0A1D6I8U5	Flowering time control protein FPA	739	907	852	859	NLQISNTN	8	87.5418
A0A1D6G7M7	RNA-binding (RRM/RBD/RNP motifs) family protein	160	220	173	180	PQYTFYGG	8	87.5418
A0A1D6JHR5	Auxin response factor	497	571	513	520	LQQQILQQ	8	87.4164
A0A096PTJ8	RNA-binding protein 1	244	322	310	317	AYGTYPQM	8	87.291
A0A1D6EU55	La-related protein 1C	140	307	231	238	GDGSINLD	8	87.291
A0A1D6GD58	DCD (Development and Cell Death) domain protein	150	211	168	175	NVNAFKMN	8	87.291
A0A1D6H7G4	NSP (Nuclear shuttle protein)-interacting GTPase	623	708	672	679	GLGSFNMG	8	87.291
A0A1D6HWZ8	Uncharacterized protein (Fragment)	360	427	415	422	DNNNIQIQ	8	87.291
A0A1D6P5V7	Uncharacterized protein	218	291	227	234	PGNIYNPN	8	87.291
A0A804P606	DCD domain-containing protein	87	148	105	112	NVNAFKMN	8	87.291
B4FUR5	DCD (Development and Cell Death) domain protein	105	168	120	127	NVNAFKMN	8	87.291
D9HNV4	Auxin response factor	492	726	525	532	QQNAIHLQ	8	87.291
K7TX82	Transcription factor VIP1	326	398	344	351	IPSYFVQQ	8	87.291
A0A1D6HT45	Putative transcriptional regulator SLK2	1	63	19	26	SMNTYSFM	8	87.1237
A0A1D6H0D1	Auxin response factor	480	578	533	540	VQQLLLSQ	8	87.0401
A0A804PER2	Auxin response factor	535	633	588	595	VQQLLLSQ	8	87.0401
A0A1D6F2M8	Nuclear pore complex protein NUP98A	407	663	468	475	SSSLFTSS	8	86.9565
A0A1D6H885	Polyadenylate-binding protein-interacting protein 3	573	653	602	609	QPVMYNTQ	8	86.9565
A0A1D6M1E8	RNA-binding protein BRN1	218	363	230	237	MQQNSVFG	8	86.9565
A0A1D6PKL9	Alba DNA/RNA-binding protein	136	258	241	248	GGYVFLPS	8	86.9565
A0A1D6F8R0	RNA-binding (RRM/RBD/RNP motifs) family protein	200	342	270	277	SGFISNSN	8	86.2876
A0A1D6HUY7	RNA-binding (RRM/RBD/RNP motifs) family protein	200	342	270	277	SGFISNSN	8	86.2876
A0A1D6M612	Putative SAC3/GANP family protein	116	365	351	358	ETVYSNSP	8	85.6187
A0A096SVP6	Octicosapeptide/Phox/Bem1p family protein	443	532	471	478	GNQHFIHN	8	85.4097
B7ZY51	Octicosapeptide/Phox/Bem1p family protein	439	539	471	478	GNQHFIHN	8	85.4097
A0A1D6EZ78	Protein TIME FOR COFFEE	1162	1261	1191	1198	QHQHFLQM	8	85.2843
A0A1D6KLU5	Mediator of RNA polymerase II transcription subunit 15a	111	521	294	301	QQNALNSV	8	85.2843
A0A1D6FJI7	Putative clathrin assembly protein	483	582	486	492	QQQLYGS	7	97.9933
A0A804QN13	ENTH domain-containing protein	465	565	468	474	QQQLYGS	7	97.9933
K7UCD7	Histone acetyltransferase	124	494	403	409	NQLNIQS	7	97.9933
A0A1D6NK70	Chromatin modification-related protein EAF1 B	1473	1646	1538	1544	QQQAYAM	7	97.6589
A0A1D6NKB8	Chromatin modification-related protein EAF1 B	245	418	310	316	QQQAYAM	7	97.6589
A0A804NH67	Uncharacterized protein	1461	1634	1526	1532	QQQAYAM	7	97.6589
A0A1D6IHB6	Protein TIME FOR COFFEE	1191	1521	1331	1337	MQALYTP	7	97.3244
A0A1D6MKW2	Transcription initiation factor TFIID subunit 4b	190	326	312	318	SQQIYGA	7	97.3244
A0A1D6NJH5	Polypyrimidine tract-binding protein homolog 2	519	650	542	548	GHVNYQL	7	97.3244
A0A1D6P0G2	Putative VHS/GAT domain containing family protein	520	654	617	623	AAYAYAG	7	97.3244
A0A804MZK3	RST domain-containing protein	58	194	180	186	SQQIYGA	7	97.3244
A0A804QFU0	Uncharacterized protein	1191	1524	1331	1337	MQALYTP	7	97.3244
A0A1D6ELH4	Polyadenylate-binding protein	433	504	433	439	GQQLFYG	7	97.1811
A0A1D6I0G1	Polyadenylate-binding protein	432	505	432	438	GQQLFYG	7	97.1811
A0A1D6NJH5	Polypyrimidine tract-binding protein homolog 2	519	650	637	643	GQQFTFA	7	96.6555
K7UVJ3	Putative VHS/GAT domain containing family protein	389	672	432	438	QAALYAN	7	96.6555
A0A096RT68	Transcription factor bHLH87	357	418	376	382	PQYNYYG	7	96.56
A0A1D6EHT9	Transcription factor VIP1	285	350	314	320	GMQYFSS	7	96.3211
A0A1D6KQ46	Tetratricopeptide repeat (TPR)-like superfamily protein	657	931	763	769	QLVLWQQ	7	96.3211
A0A1D6M6X9	Putative NOT transcription complex subunit VIP2	89	360	100	106	NLANISG	7	96.3211
A0A804LX08	Uncharacterized protein	635	916	741	747	QLVLWQQ	7	96.3211
K7TI82	C3H transcription factor	552	686	586	592	AAANIST	7	96.3211
K7UVJ3	Putative VHS/GAT domain containing family protein	389	672	475	481	QALNYDD	7	96.3211
A0A1D6II08	Heterogeneous nuclear ribonucleoprotein 1	217	351	217	223	GGQNYAM	7	95.6522
A0A1D6JMS0	Ubiquitin domain-containing protein DSK2b	372	470	379	385	MMQNIMS	7	94.9833
K7VQ06	Putative DUF1421 domain family protein	284	511	320	326	TQQTFSQ	7	94.9833
A0A1D6HZJ9	DEUBAD domain-containing protein	763	859	848	854	FTQNIAS	7	94.3144
B4FWJ9	BZIP transcription factor	273	338	302	308	QMQYFSG	7	94.3144
K7TII0	Putative heavy metal transport/detoxification superfamily protein	299	551	446	452	AAGFYQG	7	94.3144
A0A1D6ELH4	Polyadenylate-binding protein	433	504	450	456	AGFAFQQ	7	93.9799
A0A1D6I0G1	Polyadenylate-binding protein	432	505	449	455	AGFAFQQ	7	93.9799
A0A1D6II08	Heterogeneous nuclear ribonucleoprotein 1	217	351	338	344	GNLNYTG	7	93.9799
A0A1D6Q8I5	RNA-binding (RRM/RBD/RNP motifs) family protein	157	253	173	179	GTEYISP	7	93.9799
B6TCC2	Nuclear pore complex protein NUP58	1	71	41	47	FQFSFQQ	7	93.9799
A0A1D6ILG9	Protein transport protein SEC31 homolog B	798	984	903	909	GSQLYTG	7	93.6455
A0A1D6LUQ3	Putative DUF1296 domain containing family protein	603	709	617	623	QQQHISQ	7	92.9766
C0HIW8	Uncharacterized protein	52	161	60	66	HVQNWNP	7	92.9766
A0A1D6HI41	RNA-binding (RRM/RBD/RNP motifs) family protein	150	235	166	172	GTEYIYP	7	92.4988
A0A804NKZ0	Uncharacterized protein	205	407	257	263	PQQNYAQ	7	92.3077
A0A1D6GMG7	Embryo defective 2016	2054	2180	2133	2139	QVQLYHQ	7	91.9732
A0A1D6H507	VHS and GAT domain protein	503	621	588	594	QTQLYGV	7	91.9732
A0A1D6H885	Polyadenylate-binding protein-interacting protein 3	573	653	636	642	RPVYYYA	7	91.9732
A0A1D6I5Q3	Nuclear pore complex protein NUP58	1	71	1	7	MAFSFAS	7	91.9732
A0A1D6I6S7	Uncharacterized protein	12	148	83	89	NSVHYLA	7	91.9732
A0A1D6JBG2	RNA-binding (RRM/RBD/RNP motifs) family protein	731	799	773	779	YSSLYSG	7	91.9732
A0A1D6M7L3	H/ACA ribonucleoprotein complex non-core subunit NAF1	563	694	597	603	QNQNFSG	7	91.9732
A0A1D6MKT4	Transcription initiation factor TFIID subunit 4b	190	326	261	267	NSVHYLA	7	91.9732
A0A1D6MKW2	Transcription initiation factor TFIID subunit 4b	190	326	261	267	NSVHYLA	7	91.9732
A0A1D6QQ75	KH domain-containing protein	388	733	477	483	GYDYYSQ	7	91.9732
A0A804MZK3	RST domain-containing protein	58	194	129	135	NSVHYLA	7	91.9732
B4F9M6	KH domain-containing protein	315	645	399	405	GYDYYSQ	7	91.9732
B4FLN4	Putative clathrin assembly protein	464	563	467	473	QQQVYGS	7	91.9732
B4FWM3	Far upstream element-binding protein 1	307	675	442	448	PQQNYSH	7	91.9732
B6TCC2	Nuclear pore complex protein NUP58	1	71	1	7	MAFSFAS	7	91.9732
C0P4W0	KH domain-containing protein	317	680	453	459	PQQNYSH	7	91.9732
C0P5Q7	Heavy metal transport/detoxification superfamily protein	197	428	417	423	YTGYYNP	7	91.8777
B6TEE0	Glycine-rich cell wall structural protein 2	46	192	149	155	NRYWYGS	7	91.6388
C0P4W0	KH domain-containing protein	317	680	534	540	YGQTYSA	7	91.6388
A0A1D6K7R6	Ubiquitin domain-containing protein DSK2b	407	490	430	436	NQLLSFN	7	91.3521
B4FR21	ATP-dependent RNA helicase dhh1	1	65	33	39	GNHNYYG	7	91.3521
B6TLY3	ATP-dependent RNA helicase dhh1	1	69	36	42	GNHNYYG	7	91.3521
K7TII0	Putative heavy metal transport/detoxification superfamily protein	299	551	480	486	QQQQYMA	7	91.3043
A0A1D6F8C9	DEAD-box ATP-dependent RNA helicase 40	82	340	172	178	QHGLYMQ	7	90.6355
A0A1D6H6F2	Polyadenylate-binding protein RBP45C	67	171	122	128	QQQQYAA	7	90.6355
A0A804PGW6	Uncharacterized protein	1	105	56	62	QQQQYAA	7	90.6355
A0A1D6F8R0	RNA-binding (RRM/RBD/RNP motifs) family protein	200	342	234	240	RYGLISG	7	90.301
K7UZW2	RING-type domain-containing protein	232	619	540	546	MGSNISS	7	89.9666
C0P7S7	Nuclear transport factor 2 (NTF2) family protein with RNA binding (RRM-RBD-RNP motifs) domain	417	584	510	516	GGENFSR	7	88.9632
A0A804PRR5	Uncharacterized protein	14	73	58	64	GHGAYYG	7	88.7243
A0A096RFC0	Heavy metal transport/detoxification superfamily protein	442	516	464	470	HMAAIMQ	7	88.2943
A0A1D6LXS2	LYST-interacting protein 5-like protein	215	374	362	368	NFQSYPS	7	88.2943
B4F864	CCAAT-DR1 transcription factor	167	297	179	185	QTQHYLQ	7	88.2943
A0A1D6GNU0	RING/U-box superfamily protein	317	379	368	374	NPQYFSA	7	87.9599
A0A1D6P5V7	Uncharacterized protein	218	291	257	263	TLQQYAQ	7	87.9599
A0A1D6ILG9	Protein transport protein SEC31 homolog B	798	984	800	806	TNQSYTA	7	87.9121
A0A1D6ELI3	RNA binding	415	579	465	471	FGQNISS	7	87.6732
A0A096QLU9	Heterogeneous nuclear ribonucleoprotein A3-like protein 2	259	343	271	277	QQQQILP	7	87.6254
A0A1D6K5H4	GBF-interacting protein 1	478	588	539	545	HASSYLV	7	87.6254
A0A1D6K2U2	Heavy metal transport/detoxification superfamily protein	338	435	380	386	AAASYSV	7	87.5299
A0A1D6F598	Transcriptional corepressor SEUSS	688	915	783	789	SVQKILQ	7	87.291
A0A1D6GIH2	Uncharacterized protein	432	528	508	514	RGSNYSQ	7	87.291
A0A1D6K7R6	Ubiquitin domain-containing protein DSK2b	407	490	418	424	MMQSIMS	7	87.291
A0A1D6LQE1	Clathrin assembly protein	507	575	537	543	QQSQYSA	7	87.291
A0A1D6NI30	Uncharacterized protein	232	620	565	571	SVQSYQQ	7	87.291
A0A1D6PKL9	Alba DNA/RNA-binding protein	136	258	143	149	QYQQYQP	7	87.291
A0A1D6QNQ0	Uncharacterized protein	1120	1288	1235	1241	QQQQISP	7	87.291
A0A804NGJ3	RING-type domain-containing protein	232	620	565	571	SVQSYQQ	7	87.291
A0A804P8H5	Protein kinase domain-containing protein	419	515	495	501	RGSNYSQ	7	87.291
B4FI25	Alba domain-containing protein	136	253	143	149	QYQQYQP	7	87.291
A0A1D6L6Z4	Nuclear pore complex protein NUP1	1140	1279	1263	1269	GVFQFGG	7	86.9565
A0A1D6QDA6	Putative NOT transcription complex subunit VIP2	372	446	426	432	FLQQYQQ	7	86.9565
B6T5U8	Mediator of RNA polymerase II transcription subunit 9	1	73	9	15	QQQQYGD	7	86.9565
C0PGG7	Zinc finger protein VAR3 chloroplastic	629	805	657	663	SGNAYTG	7	86.9565
D9HNV4	Auxin response factor	492	726	511	517	QSSAILQ	7	86.9565
B4FA01	Pentatricopeptide repeat-containing protein	600	786	745	751	QAQSYES	7	86.7176
A0A1D6EH81	Root cap-specific protein	81	194	149	155	FASKYWD	7	86.6221
A0A804NFG0	Uncharacterized protein	304	468	446	452	SVASYAV	7	86.6221
A5HEH5	GIF2	76	161	124	130	QQQQFQQ	7	86.6221
B8A2N4	Transglutaminase21	269	513	290	296	QAGVYQQ	7	86.6221
D9HNV4	Auxin response factor	492	726	579	585	LLNQILQ	7	86.6221
K7UT64	Mediator of RNA polymerase II transcription subunit 15a	101	528	111	117	NVQVIPN	7	86.6221
A0A804PMB3	Uncharacterized protein	1	88	77	83	QQHHIYQ	7	86.3832
A0A1D6HZJ9	DEUBAD domain-containing protein	763	859	815	821	RSQLIEP	7	86.2876
A0A1R3QMY2	50kD gamma zein	28	190	138	144	HQQQFQG	7	86.2876
C0P381	50 kDa gamma-zein	28	190	138	144	HQQQFQG	7	86.2876
A0A1D6GD58	DCD (Development and Cell Death) domain protein	150	211	155	161	MNQMYLK	7	85.9532
A0A1D6K2U2	Heavy metal transport/detoxification superfamily protein	338	435	410	416	PSYLYMP	7	85.9532
A0A1D6KQ46	Tetratricopeptide repeat (TPR)-like superfamily protein	657	931	692	698	QDQLLAQ	7	85.9532
A0A1D6LUQ3	Putative DUF1296 domain containing family protein	603	709	669	675	NGNSYLQ	7	85.9532
A0A1D6PN67	DEAD-box ATP-dependent RNA helicase 40	81	328	295	301	QQSLSFH	7	85.9532
A0A804LL06	RRM domain-containing protein	363	504	421	427	SFLNTSA	7	85.9532
A0A804LX08	Uncharacterized protein	635	916	670	676	QDQLLAQ	7	85.9532
A0A804P606	DCD domain-containing protein	87	148	92	98	MNQMYLK	7	85.9532
A5HEH5	GIF2	76	161	135	141	VQALTFP	7	85.8098
A0A1D6FMJ9	RNA-binding protein BRN1	243	391	371	377	KVQNLNA	7	85.6187
A0A1D6GVG1	Auxin response factor	477	753	704	710	QQSLLSQ	7	85.6187
K7VNK4	Transcription initiation factor TFIID subunit 12b	115	366	289	295	QQQWLKQ	7	85.6187
A0A1D6KLU5	Mediator of RNA polymerase II transcription subunit 15a	111	521	116	122	NAQVIPN	7	85.4754
A0A1D6FRT4	Putative SAC3/GANP family protein	102	344	299	305	HQNQYGN	7	85.2843
A0A1D6QSK8	Auxin response factor	470	562	527	533	RCQSFNE	7	85.2843
C0PG82	Protein FREE1	1	109	98	104	GYSPYNT	7	85.2843

## Sheet: 80
UniProt ID	Protein name	PrLD start	PrLD end	CAR start	CAR end	CAR seq	CAR length	Waltz score
C0PGG7	Zinc finger protein VAR3 chloroplastic	629	805	679	768	GESTYHEANFEKRSYYNSGYSNNGYWSSDNNNSNNAWSDNSNYNNNNAWSGNNSYNGCIRNDNTSCNSNRDYNYNDTWSASSNSAWSSSN	90	88.6139
P04699	22 kDa alpha-zein 8	67	157	79	152	AHLTIQTIATQQQQQFLPALSQLDVVNPVAYLQQQLLASNPLALANVAAYQQQQQLQQFLPALSQLAMVNPAAY	74	87.6435
A0A1Q0Y9T2	Zein-alpha ZA1/M1	67	157	79	152	AHLTIQTIATQQQQQFLPALSQLDVVNPVAYLQQQVLASNPLALANVAAYQQQQQLQQFLPALSQLAMVNPAAY	74	87.3949
K7TUP3	22 kDa alpha-zein 8	67	157	79	152	AHLTIQTIATQQQQQFLPALSQLDVVNPVAYLQQQVLASNPLALANVAAYQQQQQLQQFLPALSQLAMVNPAAY	74	87.3949
Q9AR71	22 kDa alpha-zein 8	67	157	79	152	AHLTIQTIATQQQQQFLPALSQLDVVNPVAYLQQQVLASNPLALANVAAYQQQQQLQQFLPALSQLAMVNPAAY	74	87.3949
A0A1D6N8W7	Zinc finger protein VAR3 chloroplastic	683	863	755	823	RNNNYWSSDNNNSNNAWSNNSNFNNNNDWSGNNSYNSSTENGNSSYNSSHGYNYNGTWSDSNHSAWSSS	69	85.9823
A0A1D6PVL6	Z1A alpha zein protein	92	176	101	165	QLVLANLAAYSQQQQFLPFNQLAALNSAAYLQQQLPFSQLAVVYPQQFLPFNQLATLNSAAYLQQ	65	86.8896
A0A804NMP7	Uncharacterized protein	92	186	101	165	QLVLANLAAYSQQQQFLPFNQLAALNSAAYLQQQLPFSQLAVVYPQQFLPFNQLATLNSAAYLQQ	65	86.8896
P24449	Zein-alpha PMS1	92	169	101	164	QLVLANVAAYSQQQQFLPFNQLAALNSAAYLQQQQLLPFSQLTAAYPQQFLPFNQLAALNSAAY	64	85.6292
P04698	22 kDa alpha-zein 14	67	158	91	153	QQQQFLPALSHLAMVNPVAYLQQQLLASNPLALANVVANQQQQQLQQFLPALSQLAMVNPAAY	63	84.7693
P06674	Zein-alpha 19A2 (Fragment)	89	164	98	159	QLVLGNLAAYSQQHQFLPFNQLAALNSAAYLQQQLPFSQLAAAYPQQFLPFNQLAALNSAAY	62	86.703
B6SII5	Uncharacterized protein	92	167	101	162	QLVLGNLAAYSQQQQFLPFNQLAALNSAAYLQQQLPFSQLAAAYPQQFLPFNQLAALNSAAY	62	86.3631
P04703	Zein-alpha A20	110	173	110	168	NLSPYSQQQQFLPFNQLSTLNPAAYLQQQLLPFSQLATAYSQQQQLLPFNQLAALNPAA	59	82.4386
P06676	Zein-alpha 19C1	110	173	110	168	NLSPYSQQQQFLPFNQLSTLNPAAYLQQQLLPFSQLATAYSQQQQLLPFNQLAALNPAA	59	82.4386
P06677	19 kDa alpha-zein 19C2	110	173	110	168	NLSPYSQQQQFLPFNQLSTLNPAAYLQQQLLPFSQLATAYSQQQQLLPFNQLAALNPAA	59	82.4386
P04702	Zein-alpha M6	110	173	110	168	NLSPYSQQQQFLPFNQLSTLNPAAYLQQQLLPSSQLATAYCQQQQLLPFNQLAALNPAA	59	82.3366
A0A804NK53	Uncharacterized protein	67	135	79	130	AHLTIQTIATQQQQQFLPTLSHLAMVNPAAYLQQQLLASNPIALANVVANQQ	52	85.8438
P06679	22 kDa alpha-zein 8b (Fragment)	62	152	100	147	NPVAYLQQQLLASNPLALANVAAYQQQQQLQQFLPALSQLAMVNPAAY	48	86.1134
A0A1D6KQ46	Tetratricopeptide repeat (TPR)-like superfamily protein	657	931	824	870	QQQLLYLQQQQQMYLIQQQQMYQQQQAQQQQLLQQQLMQQQQYVLQM	47	88.8992
A0A804LX08	Uncharacterized protein	635	916	802	848	QQQLLYLQQQQQMYLIQQQQMYQQQQAQQQQLLQQQLMQQQQYVLQM	47	88.8992
P04701	Zein-alpha Z4	124	201	133	179	QLVLANLAAYSQQQQFLPFNQLAALNSAAYLQQQQLLPFSQLAAAYP	47	86.8284
P04704	Zein-alpha ZG99	92	169	101	147	QLVLANLAAYSQQQQFLPFNQLAALNSAAYLQQQQLLPFSQLAAAYP	47	86.8284
Q548E7	19kD alpha zein B2	124	201	133	179	QLVLANLAAYSQQQQFLPFNQLAALNSAAYLQQQQLLPFSQLAAAYP	47	86.8284
A0A1D6Q8I5	RNA-binding (RRM/RBD/RNP motifs) family protein	157	253	173	217	GTEYISPQGTLNPYPAQQYLPIYGVSAAANTANQTFNQLNPYISG	45	88.4058
A0A1D6MF05	VHS domain-containing protein	570	655	599	642	QQLNYGAMGILLAQQQQLLQSFGNFNAGLGNSSFNSMNGGNTSV	44	91.9504
A0A1D6KQ46	Tetratricopeptide repeat (TPR)-like superfamily protein	657	931	703	746	NQQYLQMMQGYATQMGEYYQQQLYYLQAQHNQQMQSLQQQQLPT	44	87.9067
A0A804LX08	Uncharacterized protein	635	916	681	724	NQQYLQMMQGYATQMGEYYQQQLYYLQAQHNQQMQSLQQQQLPT	44	87.9067
A0A1D6HI41	RNA-binding (RRM/RBD/RNP motifs) family protein	150	235	166	205	GTEYIYPQGTLNSYSGQQYLPIYGVSAAANTSNQAFSQLS	40	85.6689
K7TYV9	Zein-alpha A30	92	168	101	139	QLVLANLAAYSQQQQFLPFNQLAALNSASYLQQQQLPFS	39	84.2809
P02859	Zein-alpha A30	92	168	101	139	QLVLANLAAYSQQQQFLPFNQLAALNSASYLQQQQLPFS	39	84.2809
B6U0U2	VHS domain-containing protein	568	657	601	638	QQLNYGAMGILLAQQQQLLQNFGNFNAELGNSSFNSMN	38	90.6178
A0A1D6HPP4	Pumilio homolog 4	359	523	396	433	DDGSFNAPEYVVFPNGGSNFSNSHASKLASHSNIKFSM	38	85.3987
A0A1D6HWZ8	Uncharacterized protein (Fragment)	360	427	386	422	NCQQIAPNFGGSFFGQGNLVFGQRLQVQNDNNNIQIQ	37	85.3204
A0A1D6LPM9	Auxin response factor	514	664	541	576	QQQPYIQNISESTIQAQGQSEFLKQQIQRSQSFNEQ	36	86.5013
A0A804UAN1	Auxin response factor	468	618	495	530	QQQPYIQNISESTIQAQGQSEFLKQQIQRSQSFNEQ	36	86.5013
A0A1D6GSR8	Auxin response factor	469	621	497	532	QQQPYLQNISESTIQAQGQSEFLKQQIQRSQSFNEQ	36	86.4084
A0A1D6PUT5	5'-3' exoribonuclease	956	1067	998	1033	GPGLYGPYPPAYAGGYSGGYQPVPYGGQQWQQRPYG	36	80.3605
A0A1D6QQ75	KH domain-containing protein	388	733	544	578	QQQGYSQQTGYDQQGYGTSAYGSAASSTQDGSNYG	35	86.3832
A0A1D6KJC5	Auxin response factor	466	696	650	684	QQKMIFDLQQQAVNSQSTAQQCSQVATQVVGLHSS	35	84.3287
A0A1D6QV04	Protein transport protein sec16	518	604	566	599	QTQAIANSQVHLSNSYLGIDNSMNFNQQQFLGAN	34	83.4251
A0A1D6QQB0	RNA-binding (RRM/RBD/RNP motifs) family protein	395	549	479	511	GGAAYGAYGAYGGGAYGGGAYGGGAYGGGAAYG	33	85.3958
A0A1D6J8L6	Transglutaminase15	289	414	368	400	QAGTYQQGNQAGAYPYAYDAATAYTYAGYSGYP	33	84.4127
A0A096R4D2	ENHANCER OF AG-4 protein 2	1216	1310	1219	1249	AAVNFVTSMQAEYGNNNIFMAPQASNGNYQF	31	91.4662
B4F9M6	KH domain-containing protein	315	645	458	488	GYSGYQTQGQQQGYSQQTGYDQQGYGASAYG	31	85.2195
K7UMV3	ENHANCER OF AG-4 protein 2	1175	1302	1212	1241	AAVNFVTSMPAEFGNTSVFMAQASNGNYQF	30	88.3501
A0A1D6ELI3	RNA binding	415	579	545	573	LQSSYQSSQQAIYQLQQQLQLMQQQSNLN	29	93.9338
A0A1D6M6G4	Putative VHS/GAT domain containing family protein	308	413	337	365	NGANYPANTQVYPTNQGYVPYNNYVAPWA	29	87.4524
B6U266	ENTH/VHS/GAT family protein	396	553	425	453	NGANYPANTQVYPTNQGYVPYNNYVAPWA	29	87.4524
A0A1D6I377	LOB domain-containing protein 22	235	537	504	532	NQQNYHVLQDQNHQDYHILQEQNHYLVQQ	29	86.7835
A0A1D6I377	LOB domain-containing protein 22	235	537	394	421	NQQNYHLLQDQNQQDYHVLQDQNQEDYH	28	94.9833
P04705	Zein-alpha PZ19.1 (Fragment)	124	186	133	160	QLVLANLAAYSQQQQFLPFNQQLAAAYP	28	87.0521
D9HNV4	Auxin response factor	492	726	511	538	QSSAILQQQQAQLLQQNAIHLQQQQEQL	28	86.2876
K7UT64	Mediator of RNA polymerase II transcription subunit 15a	101	528	220	246	HNQLIYQQQKYLNQKLQQNSLMPSHIQ	27	91.3663
D9HNV4	Auxin response factor	492	726	644	670	LQQLSQSELQLQLLQKIQQQNLLSQLN	27	86.8203
A0A804QV26	Uncharacterized protein	409	497	416	442	SQQQYQQQQHEVAHSFYGQGNTVLLPV	27	86.7088
A0A1D6GVG1	Auxin response factor	477	753	636	662	QQQKLVHQQQQILLQQQQLQQQQQLQQ	27	84.1695
A0A1D6LPM9	Auxin response factor	514	664	603	628	IQQNIANYQSVSNALSAFSQLSSASQ	26	91.9604
A0A804UAN1	Auxin response factor	468	618	557	582	IQQNIANYQSVSNALSAFSQLSSASQ	26	91.9604
A0A1D6IC41	Regulator of nonsense transcripts 1-like protein	1116	1310	1189	1214	SHVPYNIAEFSTQASQGGYGVEFTQA	26	87.1623
A0A1D6F9D3	Peroxin-13	276	366	279	304	GYGNTYGGYGGSNMYSSYGGFGNTYG	26	85.876
A0A1D6N5Q8	RNA-binding (RRM/RBD/RNP motifs) family protein	151	222	192	217	FYPYFQFGQSGNTTTNYTSGQGYNLQ	26	84.7183
D9HNV4	Auxin response factor	492	726	674	699	QSQLIQQLSQKSQEILQQQVLQHQFG	26	83.3419
A0A060D7X7	Auxin response factor (Fragment)	467	551	500	525	VQQGYGQNANDSGYVQNQLQQLQLQK	26	82.2485
C0HIP0	RRM domain-containing protein	130	227	159	183	YGGYWYPPDYSYQQVLQHYYPQMYG	25	90.3813
A0A1D6H0D1	Auxin response factor	480	578	489	513	VNQAIPLSQAQTNLVQAQVIIQNQM	25	88.5619
A0A804PER2	Auxin response factor	535	633	544	568	VNQAIPLSQAQTNLVQAQVIIQNQM	25	88.5619
A0A1D6QSK8	Auxin response factor	470	562	496	520	RFQQIYPQNLNENKIQGHTQPEYLQ	25	88.4548
A0A804PCV5	RRM domain-containing protein	131	210	142	166	ANSQYNGNNYYRYQQLGNEGYSYGA	25	87.4916
A0A1D6N779	Transcription initiation factor TFIID subunit 12b	41	285	237	261	QRLLFMQQLQQKTGLSQQQLLQIQQ	25	86.7291
C0PHX3	TFIID_20kDa domain-containing protein	114	358	310	334	QRLLFMQQLQQKTGLSQQQLLQIQQ	25	86.7291
B4FW26	BZIP transcription factor	268	332	278	302	QHVSYSPSFFQLSEQHTVQQHGNIQ	25	86.1137
A0A1D6G7M7	RNA-binding (RRM/RBD/RNP motifs) family protein	160	220	191	215	FYPYFQFGQSGNTTTNYTSGQGYNL	25	85.311
A0A1D6L6U8	Peroxin-13	73	150	73	97	QQQGYENSYGGYGSNMYSSYGGYSG	25	84.8696
A0A1D6MD02	Putative DUF1296 domain containing family protein	738	902	756	780	LSSVISGYGGFGSSSNIQGNFTLSQ	25	82.6756
A0A1D6H0D1	Auxin response factor	480	578	543	566	QDQNFQLQQQQQLLLQQLQQQNQQ	24	89.4649
A0A804PER2	Auxin response factor	535	633	598	621	QDQNFQLQQQQQLLLQQLQQQNQQ	24	89.4649
B8A2N4	Transglutaminase21	269	513	407	430	QAGAYNYAYDAGTAYAYAGYSGYP	24	88.6706
A0A1D6F8C9	DEAD-box ATP-dependent RNA helicase 40	82	340	199	222	RQTAYNQAQQPSVPQAAYNQSQSQ	24	87.932
A0A1D6F2M8	Nuclear pore complex protein NUP98A	407	663	423	446	QHNTFASTSNPFSTNPFSTNNPFA	24	86.9565
A0A1D6JHR5	Auxin response factor	497	571	530	553	DAQNIQSVLNPNAIQQQLQQFQQM	24	83.3194
A0A1D6QF82	RNA binding (RRM/RBD/RNP motifs) family protein	956	1021	993	1016	SNQSYGSTNPENLLRNTVLGGSSN	24	80.3094
A0A804MMM9	Mediator of RNA polymerase II transcription subunit 25	341	522	461	484	GQGGIVANQNVMSTLGPTAISSTP	24	80.2676
A0A1D6I1K5	RNA recognition motif (RRM)-containing protein	835	915	861	883	GSGNFSLAQGAISNRTQDPYTFA	23	91.2753
A0A1D6MF40	Thioesterase family protein	385	458	410	432	GSQAYNTPTQQHFQSQQATLYPN	23	88.6869
A0A804MV17	Uncharacterized protein	536	598	541	563	VQQLSQQVQMMQGMLMQMYSAQM	23	86.3458
A0A1D6QQ75	KH domain-containing protein	388	733	500	522	DATSYNYGQPSTYASQGYDSTYT	23	85.9823
B4F9M6	KH domain-containing protein	315	645	423	445	DATSYNYGQPSTYASQGYDSTYT	23	85.9823
K7VP89	Tetratricopeptide repeat (TPR)-like superfamily protein	674	763	675	697	GQQWGASYAQQAAYPAYGTYDYS	23	85.9532
A0A1D6GVG1	Auxin response factor	477	753	717	739	QLPLIQEQQKLIIDMQQQLSNSQ	23	85.8078
A0A804Q8D2	Uncharacterized protein	365	433	391	413	NCQQIAPNFGGSFFGQGNLVFGQ	23	85.3424
A0A1D6HPP4	Pumilio homolog 4	359	523	496	518	GNVLSNNGVSGYQGQQETMYAQY	23	85.2552
A0A1D6F9L1	YT521-B-like family protein	206	273	220	242	RSGNYQNQTSWSHYPYYSSEMFS	23	83.8011
K7TYV9	Zein-alpha A30	92	168	141	163	LPVAYPQQFLPFNQLAALNSPAY	23	82.187
A0A1D6EUD2	BZIP transcription factor	160	330	245	266	YDQSYAGIGGYGQSFFNISYAR	22	90.6507
B4G0R6	Polyadenylate-binding protein RBP47B	371	433	383	404	NQWNNGGMYYAAPPFYNGYGYP	22	89.0544
C0PGG7	Zinc finger protein VAR3 chloroplastic	629	805	634	655	NLNNENWNRNYYQYQSQSQEFR	22	87.5646
A0A1D6ENJ2	Mediator of RNA polymerase II transcription subunit 14	708	804	723	744	SLNSYFPSNFRHLQGTNTFSSN	22	87.4582
A0A1D6M6X9	Putative NOT transcription complex subunit VIP2	89	360	213	234	SSGNILGGSNIGRSISSGGLSM	22	87.0477
A0A1D6M7L3	H/ACA ribonucleoprotein complex non-core subunit NAF1	563	694	565	586	MQNLLAGASQFQHQFQNLNFSG	22	86.7893
K7UCD7	Histone acetyltransferase	124	494	197	218	GYQHLNTNISQNSTTNNVESTM	22	84.3113
A0A1D6KQ46	Tetratricopeptide repeat (TPR)-like superfamily protein	657	931	661	681	NAQTYQSNNLSQNMQQQELTM	21	92.6899
A0A804LX08	Uncharacterized protein	635	916	639	659	NAQTYQSNNLSQNMQQQELTM	21	92.6899
A0A1D6LQE1	Clathrin assembly protein	507	575	507	527	QQQYYHAQQQQYYQIQQQHQM	21	90.8266
A0A1D6QQ75	KH domain-containing protein	388	733	707	727	QQQSYGQQQSYGDAYGSASYG	21	89.9666
A0A1D6GVG1	Auxin response factor	477	753	481	501	MQQNSFANSAMQSEYLRSLSN	21	88.6288
A0A1D6MME1	Heavy metal transport/detoxification superfamily protein	204	445	325	345	GFQGYAAGFNHPSSYAAAGYG	21	87.9599
A0A1D6N5Q8	RNA-binding (RRM/RBD/RNP motifs) family protein	151	222	163	183	PTNFYNIYGGAQYPFYGGATA	21	87.8643
A0A1D6QQV7	Putative ARF GTPase-activating domain family protein isoform 1	549	669	563	583	GMQAYPQPTYQQPVYSQHAYS	21	87.0521
A0A1D6DTV9	Auxin response factor	463	537	496	516	DAQNIQSVLNPGAIQQQLHQL	21	82.6246
A0A804LL06	RRM domain-containing protein	363	504	407	427	GQMYSSPAQYVASGSFLNTSA	21	82.2583
A0A1D6FZ40	ARM repeat superfamily protein	886	959	886	906	NQNISGFSSGNIVFGGSGNSV	21	81.4779
K7VNK4	Transcription initiation factor TFIID subunit 12b	115	366	307	327	QQQYQNQQRLLLMQHLQQKTG	21	80.9365
A0A804PCV5	RRM domain-containing protein	131	210	173	192	SIQNYYGYPGYGNYEQQSTQ	20	94.9666
K7UZW2	RING-type domain-containing protein	232	619	254	273	YMQQYQQYNQYQQAYQHYMQ	20	92.0736
A0A1D6DYK5	Polyadenylate-binding protein RBP45C	372	442	391	410	AGGYYGGYGQGYEAYGSGYA	20	90.1338
A0A1D6EH85	Aluminum-induced protein	46	192	143	162	SGSSYANRYWYGSNEAGASA	20	88.3278
A0A804PND6	RRM domain-containing protein	149	252	189	208	YQQALYNSQVLQHYYPQMYG	20	88.1605
B6SHV3	Zein-alpha 19B1	92	168	101	120	QLVLANLAAYSQQQQFLPFN	20	87.2575
P06675	Zein-alpha 19B1	92	168	101	120	QLVLANLAAYSQQQQFLPFN	20	87.2575
P08416	Zein-alpha GZ19AB11	92	168	101	120	QLVLANLAAYSQQQQFLPFN	20	87.2575
B4FP72	Protein FLC EXPRESSOR	254	323	299	318	GASSYYTSQPFSYGQYESQH	20	85.8361
A0A1D6IEV2	Eukaryotic translation initiation factor 4G	429	489	433	452	PVGNYAPHIGFFHQPQSSYN	20	85.4013
B4FA01	Pentatricopeptide repeat-containing protein	600	786	756	775	HQGSFGMPHFQNNNGFYRYN	20	84.1472
P04705	Zein-alpha PZ19.1 (Fragment)	124	186	162	181	QFLPFNQLAALNSHAYVQQQ	20	83.7291
A0A1D6I8U5	Flowering time control protein FPA	739	907	758	777	GQQFSGQASAAHLTNYGNMV	20	83.7291
A0A1D6PTZ6	Evolutionarily conserved C-terminal region 10	77	198	121	140	SPGIYNDNQSLMLSAGYANN	20	82.4916
P06679	22 kDa alpha-zein 8b (Fragment)	62	152	74	92	AHLTIQTIATQQQQQFLPS	19	91.6388
A0A1D6ND84	Pentatricopeptide repeat-containing protein	121	305	181	199	ANSTYSSGYYTQSKQKIYE	19	88.6288
A0A1D6EH85	Aluminum-induced protein	46	192	96	114	GSSTYSQGGYSGYGESSSA	19	87.6254
B6TEE0	Glycine-rich cell wall structural protein 2	46	192	96	114	GSSTYSQGGYSGYGESSSA	19	87.6254
A0A1D6GC21	Zinc finger CCCH domain-containing protein 19	1576	1807	1640	1658	QVVNTSGQSQITGNLTWGN	19	87.1678
A0A1D6MZQ6	Transcription factor PosF21	252	321	266	284	LQQQIPSYFVQQQQMSYFG	19	86.7629
A0A1D6ND84	Pentatricopeptide repeat-containing protein	121	305	270	288	NNSNFGYNASQAYQSPYFT	19	86.1644
A0A1D6N8W7	Zinc finger protein VAR3 chloroplastic	683	863	714	732	SGAAYTGTRIMGNSQGNYN	19	85.7948
A0A1D6KHW6	Methyl-CpG-binding domain-containing protein 8	972	1076	978	996	AQANYVHSAQSSQFTSWVQ	19	85.0026
B4F8A7	Glycine-rich RNA-binding protein 3 mitochondrial	124	292	204	222	YANNLSSGYNSNGRYNTIG	19	82.8375
A0A1D6P0G2	Putative VHS/GAT domain containing family protein	520	654	588	606	GDVYQQQMFGGQMIGYGYG	19	82.0278
A0A804QEF8	Uncharacterized protein	253	466	272	290	NSVNSQGNQIQASGGQLLG	19	80.2676
A0A1D6HPP4	Pumilio homolog 4	359	523	363	380	NHVYQNFGDQTDVLFNVP	18	95.2806
A0A1D6I8U5	Flowering time control protein FPA	739	907	826	843	NQQLYQPEQYYVPQNNYG	18	92.5307
A0A1D6EH78	Uncharacterized protein	53	211	114	131	GSSTYSQGGYYSGYGESS	18	89.4091
A0A1D6EH84	Glycine rich protein4	39	193	96	113	GSSTYSQGGYYSGYGESS	18	89.4091
A0A804MMM9	Mediator of RNA polymerase II transcription subunit 25	341	522	423	440	GNSTIAVSSSLTNNQSSM	18	88.9632
A0A1D6I377	LOB domain-containing protein 22	235	537	427	444	NQQDYQILQDQNQQYYHG	18	88.6288
A0A1D6I377	LOB domain-containing protein 22	235	537	482	499	NQQDYQVLQDQNQQYYHG	18	88.22
K7UCD7	Histone acetyltransferase	124	494	425	442	EKVNFQSTQLTHDQLLHQ	18	86.9565
A0A1D6K2U2	Heavy metal transport/detoxification superfamily protein	338	435	354	371	SSVSYTYFAPQTQPAYSM	18	86.9379
K7TI82	C3H transcription factor	552	686	618	635	ALPNISTHNGHNFNVASQ	18	86.8079
A0A1D6N779	Transcription initiation factor TFIID subunit 12b	41	285	42	59	QLQQYAARMYGGQMSFSG	18	86.5849
C0PHX3	TFIID_20kDa domain-containing protein	114	358	115	132	QLQQYAARMYGGQMSFSG	18	86.5849
K7VNK4	Transcription initiation factor TFIID subunit 12b	115	366	115	132	QLQQYAARMYGGQMSFSG	18	86.5849
A0A804MJK6	Uncharacterized protein	35	172	96	113	GSSTYSQGGYYSGYGNSN	18	86.1761
B6TYE1	Myosin-like protein	249	318	271	288	PDATYTAQAYPDAYSTNQ	18	86.0647
A0A1D6IUX5	Thioredoxin M1	259	334	276	293	ATQLSLLQQQQRFLQLQQ	18	83.9465
A0A1D6FMJ9	RNA-binding protein BRN1	243	391	299	316	NQAAFQNMVQPINQASST	18	83.9093
B4FP72	Protein FLC EXPRESSOR	254	323	276	293	PDATYTAQAYPDAYNTNQ	18	83.8536
K7UMV3	ENHANCER OF AG-4 protein 2	1175	1302	1187	1204	MTVNTSIQAIGNTTTFIP	18	83.7978
A0A1D6KLU5	Mediator of RNA polymerase II transcription subunit 15a	111	521	163	180	GQNLSSVSQTLTLQNLSG	18	83.7978
B4FI25	Alba domain-containing protein	136	253	231	248	GGYGYNQGGYGGYENGGW	18	83.3333
A0A1D6PKL9	Alba DNA/RNA-binding protein	136	258	231	248	GGYGYNQGGYGGYVFLPS	18	82.2371
A0A096TDW4	Transcriptional corepressor SEUSS	260	346	282	299	ATQLSLLQQQQLFLQLQQ	18	81.6425
K7VNK4	Transcription initiation factor TFIID subunit 12b	115	366	184	201	MAQNTQLNNANTAQVLQG	18	80.7135
A0A1D6I377	LOB domain-containing protein 22	235	537	273	289	NQQNYHLLQDQNQQDYH	17	94.9833
A0A1D6K7R6	Ubiquitin domain-containing protein DSK2b	407	490	430	446	NQLLSFNPNARNLMESN	17	91.7175
B4FP72	Protein FLC EXPRESSOR	254	323	258	274	YVAAYGNSEPTYTAMYG	17	90.6355
B4FTW4	Polyadenylate-binding protein RBP45C	387	456	428	444	NMYNYGAGAYAGYPNYQ	17	90.183
A0A1D6LUQ3	Putative DUF1296 domain containing family protein	603	709	635	651	HVQHFPNFMPYRQLYSP	17	87.6844
K7V9H3	Putative DUF1296 domain containing family protein	594	673	627	643	HVQHFPNFMPYRQLYSP	17	87.6844
B4FTW4	Polyadenylate-binding protein RBP45C	387	456	406	422	NAGYYGYGQGYEAYGYP	17	87.2713
A0A1D6PTZ6	Evolutionarily conserved C-terminal region 10	77	198	157	173	GQQYFPVHYSFSNPYYQ	17	87.2516
A0A1D6KJC5	Auxin response factor	466	696	589	605	GLQQIQLLQQQQVQQSV	17	86.6811
A0A1D6II08	Heterogeneous nuclear ribonucleoprotein 1	217	351	279	295	GMSAYFGASSGFANSSN	17	85.4613
A0A1D6H6F2	Polyadenylate-binding protein RBP45C	67	171	112	128	YQQALLQPWGQQQQYAA	17	85.1662
A0A804PGW6	Uncharacterized protein	1	105	46	62	YQQALLQPWGQQQQYAA	17	85.1662
A0A1D6M6X9	Putative NOT transcription complex subunit VIP2	89	360	171	187	SMNAIGGSIQGLSSNLA	17	84.9498
C0P6Z0	Uncharacterized protein	350	440	401	417	AGGYYYESGYYQPRNYN	17	84.4187
A0A1D6F2M8	Nuclear pore complex protein NUP98A	407	663	566	582	SLFTSSGPSLFSTPTFQ	17	84.0645
C0P680	Uncharacterized protein	350	441	407	423	GGGYYESGYYQPRNYNN	17	83.8284
A0A1D6EXV2	Eukaryotic translation initiation factor 4G	434	509	459	475	SGMYYSTTASVNQVATG	17	83.0415
A0A1D6I377	LOB domain-containing protein 22	235	537	328	344	NQQDYQVLQDQNQQDYH	17	81.9595
B4FBI4	Evolutionarily conserved C-terminal region 10	123	196	155	171	GQQYLPMHFPFSSPYYQ	17	81.2709
B4FGR4	Glycine-rich protein	48	118	84	100	GSSMFASHGNLNGGTFG	17	80.2676
A0A1D6EZQ5	RNA-binding (RRM/RBD/RNP motifs) family protein	271	339	317	332	GNLNYIGNHTNMNSFP	16	96.7391
A0A804PND6	RRM domain-containing protein	149	252	170	185	AATLFYNPQFGYWYPP	16	94.1681
A0A060D7Z4	GRAS transcription factor (Fragment)	15	77	57	72	GVGQYYYGQQNQQYYQ	16	94.0844
A0A1D6PHE2	Uncharacterized protein	494	603	528	543	NSQNIFNSNENSWKST	16	93.6873
C0P488	Polyadenylate-binding protein RBP45C	346	406	381	396	AMYAYAAYPGYGNYQQ	16	93.2901
A0A1D6GSR8	Auxin response factor	469	621	590	605	ALQTILPFSQAQSFTD	16	92.3495
A0A1D6LPM9	Auxin response factor	514	664	633	648	ALQTILPFSQAQSFTD	16	92.3495
A0A804UAN1	Auxin response factor	468	618	587	602	ALQTILPFSQAQSFTD	16	92.3495
A0A1D6H507	VHS and GAT domain protein	503	621	588	603	QTQLYGVHMSGYGYGQ	16	91.9732
A0A1D6FRT4	Putative SAC3/GANP family protein	102	344	224	239	YQQQYNQWPYYYNQSV	16	91.8269
A0A1D6M612	Putative SAC3/GANP family protein	116	365	225	240	YQQQYNQWPYYYNQSV	16	91.8269
K7V9H3	Putative DUF1296 domain containing family protein	594	673	609	624	QQQHISQQQAAAQMYP	16	90.3428
A0A1D6LPN0	30-kDa cleavage and polyadenylation specificity factor 30	153	232	156	171	SFNRYSQNRNNNYNHQ	16	89.2977
A0A1D6LPN1	30-kDa cleavage and polyadenylation specificity factor 30	153	232	156	171	SFNRYSQNRNNNYNHQ	16	89.2977
A0A1D6GSR8	Auxin response factor	469	621	563	578	NMTNYQSISNALSPFS	16	88.2734
A0A1D6LUQ3	Putative DUF1296 domain containing family protein	603	709	617	632	QQQHISQQQAATQMYP	16	88.2107
A0A1D6PKL9	Alba DNA/RNA-binding protein	136	258	184	199	GGYEYDNNQVGYGGYE	16	87.4791
B4FI25	Alba domain-containing protein	136	253	184	199	GGYEYDNNQVGYGGYE	16	87.4791
A0A1D6M612	Putative SAC3/GANP family protein	116	365	193	208	TGNTFAQSYQNYSSSD	16	87.1865
B4F9M6	KH domain-containing protein	315	645	597	612	AQGGYVQYGYSQPAYG	16	86.5176
A0A1D6P5V7	Uncharacterized protein	218	291	226	241	QPGNIYNPNLQQVTLS	16	86.4339
A0A1D6N8W7	Zinc finger protein VAR3 chloroplastic	683	863	736	751	GESTYHGANFEQEPYN	16	85.5142
C0P7S7	Nuclear transport factor 2 (NTF2) family protein with RNA binding (RRM-RBD-RNP motifs) domain	417	584	449	464	EGDFYNHRNEGEFYNR	16	85.3052
A0A1D6HT45	Putative transcriptional regulator SLK2	1	63	36	51	SSNNISGSSVIDGSIV	16	85.1171
A0A1D6K7R6	Ubiquitin domain-containing protein DSK2b	407	490	449	464	MREIFQNPEFLRQLTS	16	84.9498
A0A1D6QQ75	KH domain-containing protein	388	733	674	689	AQAGYGQYGYSQPAYG	16	84.6363
A0A1D6F275	Putative endonuclease or glycosyl hydrolase	204	337	309	324	GAHHIIQPGYNGYSYR	16	84.5527
A0A804MTC1	Uncharacterized protein	325	458	430	445	GAHHIIQPGYNGYSYR	16	84.5527
A0A1D6GVG1	Auxin response factor	477	753	518	533	LQNQILQQNSIQFSSP	16	84.3436
K7UZW2	RING-type domain-containing protein	232	619	471	486	QNASYTQQQTQGALLQ	16	84.0301
P04701	Zein-alpha Z4	124	201	181	196	QFLPFNQLAALNSHAY	16	83.5075
P04704	Zein-alpha ZG99	92	169	149	164	QFLPFNQLAALNSHAY	16	83.5075
Q548E7	19kD alpha zein B2	124	201	181	196	QFLPFNQLAALNSHAY	16	83.5075
A0A1D6H507	VHS and GAT domain protein	503	621	571	586	GMGMYSQPTFGGYYGM	16	83.3612
B7ZY51	Octicosapeptide/Phox/Bem1p family protein	439	539	463	478	PQQQIVSAGNQHFIHN	16	82.8386
B6SHV3	Zein-alpha 19B1	92	168	148	163	QFLPFNQLAALNSPAY	16	82.1488
P02859	Zein-alpha A30	92	168	148	163	QFLPFNQLAALNSPAY	16	82.1488
P06675	Zein-alpha 19B1	92	168	148	163	QFLPFNQLAALNSPAY	16	82.1488
P08416	Zein-alpha GZ19AB11	92	168	148	163	QFLPFNQLAALNSPAY	16	82.1488
A0A1D6NI30	Uncharacterized protein	232	620	470	485	SQNTTYAQQQTQGALM	16	80.5811
A0A804NGJ3	RING-type domain-containing protein	232	620	470	485	SQNTTYAQQQTQGALM	16	80.5811
C0P5Q7	Heavy metal transport/detoxification superfamily protein	197	428	268	282	NANAINMAAAANAKM	15	96.6555
A0A1D6P149	RNA-binding (RRM/RBD/RNP motifs) family protein	308	418	322	336	AAAAYYGSTAYGAYG	15	94.9387
A0A1D6KLU5	Mediator of RNA polymerase II transcription subunit 15a	111	521	217	231	AHNQFMYQQQKLLMN	15	94.7603
K7UVJ3	Putative VHS/GAT domain containing family protein	389	672	631	645	AAAHYYNNQGMYGYP	15	90.7469
A0A1D6EYB4	Putative ADP-ribosylation factor GTPase-activating protein AGD5	353	431	355	369	QQLAFMSQQQALLMA	15	90.5463
A0A804QGK8	Uncharacterized protein	391	464	433	447	SMQNYYGYSGCGNYE	15	89.6767
K7VNK4	Transcription initiation factor TFIID subunit 12b	115	366	345	359	VQQLIKQQQFLKQFQ	15	89.6321
A0A1D6M9S2	Hydroxyproline-rich glycoprotein family protein	108	286	267	281	PQQLYQASSHYNTQN	15	89.0301
A0A1D6EH81	Root cap-specific protein	81	194	97	111	GSSTYGQGGYYSGYG	15	88.3166
A0A1D6LIX2	Protein kinase superfamily protein with octicosapeptide/Phox/Bem1p domain	284	352	308	322	QSAAYVQQVPQSYIE	15	87.9599
A0A804QXW4	Protein kinase domain-containing protein	283	361	313	327	QSAAYVQQMPQSYIE	15	87.9599
A0A1D6HXK8	DNAJ heat shock N-terminal domain-containing protein	230	380	361	375	NVVNSQGAAFQNSNA	15	87.6477
A0A1D6M612	Putative SAC3/GANP family protein	116	365	177	191	GSSSYYYQNNTWNGG	15	86.689
A0A1D6N7B0	Protein HESO1	443	545	509	523	GIYEIHNQQVYNAGF	15	86.5775
A0A1D6H7G4	NSP (Nuclear shuttle protein)-interacting GTPase	623	708	634	648	PHQLYQSEAHLSHFM	15	86.1538
A0A1D6DX46	Heterogeneous nuclear ribonucleoprotein U-like protein 1	751	824	773	787	YLSNSNQYEVRASYR	15	85.9532
B6UCI9	Heterogeneous nuclear ribonucleoprotein U-like protein 1	524	597	546	560	YLSNSNQYEVRASYR	15	85.9532
A0A1D6FRT4	Putative SAC3/GANP family protein	102	344	176	190	GSSSYYFQNNTWNGG	15	85.7302
A0A1D6LT71	No vein-like	78	145	96	110	GGGYYDNQGGYNGYD	15	85.0836
A0A1Q0ZFB6	Alba DNA/RNA-binding protein	178	245	196	210	GGGYYDNQGGYNGYD	15	85.0836
A0A3L6ELD5	Ribonuclease P protein subunit p25-like protein	178	245	196	210	GGGYYDNQGGYNGYD	15	85.0836
A0A804QGK8	Uncharacterized protein	391	464	402	416	ANNQYNGNSYYGYQQ	15	84.5039
A0A1D6EZ78	Protein TIME FOR COFFEE	1162	1261	1184	1198	ASSSISQQHQHFLQM	15	84.0357
A0A1D6F2S1	Protein transport protein SEC31 homolog B	957	1049	968	982	GSQLYTGATNQPYSS	15	83.3445
A0A1D6NP19	Nuclear pore complex protein NUP98A	379	574	441	455	TLSASNSPSLFGNTN	15	82.9431
A0A1D6HZJ9	DEUBAD domain-containing protein	763	859	768	782	NDNLLGLQSGNFLPQ	15	82.9431
A0A1D6P149	RNA-binding (RRM/RBD/RNP motifs) family protein	308	418	366	380	AYGSYGGAYGGGAYG	15	82.8094
A0A804QEF8	Uncharacterized protein	253	466	387	401	QQMQYNQALSQQFHN	15	82.3857
K7UVJ3	Putative VHS/GAT domain containing family protein	389	672	651	665	SQSMYGLSVQDNSSM	15	81.4716
A0A804QEF8	Uncharacterized protein	253	466	436	450	NNAMFNAAQASSNSQ	15	81.3378
A0A1D6I377	LOB domain-containing protein 22	235	537	462	476	QDFHLLQDQNQQDYH	15	80.602
A0A1D6NM62	ARM repeat superfamily protein	817	915	817	831	NQNISGFSSGNIGFG	15	80.5351
A0A1D6FMJ9	RNA-binding protein BRN1	243	391	267	281	LQMGYVPQYNGFGYQ	15	80.4013
A0A1D6M1E8	RNA-binding protein BRN1	218	363	239	253	LQMGYVPQYNGFGYQ	15	80.4013
A0A804MMM9	Mediator of RNA polymerase II transcription subunit 25	341	522	496	510	TGVNSLGVNNNSAMN	15	80.2676
A0A1D6L835	Uncharacterized protein	511	639	512	525	QQFNIRQQQQLLHQ	14	97.3244
A0A1D6IC41	Regulator of nonsense transcripts 1-like protein	1116	1310	1126	1139	IGSNFNYAGMENSS	14	96.56
A0A1D6M6X9	Putative NOT transcription complex subunit VIP2	89	360	248	261	GSGAINIQGSNRIG	14	95.0311
A0A1D6I377	LOB domain-containing protein 22	235	537	350	363	NQQNYHLLQDQNQQ	14	94.9833
A0A1D6FRT4	Putative SAC3/GANP family protein	102	344	192	205	TGNNFAQSYQNYSP	14	92.8094
B4F8A7	Glycine-rich RNA-binding protein 3 mitochondrial	124	292	264	277	GGNNFAGNVTGGFS	14	91.9732
B8A2Q1	PseuodARR-B transcription factor	646	706	684	697	MSQNIAGGGIVSGS	14	91.9732
A0A1D6MME1	Heavy metal transport/detoxification superfamily protein	204	445	420	433	YTGYYNPYNYYYHP	14	90.4204
A0A1D6QKL9	SWIB complex BAF60b domain-containing protein	119	184	123	136	HQMQYFLSAPQQYQ	14	89.8232
A0A1D6FRT4	Putative SAC3/GANP family protein	102	344	316	329	GVQWSQNHYAYQTQ	14	89.5843
A0A1D6M612	Putative SAC3/GANP family protein	116	365	317	330	GVQWSQNHYAYQTQ	14	89.5843
A0A1D6KQ46	Tetratricopeptide repeat (TPR)-like superfamily protein	657	931	899	912	QQQHIMQQQIQPYV	14	89.5366
A0A804LX08	Uncharacterized protein	635	916	877	890	QQQHIMQQQIQPYV	14	89.5366
A0A1D6FRT4	Putative SAC3/GANP family protein	102	344	111	124	NPVEYANYYYSYPQ	14	89.2499
B8A2Q1	PseuodARR-B transcription factor	646	706	668	681	AVPNIARPNIESIN	14	89.2021
A0A1D6HUZ6	RNA-binding (RRM/RBD/RNP motifs) family protein	222	365	332	345	MSRNFNAGVNYPIN	14	89.1065
A0A1D6GST8	30-kDa cleavage and polyadenylation specificity factor 30	148	227	151	164	SFNRYSQNRNSNYN	14	88.9154
A0A1D6GST9	30-kDa cleavage and polyadenylation specificity factor 30	148	227	151	164	SFNRYSQNRNSNYN	14	88.9154
A0A1D6EWB9	Regulator of nonsense transcripts 1-like protein	1177	1274	1195	1208	GYSHIGTTNDIVSQ	14	88.2943
A0A1D6IC41	Regulator of nonsense transcripts 1-like protein	1116	1310	1231	1244	GYSHIGTTNDIVSQ	14	88.2943
A0A1D6FRT4	Putative SAC3/GANP family protein	102	344	299	312	HQNQYGNQAEGHYN	14	88.0076
A0A804NFG0	Uncharacterized protein	304	468	399	412	VAHSFYGQGNTILV	14	87.8404
A0A1D6M612	Putative SAC3/GANP family protein	116	365	300	313	QQSQYGNQAEGHYN	14	87.4343
A0A1D6NI30	Uncharacterized protein	232	620	388	401	GNQQFATQAMAYQV	14	86.2876
A0A804NGJ3	RING-type domain-containing protein	232	620	388	401	GNQQFATQAMAYQV	14	86.2876
A0A1D6MQ11	5'-3' exoribonuclease	920	1066	1012	1025	GQQWQQQSYSSYAV	14	85.9293
A0A060D7Z4	GRAS transcription factor (Fragment)	15	77	41	54	TDASYNYYYHSNSG	14	85.3559
A0A1D6LXS2	LYST-interacting protein 5-like protein	215	374	356	369	VPYNYPNFQSYPSF	14	85.2843
A0A1D6L6Z4	Nuclear pore complex protein NUP1	1140	1279	1178	1191	QPSLFSFSSANTSM	14	84.9498
C0PGA9	GRAS transcription factor	15	82	40	53	TNASYNYYYHSNSS	14	84.8304
A0A1Q0ZFB6	Alba DNA/RNA-binding protein	178	245	226	239	GGYGYNQGRYGNYQ	14	84.4243
A0A3L6ELD5	Ribonuclease P protein subunit p25-like protein	178	245	226	239	GGYGYNQGRYGNYQ	14	84.4243
A0A1D6L6Z4	Nuclear pore complex protein NUP1	1140	1279	1198	1211	AFGMINTNTAFSMA	14	83.9465
A0A1D6GXY1	Protein transport protein sec16	491	594	576	589	NSMNFNQQQFLGAN	14	83.3493
B6U266	ENTH/VHS/GAT family protein	396	553	526	539	PVQSYNFSIPQTYT	14	82.752
A0A1D6FLM0	Chromatin modification-related protein EAF1 B	1241	1404	1245	1258	GQATIQFSSMNSSF	14	82.4176
A0A096R4D2	ENHANCER OF AG-4 protein 2	1216	1310	1292	1305	TLNPYAVQSFPNSQ	14	82.1548
A0A1D6KLU5	Mediator of RNA polymerase II transcription subunit 15a	111	521	355	368	HQSNLQQNQLVNQQ	14	81.9398
A0A1D6II08	Heterogeneous nuclear ribonucleoprotein 1	217	351	225	238	RVHNFLNGFNQGYN	14	80.9365
B6SHV3	Zein-alpha 19B1	92	168	126	139	NSASYLQQQQLPFS	14	80.3153
P06675	Zein-alpha 19B1	92	168	126	139	NSASYLQQQQLPFS	14	80.3153
P08416	Zein-alpha GZ19AB11	92	168	126	139	NSASYLQQQQLPFS	14	80.3153
A0A1D6FKE5	GBF-interacting protein 1	782	857	811	824	GYPTFYQSQGGLTQ	14	80.2676
A0A1D6N7B0	Protein HESO1	443	545	456	469	YQNHTARQVYPTWS	14	80.2676
C0HIW8	Uncharacterized protein	52	161	82	95	GQMYSSPSQYAASG	14	80.2676
A0A1D6ERI6	Polyadenylate-binding protein RBP47B	360	424	377	389	NGGVYYAAPPFYN	13	97.3244
C0P7S7	Nuclear transport factor 2 (NTF2) family protein with RNA binding (RRM-RBD-RNP motifs) domain	417	584	559	571	GNSYYQNGNGRFS	13	94.3144
A0A1D6I6S7	Uncharacterized protein	12	148	130	142	LQQASQQIYGASN	13	92.1791
A0A1D6MKT4	Transcription initiation factor TFIID subunit 4b	190	326	308	320	LQQASQQIYGASN	13	92.1791
A0A1D6FEW5	Putative DEAD-box ATP-dependent RNA helicase family protein	581	649	600	612	KESSISSLYNSSS	13	90.3782
A0A1D6N779	Transcription initiation factor TFIID subunit 12b	41	285	268	280	AQQLIQQQQILQQ	13	90.1209
C0PHX3	TFIID_20kDa domain-containing protein	114	358	341	353	AQQLIQQQQILQQ	13	90.1209
A0A1D6M612	Putative SAC3/GANP family protein	116	365	116	128	YANYYYSYPQATN	13	88.4229
A0A1D6F9L1	YT521-B-like family protein	206	273	244	256	KQQKFTSNHNSTA	13	88.2943
A0A1D6IB58	BZIP transcription factor	155	322	305	317	SSSSYNQYAYGGY	13	87.8827
A0A1D6JMS0	Ubiquitin domain-containing protein DSK2b	372	470	429	441	LQQLISFQQSLMS	13	87.857
A0A096SVP6	Octicosapeptide/Phox/Bem1p family protein	443	532	480	492	ATGTFIPIQSYYH	13	87.6769
B7ZY51	Octicosapeptide/Phox/Bem1p family protein	439	539	480	492	ATGTFIPIQSYYH	13	87.6769
A0A1D6KJQ4	Uncharacterized protein	1	70	1	13	MNMYYSCIQQGLV	13	87.008
A0A1D6NBT1	Zinc finger CCCH domain-containing protein 19	1544	1710	1550	1562	GQSQITGNLTWGN	13	86.9565
A0A1D6F8C9	DEAD-box ATP-dependent RNA helicase 40	82	340	265	277	QQSMIPQSAYNQA	13	86.7764
A0A804QXW4	Protein kinase domain-containing protein	283	361	329	341	QQVHYINAQQFGV	13	86.6478
K7V0B9	Putative DUF1296 domain containing family protein	768	840	796	808	YPSFYQSQSQASL	13	86.6221
B6TEE0	Glycine-rich cell wall structural protein 2	46	192	143	155	SGSSYANRYWYGS	13	86.5449
A0A1D6HZJ9	DEUBAD domain-containing protein	763	859	791	803	DGALFSTASQYNQ	13	86.0818
A0A1D6L835	Uncharacterized protein	511	639	568	580	QQQQFTQQQQLQQ	13	86.0046
A0A1D6PRV0	Uncharacterized protein	528	628	541	553	QDPVYNPYAWHWQ	13	85.4129
A0A1D6N779	Transcription initiation factor TFIID subunit 12b	41	285	212	224	QQQQWLKQIQSSM	13	85.2071
C0PHX3	TFIID_20kDa domain-containing protein	114	358	285	297	QQQQWLKQIQSSM	13	85.2071
K7TX82	Transcription factor VIP1	326	398	340	352	LQQQIPSYFVQQQ	13	85.1299
A0A1D6GYF7	Brahma1	1	109	60	72	NQVAMQQQFLKLA	13	85.0013
A0A804U7C2	Uncharacterized protein	1	154	105	117	NQVAMQQQFLKLA	13	85.0013
A0A1D6LIX2	Protein kinase superfamily protein with octicosapeptide/Phox/Bem1p domain	284	352	324	336	QQVQYINTQQFGG	13	84.9756
K7VNK4	Transcription initiation factor TFIID subunit 12b	115	366	258	270	TASITALNSQLSG	13	84.9498
A0A1D6Q419	Uncharacterized protein	583	690	596	608	QYPLYNPYAWQWQ	13	84.5639
A0A1D6MQI1	Uncharacterized protein	186	293	199	211	QDPIYNPYAWQWQ	13	84.0494
A0A1D6GMG7	Embryo defective 2016	2054	2180	2054	2066	QQVQFSSGLPQNI	13	83.8436
A0A1D6KJC5	Auxin response factor	466	696	475	487	QQNNIQFNTSLLP	13	83.7664
A0A1D6PTZ6	Evolutionarily conserved C-terminal region 10	77	198	103	115	GQWEEYPHYVNME	13	83.6892
A0A1D6KLU5	Mediator of RNA polymerase II transcription subunit 15a	111	521	289	301	TQSGIQQNALNSV	13	83.3548
A0A1D6F2M8	Nuclear pore complex protein NUP98A	407	663	508	520	ATSSIFATSVTNN	13	83.0975
A0A1D6EXV2	Eukaryotic translation initiation factor 4G	434	509	445	457	HLGFFHQPPNSYN	13	82.6087
A0A1D6IM76	Uncharacterized protein	654	761	667	679	QDPVYNPYAWQWQ	13	82.4801
A0A1D6JPH8	Uncharacterized protein	772	879	785	797	QDPVYNPYAWQWQ	13	82.4801
A0A1D6NW44	Uncharacterized protein	733	840	746	758	QDPVYNPYAWQWQ	13	82.4801
A0A1D6P4V1	Uncharacterized protein	237	344	250	262	QDPVYNPYAWQWQ	13	82.4801
A0A1D6PS28	Uncharacterized protein	429	536	442	454	QDPVYNPYAWQWQ	13	82.4801
A0A1D6K5H4	GBF-interacting protein 1	478	588	504	516	QYPNFLPYRHVFS	13	82.2742
A0A1D6MF40	Thioesterase family protein	385	458	441	453	QASQFNNVNSGWN	13	81.0908
A0A804LWE9	RRM domain-containing protein	396	468	400	412	QAGSFASASTAYP	13	80.9365
A0A1D6QNQ0	Uncharacterized protein	1120	1288	1151	1163	NFQLNAQQQIHLQ	13	80.6792
B6SM44	Rhodopsin-like receptor	1	61	39	51	YGYQYQGYLGESA	13	80.602
A0A1D6FRT4	Putative SAC3/GANP family protein	102	344	256	268	LAVNTPSSYSYPN	13	80.602
A0A1D6IC41	Regulator of nonsense transcripts 1-like protein	1116	1310	1162	1174	LSQTFRDGFSIGG	13	80.4476
A0A1D6HUZ4	RNA-binding (RRM/RBD/RNP motifs) family protein	205	347	216	228	FLNGFNQGYNPIP	13	80.3705
C0PEV1	Uncharacterized protein	51	193	62	74	FLNGFNQGYNPIP	13	80.3705
K7UT64	Mediator of RNA polymerase II transcription subunit 15a	101	528	290	302	TQSGIQQNPLNSV	13	80.2676
K7UZW2	RING-type domain-containing protein	232	619	514	526	ALQPFQGIQRTTQ	13	80.2676
A0A1D6QV04	Protein transport protein sec16	518	604	528	539	SQSNYMGFDTST	12	97.9933
A0A096PTJ8	RNA-binding protein 1	244	322	246	257	GGFMYQTYNARS	12	95.6522
A0A1D6IB58	BZIP transcription factor	155	322	247	258	YGQSFFNINYAR	12	94.6488
K7UCD7	Histone acetyltransferase	124	494	453	464	NSQFIQNQYHIN	12	92.252
A0A1D6ILG9	Protein transport protein SEC31 homolog B	798	984	810	821	SQNVYQVPQPYN	12	91.9732
A0A1D6JEB0	Protein FAR1-RELATED SEQUENCE	852	913	864	875	MQGHYVLGHNFG	12	91.9732
A0A1D6EYB4	Putative ADP-ribosylation factor GTPase-activating protein AGD5	353	431	400	411	PFQNWTNLGYQN	12	91.4158
A0A1D6H019	Histone acetyltransferase	128	494	328	339	APQTYMNISPYG	12	90.9699
K7UCD7	Histone acetyltransferase	124	494	328	339	APEAYMNISSYG	12	89.4649
A0A1D6GPW9	Uncharacterized protein	44	194	106	117	YTVGFYGGGYSD	12	89.2419
A0A1D6ESP6	B-block binding subunit of TFIIIC	68	130	80	91	MQGHYVLDHNFG	12	88.796
A0A1D6DYK5	Polyadenylate-binding protein RBP45C	372	442	419	430	GYGAYGGYPNYQ	12	88.4615
A0A1D6H507	VHS and GAT domain protein	503	621	605	616	SGGYYIPNAAYA	12	88.4337
A0A1D6L835	Uncharacterized protein	511	639	584	595	QLQQINQQQHLQ	12	88.2943
A0A1D6IC41	Regulator of nonsense transcripts 1-like protein	1116	1310	1176	1187	SQDFIVDDFKSQ	12	87.9599
C0P488	Polyadenylate-binding protein RBP45C	346	406	358	369	GGGYYGYPQGYD	12	87.9599
K7UT64	Mediator of RNA polymerase II transcription subunit 15a	101	528	139	150	AIPLISQQQTRQ	12	87.9599
C0HIW8	Uncharacterized protein	52	161	60	71	HVQNWNPGNSVY	12	87.6812
A0A1D6GXY1	Protein transport protein sec16	491	594	518	529	HQPNYMGFDTSA	12	87.6254
A0A804NWR9	ENTH domain-containing protein	475	555	494	505	QQQMYDPFYASN	12	87.6254
K7VP89	Tetratricopeptide repeat (TPR)-like superfamily protein	674	763	718	729	SAQAYTQQSYPQ	12	87.4861
K7V9D8	Heavy metal transport/detoxification superfamily protein	70	138	80	91	AMRAYYQYQYQA	12	87.3746
A0A1D6F598	Transcriptional corepressor SEUSS	688	915	783	794	SVQKILQDLMSS	12	87.291
B4FNX5	RNA-binding (RRM/RBD/RNP motifs) family protein	1	60	44	55	AASSYQQYQQQL	12	87.2074
A0A1D6L6Z4	Nuclear pore complex protein NUP1	1140	1279	1263	1274	GVFQFGGQQGSA	12	86.9565
C0HFT3	PLAC8 family protein	193	357	304	315	AQGSYPAQGSYS	12	86.4548
A0A804NWR9	ENTH domain-containing protein	475	555	475	486	QQNASYNPWETN	12	86.0925
A0A1D6Q8I5	RNA-binding (RRM/RBD/RNP motifs) family protein	157	253	235	246	YVQLTGSNFSSA	12	85.7302
A0A804N7I4	Uncharacterized protein	536	717	660	671	GVQNFPMGGMYN	12	85.6187
C0P3D9	Flowering time control protein FY	537	718	661	672	GVQNFPMGGMYN	12	85.6187
A0A1D6G4R3	RNA-binding protein BRN1	224	370	306	317	VQRSFNAMQLGS	12	85.2843
A0A1D6K5H4	GBF-interacting protein 1	478	588	524	535	VVPNYSSNHAFP	12	84.6154
A0A804LWE9	RRM domain-containing protein	396	468	437	448	AFQASQQMTQYS	12	83.194
A0A1D6DWZ8	ENTH/VHS family protein	443	575	445	456	QPQAILVQQAPM	12	82.6087
A0A1D6NP19	Nuclear pore complex protein NUP98A	379	574	460	471	TSSLFATSVTNN	12	82.6087
B6SY48	CID domain-containing protein	394	526	396	407	QPQAILVQQAPM	12	82.6087
C0HFT3	PLAC8 family protein	193	357	339	350	AQGSYPAQGSYP	12	82.6087
K7UT64	Mediator of RNA polymerase II transcription subunit 15a	101	528	356	367	QQSNLQQNQLMN	12	82.2742
A0A1D6MTT5	DECUSSATE protein	58	137	63	74	QRQLFLMQQAQS	12	81.7447
B6T607	GLTSCR1 domain-containing protein	24	103	29	40	QRQLFLMQQAQS	12	81.7447
C0PCN6	Evolutionarily conserved C-terminal region 2	226	351	253	264	PAQWYDGPVYSN	12	81.5496
D9HNV4	Auxin response factor	492	726	575	586	SQVHLLNQILQP	12	81.466
A0A1D6KJC5	Auxin response factor	466	696	564	575	QPQVIVQAQLQQ	12	80.9365
A0A1D6I377	LOB domain-containing protein 22	235	537	235	246	QDQNLQNQQDYH	12	80.602
A0A1D6ND84	Pentatricopeptide repeat-containing protein	121	305	144	155	NNERYNASQPYR	12	80.602
A0A1D6JSV1	Uncharacterized protein	668	731	715	726	LQHHFGTNSLVS	12	80.2676
A0A1D6LT71	No vein-like	78	145	114	125	GYSGYDNQSGYG	12	80.2676
B4FA01	Pentatricopeptide repeat-containing protein	600	786	702	713	EQVGFGNQVAQP	12	80.2676
A0A804NFG0	Uncharacterized protein	304	468	333	343	QHQYIIQQVSR	11	97.446
A0A1D6KQ46	Tetratricopeptide repeat (TPR)-like superfamily protein	657	931	763	773	QLVLWQQQVQQ	11	96.3211
A0A804LX08	Uncharacterized protein	635	916	741	751	QLVLWQQQVQQ	11	96.3211
A0A1D6N8W7	Zinc finger protein VAR3 chloroplastic	683	863	691	701	NNGNWNINYNK	11	94.8617
P04698	22 kDa alpha-zein 14	67	158	79	89	AHLTIQTIATQ	11	94.8009
K7TRZ5	Transcriptional corepressor SEUSS	843	930	915	925	SASSFNNIQYD	11	94.1016
A0A1D6GPP6	Heterogeneous nuclear ribonucleoprotein 1	236	482	301	311	GYGNYGAGGYG	11	92.3077
C0P9S2	Heterogeneous nuclear ribonucleoprotein 1	196	443	262	272	GYGNYGAGGYG	11	92.3077
A0A1D6K719	Phospholipase D	1	121	24	34	QAQLYPYGYQY	11	91.9732
B4FWN0	Nuclear transport factor 2 (NTF2) family protein with RNA binding (RRM-RBD-RNP motifs) domain	483	586	549	559	GHGYYSGNGYQ	11	91.6388
A0A1D6NI30	Uncharacterized protein	232	620	236	246	QQLQYSQYYQQ	11	91.3652
A0A804NGJ3	RING-type domain-containing protein	232	620	236	246	QQLQYSQYYQQ	11	91.3652
K7UZW2	RING-type domain-containing protein	232	619	236	246	QQLQYSQYYQQ	11	91.3652
A0A1D6MKW2	Transcription initiation factor TFIID subunit 4b	190	326	308	318	LQQASQQIYGA	11	91.2435
A0A804MZK3	RST domain-containing protein	58	194	176	186	LQQASQQIYGA	11	91.2435
A0A1D6PTZ6	Evolutionarily conserved C-terminal region 10	77	198	77	87	QPYLYQQNVYA	11	91.1219
A0A1D6EWB9	Regulator of nonsense transcripts 1-like protein	1177	1274	1255	1265	YSQSYAHYNTQ	11	90.605
A0A1D6IC41	Regulator of nonsense transcripts 1-like protein	1116	1310	1291	1301	YSQSYAHYNTQ	11	90.605
A0A1D6M6X9	Putative NOT transcription complex subunit VIP2	89	360	345	355	SVNAIVQQNQE	11	90.2402
A0A1D6IC41	Regulator of nonsense transcripts 1-like protein	1116	1310	1219	1229	YSGNYMNQNTH	11	89.9666
B4F9M6	KH domain-containing protein	315	645	630	640	QQQSYGDAYGS	11	89.9666
A0A1D6KB08	Uncharacterized protein	37	105	72	82	GYPTYNQSAYP	11	89.5105
A0A1D6JBG2	RNA-binding (RRM/RBD/RNP motifs) family protein	731	799	769	779	GGSSYSSLYSG	11	89.2977
A0A1D6PK72	Evolutionarily conserved C-terminal region 2	313	383	335	345	GSSAIYQNKSS	11	87.9903
A0A1D6LUQ3	Putative DUF1296 domain containing family protein	603	709	686	696	GSVKYGVSQYK	11	87.6254
A0A1D6HT66	Evolutionarily conserved C-terminal region 2	209	275	235	245	HYPYYSSEMFS	11	87.291
A0A1D6M9S2	Hydroxyproline-rich glycoprotein family protein	108	286	195	205	SPAIYNQQLQP	11	87.291
A0A1D6P0G2	Putative VHS/GAT domain containing family protein	520	654	555	565	AQQPYATENTQ	11	87.291
A0A1D6P149	RNA-binding (RRM/RBD/RNP motifs) family protein	308	418	351	361	YGSAYGGSMYG	11	86.9565
A0A1D6F8C9	DEAD-box ATP-dependent RNA helicase 40	82	340	138	148	HQASFQHVPYQ	11	86.6221
A0A1D6JSV1	Uncharacterized protein	668	731	676	686	AMGSYMLQNRA	11	86.6221
A0A1D6LI11	GBF-interacting protein 1	200	270	228	238	YPSFYQSQTSL	11	86.6221
A0A1D6NGH1	GBF-interacting protein 1	772	842	800	810	YPSFYQSQTSL	11	86.6221
A0A804PSS7	Uncharacterized protein	96	166	124	134	YPSFYQSQTSL	11	86.6221
A0A1D6IHB6	Protein TIME FOR COFFEE	1191	1521	1267	1277	NMANFQNMMYP	11	86.5613
A0A804QFU0	Uncharacterized protein	1191	1524	1267	1277	NMANFQNMMYP	11	86.5613
A0A1D6EHT9	Transcription factor VIP1	285	350	286	296	QVPNINGNPFN	11	85.9532
A0A1D6NP19	Nuclear pore complex protein NUP98A	379	574	523	533	GPSLFSTPTFQ	11	85.9532
K7VA12	Loricrin	70	137	92	102	AGAAIGAPYYG	11	85.1931
A0A1D6LJE6	Protein transport protein sec16	727	818	803	813	NQASYKSFGSF	11	84.7978
A0A1D6P5V7	Uncharacterized protein	218	291	270	280	MDQMYHGSNFQ	11	84.0985
A0A096RT68	Transcription factor bHLH87	357	418	392	402	GFLGFSNVISP	11	83.6728
A0A1D6DTV9	Auxin response factor	463	537	479	489	LQQQILQQASQ	11	83.5512
A0A1D6EUD2	BZIP transcription factor	160	330	211	221	HGVMYGQSYGG	11	83.4296
C0P5Q7	Heavy metal transport/detoxification superfamily protein	197	428	319	329	FQQGYAGFNHP	11	82.5783
C0PG82	Protein FREE1	1	109	14	24	SGHYYQHQYAA	11	82.0614
A0A1D6QQV7	Putative ARF GTPase-activating domain family protein isoform 1	549	669	621	631	PQTLISNSSFG	11	81.879
A0A1D6ESP6	B-block binding subunit of TFIIIC	68	130	101	111	NLNQFDQASSA	11	81.6054
A0A1D6JEB0	Protein FAR1-RELATED SEQUENCE	852	913	885	895	NLNQFDQASSA	11	81.6054
A0A1D6FZ40	ARM repeat superfamily protein	886	959	913	923	QMSWSNTSNLM	11	81.4837
A0A1D6N779	Transcription initiation factor TFIID subunit 12b	41	285	188	198	SIAALNSQLSG	11	81.0885
C0PHX3	TFIID_20kDa domain-containing protein	114	358	261	271	SIAALNSQLSG	11	81.0885
A0A1D6EH78	Uncharacterized protein	53	211	96	106	GASQYGGSGYG	11	80.9365
A0A1D6H507	VHS and GAT domain protein	503	621	551	561	TQATLNMQYRG	11	80.9365
A0A1D6KLU5	Mediator of RNA polymerase II transcription subunit 15a	111	521	246	256	QQQTLLQSTQM	11	80.9365
A0A1D6PHE2	Uncharacterized protein	494	603	583	593	TQDHYQMVTSQ	11	80.9365
A0A804MJK6	Uncharacterized protein	35	172	78	88	GASQYGGSGYG	11	80.9365
B4F858	DCD (Development and Cell Death) domain protein	97	188	109	119	TVYNTSSSSFM	11	80.9365
A0A1D6F598	Transcriptional corepressor SEUSS	688	915	900	910	SGNSFNNMQYD	11	80.602
A0A1D6GPP6	Heterogeneous nuclear ribonucleoprotein 1	236	482	347	357	APSAYGTGGYG	11	80.602
C0P9S2	Heterogeneous nuclear ribonucleoprotein 1	196	443	308	318	APSAYGTGGYG	11	80.602
A0A1D6I6S7	Uncharacterized protein	12	148	64	74	NQVSSSPQAFA	11	80.4196
A0A1D6MKT4	Transcription initiation factor TFIID subunit 4b	190	326	242	252	NQVSSSPQAFA	11	80.4196
A0A1D6MKW2	Transcription initiation factor TFIID subunit 4b	190	326	242	252	NQVSSSPQAFA	11	80.4196
A0A804MZK3	RST domain-containing protein	58	194	110	120	NQVSSSPQAFA	11	80.4196
A0A1D6EH78	Uncharacterized protein	53	211	162	172	SGSSYANRYWD	11	80.3892
A0A1D6EH84	Glycine rich protein4	39	193	144	154	SGSSYANRYWD	11	80.3892
A0A804MJK6	Uncharacterized protein	35	172	123	133	SGSSYANRYWD	11	80.3892
A0A1D6EZ78	Protein TIME FOR COFFEE	1162	1261	1237	1247	NMASFQNMMYP	11	80.2676
A0A1D6F853	Putative E3 ubiquitin-protein ligase ARI16	910	1001	965	974	QQSLYQQHQQ	10	97.9933
A0A804MW09	RING-type domain-containing protein	893	984	948	957	QQSLYQQHQQ	10	97.9933
A0A1D6LXS2	LYST-interacting protein 5-like protein	215	374	344	353	NSQNYYSTEA	10	97.6923
A0A1D6I6S7	Uncharacterized protein	12	148	27	36	QQSLFSQLSA	10	96.99
A0A1D6MKT4	Transcription initiation factor TFIID subunit 4b	190	326	205	214	QQSLFSQLSA	10	96.99
A0A1D6MKW2	Transcription initiation factor TFIID subunit 4b	190	326	205	214	QQSLFSQLSA	10	96.99
A0A804MZK3	RST domain-containing protein	58	194	73	82	QQSLFSQLSA	10	96.99
A0A1D6H019	Histone acetyltransferase	128	494	403	412	NQLNIQSIQQ	10	93.7793
A0A804PH12	HMA domain-containing protein	333	502	429	438	GLGFYQGNAN	10	93.6455
A0A804NKZ0	Uncharacterized protein	205	407	239	248	QQGNYQTYRS	10	92.6756
A0A1D6F853	Putative E3 ubiquitin-protein ligase ARI16	910	1001	978	987	QQQLWQQIQQ	10	92.6421
A0A804MW09	RING-type domain-containing protein	893	984	961	970	QQQLWQQIQQ	10	92.6421
A0A1D6M6X9	Putative NOT transcription complex subunit VIP2	89	360	97	106	GNLNLANISG	10	91.505
B4FUR5	DCD (Development and Cell Death) domain protein	105	168	129	138	GVNKYSSSTN	10	90.9699
B6TYE1	Myosin-like protein	249	318	260	269	SASTYTGMYG	10	90.9699
A0A1D6GPP6	Heterogeneous nuclear ribonucleoprotein 1	236	482	407	416	GYGAYGARID	10	90.301
A0A1D6IHB6	Protein TIME FOR COFFEE	1191	1521	1470	1479	GHFFISNTYA	10	90.0669
A0A804QFU0	Uncharacterized protein	1191	1524	1470	1479	GHFFISNTYA	10	90.0669
A0A1D6EUD2	BZIP transcription factor	160	330	316	325	SYNQYAYGGY	10	89.3645
A0A1D6FLM0	Chromatin modification-related protein EAF1 B	1241	1404	1295	1304	QQQAYAVHLA	10	88.8294
A0A804PZD3	Uncharacterized protein	79	166	132	141	ILGNIQGYSP	10	88.4615
A0A1D6II08	Heterogeneous nuclear ribonucleoprotein 1	217	351	298	307	QIGSYFNSSS	10	88.4281
K7VNK4	Transcription initiation factor TFIID subunit 12b	115	366	226	235	AQQRFAQAQM	10	88.2943
A0A804N7I4	Uncharacterized protein	536	717	648	657	GMGNIQGASG	10	87.9599
C0P3D9	Flowering time control protein FY	537	718	649	658	GMGNIQGASG	10	87.9599
A0A1D6ILG9	Protein transport protein SEC31 homolog B	798	984	837	846	GAYGYNNTYQ	10	87.7592
A0A804N7I4	Uncharacterized protein	536	717	537	546	QQQQYQQIPQ	10	87.6254
C0P3D9	Flowering time control protein FY	537	718	538	547	QQQQYQQIPQ	10	87.6254
A0A1D6MKY7	Transcription initiation factor TFIID subunit 15b	210	315	249	258	GNNAYGSESA	10	87.291
A0A804MZM6	Uncharacterized protein	210	315	249	258	GNNAYGSESA	10	87.291
A0A1D6GC21	Zinc finger CCCH domain-containing protein 19	1576	1807	1580	1589	GQLNTQQHEA	10	86.9565
A0A1D6NP19	Nuclear pore complex protein NUP98A	379	574	560	569	GFSNTTNQAL	10	86.9565
A0A1D6QNQ0	Uncharacterized protein	1120	1288	1182	1191	QQQQIQQLQQ	10	86.9565
A0A1D6NI30	Uncharacterized protein	232	620	264	273	YQQAYQQYMQ	10	86.9565
A0A804NGJ3	RING-type domain-containing protein	232	620	264	273	YQQAYQQYMQ	10	86.9565
A0A1D6H019	Histone acetyltransferase	128	494	201	210	GFQHLNASIP	10	86.6221
K7UT64	Mediator of RNA polymerase II transcription subunit 15a	101	528	461	470	AQQTSMGLIQ	10	86.5552
A0A1D6NJH5	Polypyrimidine tract-binding protein homolog 2	519	650	554	563	QFMQYLSNGS	10	86.1873
A0A1D6ERI6	Polyadenylate-binding protein RBP47B	360	424	410	419	AYGAYPFYGN	10	86.1204
B4G0R6	Polyadenylate-binding protein RBP47B	371	433	419	428	AYGAYPFYGN	10	86.1204
A0A1D6FRT4	Putative SAC3/GANP family protein	102	344	148	157	SFQNSGSYID	10	85.0836
A0A1D6M612	Putative SAC3/GANP family protein	116	365	149	158	SFQNSGSYID	10	85.0836
A0A1D6F8R0	RNA-binding (RRM/RBD/RNP motifs) family protein	200	342	280	289	QMGSYFNASS	10	84.7157
A0A1D6HUY7	RNA-binding (RRM/RBD/RNP motifs) family protein	200	342	280	289	QMGSYFNASS	10	84.7157
A0A1D6HUZ4	RNA-binding (RRM/RBD/RNP motifs) family protein	205	347	285	294	QMGSYFNASS	10	84.7157
C0PEV1	Uncharacterized protein	51	193	131	140	QMGSYFNASS	10	84.7157
A0A1D6NZK8	LYST-interacting protein 5-like protein	295	449	435	444	APYNYPNFQS	10	84.6823
A0A1D6LXS2	LYST-interacting protein 5-like protein	215	374	324	333	DVSAYPQAYQ	10	84.3478
A0A1D6NZK8	LYST-interacting protein 5-like protein	295	449	403	412	DVSAYPQAYQ	10	84.3478
A0A1D6H019	Histone acetyltransferase	128	494	214	223	TTNNIQSTMG	10	83.6789
A0A804PH12	HMA domain-containing protein	333	502	463	472	AQQQYMALLQ	10	83.6455
A0A1D6H541	Uncharacterized protein	585	692	601	610	GYNPYAWQWQ	10	83.4114
A0A1D6LG92	Uncharacterized protein	772	879	788	797	GYNPYAWQWQ	10	83.4114
A0A1D6M3X5	Uncharacterized protein	379	446	395	404	GYNPYAWQWQ	10	83.4114
A0A1D6HUZ6	RNA-binding (RRM/RBD/RNP motifs) family protein	222	365	348	357	NMSAFAALGN	10	83.2776
A0A1D6QV04	Protein transport protein sec16	518	604	548	557	NVVASTQGFV	10	82.9431
A0A1D6KU97	Glycine-rich cell wall structural protein 2	110	207	193	202	AASGYDDGSY	10	82.7759
A0A1D6I377	LOB domain-containing protein 22	235	537	251	260	NQQDYQVLQD	10	82.6756
A0A1D6MQ11	5'-3' exoribonuclease	920	1066	931	940	GSGHYQYESS	10	82.6087
A0A1D6N7B0	Protein HESO1	443	545	479	488	NQQVYATGFQ	10	82.2408
K7UK47	Clathrin interactor EPSIN 2	830	935	921	930	MGAAYGGQQP	10	81.8729
B4FWM3	Far upstream element-binding protein 1	307	675	600	609	ADPNYGSAYP	10	81.6054
C0P4W0	KH domain-containing protein	317	680	608	617	ADPNYGSAYP	10	81.6054
K7UZW2	RING-type domain-containing protein	232	619	349	358	LHQSIQSAQV	10	81.6054
A0A1D6NI30	Uncharacterized protein	232	620	437	446	MQLNSQVQLQ	10	80.9365
A0A804NGJ3	RING-type domain-containing protein	232	620	437	446	MQLNSQVQLQ	10	80.9365
C0P5Q7	Heavy metal transport/detoxification superfamily protein	197	428	354	363	QQSNSLMASM	10	80.9365
K7UZW2	RING-type domain-containing protein	232	619	437	446	MQLNSQVQLQ	10	80.9365
C0PER5	RNA-binding KH domain-containing protein	340	418	393	402	ANSSIGPFFG	10	80.602
A0A804P175	Uncharacterized protein	701	784	708	717	MPATYANNLQ	10	80.4682
A0A1D6F8R0	RNA-binding (RRM/RBD/RNP motifs) family protein	200	342	211	220	FLNGFNQGYN	10	80.4013
A0A1D6HUY7	RNA-binding (RRM/RBD/RNP motifs) family protein	200	342	211	220	FLNGFNQGYN	10	80.4013
A0A1D6HUZ6	RNA-binding (RRM/RBD/RNP motifs) family protein	222	365	233	242	FLNDFNQGYN	10	80.2676
A0A1D6K5M3	Nuclear transcription factor Y subunit B-2	125	222	142	151	NAAGYAGYGA	10	80.2676
A0A1D6KJC5	Auxin response factor	466	696	630	639	DQMKIQLLKA	10	80.2676
A0A1D6M6X9	Putative NOT transcription complex subunit VIP2	89	360	139	148	NLQASLSQIP	10	80.2676
B4FWM3	Far upstream element-binding protein 1	307	675	357	366	PPQNYNAPYG	10	80.2676
C0P9S2	Heterogeneous nuclear ribonucleoprotein 1	196	443	274	283	APAAYGGHYG	10	80.2676
K7VQ06	Putative DUF1421 domain family protein	284	511	302	311	QQQWHQQSSQ	10	80.2676
A0A1D6GVG1	Auxin response factor	477	753	594	602	AQVLIQNQM	9	98.9967
A0A1D6NZK8	LYST-interacting protein 5-like protein	295	449	423	431	ISQNYYSTK	9	97.4359
C0P6Z0	Uncharacterized protein	350	440	426	434	GGNSYYNSH	9	96.4697
A0A1D6NI30	Uncharacterized protein	232	620	411	419	QQQHIVAHQ	9	96.3211
A0A804NGJ3	RING-type domain-containing protein	232	620	411	419	QQQHIVAHQ	9	96.3211
K7UT64	Mediator of RNA polymerase II transcription subunit 15a	101	528	515	523	QQNNIDQKQ	9	96.3211
K7UZW2	RING-type domain-containing protein	232	619	411	419	QQQHIVAQQ	9	96.3211
A0A1D6G7M7	RNA-binding (RRM/RBD/RNP motifs) family protein	160	220	163	171	PTNFYNIYG	9	95.2434
A0A1D6N6Q8	Transcription initiation factor TFIID subunit 12	243	313	277	285	QQNTILTQQ	9	94.6488
A0A1D6EZQ5	RNA-binding (RRM/RBD/RNP motifs) family protein	271	339	277	285	QIGSYFNGS	9	93.0509
A0A1D6HUZ6	RNA-binding (RRM/RBD/RNP motifs) family protein	222	365	302	310	QMGSYFNGS	9	92.605
A0A1D6NP19	Nuclear pore complex protein NUP98A	379	574	540	548	TSNLFSFQP	9	92.0847
A0A1D6GPP6	Heterogeneous nuclear ribonucleoprotein 1	236	482	361	369	GYSAWNNSS	9	91.9732
A0A1D6I6S7	Uncharacterized protein	12	148	83	91	NSVHYLAHD	9	91.9732
A0A1D6MKT4	Transcription initiation factor TFIID subunit 4b	190	326	261	269	NSVHYLAHD	9	91.9732
A0A1D6MKW2	Transcription initiation factor TFIID subunit 4b	190	326	261	269	NSVHYLAHD	9	91.9732
A0A1D6MME1	Heavy metal transport/detoxification superfamily protein	204	445	214	222	AAVNSNHSN	9	91.9732
A0A804MZK3	RST domain-containing protein	58	194	129	137	NSVHYLAHD	9	91.9732
A0A804NWR9	ENTH domain-containing protein	475	555	536	544	QQQMIVMMM	9	91.9732
C0P7S7	Nuclear transport factor 2 (NTF2) family protein with RNA binding (RRM-RBD-RNP motifs) domain	417	584	521	529	VGENFNVRN	9	91.9732
C0P9S2	Heterogeneous nuclear ribonucleoprotein 1	196	443	322	330	GYSAWNNSS	9	91.9732
F1DK02	ARR-B transcription factor (Fragment)	300	364	300	308	QYNAYGRYR	9	91.9732
K7UCD7	Histone acetyltransferase	124	494	366	374	SGSFYAIGS	9	91.7503
C0P680	Uncharacterized protein	350	441	428	436	GRNSYYNNH	9	91.5645
A0A1D6EYB4	Putative ADP-ribosylation factor GTPase-activating protein AGD5	353	431	385	393	NQLNTNVSN	9	90.9699
A0A1D6GD58	DCD (Development and Cell Death) domain protein	150	211	177	185	GVNKYSNSP	9	90.9699
A0A804P606	DCD domain-containing protein	87	148	114	122	GVNKYSNSP	9	90.9699
B4FWM3	Far upstream element-binding protein 1	307	675	589	597	ANANYGYQG	9	90.9699
C0P5Q7	Heavy metal transport/detoxification superfamily protein	197	428	216	224	VAVNSNHSN	9	90.9699
A0A096R4D2	ENHANCER OF AG-4 protein 2	1216	1310	1257	1265	QQGNFSAFP	9	90.7469
K7UMV3	ENHANCER OF AG-4 protein 2	1175	1302	1249	1257	QQGNFSAFP	9	90.7469
B4F858	DCD (Development and Cell Death) domain protein	97	188	161	169	VKSYFNKSA	9	90.6355
A0A1D6L6Z4	Nuclear pore complex protein NUP1	1140	1279	1161	1169	SGNTFAFGA	9	90.5611
A0A1D6KJC5	Auxin response factor	466	696	609	617	QQIKIQPFQ	9	90.301
A0A1D6EWB9	Regulator of nonsense transcripts 1-like protein	1177	1274	1183	1191	YSGNYMNQN	9	89.9666
A0A804PZD3	Uncharacterized protein	79	166	147	155	VQAVFQMSC	9	88.9632
A0A1D6M1E8	RNA-binding protein BRN1	218	363	271	279	NQAAFQNMV	9	88.6288
A0A1D6FRT4	Putative SAC3/GANP family protein	102	344	159	167	TSNTYYNAG	9	88.2943
A0A1D6M612	Putative SAC3/GANP family protein	116	365	160	168	TSNTYYNAG	9	88.2943
A0A1D6FEW5	Putative DEAD-box ATP-dependent RNA helicase family protein	581	649	581	589	NNNNFGNQA	9	87.9599
B4FWM3	Far upstream element-binding protein 1	307	675	417	425	GPGNYNSYG	9	87.8484
C0P4W0	KH domain-containing protein	317	680	428	436	GPGNYNSYG	9	87.8484
K7VP89	Tetratricopeptide repeat (TPR)-like superfamily protein	674	763	706	714	QAAAYGAYP	9	87.6254
A0A804QXW4	Protein kinase domain-containing protein	283	361	288	296	QVTTYVQEQ	9	87.6254
B7ZY51	Octicosapeptide/Phox/Bem1p family protein	439	539	516	524	NTGMYYLPM	9	87.4768
A0A1D6HCJ7	Uncharacterized protein	147	208	195	203	DPSNILEYY	9	87.3281
A0A1D6EI96	Uncharacterized protein	168	243	230	238	SANNIPGNF	9	87.291
A0A804PKM7	Uncharacterized protein	81	146	133	141	SANNIPGNF	9	87.291
A0A804UA71	Uncharacterized protein	104	179	166	174	SANNIPGNF	9	87.291
K7UZW2	RING-type domain-containing protein	232	619	390	398	QQVATQATA	9	87.291
K7V9D8	Heavy metal transport/detoxification superfamily protein	70	138	98	106	QQHQYYSSV	9	87.1052
A0A1D6IKS9	Putative endonuclease or glycosyl hydrolase	333	457	410	418	SRLNISEYP	9	87.068
A0A1D6NP19	Nuclear pore complex protein NUP98A	379	574	477	485	TGSLFANTQ	9	86.9565
B8A2N4	Transglutaminase21	269	513	438	446	AVPNYSYAA	9	86.9565
F1DK02	ARR-B transcription factor (Fragment)	300	364	346	354	NQNNLSTSL	9	86.6221
K7UCD7	Histone acetyltransferase	124	494	298	306	NSSAYGLSD	9	86.6221
A0A804NWR9	ENTH domain-containing protein	475	555	525	533	QQHAFVLQQ	9	86.5106
A0A1D6IWW1	Uncharacterized protein	101	162	149	157	TTNTISQVN	9	86.4363
G3M8E6	Secondary wall MYB46 transcription factor	304	365	352	360	TTNTISQVN	9	86.4363
A0A804QV26	Uncharacterized protein	409	497	484	492	NGQTYSSAY	9	86.4363
A0A1D6HUZ6	RNA-binding (RRM/RBD/RNP motifs) family protein	222	365	291	299	NSGFISNSN	9	86.3619
A0A1D6F275	Putative endonuclease or glycosyl hydrolase	204	337	282	290	DRLNISEYP	9	86.2876
A0A804MTC1	Uncharacterized protein	325	458	403	411	DRLNISEYP	9	86.2876
A0A1D6HUZ4	RNA-binding (RRM/RBD/RNP motifs) family protein	205	347	274	282	TSGFISNSN	9	86.2505
C0PEV1	Uncharacterized protein	51	193	120	128	TSGFISNSN	9	86.2505
A0A1D6F9D3	Peroxin-13	276	366	309	317	GNSMYSSYG	9	86.0647
A0A1D6F2M8	Nuclear pore complex protein NUP98A	407	663	555	563	SGSLFGSTN	9	85.9532
A0A1D6KU97	Glycine-rich cell wall structural protein 2	110	207	157	165	YGSSYANSG	9	85.9532
A0A1D6NP19	Nuclear pore complex protein NUP98A	379	574	506	514	SGSLFGSTN	9	85.9532
B4F8A7	Glycine-rich RNA-binding protein 3 mitochondrial	124	292	177	185	YGGTYSNAS	9	85.9532
A0A1D6F8R0	RNA-binding (RRM/RBD/RNP motifs) family protein	200	342	269	277	SSGFISNSN	9	85.8789
A0A1D6HUY7	RNA-binding (RRM/RBD/RNP motifs) family protein	200	342	269	277	SSGFISNSN	9	85.8789
A0A1D6FRT4	Putative SAC3/GANP family protein	102	344	331	339	YPQKINSNY	9	85.7674
A0A804NFG0	Uncharacterized protein	304	468	455	463	NGQTYSSTY	9	85.6931
A0A1D6FMJ9	RNA-binding protein BRN1	243	391	371	379	KVQNLNANL	9	85.6187
A0A1D6GXY1	Protein transport protein sec16	491	594	495	503	NFKAFESSS	9	85.2843
A0A1D6L6U8	Peroxin-13	73	150	100	108	GNNMYSGYG	9	85.2843
K7VNK4	Transcription initiation factor TFIID subunit 12b	115	366	330	338	QQQLLQIQQ	9	85.1356
A0A1D6M612	Putative SAC3/GANP family protein	116	365	350	358	QETVYSNSP	9	85.0242
A0A1D6FLM0	Chromatin modification-related protein EAF1 B	1241	1404	1330	1338	VQSNTQTLQ	9	84.6154
A0A1D6GVG1	Auxin response factor	477	753	693	701	QLQLLQKLQ	9	84.6154
A0A1D6MFE0	Uncharacterized protein	126	185	133	141	SQQTIVFGH	9	84.0951
A0A1D6QDA6	Putative NOT transcription complex subunit VIP2	372	446	405	413	GSHNILLRP	9	83.9465
B4FWM3	Far upstream element-binding protein 1	307	675	622	630	GQAGYASSA	9	83.612
C0P4W0	KH domain-containing protein	317	680	629	637	GQAGYASSA	9	83.612
K7TII0	Putative heavy metal transport/detoxification superfamily protein	299	551	480	488	QQQQYMAMM	9	83.5749
K7UMV3	ENHANCER OF AG-4 protein 2	1175	1302	1289	1297	AAQSFPNSQ	9	83.2033
A0A1D6NLA8	CASC3/Barentsz eIF4AIII binding	456	518	458	466	GNSNIGISS	9	83.1661
A0A1D6MD02	Putative DUF1296 domain containing family protein	738	902	800	808	NTSQYMALQ	9	82.9431
A0A804Q8D2	Uncharacterized protein	365	433	418	426	SQLGFNHGF	9	82.6087
C0HFT3	PLAC8 family protein	193	357	317	325	AQGSYPAQG	9	82.6087
B6U266	ENTH/VHS/GAT family protein	396	553	467	475	QTQQYVSSN	9	82.4972
A0A1D6LR44	Uncharacterized protein	1	66	53	61	YPQAIQLPQ	9	82.2742
A0A1D6N8W7	Zinc finger protein VAR3 chloroplastic	683	863	834	842	VDNNSVTSS	9	82.2742
A0A1D6IKS9	Putative endonuclease or glycosyl hydrolase	333	457	361	369	GSGNFQSSN	9	82.1628
K7UVJ3	Putative VHS/GAT domain containing family protein	389	672	431	439	QQAALYANG	9	82.0884
A0A1D6Q3Q3	Uncharacterized protein	254	313	286	294	PTFHYQYDG	9	81.9398
A0A1D6M7L3	H/ACA ribonucleoprotein complex non-core subunit NAF1	563	694	595	603	QFQNQNFSG	9	81.6425
A0A1D6H019	Histone acetyltransferase	128	494	298	306	SSSAYGLSD	9	80.9365
A0A1D6E3K7	SPT2 chromatin protein	334	431	400	408	QSSHIQKLQ	9	80.602
A0A1D6JD28	SPT2 chromatin protein	358	463	426	434	QSSHIQKSQ	9	80.602
A0A1D6KJC5	Auxin response factor	466	696	545	553	QLVHTQLQQ	9	80.602
A0A1D6M7L3	H/ACA ribonucleoprotein complex non-core subunit NAF1	563	694	613	621	QFQNQNLSG	9	80.602
A0A804RP04	Uncharacterized protein	332	437	400	408	QSSHIQKSQ	9	80.602
A0A1D6F275	Putative endonuclease or glycosyl hydrolase	204	337	233	241	SSGNFQSSN	9	80.4905
A0A804MTC1	Uncharacterized protein	325	458	354	362	SSGNFQSSN	9	80.4905
A0A1D6M7L3	H/ACA ribonucleoprotein complex non-core subunit NAF1	563	694	632	640	PNQNFSGFP	9	80.3047
A0A1D6GC21	Zinc finger CCCH domain-containing protein 19	1576	1807	1716	1724	NMNMIWAAT	9	80.2676
A0A1D6H541	Uncharacterized protein	585	692	665	673	PAYHYQYDG	9	80.2676
A0A1D6HPP4	Pumilio homolog 4	359	523	452	460	SVSHYHNLN	9	80.2676
A0A1D6JPH8	Uncharacterized protein	772	879	852	860	PAYHYQYDG	9	80.2676
A0A1D6LG92	Uncharacterized protein	772	879	852	860	PAYHYQYDG	9	80.2676
A0A1D6M6X9	Putative NOT transcription complex subunit VIP2	89	360	269	277	QFMNLLGSS	9	80.2676
A0A1D6N779	Transcription initiation factor TFIID subunit 12b	41	285	93	101	SAAHFGLQS	9	80.2676
A0A1D6NW44	Uncharacterized protein	733	840	813	821	PVYHYQYDG	9	80.2676
A0A1D6P4V1	Uncharacterized protein	237	344	317	325	PAYHYQYDG	9	80.2676
A0A1D6PRV0	Uncharacterized protein	528	628	608	616	PAYHYQYDG	9	80.2676
A0A1D6PS28	Uncharacterized protein	429	536	509	517	PAYHYQYDG	9	80.2676
A0A1D6PUT5	5'-3' exoribonuclease	956	1067	959	967	GRQQYNPYA	9	80.2676
A0A1D6Q419	Uncharacterized protein	583	690	663	671	PAYHYQYDG	9	80.2676
A0A804MCP5	Uncharacterized protein	1	102	11	19	NMNMIWAAT	9	80.2676
C0PHX3	TFIID_20kDa domain-containing protein	114	358	166	174	SAAHFGLQS	9	80.2676
K7VNK4	Transcription initiation factor TFIID subunit 12b	115	366	165	173	SAAHFGLQS	9	80.2676
C0PGA9	GRAS transcription factor	15	82	57	64	GGQYYYGQ	8	98.2023
A0A1D6QNS0	Uncharacterized protein	174	674	448	455	MTSIYNSP	8	97.3244
K7UVJ3	Putative VHS/GAT domain containing family protein	389	672	412	419	GSQLYNTP	8	97.3244
A0A1D6DWZ8	ENTH/VHS family protein	443	575	465	472	PQYNIYQA	8	97.2408
B6SY48	CID domain-containing protein	394	526	416	423	PQYNIYQA	8	97.2408
B4F8A7	Glycine-rich RNA-binding protein 3 mitochondrial	124	292	239	246	GVGNYNTG	8	96.99
B4FWN0	Nuclear transport factor 2 (NTF2) family protein with RNA binding (RRM-RBD-RNP motifs) domain	483	586	512	519	NNGYYNGA	8	95.3177
A0A1D6MME1	Heavy metal transport/detoxification superfamily protein	204	445	278	285	NAAAINMA	8	94.9833
A0A1D6MME1	Heavy metal transport/detoxification superfamily protein	204	445	251	258	NVNVINMA	8	93.6455
A0A1D6H019	Histone acetyltransferase	128	494	255	262	GTGYFNGE	8	92.9766
K7UCD7	Histone acetyltransferase	124	494	251	258	GTGYFNGE	8	92.9766
K7V9H3	Putative DUF1296 domain containing family protein	594	673	661	668	NGNNYLQM	8	92.9766
B4FWJ9	BZIP transcription factor	273	338	301	308	QQMQYFSG	8	92.9766
A0A1D6H019	Histone acetyltransferase	128	494	457	464	VQNQYHIN	8	92.8094
A0A1R3QMY2	50kD gamma zein	28	190	178	185	TRCSYNYY	8	92.1823
C0P381	50 kDa gamma-zein	28	190	178	185	TRCSYNYY	8	92.1823
A0A1D6EH84	Glycine rich protein4	39	193	127	134	AGGYWNSN	8	92.1405
A0A1D6H885	Polyadenylate-binding protein-interacting protein 3	573	653	636	643	RPVYYYAP	8	91.9732
A0A1D6I5Q3	Nuclear pore complex protein NUP58	1	71	1	8	MAFSFASP	8	91.9732
A0A1D6KJC5	Auxin response factor	466	696	496	503	LANVIATP	8	91.9732
A0A1D6KJQ4	Uncharacterized protein	1	70	43	50	GFVNSLFA	8	91.9732
A0A1D6N3Y9	RING-type E3 ubiquitin transferase	1	66	30	37	GGGYYAQD	8	91.9732
B6TCC2	Nuclear pore complex protein NUP58	1	71	1	8	MAFSFASP	8	91.9732
B6U0U2	VHS domain-containing protein	568	657	572	579	GQNSFYQQ	8	91.6806
A0A1D6H019	Histone acetyltransferase	128	494	366	373	SGSFYATG	8	90.9699
K7TI82	C3H transcription factor	552	686	567	574	QQNNFPIH	8	90.9699
A0A1D6NQ66	Uncharacterized protein	280	342	326	333	RNNNFYGG	8	90.8027
B6TEE0	Glycine-rich cell wall structural protein 2	46	192	126	133	AAGAWNSN	8	90.8027
A0A1D6PN67	DEAD-box ATP-dependent RNA helicase 40	81	328	259	266	PQSAYNQV	8	90.6355
K7VQ06	Putative DUF1421 domain family protein	284	511	416	423	MQGSYNTA	8	90.6355
A0A1D6F8R0	RNA-binding (RRM/RBD/RNP motifs) family protein	200	342	330	337	NMSAFASP	8	90.301
A0A1D6HUY7	RNA-binding (RRM/RBD/RNP motifs) family protein	200	342	330	337	NMSAFASP	8	90.301
A0A1D6HUZ4	RNA-binding (RRM/RBD/RNP motifs) family protein	205	347	335	342	NMSAFASP	8	90.301
C0PEV1	Uncharacterized protein	51	193	181	188	NMSAFASP	8	90.301
A0A1D6H019	Histone acetyltransferase	128	494	345	352	MQQQFNQH	8	89.9666
K7UCD7	Histone acetyltransferase	124	494	345	352	MQQQFNQH	8	89.9666
A0A1D6EXV2	Eukaryotic translation initiation factor 4G	434	509	490	497	QAMTYISP	8	89.5903
A0A1D6EH85	Aluminum-induced protein	46	192	126	133	AGGAWNSN	8	89.214
A0A804PRR5	Uncharacterized protein	14	73	58	65	GHGAYYGG	8	88.7542
A0A1D6I8V3	Putative transcription factor PosF21	277	343	302	309	NQQTFHSS	8	88.2943
A0A1D6P5V7	Uncharacterized protein	218	291	257	264	TLQQYAQG	8	87.9599
A0A1D6EUD2	BZIP transcription factor	160	330	285	292	ARVHYYSG	8	87.8763
A0A1D6IB58	BZIP transcription factor	155	322	277	284	ARVHYYSG	8	87.8763
C0HIP0	RRM domain-containing protein	130	227	150	157	AAAVFYSP	8	87.709
A0A1D6GYF7	Brahma1	1	109	7	14	QQQAFHSG	8	87.6254
A0A804LX08	Uncharacterized protein	635	916	900	907	KDQTYKSN	8	87.6254
A0A804U7C2	Uncharacterized protein	1	154	52	59	QQQAFHSG	8	87.6254
A0A1D6I8U5	Flowering time control protein FPA	739	907	852	859	NLQISNTN	8	87.5418
A0A1D6G7M7	RNA-binding (RRM/RBD/RNP motifs) family protein	160	220	173	180	PQYTFYGG	8	87.5418
A0A1D6JHR5	Auxin response factor	497	571	513	520	LQQQILQQ	8	87.4164
A0A1D6EU55	La-related protein 1C	140	307	231	238	GDGSINLD	8	87.291
A0A1D6GD58	DCD (Development and Cell Death) domain protein	150	211	168	175	NVNAFKMN	8	87.291
A0A1D6H7G4	NSP (Nuclear shuttle protein)-interacting GTPase	623	708	672	679	GLGSFNMG	8	87.291
A0A804P606	DCD domain-containing protein	87	148	105	112	NVNAFKMN	8	87.291
B4FUR5	DCD (Development and Cell Death) domain protein	105	168	120	127	NVNAFKMN	8	87.291
B4FW26	BZIP transcription factor	268	332	269	276	NNEHFNMG	8	87.291
A0A1D6HT45	Putative transcriptional regulator SLK2	1	63	19	26	SMNTYSFM	8	87.1237
A0A1D6H885	Polyadenylate-binding protein-interacting protein 3	573	653	602	609	QPVMYNTQ	8	86.9565
A0A1D6M1E8	RNA-binding protein BRN1	218	363	230	237	MQQNSVFG	8	86.9565
A0A096PTJ8	RNA-binding protein 1	244	322	310	317	AYGTYPQM	8	86.4548
A0A1D6LUQ3	Putative DUF1296 domain containing family protein	603	709	669	676	NGNSYLQM	8	85.9532
A0A096SVP6	Octicosapeptide/Phox/Bem1p family protein	443	532	471	478	GNQHFIHN	8	85.4097
K7VNK4	Transcription initiation factor TFIID subunit 12b	115	366	288	295	QQQQWLKQ	8	84.9498
A0A1D6MF40	Thioesterase family protein	385	458	388	395	STVNSNTQ	8	84.6154
A0A1D6EHT9	Transcription factor VIP1	285	350	314	321	GMQYFSSH	8	84.3227
A0A1D6EI96	Uncharacterized protein	168	243	177	184	FQQAYSSN	8	84.1555
A0A804PII9	Uncharacterized protein	84	151	93	100	FQQAYSSN	8	84.1555
A0A804UA71	Uncharacterized protein	104	179	113	120	FQQAYSSN	8	84.1555
A0A1D6INS6	Nuclear pore complex protein NUP214	1504	1613	1516	1523	SFSNSFSS	8	83.9465
A0A1D6IKS9	Putative endonuclease or glycosyl hydrolase	333	457	437	444	GYNDYSYR	8	83.7793
A0A060D7Z4	GRAS transcription factor (Fragment)	15	77	20	27	QSASYNSR	8	83.612
C0PGA9	GRAS transcription factor	15	82	19	26	QSASYNSR	8	83.612
A0A1D6H6F2	Polyadenylate-binding protein RBP45C	67	171	138	145	QTQQYATP	8	82.9431
A0A1D6QQV7	Putative ARF GTPase-activating domain family protein isoform 1	549	669	637	644	PHQLYQSA	8	82.9431
A0A804PGW6	Uncharacterized protein	1	105	72	79	QTQQYATP	8	82.9431
A0A1D6GXY1	Protein transport protein sec16	491	594	566	573	HLSNSYLG	8	82.6505
A0A1D6KQ46	Tetratricopeptide repeat (TPR)-like superfamily protein	657	931	882	889	QQQLFEQQ	8	82.3161
A0A804LX08	Uncharacterized protein	635	916	860	867	QQQLFEQQ	8	82.3161
A0A1D6H0D1	Auxin response factor	480	578	533	540	VQQLLLSQ	8	82.2742
A0A804PER2	Auxin response factor	535	633	588	595	VQQLLLSQ	8	82.2742
A0A1D6F2M8	Nuclear pore complex protein NUP98A	407	663	631	638	MQSALVSN	8	82.2742
A0A1D6M9S2	Hydroxyproline-rich glycoprotein family protein	108	286	146	153	KGYLIHQM	8	82.2742
A0A1D6F2M8	Nuclear pore complex protein NUP98A	407	663	468	475	SSSLFTSS	8	82.1906
A0A096TDW4	Transcriptional corepressor SEUSS	260	346	306	313	QQQQILKN	8	81.7726
A0A1D6IUX5	Thioredoxin M1	259	334	296	303	QQQQILKN	8	81.7726
A0A1D6PN67	DEAD-box ATP-dependent RNA helicase 40	81	328	188	195	PQTAYNQA	8	81.6054
A0A1D6EH78	Uncharacterized protein	53	211	81	88	PYGTYASA	8	80.9365
A0A804MJK6	Uncharacterized protein	35	172	63	70	PYGTYASA	8	80.9365
D9HNV4	Auxin response factor	492	726	633	640	HQALLQSQ	8	80.9365
A0A1D6F2S1	Protein transport protein SEC31 homolog B	957	1049	1001	1008	APVQYQSA	8	80.602
A0A1D6FZ40	ARM repeat superfamily protein	886	959	928	935	TGSYLNQG	8	80.602
A0A1D6NM62	ARM repeat superfamily protein	817	915	859	866	TGSYLNQG	8	80.602
C0P4W0	KH domain-containing protein	317	680	406	413	GASDYYKQ	8	80.602
A0A1D6JMS0	Ubiquitin domain-containing protein DSK2b	372	470	390	397	MNQLLNMN	8	80.4348
A0A1D6ELI3	RNA binding	415	579	432	439	AVQLQNAQ	8	80.2676
A0A1D6NBT1	Zinc finger CCCH domain-containing protein 19	1544	1710	1621	1628	MNMIWAAT	8	80.2676
A0A1D6P4V1	Uncharacterized protein	237	344	294	301	SYSNLSNM	8	80.2676
A0A804P175	Uncharacterized protein	701	784	753	760	SSNMFNSG	8	80.2676
C0P4W0	KH domain-containing protein	317	680	367	374	PPQNYNTP	8	80.2676
A0A1D6FJI7	Putative clathrin assembly protein	483	582	486	492	QQQLYGS	7	97.9933
A0A1D6IHB6	Protein TIME FOR COFFEE	1191	1521	1236	1242	HQQLIQH	7	97.9933
A0A1D6NI30	Uncharacterized protein	232	620	429	435	LQQNIQP	7	97.9933
A0A804NGJ3	RING-type domain-containing protein	232	620	429	435	LQQNIQP	7	97.9933
A0A804QFU0	Uncharacterized protein	1191	1524	1236	1242	HQQLIQH	7	97.9933
A0A804QN13	ENTH domain-containing protein	465	565	468	474	QQQLYGS	7	97.9933
K7UCD7	Histone acetyltransferase	124	494	403	409	NQLNIQS	7	97.9933
A0A1D6NK70	Chromatin modification-related protein EAF1 B	1473	1646	1538	1544	QQQAYAM	7	97.6589
A0A1D6NKB8	Chromatin modification-related protein EAF1 B	245	418	310	316	QQQAYAM	7	97.6589
A0A804NH67	Uncharacterized protein	1461	1634	1526	1532	QQQAYAM	7	97.6589
A0A1D6IHB6	Protein TIME FOR COFFEE	1191	1521	1331	1337	MQALYTP	7	97.3244
A0A1D6NJH5	Polypyrimidine tract-binding protein homolog 2	519	650	542	548	GHVNYQL	7	97.3244
A0A1D6P0G2	Putative VHS/GAT domain containing family protein	520	654	617	623	AAYAYAG	7	97.3244
A0A804QFU0	Uncharacterized protein	1191	1524	1331	1337	MQALYTP	7	97.3244
A0A1D6ELH4	Polyadenylate-binding protein	433	504	433	439	GQQLFYG	7	97.1811
A0A1D6I0G1	Polyadenylate-binding protein	432	505	432	438	GQQLFYG	7	97.1811
A0A1D6GVG1	Auxin response factor	477	753	620	626	SQSLILP	7	96.99
A0A1D6NJH5	Polypyrimidine tract-binding protein homolog 2	519	650	637	643	GQQFTFA	7	96.6555
A0A096RT68	Transcription factor bHLH87	357	418	376	382	PQYNYYG	7	96.56
K7UVJ3	Putative VHS/GAT domain containing family protein	389	672	475	481	QALNYDD	7	96.3211
A0A1D6II08	Heterogeneous nuclear ribonucleoprotein 1	217	351	217	223	GGQNYAM	7	95.6522
A0A1D6QGJ2	PAP/OAS1 substrate-binding domain superfamily	469	541	490	496	HNLLYAR	7	95.3177
C0HIM8	NTP_transf_2 domain-containing protein	543	615	564	570	HNLLYAR	7	95.3177
A0A1D6JMS0	Ubiquitin domain-containing protein DSK2b	372	470	379	385	MMQNIMS	7	94.9833
B4FA01	Pentatricopeptide repeat-containing protein	600	786	657	663	GYSNIGN	7	94.9833
K7VQ06	Putative DUF1421 domain family protein	284	511	320	326	TQQTFSQ	7	94.9833
A0A1D6GNU0	RING/U-box superfamily protein	317	379	339	345	HQGNFMM	7	94.3144
A0A1D6HZJ9	DEUBAD domain-containing protein	763	859	848	854	FTQNIAS	7	94.3144
K7TII0	Putative heavy metal transport/detoxification superfamily protein	299	551	446	452	AAGFYQG	7	94.3144
A0A1D6ELH4	Polyadenylate-binding protein	433	504	450	456	AGFAFQQ	7	93.9799
A0A1D6I0G1	Polyadenylate-binding protein	432	505	449	455	AGFAFQQ	7	93.9799
A0A1D6NK70	Chromatin modification-related protein EAF1 B	1473	1646	1482	1488	HAVHFSG	7	93.9799
A0A1D6NKB8	Chromatin modification-related protein EAF1 B	245	418	254	260	HAVHFSG	7	93.9799
A0A804NH67	Uncharacterized protein	1461	1634	1470	1476	HAVHFSG	7	93.9799
B6TCC2	Nuclear pore complex protein NUP58	1	71	41	47	FQFSFQQ	7	93.9799
A0A804NKZ0	Uncharacterized protein	205	407	257	263	PQQNYAQ	7	92.3077
A0A1D6GMG7	Embryo defective 2016	2054	2180	2133	2139	QVQLYHQ	7	91.9732
A0A1D6MF05	VHS domain-containing protein	570	655	571	577	QNSLYQQ	7	91.9732
B4FWM3	Far upstream element-binding protein 1	307	675	442	448	PQQNYSH	7	91.9732
C0P4W0	KH domain-containing protein	317	680	453	459	PQQNYSH	7	91.9732
C0P5Q7	Heavy metal transport/detoxification superfamily protein	197	428	417	423	YTGYYNP	7	91.8777
C0P4W0	KH domain-containing protein	317	680	534	540	YGQTYSA	7	91.6388
B4FR21	ATP-dependent RNA helicase dhh1	1	65	33	39	GNHNYYG	7	91.3521
B6TLY3	ATP-dependent RNA helicase dhh1	1	69	36	42	GNHNYYG	7	91.3521
A0A1D6G6M1	E3 ubiquitin-protein ligase RGLG1	1	79	34	40	GGGYYQQ	7	90.9699
A0A1D6G6M1	E3 ubiquitin-protein ligase RGLG1	1	79	55	61	GGGYYQQ	7	90.9699
A0A1D6F8C9	DEAD-box ATP-dependent RNA helicase 40	82	340	172	178	QHGLYMQ	7	90.6355
A0A1D6F8R0	RNA-binding (RRM/RBD/RNP motifs) family protein	200	342	234	240	RYGLISG	7	90.301
A0A096SVP6	Octicosapeptide/Phox/Bem1p family protein	443	532	515	521	NTGMYYV	7	90.1099
K7UZW2	RING-type domain-containing protein	232	619	540	546	MGSNISS	7	89.9666
C0P7S7	Nuclear transport factor 2 (NTF2) family protein with RNA binding (RRM-RBD-RNP motifs) domain	417	584	510	516	GGENFSR	7	88.9632
A0A096RFC0	Heavy metal transport/detoxification superfamily protein	442	516	464	470	HMAAIMQ	7	88.2943
A0A1D6HT66	Evolutionarily conserved C-terminal region 2	209	275	247	253	KQQKFTG	7	88.2943
B4F864	CCAAT-DR1 transcription factor	167	297	179	185	QTQHYLQ	7	88.2943
A0A1D6GNU0	RING/U-box superfamily protein	317	379	368	374	NPQYFSA	7	87.9599
A0A1D6ILG9	Protein transport protein SEC31 homolog B	798	984	800	806	TNQSYTA	7	87.9121
A0A1D6ELI3	RNA binding	415	579	465	471	FGQNISS	7	87.6732
A0A1D6K2U2	Heavy metal transport/detoxification superfamily protein	338	435	380	386	AAASYSV	7	87.5299
A0A1D6GIH2	Uncharacterized protein	432	528	508	514	RGSNYSQ	7	87.291
A0A1D6K7R6	Ubiquitin domain-containing protein DSK2b	407	490	418	424	MMQSIMS	7	87.291
A0A1D6LQE1	Clathrin assembly protein	507	575	537	543	QQSQYSA	7	87.291
A0A1D6NI30	Uncharacterized protein	232	620	565	571	SVQSYQQ	7	87.291
A0A1D6PKL9	Alba DNA/RNA-binding protein	136	258	143	149	QYQQYQP	7	87.291
A0A1D6QNQ0	Uncharacterized protein	1120	1288	1235	1241	QQQQISP	7	87.291
A0A804NGJ3	RING-type domain-containing protein	232	620	565	571	SVQSYQQ	7	87.291
A0A804P8H5	Protein kinase domain-containing protein	419	515	495	501	RGSNYSQ	7	87.291
B4FI25	Alba domain-containing protein	136	253	143	149	QYQQYQP	7	87.291
B4FWM3	Far upstream element-binding protein 1	307	675	309	315	MNQTFSK	7	87.291
B6U266	ENTH/VHS/GAT family protein	396	553	493	499	QPVTYQT	7	87.291
C0PGA9	GRAS transcription factor	15	82	71	77	QHQQYYL	7	87.2432
A0A1D6H019	Histone acetyltransferase	128	494	425	431	EKVNFQS	7	86.9565
A0A1D6QDA6	Putative NOT transcription complex subunit VIP2	372	446	426	432	FLQQYQQ	7	86.9565
B6T5U8	Mediator of RNA polymerase II transcription subunit 9	1	73	9	15	QQQQYGD	7	86.9565
C0PGG7	Zinc finger protein VAR3 chloroplastic	629	805	657	663	SGNAYTG	7	86.9565
B4FA01	Pentatricopeptide repeat-containing protein	600	786	745	751	QAQSYES	7	86.7176
A0A1D6EH81	Root cap-specific protein	81	194	149	155	FASKYWD	7	86.6221
A0A804NFG0	Uncharacterized protein	304	468	446	452	SVASYAV	7	86.6221
A5HEH5	GIF2	76	161	124	130	QQQQFQQ	7	86.6221
B8A2N4	Transglutaminase21	269	513	290	296	QAGVYQQ	7	86.6221
A0A804PMB3	Uncharacterized protein	1	88	77	83	QQHHIYQ	7	86.3832
A0A1D6HZJ9	DEUBAD domain-containing protein	763	859	815	821	RSQLIEP	7	86.2876
A0A1R3QMY2	50kD gamma zein	28	190	138	144	HQQQFQG	7	86.2876
C0P381	50 kDa gamma-zein	28	190	138	144	HQQQFQG	7	86.2876
A0A1D6GD58	DCD (Development and Cell Death) domain protein	150	211	155	161	MNQMYLK	7	85.9532
A0A1D6K2U2	Heavy metal transport/detoxification superfamily protein	338	435	410	416	PSYLYMP	7	85.9532
A0A1D6KQ46	Tetratricopeptide repeat (TPR)-like superfamily protein	657	931	692	698	QDQLLAQ	7	85.9532
A0A1D6PN67	DEAD-box ATP-dependent RNA helicase 40	81	328	295	301	QQSLSFH	7	85.9532
A0A804LX08	Uncharacterized protein	635	916	670	676	QDQLLAQ	7	85.9532
A0A804P606	DCD domain-containing protein	87	148	92	98	MNQMYLK	7	85.9532
A0A1D6Q5Y2	Putative DEAD-box ATP-dependent RNA helicase family protein	12	85	17	23	GTPNYYG	7	85.8098
A5HEH5	GIF2	76	161	135	141	VQALTFP	7	85.8098
K7TI82	C3H transcription factor	552	686	586	592	AAANIST	7	85.7143
A0A1D6GVG1	Auxin response factor	477	753	704	710	QQSLLSQ	7	85.6187
A0A1D6KLU5	Mediator of RNA polymerase II transcription subunit 15a	111	521	116	122	NAQVIPN	7	85.4754
A0A1D6QSK8	Auxin response factor	470	562	527	533	RCQSFNE	7	85.2843
C0PG82	Protein FREE1	1	109	98	104	GYSPYNT	7	85.2843
A0A1D6KJC5	Auxin response factor	466	696	515	521	AVQNSSS	7	84.6154
A0A1D6II08	Heterogeneous nuclear ribonucleoprotein 1	217	351	338	344	GNLNYTG	7	84.5198
A0A1D6ILG9	Protein transport protein SEC31 homolog B	798	984	903	909	GSQLYTG	7	84.1854
A0A1D6QQ75	KH domain-containing protein	388	733	477	483	GYDYYSQ	7	83.9465
B4F9M6	KH domain-containing protein	315	645	399	405	GYDYYSQ	7	83.9465
A0A1D6ESP6	B-block binding subunit of TFIIIC	68	130	71	77	SNQFIPD	7	83.612
A0A1D6JEB0	Protein FAR1-RELATED SEQUENCE	852	913	855	861	SNQFIPD	7	83.612
A0A1D6KLU5	Mediator of RNA polymerase II transcription subunit 15a	111	521	423	429	QQQLLGT	7	83.612
K7UT64	Mediator of RNA polymerase II transcription subunit 15a	101	528	431	437	QQQLLGT	7	83.612
A0A1D6QNS0	Uncharacterized protein	174	674	303	309	TPVSYSQ	7	83.2776
A0A1D6GC21	Zinc finger CCCH domain-containing protein 19	1576	1807	1789	1795	NNMNWNA	7	82.9431
A0A1D6HT45	Putative transcriptional regulator SLK2	1	63	4	10	ANSSFSG	7	82.9431
A0A1D6NBT1	Zinc finger CCCH domain-containing protein 19	1544	1710	1693	1699	NNMNWNA	7	82.9431
A0A804MCP5	Uncharacterized protein	1	102	84	90	NNMNWNA	7	82.9431
A0A1D6EU55	La-related protein 1C	140	307	211	217	GDDNWNN	7	82.2742
A0A804PKM7	Uncharacterized protein	81	146	81	87	QQAYSSN	7	82.2742
B4FLN4	Putative clathrin assembly protein	464	563	467	473	QQQVYGS	7	81.9398
A0A1D6K5H4	GBF-interacting protein 1	478	588	539	545	HASSYLV	7	81.892
K7UT64	Mediator of RNA polymerase II transcription subunit 15a	101	528	111	117	NVQVIPN	7	81.7487
A0A1D6IB58	BZIP transcription factor	155	322	202	208	YGQSYGG	7	81.6054
A0A096QLU9	Heterogeneous nuclear ribonucleoprotein A3-like protein 2	259	343	271	277	QQQQILP	7	81.3187
A0A1D6M6X9	Putative NOT transcription complex subunit VIP2	89	360	300	306	SGMLYEG	7	81.2709
A0A1D6HI41	RNA-binding (RRM/RBD/RNP motifs) family protein	150	235	217	223	SVHSYNV	7	80.9365
A0A1D6Q8I5	RNA-binding (RRM/RBD/RNP motifs) family protein	157	253	224	230	SVHSYNM	7	80.9365
B4F9M6	KH domain-containing protein	315	645	534	540	AAASYPV	7	80.9365
K7UVJ3	Putative VHS/GAT domain containing family protein	389	672	603	609	AVAQYGA	7	80.9365
A0A1D6F8C9	DEAD-box ATP-dependent RNA helicase 40	82	340	83	89	LNVQFGQ	7	80.602
A0A1D6IHB6	Protein TIME FOR COFFEE	1191	1521	1213	1219	ASASISQ	7	80.602
A0A804QFU0	Uncharacterized protein	1191	1524	1213	1219	ASASISQ	7	80.602
B4FWM3	Far upstream element-binding protein 1	307	675	639	645	GQAGYTQ	7	80.602
C0P4W0	KH domain-containing protein	317	680	644	650	GQAGYTQ	7	80.602
K7TI82	C3H transcription factor	552	686	577	583	RQEQFVV	7	80.602
A0A1D6EX30	Polyadenylate-binding protein RBP45C	1	137	91	97	PQQQYAA	7	80.2676
A0A1D6EX30	Polyadenylate-binding protein RBP45C	1	137	99	105	PQQQYAA	7	80.2676
A0A1D6F275	Putative endonuclease or glycosyl hydrolase	204	337	262	268	MQFWPSG	7	80.2676
A0A1D6FYR6	Transcriptional corepressor LEUNIG	125	227	129	135	QQQQIPQ	7	80.2676
A0A1D6M9S2	Hydroxyproline-rich glycoprotein family protein	108	286	250	256	PQTNFLP	7	80.2676
A0A1D6N6Q8	Transcription initiation factor TFIID subunit 12	243	313	298	304	QNQQIAA	7	80.2676
A0A1D6NI30	Uncharacterized protein	232	620	522	528	GIQHTSQ	7	80.2676
A0A1D6NK70	Chromatin modification-related protein EAF1 B	1473	1646	1586	1592	ATCVIPA	7	80.2676
A0A1D6NKB8	Chromatin modification-related protein EAF1 B	245	418	358	364	ATCVIPA	7	80.2676
A0A1D6Q5Y2	Putative DEAD-box ATP-dependent RNA helicase family protein	12	85	49	55	HHQQYAQ	7	80.2676
A0A804MTC1	Uncharacterized protein	325	458	383	389	MQFWPSG	7	80.2676
A0A804NGJ3	RING-type domain-containing protein	232	620	522	528	GIQHTSQ	7	80.2676
A0A804NH67	Uncharacterized protein	1461	1634	1574	1580	ATCVIPA	7	80.2676
A0A804PMB3	Uncharacterized protein	1	88	54	60	HHQQYAQ	7	80.2676
C0P5Q7	Heavy metal transport/detoxification superfamily protein	197	428	377	383	AVVNNLR	7	80.2676
K7UZW2	RING-type domain-containing protein	232	619	429	435	PHQNIQP	7	80.2676

## Sheet: 73.5
UniProt ID	Protein name	PrLD start	PrLD end	CAR start	CAR end	CAR seq	CAR length	Waltz score
C0PGG7	Zinc finger protein VAR3 chloroplastic	629	805	679	773	GESTYHEANFEKRSYYNSGYSNNGYWSSDNNNSNNAWSDNSNYNNNNAWSGNNSYNGCIRNDNTSCNSNRDYNYNDTWSASSNSAWSSSNNNNQS	95	81.2955
B4F9M6	KH domain-containing protein	315	645	422	501	TDATSYNYGQPSTYASQGYDSTYTQHSGGQQAYGHDGYSGYQTQGQQQGYSQQTGYDQQGYGASAYGSAANSTQDGSSYG	80	82.9139
P04698	22 kDa alpha-zein 14	67	158	74	153	QQQSLAHLTIQTIATQQQQQQFLPALSHLAMVNPVAYLQQQLLASNPLALANVVANQQQQQLQQFLPALSQLAMVNPAAY	80	78.9256
P04699	22 kDa alpha-zein 8	67	157	74	152	QQQSLAHLTIQTIATQQQQQFLPALSQLDVVNPVAYLQQQLLASNPLALANVAAYQQQQQLQQFLPALSQLAMVNPAAY	79	80.53
A0A1Q0Y9T2	Zein-alpha ZA1/M1	67	157	74	152	QQQSLAHLTIQTIATQQQQQFLPALSQLDVVNPVAYLQQQVLASNPLALANVAAYQQQQQLQQFLPALSQLAMVNPAAY	79	80.4581
K7TUP3	22 kDa alpha-zein 8	67	157	74	152	QQQSLAHLTIQTIATQQQQQFLPALSQLDVVNPVAYLQQQVLASNPLALANVAAYQQQQQLQQFLPALSQLAMVNPAAY	79	80.4581
Q9AR71	22 kDa alpha-zein 8	67	157	74	152	QQQSLAHLTIQTIATQQQQQFLPALSQLDVVNPVAYLQQQVLASNPLALANVAAYQQQQQLQQFLPALSQLAMVNPAAY	79	80.4581
P06679	22 kDa alpha-zein 8b (Fragment)	62	152	69	147	QQQSLAHLTIQTIATQQQQQFLPSVSQLDVVNPVAYLQQQLLASNPLALANVAAYQQQQQLQQFLPALSQLAMVNPAAY	79	80.1998
A0A1D6Q8I5	RNA-binding (RRM/RBD/RNP motifs) family protein	157	253	158	230	YYQGFPVPQYSYPSYGTEYISPQGTLNPYPAQQYLPIYGVSAAANTANQTFNQLNPYISGGGNGYMSVHSYNM	73	79.2321
B8A2N4	Transglutaminase21	269	513	317	386	QDGAYQQGAQAGAYQQGAQAGAYQQGAQAGAYQQGAQAGAYQQGAQAGAYQQGAQSGAYQQGAQAGAYQQ	70	87.3053
A0A1D6PVL6	Z1A alpha zein protein	92	176	96	165	AQQLQQLVLANLAAYSQQQQFLPFNQLAALNSAAYLQQQLPFSQLAVVYPQQFLPFNQLATLNSAAYLQQ	70	80.6163
A0A804NMP7	Uncharacterized protein	92	186	96	165	AQQLQQLVLANLAAYSQQQQFLPFNQLAALNSAAYLQQQLPFSQLAVVYPQQFLPFNQLATLNSAAYLQQ	70	80.6163
A0A1D6N8W7	Zinc finger protein VAR3 chloroplastic	683	863	755	824	RNNNYWSSDNNNSNNAWSNNSNFNNNNDWSGNNSYNSSTENGNSSYNSSHGYNYNGTWSDSNHSAWSSSS	70	79.8519
A0A1D6J8L6	Transglutaminase15	289	414	341	409	QAGAYQQGAQAGAYQQGAQAGAYQQGAQAGTYQQGNQAGAYPYAYDAATAYTYAGYSGYPVAGYAQSAV	69	84.5621
P04701	Zein-alpha Z4	124	201	128	196	AQQLQQLVLANLAAYSQQQQFLPFNQLAALNSAAYLQQQQLLPFSQLAAAYPRQFLPFNQLAALNSHAY	69	81.3291
P04704	Zein-alpha ZG99	92	169	96	164	AQQLQQLVLANLAAYSQQQQFLPFNQLAALNSAAYLQQQQLLPFSQLAAAYPRQFLPFNQLAALNSHAY	69	81.3291
Q548E7	19kD alpha zein B2	124	201	128	196	AQQLQQLVLANLAAYSQQQQFLPFNQLAALNSAAYLQQQQLLPFSQLAAAYPRQFLPFNQLAALNSHAY	69	81.3291
P24449	Zein-alpha PMS1	92	169	96	164	AQQLQQLVLANVAAYSQQQQFLPFNQLAALNSAAYLQQQQLLPFSQLTAAYPQQFLPFNQLAALNSAAY	69	80.8734
B6SII5	Uncharacterized protein	92	167	96	162	AQQLQQLVLGNLAAYSQQQQFLPFNQLAALNSAAYLQQQLPFSQLAAAYPQQFLPFNQLAALNSAAY	67	81.5255
P06674	Zein-alpha 19A2 (Fragment)	89	164	93	159	AQQLQQLVLGNLAAYSQQHQFLPFNQLAALNSAAYLQQQLPFSQLAAAYPQQFLPFNQLAALNSAAY	67	81.3358
A0A1D6NP19	Nuclear pore complex protein NUP98A	379	574	477	536	TGSLFANTQSAPLFPSAFAQPTSSTPAFSSGSLFGSTNPGSLFSSSGPSLFSTPTFQPSA	60	82.3857
P04702	Zein-alpha M6	110	173	110	168	NLSPYSQQQQFLPFNQLSTLNPAAYLQQQLLPSSQLATAYCQQQQLLPFNQLAALNPAA	59	80.6644
A0A1D6MF05	VHS domain-containing protein	570	655	592	650	LNQSFPGQQLNYGAMGILLAQQQQLLQSFGNFNAGLGNSSFNSMNGGNTSVLPDIFNSS	59	80.3979
P04703	Zein-alpha A20	110	173	110	168	NLSPYSQQQQFLPFNQLSTLNPAAYLQQQLLPFSQLATAYSQQQQLLPFNQLAALNPAA	59	79.7801
P06676	Zein-alpha 19C1	110	173	110	168	NLSPYSQQQQFLPFNQLSTLNPAAYLQQQLLPFSQLATAYSQQQQLLPFNQLAALNPAA	59	79.7801
P06677	19 kDa alpha-zein 19C2	110	173	110	168	NLSPYSQQQQFLPFNQLSTLNPAAYLQQQLLPFSQLATAYSQQQQLLPFNQLAALNPAA	59	79.7801
A0A1D6F2M8	Nuclear pore complex protein NUP98A	407	663	529	585	SLANTQSAPLFSSAFAQPTSSTPAFSSGSLFGSTNPGSLFTSSGPSLFSTPTFQPSA	57	83.3011
A0A804NK53	Uncharacterized protein	67	135	74	130	QQQSLAHLTIQTIATQQQQQFLPTLSHLAMVNPAAYLQQQLLASNPIALANVVANQQ	57	78.0203
A0A1D6HI41	RNA-binding (RRM/RBD/RNP motifs) family protein	150	235	151	206	YYQGFPVPQYSYPSYGTEYIYPQGTLNSYSGQQYLPIYGVSAAANTSNQAFSQLSP	56	80.8767
P04705	Zein-alpha PZ19.1 (Fragment)	124	186	128	181	AQQLQQLVLANLAAYSQQQQFLPFNQQLAAAYPRQFLPFNQLAALNSHAYVQQQ	54	81.8841
A0A1D6KQ46	Tetratricopeptide repeat (TPR)-like superfamily protein	657	931	819	870	SQQLQQQQLLYLQQQQQMYLIQQQQMYQQQQAQQQQLLQQQLMQQQQYVLQM	52	82.1199
A0A804LX08	Uncharacterized protein	635	916	797	848	SQQLQQQQLLYLQQQQQMYLIQQQQMYQQQQAQQQQLLQQQLMQQQQYVLQM	52	82.1199
A0A1D6QQ75	KH domain-containing protein	388	733	527	578	GQQAYGHDGYTGYQTQGQQQGYSQQTGYDQQGYGTSAYGSAASSTQDGSNYG	52	81.3931
A0A1D6QV04	Protein transport protein sec16	518	604	548	599	NVVASTQGFVPMQTTYQGQTQAIANSQVHLSNSYLGIDNSMNFNQQQFLGAN	52	81.1358
A0A1D6F853	Putative E3 ubiquitin-protein ligase ARI16	910	1001	925	974	QRQLIQKQQQQHMQKLLPQRLQYQEQLHLQQQMTQQIQQQQQSLYQQHQQ	50	84.5753
A0A804MW09	RING-type domain-containing protein	893	984	908	957	QRQLIQKQQQQHMQKLLPQRLQYQEQLHLQQQMTQQIQQQQQSLYQQHQQ	50	84.5753
A0A060D7X7	Auxin response factor (Fragment)	467	551	476	525	LDHLYGNPVLQQMQFQSQQSTLQAVQQGYGQNANDSGYVQNQLQQLQLQK	50	80.9565
A0A1D6QQB0	RNA-binding (RRM/RBD/RNP motifs) family protein	395	549	464	512	GFGSSFGGGYGGSMYGGAAYGAYGAYGGGAYGGGAYGGGAYGGGAAYGG	49	83.1411
B4F858	DCD (Development and Cell Death) domain protein	97	188	121	169	NGSSYAKNNNNNADMLAFDKMGSYGYNGGGNTNNNSNGVEVKSYFNKSA	49	81.9876
B8A2N4	Transglutaminase21	269	513	398	446	QDGAYQQGAQAGAYNYAYDAGTAYAYAGYSGYPVAGYAQSAVPNYSYAA	49	81.8238
A0A1D6M1E8	RNA-binding protein BRN1	218	363	218	264	QFQSSNMLNANAMQQNSVFGGLQMGYVPQYNGFGYQPQGTYGLMQYP	47	79.1646
A0A1D6LT71	No vein-like	78	145	96	140	GGGYYDNQGGYNGYDNQGGYSGYDNQSGYGGGYGYKQGRYGNYQE	45	83.1587
A0A1Q0ZFB6	Alba DNA/RNA-binding protein	178	245	196	240	GGGYYDNQGGYNGYDNQGGYSGYDNQGGYGGGYGYNQGRYGNYQE	45	82.9357
A0A3L6ELD5	Ribonuclease P protein subunit p25-like protein	178	245	196	240	GGGYYDNQGGYNGYDNQGGYSGYDNQGGYGGGYGYNQGRYGNYQE	45	82.9357
B6U0U2	VHS domain-containing protein	568	657	594	638	LNQSFPGQQLNYGAMGILLAQQQQLLQNFGNFNAELGNSSFNSMN	45	79.8737
A0A1D6KQ46	Tetratricopeptide repeat (TPR)-like superfamily protein	657	931	702	746	RNQQYLQMMQGYATQMGEYYQQQLYYLQAQHNQQMQSLQQQQLPT	45	79.5095
A0A804LX08	Uncharacterized protein	635	916	680	724	RNQQYLQMMQGYATQMGEYYQQQLYYLQAQHNQQMQSLQQQQLPT	45	79.5095
K7TYV9	Zein-alpha A30	92	168	96	139	AQQLQQLVLANLAAYSQQQQFLPFNQLAALNSASYLQQQQLPFS	44	80.8452
P02859	Zein-alpha A30	92	168	96	139	AQQLQQLVLANLAAYSQQQQFLPFNQLAALNSASYLQQQQLPFS	44	80.8452
B6SHV3	Zein-alpha 19B1	92	168	96	139	AQQLQQLVLANLAAYSQQQQFLPFNQLGSLNSASYLQQQQLPFS	44	80.6932
P06675	Zein-alpha 19B1	92	168	96	139	AQQLQQLVLANLAAYSQQQQFLPFNQLGSLNSASYLQQQQLPFS	44	80.6932
P08416	Zein-alpha GZ19AB11	92	168	96	139	AQQLQQLVLANLAAYSQQQQFLPFNQLGSLNSASYLQQQQLPFS	44	80.6932
A0A1D6K5H4	GBF-interacting protein 1	478	588	492	535	VPQMFSQQFQAPQYPNFLPYRHVFSPQFGSLMVVPNYSSNHAFP	44	79.5531
A0A1D6GMG7	Embryo defective 2016	2054	2180	2107	2150	DQQHSYPHSAILPQVTLQFPNQLPIPQVQLYHQSQQESGQTLRQ	44	78.1012
A0A1D6QNQ0	Uncharacterized protein	1120	1288	1148	1191	PGGNFQLNAQQQIHLQHQLQQLQQNPQQQLQQLQQQQQIQQLQQ	44	77.0827
A0A1D6KQ46	Tetratricopeptide repeat (TPR)-like superfamily protein	657	931	748	790	HLQQTFMQQVQQLNQQLVLWQQQVQQQPQVVLQQALPVQQLPD	43	80.392
A0A804LX08	Uncharacterized protein	635	916	726	768	HLQQTFMQQVQQLNQQLVLWQQQVQQQPQVVLQQALPVQQLPD	43	80.392
B4FP72	Protein FLC EXPRESSOR	254	323	254	296	GNSGYVAAYGNSEPTYTAMYGNPDATYTAQAYPDAYNTNQAHM	43	79.972
A0A1D6FZ40	ARM repeat superfamily protein	886	959	912	954	NQMSWSNTSNLMGTNSTGSYLNQGSAALGFGNPNGGLSTGLSN	43	79.0698
A0A1D6HPP4	Pumilio homolog 4	359	523	391	433	LSQNTDDGSFNAPEYVVFPNGGSNFSNSHASKLASHSNIKFSM	43	77.9731
A0A1D6KJC5	Auxin response factor	466	696	650	691	QQKMIFDLQQQAVNSQSTAQQCSQVATQVVGLHSSSTNQYPT	42	83.0148
A0A1D6P149	RNA-binding (RRM/RBD/RNP motifs) family protein	308	418	340	381	GYGATSGYGSGYGSAYGGSMYGGPYGAYGSYGGAYGGGAYGA	42	80.8807
A0A804PND6	RRM domain-containing protein	149	252	168	208	HQAATLFYNPQFGYWYPPDYPYQQALYNSQVLQHYYPQMYG	41	84.4849
A0A1D6ELI3	RNA binding	415	579	534	574	APQLLLQQQAALQSSYQSSQQAIYQLQQQLQLMQQQSNLNQ	41	81.7032
A0A1D6DTV9	Auxin response factor	463	537	479	518	LQQQILQQASQQQMVSSDAQNIQSVLNPGAIQQQLHQLQQ	40	79.4983
A0A1D6PTZ6	Evolutionarily conserved C-terminal region 10	77	198	102	140	SGQWEEYPHYVNMEGLHSVSPGIYNDNQSLMLSAGYANN	39	78.1408
A0A1D6GVG1	Auxin response factor	477	753	636	674	QQQKLVHQQQQILLQQQQLQQQQQLQQQQQNQQQLNKMA	39	77.7549
A0A1D6N8W7	Zinc finger protein VAR3 chloroplastic	683	863	714	751	SGAAYTGTRIMGNSQGNYNGSNGESTYHGANFEQEPYN	38	84.8882
A0A1D6IEV2	Eukaryotic translation initiation factor 4G	429	489	433	470	PVGNYAPHIGFFHQPQSSYNQSGMYYPTTAGVNQVATG	38	83.9201
A0A1D6QSK8	Auxin response factor	470	562	496	533	RFQQIYPQNLNENKIQGHTQPEYLQVQQQLQRCQSFNE	38	82.9695
A0A1D6EXV2	Eukaryotic translation initiation factor 4G	434	509	438	475	PGVNYAPHLGFFHQPPNSYNQSGMYYSTTASVNQVATG	38	81.0509
A0A1D6GVG1	Auxin response factor	477	753	703	739	QQQSLLSQPAVTLAQLPLIQEQQKLIIDMQQQLSNSQ	37	80.7376
A0A1D6LQE1	Clathrin assembly protein	507	575	507	543	QQQYYHAQQQQYYQIQQQHQMVMLPPQTYQQQSQYSA	37	80.602
A0A1D6HWZ8	Uncharacterized protein (Fragment)	360	427	386	422	NCQQIAPNFGGSFFGQGNLVFGQRLQVQNDNNNIQIQ	37	80.1591
A0A804QEF8	Uncharacterized protein	253	466	414	450	AQSQLNQGTQLRSHLGQFTGAANNAMFNAAQASSNSQ	37	77.3479
A0A1D6F9L1	YT521-B-like family protein	206	273	220	256	RSGNYQNQTSWSHYPYYSSEMFSDKQQKFTSNHNSTA	37	77.1852
A0A1D6LPM9	Auxin response factor	514	664	541	576	QQQPYIQNISESTIQAQGQSEFLKQQIQRSQSFNEQ	36	82.748
A0A804UAN1	Auxin response factor	468	618	495	530	QQQPYIQNISESTIQAQGQSEFLKQQIQRSQSFNEQ	36	82.748
A0A1D6GSR8	Auxin response factor	469	621	497	532	QQQPYLQNISESTIQAQGQSEFLKQQIQRSQSFNEQ	36	82.5622
A0A1D6ND84	Pentatricopeptide repeat-containing protein	121	305	165	200	LDGHFSNDRQQYNGTEANSTYSSGYYTQSKQKIYEG	36	82.4786
B4F8A7	Glycine-rich RNA-binding protein 3 mitochondrial	124	292	200	235	ASGGYANNLSSGYNSNGRYNTIGSSDGNTGGYNSSP	36	79.7009
A0A1D6PUT5	5'-3' exoribonuclease	956	1067	998	1033	GPGLYGPYPPAYAGGYSGGYQPVPYGGQQWQQRPYG	36	79.1063
A0A1D6F8C9	DEAD-box ATP-dependent RNA helicase 40	82	340	120	154	QQQPFQQQQPFQQHVQAQHQASFQHVPYQQQQTHM	35	79.8758
A0A1D6FMJ9	RNA-binding protein BRN1	243	391	258	292	MRQNSVFGALQMGYVPQYNGFGYQPQGTYGLMQYP	35	78.0793
B8A2N4	Transglutaminase21	269	513	281	314	QAGAYQQGAQAGVYQQGAQAGAYQQGAQAGAYQQ	34	85.8056
C0HIP0	RRM domain-containing protein	130	227	150	183	AAAVFYSPQYGGYWYPPDYSYQQVLQHYYPQMYG	34	84.3695
A0A1D6N7B0	Protein HESO1	443	545	471	503	TAEPYQNHNQQVYATGFQTGPYQSHNQVHAYRA	33	77.5616
K7VNK4	Transcription initiation factor TFIID subunit 12b	115	366	306	338	PQQQYQNQQRLLLMQHLQQKTGLNQQQLLQIQQ	33	76.9231
A0A1D6M612	Putative SAC3/GANP family protein	116	365	177	208	GSSSYYYQNNTWNGGSTGNTFAQSYQNYSSSD	32	85.2634
A0A1D6GVG1	Auxin response factor	477	753	481	512	MQQNSFANSAMQSEYLRSLSNPNMQNLGVADL	32	80.7483
A0A1D6GXY1	Protein transport protein sec16	491	594	558	589	QANATSQGHLSNSYLGTDNSMNFNQQQFLGAN	32	79.8704
A0A1D6HT66	Evolutionarily conserved C-terminal region 2	209	275	229	260	NQTSWSHYPYYSSEMFSDKQQKFTGNHNSTSN	32	79.5882
A0A1D6N779	Transcription initiation factor TFIID subunit 12b	41	285	230	261	PQQQYQQQRLLFMQQLQQKTGLSQQQLLQIQQ	32	79.421
C0PHX3	TFIID_20kDa domain-containing protein	114	358	303	334	PQQQYQQQRLLFMQQLQQKTGLSQQQLLQIQQ	32	79.421
A0A096R4D2	ENHANCER OF AG-4 protein 2	1216	1310	1219	1249	AAVNFVTSMQAEYGNNNIFMAPQASNGNYQF	31	88.974
A0A1D6M6G4	Putative VHS/GAT domain containing family protein	308	413	337	367	NGANYPANTQVYPTNQGYVPYNNYVAPWAQT	31	86.73
B6U266	ENTH/VHS/GAT family protein	396	553	425	455	NGANYPANTQVYPTNQGYVPYNNYVAPWAQT	31	86.73
B4FW26	BZIP transcription factor	268	332	278	308	QHVSYSPSFFQLSEQHTVQQHGNIQLPHHFQ	31	81.3033
A0A1D6I6S7	Uncharacterized protein	12	148	21	51	RQANSSQQSLFSQLSAQQMASNGSAQLHDQK	31	80.1165
D9HNV4	Auxin response factor	492	726	509	539	LQQSSAILQQQQAQLLQQNAIHLQQQQEQLQ	31	79.6742
K7UT64	Mediator of RNA polymerase II transcription subunit 15a	101	528	216	246	QQQAHNQLIYQQQKYLNQKLQQNSLMPSHIQ	31	79.5555
A0A1D6FEW5	Putative DEAD-box ATP-dependent RNA helicase family protein	581	649	600	630	KESSISSLYNSSSGGQFGDTTSFHGSFDNSV	31	76.2973
K7UCD7	Histone acetyltransferase	124	494	453	482	NSQFIQNQYHINQQQPNSQHQQAMLRNNSL	30	87.0569
A0A1D6H019	Histone acetyltransferase	128	494	454	483	SQFVQNQYHINQQQPNSQHQQAMLRNNSFK	30	85.8082
B8A2Q1	PseuodARR-B transcription factor	646	706	668	697	AVPNIARPNIESINGTMSQNIAGGGIVSGS	30	85.5072
K7UMV3	ENHANCER OF AG-4 protein 2	1175	1302	1212	1241	AAVNFVTSMPAEFGNTSVFMAQASNGNYQF	30	85.1505
A0A1D6F9D3	Peroxin-13	276	366	307	336	GLGNSMYSSYGGGYGGGMYGGGMYGGGMYG	30	80.5128
B4FWM3	Far upstream element-binding protein 1	307	675	568	597	QQGGYAQYPQTQPAYGDQAAQANANYGYQG	30	79.8662
A0A1D6LPM9	Auxin response factor	514	664	599	628	QHQQIQQNIANYQSVSNALSAFSQLSSASQ	30	79.476
A0A804UAN1	Auxin response factor	468	618	553	582	QHQQIQQNIANYQSVSNALSAFSQLSSASQ	30	79.476
A0A1D6II08	Heterogeneous nuclear ribonucleoprotein 1	217	351	279	308	GMSAYFGASSGFANSSNGRQIGSYFNSSSN	30	79.4537
C0P4W0	KH domain-containing protein	317	680	576	605	QQGGYAQYPQTQPAYGEQAAQTNASYGYQG	30	78.9186
A0A1D6NM62	ARM repeat superfamily protein	817	915	858	887	STGSYLNQGSAALGFGNPIGGLSTGLSNPS	30	78.6176
B8A0C3	Auxin response factor	467	541	476	505	LDPLYGNPVLQQMQFQSQQSSLQVVQQGYG	30	78.1717
A0A1D6FRT4	Putative SAC3/GANP family protein	102	344	210	239	AQQSSTSVPANSLPYQQQYNQWPYYYNQSV	30	78.1048
A0A1D6M612	Putative SAC3/GANP family protein	116	365	211	240	AQQSSTSVPANSLPYQQQYNQWPYYYNQSV	30	78.1048
A0A1D6N5Q8	RNA-binding (RRM/RBD/RNP motifs) family protein	151	222	188	217	GTSPFYPYFQFGQSGNTTTNYTSGQGYNLQ	30	77.2687
A0A804QXW4	Protein kinase domain-containing protein	283	361	313	341	QSAAYVQQMPQSYIEPQQVHYINAQQFGV	29	86.8643
K7VP89	Tetratricopeptide repeat (TPR)-like superfamily protein	674	763	706	734	QAAAYGAYPPTYSAQAYTQQSYPQPAVIP	29	86.426
A0A1D6LIX2	Protein kinase superfamily protein with octicosapeptide/Phox/Bem1p domain	284	352	308	336	QSAAYVQQVPQSYIEPQQVQYINTQQFGG	29	84.8114
A0A1D6PHE2	Uncharacterized protein	494	603	495	523	MSQQIATDHNINRESSNNQNDWKANNALG	29	83.2084
D9HNV4	Auxin response factor	492	726	644	672	LQQLSQSELQLQLLQKIQQQNLLSQLNPQ	29	80.7635
A0A1D6NI30	Uncharacterized protein	232	620	519	547	QAQGIQHTSQHEKHIGFHAQWPTMYSNIP	29	80.5443
A0A804NGJ3	RING-type domain-containing protein	232	620	519	547	QAQGIQHTSQHEKHIGFHAQWPTMYSNIP	29	80.5443
A0A1D6JHR5	Auxin response factor	497	571	530	558	DAQNIQSVLNPNAIQQQLQQFQQMQHAHN	29	78.8952
A0A1D6M6X9	Putative NOT transcription complex subunit VIP2	89	360	167	195	GFGSSMNAIGGSIQGLSSNLANVGNRNSA	29	77.6727
A0A1D6G7M7	RNA-binding (RRM/RBD/RNP motifs) family protein	160	220	187	215	GTSPFYPYFQFGQSGNTTTNYTSGQGYNL	29	77.3152
A0A1D6GVG1	Auxin response factor	477	753	574	602	QQQSMNQLLPLSQSQTNLVQAQVLIQNQM	29	76.9692
A0A1D6I377	LOB domain-containing protein 22	235	537	504	532	NQQNYHVLQDQNHQDYHILQEQNHYLVQQ	29	76.6809
B4F864	CCAAT-DR1 transcription factor	167	297	264	292	QAQLQSQGHSQAQLQAGLLGQLQTQAQTG	29	75.3431
A0A1D6DWZ8	ENTH/VHS family protein	443	575	445	472	QPQAILVQQAPMQSQATASQPQYNIYQA	28	82.5848
B6SY48	CID domain-containing protein	394	526	396	423	QPQAILVQQAPMQSQATASQPQYNIYQA	28	82.5848
A0A1D6KLU5	Mediator of RNA polymerase II transcription subunit 15a	111	521	489	516	QQQLGMQQRLQTSAGMLLQQNNIDQQKQ	28	80.7215
A0A1D6ENJ2	Mediator of RNA polymerase II transcription subunit 14	708	804	722	749	VSLNSYFPSNFRHLQGTNTFSSNPVMSM	28	80.3512
A0A1D6L6U8	Peroxin-13	73	150	100	127	GNNMYSGYGGGYGGMYGGSGMYGGPMYS	28	77.9384
A0A1D6I377	LOB domain-containing protein 22	235	537	394	421	NQQNYHLLQDQNQQDYHVLQDQNQEDYH	28	76.8156
A0A1D6NI30	Uncharacterized protein	232	620	555	582	LSVHSSVSSQSVQSYQQGMSSSQQMHSQ	28	76.6603
A0A804NGJ3	RING-type domain-containing protein	232	620	555	582	LSVHSSVSSQSVQSYQQGMSSSQQMHSQ	28	76.6603
A0A1D6I377	LOB domain-containing protein 22	235	537	449	476	NQQDYHLLQDQNQQDFHLLQDQNQQDYH	28	76.2303
B4FA01	Pentatricopeptide repeat-containing protein	600	786	702	729	EQVGFGNQVAQPAHVASRQPSYDTRWSS	28	75.2389
A0A1D6LPM9	Auxin response factor	514	664	633	659	ALQTILPFSQAQSFTDTSASSLSPSNT	27	86.0894
A0A804UAN1	Auxin response factor	468	618	587	613	ALQTILPFSQAQSFTDTSASSLSPSNT	27	86.0894
A0A804QV26	Uncharacterized protein	409	497	416	442	SQQQYQQQQHEVAHSFYGQGNTVLLPV	27	82.3238
B4G0R6	Polyadenylate-binding protein RBP47B	371	433	381	407	NGNQWNNGGMYYAAPPFYNGYGYPAAA	27	82.1628
A0A804PCV5	RRM domain-containing protein	131	210	140	166	HDANSQYNGNNYYRYQQLGNEGYSYGA	27	80.8374
A0A804QEF8	Uncharacterized protein	253	466	265	291	NMSTFAPNSVNSQGNQIQASGGQLLGR	27	80.5648
K7UT64	Mediator of RNA polymerase II transcription subunit 15a	101	528	497	523	QQQLGMQQRLQTSAGMLLQQNNIDQKQ	27	79.6978
A0A804LL06	RRM domain-containing protein	363	504	401	427	APGTYPGQMYSSPAQYVASGSFLNTSA	27	78.6573
A0A1D6ERI6	Polyadenylate-binding protein RBP47B	360	424	372	398	NMQWKNGGVYYAAPPFYNGGYGYPAAA	27	78.521
A0A1D6EYB4	Putative ADP-ribosylation factor GTPase-activating protein AGD5	353	431	397	423	GTLPFQNWTNLGYQNPGLTLAAAQNGA	27	78.3847
A0A1D6ND84	Pentatricopeptide repeat-containing protein	121	305	262	288	HVAGFQQGNNSNFGYNASQAYQSPYFT	27	78.0131
A0A1D6L835	Uncharacterized protein	511	639	511	537	QQQFNIRQQQQLLHQQQQQLQQQQLQQ	27	77.146
A0A1D6N7B0	Protein HESO1	443	545	443	469	NQVTNTAVHQTAPYQNHTARQVYPTWS	27	76.0064
A0A1D6EUD2	BZIP transcription factor	160	330	241	266	GAGGYDQSYAGIGGYGQSFFNISYAR	26	84.0365
A0A1D6F9D3	Peroxin-13	276	366	279	304	GYGNTYGGYGGSNMYSSYGGFGNTYG	26	83.1747
A0A1D6LXS2	LYST-interacting protein 5-like protein	215	374	344	369	NSQNYYSTEAPAVPYNYPNFQSYPSF	26	82.6087
A0A1D6MKT4	Transcription initiation factor TFIID subunit 4b	190	326	195	220	AQRNSQANSSQQSLFSQLSAQQMASS	26	79.753
A0A1D6G4R3	RNA-binding protein BRN1	224	370	236	261	MQQHSSVFGALQMGYMPQYNGFGYQP	26	79.4186
D9HNV4	Auxin response factor	492	726	674	699	QSQLIQQLSQKSQEILQQQVLQHQFG	26	79.4186
A0A1D6KLU5	Mediator of RNA polymerase II transcription subunit 15a	111	521	162	187	VGQNLSSVSQTLTLQNLSGMPQNTMN	26	79.2642
A0A1D6IC41	Regulator of nonsense transcripts 1-like protein	1116	1310	1189	1214	SHVPYNIAEFSTQASQGGYGVEFTQA	26	79.1099
A0A1D6I1K5	RNA recognition motif (RRM)-containing protein	835	915	885	910	GVVSTGTASGYASGEASNSMSWASMQ	26	78.9812
K7UT64	Mediator of RNA polymerase II transcription subunit 15a	101	528	281	306	TQSMTMHSATQSGIQQNPLNSVQQSV	26	78.8783
A0A1D6DX46	Heterogeneous nuclear ribonucleoprotein U-like protein 1	751	824	763	788	APNQYQMPSSYLSNSNQYEVRASYRS	26	78.2609
B6UCI9	Heterogeneous nuclear ribonucleoprotein U-like protein 1	524	597	536	561	APNQYQMPSSYLSNSNQYEVRASYRS	26	78.2609
A0A804PH12	HMA domain-containing protein	333	502	463	488	AQQQYMALLQHQQQQHQQQMMLQHGN	26	78.1708
K7UT64	Mediator of RNA polymerase II transcription subunit 15a	101	528	164	189	LGQNSSSVSQASTLHNMSVMPQNTMN	26	74.955
A0A1D6L6U8	Peroxin-13	73	150	73	97	QQQGYENSYGGYGSNMYSSYGGYSG	25	81.7793
A0A1D6F8R0	RNA-binding (RRM/RBD/RNP motifs) family protein	200	342	280	304	QMGSYFNASSNRLGSPIGYLGLNDV	25	81.5786
A0A1D6HUY7	RNA-binding (RRM/RBD/RNP motifs) family protein	200	342	280	304	QMGSYFNASSNRLGSPIGYLGLNDV	25	81.5786
A0A1D6HUZ4	RNA-binding (RRM/RBD/RNP motifs) family protein	205	347	285	309	QMGSYFNASSNRLGSPIGYLGLNDV	25	81.5786
C0PEV1	Uncharacterized protein	51	193	131	155	QMGSYFNASSNRLGSPIGYLGLNDV	25	81.5786
A0A1D6H0D1	Auxin response factor	480	578	489	513	VNQAIPLSQAQTNLVQAQVIIQNQM	25	81.4181
A0A804PER2	Auxin response factor	535	633	544	568	VNQAIPLSQAQTNLVQAQVIIQNQM	25	81.4181
A0A1D6F2M8	Nuclear pore complex protein NUP98A	407	663	422	446	IQHNTFASTSNPFSTNPFSTNNPFA	25	80.3077
A0A1D6HCJ7	Uncharacterized protein	147	208	179	203	AAPTYHYQYDGLDQYHDPSNILEYY	25	80.2943
A0A1D6MD02	Putative DUF1296 domain containing family protein	738	902	756	780	LSSVISGYGGFGSSSNIQGNFTLSQ	25	79.291
A0A1D6NBT1	Zinc finger CCCH domain-containing protein 19	1544	1710	1658	1682	GSANSYPAWGNQQAGNMNQNVGWSA	25	78.0067
A0A1D6MME1	Heavy metal transport/detoxification superfamily protein	204	445	349	373	QQQHLQHQQQQQQSNNLMASMQGYH	25	77.1371
A0A1D6JP38	Evolutionarily conserved C-terminal region 2	378	459	387	411	TTNHFPSSTFGNGSPARYQNKSTTT	25	76.6154
K7UT64	Mediator of RNA polymerase II transcription subunit 15a	101	528	383	407	VQSNNLLNMQQTQQMMNQQSMSLHQ	25	75.6522
A0A1D6KHW6	Methyl-CpG-binding domain-containing protein 8	972	1076	1036	1060	PAQSFGSTVRPNYVTPESSQFGSMA	25	75.5184
K7UZW2	RING-type domain-containing protein	232	619	250	273	GSNPYMQQYQQYNQYQQAYQHYMQ	24	87.8763
B4FTW4	Polyadenylate-binding protein RBP45C	387	456	400	423	NQWAGANAGYYGYGQGYEAYGYPQ	24	85.3958
A0A1D6QQ75	KH domain-containing protein	388	733	499	522	TDATSYNYGQPSTYASQGYDSTYT	24	84.6014
A0A1D6KHW6	Methyl-CpG-binding domain-containing protein 8	972	1076	978	1001	AQANYVHSAQSSQFTSWVQPNSIP	24	83.0407
A0A1D6KLU5	Mediator of RNA polymerase II transcription subunit 15a	111	521	214	237	QQQAHNQFMYQQQKLLMNQKLQQN	24	82.1488
A0A1D6IHB6	Protein TIME FOR COFFEE	1191	1521	1254	1277	STQNSAGGYQDRINMANFQNMMYP	24	80.6299
A0A804QFU0	Uncharacterized protein	1191	1524	1254	1277	STQNSAGGYQDRINMANFQNMMYP	24	80.6299
C0P5Q7	Heavy metal transport/detoxification superfamily protein	197	428	344	367	QQQHLQHHQQQQSNSLMASMQGYH	24	80.1282
A0A1D6H0D1	Auxin response factor	480	578	543	566	QDQNFQLQQQQQLLLQQLQQQNQQ	24	79.9749
A0A804PER2	Auxin response factor	535	633	598	621	QDQNFQLQQQQQLLLQQLQQQNQQ	24	79.9749
A0A1D6FRT4	Putative SAC3/GANP family protein	102	344	316	339	GVQWSQNHYAYQTQPYPQKINSNY	24	79.8774
A0A1D6HUZ4	RNA-binding (RRM/RBD/RNP motifs) family protein	205	347	205	228	GQNYAANRVHSFLNGFNQGYNPIP	24	79.738
C0PEV1	Uncharacterized protein	51	193	51	74	GQNYAANRVHSFLNGFNQGYNPIP	24	79.738
C0P9S2	Heterogeneous nuclear ribonucleoprotein 1	196	443	249	272	GAAGYGYGANPAIGYGNYGAGGYG	24	78.8043
A0A1D6NI30	Uncharacterized protein	232	620	250	273	GSNPYMQQHQQYDQYQQAYQQYMQ	24	78.6093
A0A804NGJ3	RING-type domain-containing protein	232	620	250	273	GSNPYMQQHQQYDQYQQAYQQYMQ	24	78.6093
K7UMV3	ENHANCER OF AG-4 protein 2	1175	1302	1182	1205	NQLAQMTVNTSIQAIGNTTTFIPG	24	77.9822
A0A1D6KJC5	Auxin response factor	466	696	564	587	QPQVIVQAQLQQQQPLVQNHTTIQ	24	77.6477
A0A1D6F8C9	DEAD-box ATP-dependent RNA helicase 40	82	340	199	222	RQTAYNQAQQPSVPQAAYNQSQSQ	24	77.3133
A0A1D6QF82	RNA binding (RRM/RBD/RNP motifs) family protein	956	1021	993	1016	SNQSYGSTNPENLLRNTVLGGSSN	24	77.0346
A0A804MMM9	Mediator of RNA polymerase II transcription subunit 25	341	522	461	484	GQGGIVANQNVMSTLGPTAISSTP	24	76.8813
A0A1D6ESP6	B-block binding subunit of TFIIIC	68	130	69	91	NASNQFIPDQLMQGHYVLDHNFG	23	84.0483
A0A1D6MF40	Thioesterase family protein	385	458	410	432	GSQAYNTPTQQHFQSQQATLYPN	23	83.961
A0A1D6GSR8	Auxin response factor	469	621	560	582	QQQNMTNYQSISNALSPFSQLSP	23	83.4957
A0A1D6HPP4	Pumilio homolog 4	359	523	496	518	GNVLSNNGVSGYQGQQETMYAQY	23	82.6378
A0A1D6JEB0	Protein FAR1-RELATED SEQUENCE	852	913	853	875	NASNQFIPDQLMQGHYVLGHNFG	23	82.5651
A0A1D6QQ75	KH domain-containing protein	388	733	706	728	GQQQSYGQQQSYGDAYGSASYGQ	23	82.5214
K7VP89	Tetratricopeptide repeat (TPR)-like superfamily protein	674	763	675	697	GQQWGASYAQQAAYPAYGTYDYS	23	82.2742
A0A804Q8D2	Uncharacterized protein	365	433	391	413	NCQQIAPNFGGSFFGQGNLVFGQ	23	82.027
A0A1D6M7L3	H/ACA ribonucleoprotein complex non-core subunit NAF1	563	694	564	586	IMQNLLAGASQFQHQFQNLNFSG	23	81.9834
B6TEE0	Glycine-rich cell wall structural protein 2	46	192	96	118	GSSTYSQGGYSGYGESSSAGGIG	23	81.2564
A0A1D6KJC5	Auxin response factor	466	696	490	512	NQQTEQLANVIATPNQLGSVIVP	23	81.0382
A0A1D6H019	Histone acetyltransferase	128	494	201	223	GFQHLNASIPQNSTTNNIQSTMG	23	80.3403
A0A1D6ILG9	Protein transport protein SEC31 homolog B	798	984	810	832	SQNVYQVPQPYNVPSNTYSEAYP	23	80.0785
A0A1D6GPP6	Heterogeneous nuclear ribonucleoprotein 1	236	482	347	369	APSAYGTGGYGGSAGYSAWNNSS	23	79.9913
C0P9S2	Heterogeneous nuclear ribonucleoprotein 1	196	443	308	330	APSAYGTGGYGGSAGYSAWNNSS	23	79.9913
K7TYV9	Zein-alpha A30	92	168	141	163	LPVAYPQQFLPFNQLAALNSPAY	23	79.8895
A0A804MV17	Uncharacterized protein	536	598	541	563	VQQLSQQVQMMQGMLMQMYSAQM	23	79.1915
A0A1D6I1K5	RNA recognition motif (RRM)-containing protein	835	915	861	883	GSGNFSLAQGAISNRTQDPYTFA	23	78.8861
B6SHV3	Zein-alpha 19B1	92	168	141	163	LPAAYPQQFLPFNQLAALNSPAY	23	78.668
P02859	Zein-alpha A30	92	168	141	163	LPAAYPQQFLPFNQLAALNSPAY	23	78.668
P06675	Zein-alpha 19B1	92	168	141	163	LPAAYPQQFLPFNQLAALNSPAY	23	78.668
P08416	Zein-alpha GZ19AB11	92	168	141	163	LPAAYPQQFLPFNQLAALNSPAY	23	78.668
C0P488	Polyadenylate-binding protein RBP45C	346	406	352	374	EQSQWSGGGYYGYPQGYDPYGYA	23	77.8828
A0A1D6EH85	Aluminum-induced protein	46	192	143	165	SGSSYANRYWYGSNEAGASANGN	23	77.243
A0A096RT68	Transcription factor bHLH87	357	418	391	413	AGFLGFSNVISPAGYVNPGGSSS	23	75.7016
A0A1D6JMS0	Ubiquitin domain-containing protein DSK2b	372	470	404	426	MESNTQMREMIQNPEFIRQLTSP	23	75.6289
A0A1D6M6X9	Putative NOT transcription complex subunit VIP2	89	360	213	234	SSGNILGGSNIGRSISSGGLSM	22	87.0477
A0A1D6N5Q8	RNA-binding (RRM/RBD/RNP motifs) family protein	151	222	162	183	YPTNFYNIYGGAQYPFYGGATA	22	85.8164
A0A1D6EZQ5	RNA-binding (RRM/RBD/RNP motifs) family protein	271	339	311	332	RNVWGNGNLNYIGNHTNMNSFP	22	85.4059
C0HFT3	PLAC8 family protein	193	357	304	325	AQGSYPAQGSYSPAQGSYPAQG	22	85.0562
K7UT64	Mediator of RNA polymerase II transcription subunit 15a	101	528	136	157	QSSAIPLISQQQTRQSNASTSV	22	84.6762
C0PGG7	Zinc finger protein VAR3 chloroplastic	629	805	634	655	NLNNENWNRNYYQYQSQSQEFR	22	81.4533
A0A1D6II08	Heterogeneous nuclear ribonucleoprotein 1	217	351	217	238	GGQNYAMSRVHNFLNGFNQGYN	22	80.9517
A0A1D6MME1	Heavy metal transport/detoxification superfamily protein	204	445	325	346	GFQGYAAGFNHPSSYAAAGYGG	22	80.5716
A0A1D6MKW2	Transcription initiation factor TFIID subunit 4b	190	326	199	220	SQANSSQQSLFSQLSAQQMASS	22	80.45
A0A804MZK3	RST domain-containing protein	58	194	67	88	SQANSSQQSLFSQLSAQQMASS	22	80.45
B6SM44	Rhodopsin-like receptor	1	61	35	56	GGYGYGYQYQGYLGESANPPYY	22	80.0699
K7UT64	Mediator of RNA polymerase II transcription subunit 15a	101	528	356	377	QQSNLQQNQLMNQQSGVVETQQ	22	79.1122
A0A1D6FLM0	Chromatin modification-related protein EAF1 B	1241	1404	1283	1304	HHSQIQGTSSSSQQQAYAVHLA	22	78.2609
A0A1D6HAV3	Calmodulin binding protein1	464	528	464	485	NAYNANGNQSARYAANTQSIPA	22	77.8656
K7UCD7	Histone acetyltransferase	124	494	197	218	GYQHLNTNISQNSTTNNVESTM	22	77.2879
A0A1D6KJC5	Auxin response factor	466	696	620	641	NDANMVTQLSDQMKIQLLKALQ	22	76.8167
A0A1D6L835	Uncharacterized protein	511	639	539	560	QQQLQQQQHQQQLNQQQQQLQQ	22	76.163
K7UVJ3	Putative VHS/GAT domain containing family protein	389	672	448	469	YDQASQFKNVSSGWNGQAANPV	22	76.163
A0A1D6FRT4	Putative SAC3/GANP family protein	102	344	247	268	VAGNSTTDNLAVNTPSSYSYPN	22	76.0566
A0A1D6KLU5	Mediator of RNA polymerase II transcription subunit 15a	111	521	239	260	RMQPHIQQQQTLLQSTQMQSSQ	22	75.6461
A0A1D6HPP4	Pumilio homolog 4	359	523	360	380	QAQNHVYQNFGDQTDVLFNVP	21	92.6421
A0A1D6P0G2	Putative VHS/GAT domain containing family protein	520	654	609	629	PGGYYVPNAAYAYAGANDLSQ	21	90.9062
A0A096PTJ8	RNA-binding protein 1	244	322	244	264	GYGGFMYQTYNARSGPYNGYM	21	86.6858
A0A1D6KQ46	Tetratricopeptide repeat (TPR)-like superfamily protein	657	931	899	919	QQQHIMQQQIQPYVQQQQNQQ	21	85.4913
A0A804LX08	Uncharacterized protein	635	916	877	897	QQQHIMQQQIQPYVQQQQNQQ	21	85.4913
A0A1D6QQV7	Putative ARF GTPase-activating domain family protein isoform 1	549	669	563	583	GMQAYPQPTYQQPVYSQHAYS	21	84.6154
C0P5Q7	Heavy metal transport/detoxification superfamily protein	197	428	403	423	AQMMYHSSPQISSPYTGYYNP	21	83.9146
A0A1D6HT45	Putative transcriptional regulator SLK2	1	63	33	53	ISFSSNNISGSSVIDGSIVQQ	21	83.5802
A0A1D6KQ46	Tetratricopeptide repeat (TPR)-like superfamily protein	657	931	661	681	NAQTYQSNNLSQNMQQQELTM	21	82.5768
A0A804LX08	Uncharacterized protein	635	916	639	659	NAQTYQSNNLSQNMQQQELTM	21	82.5768
A0A1D6DYK5	Polyadenylate-binding protein RBP45C	372	442	390	410	GAGGYYGGYGQGYEAYGSGYA	21	81.7009
A0A1D6H6F2	Polyadenylate-binding protein RBP45C	67	171	108	128	PPQYYQQALLQPWGQQQQYAA	21	81.1116
A0A804PGW6	Uncharacterized protein	1	105	42	62	PPQYYQQALLQPWGQQQQYAA	21	81.1116
A0A804PCV5	RRM domain-containing protein	131	210	173	193	SIQNYYGYPGYGNYEQQSTQE	21	79.8535
A0A1D6F8R0	RNA-binding (RRM/RBD/RNP motifs) family protein	200	342	200	220	GQNYAMNRVHSFLNGFNQGYN	21	79.6624
A0A1D6FZ40	ARM repeat superfamily protein	886	959	886	906	NQNISGFSSGNIVFGGSGNSV	21	79.3757
A0A1D6EYB4	Putative ADP-ribosylation factor GTPase-activating protein AGD5	353	431	353	373	QQQQLAFMSQQQALLMAALKA	21	79.3598
A0A1D6HUY7	RNA-binding (RRM/RBD/RNP motifs) family protein	200	342	200	220	GQNYATNRVHSFLNGFNQGYN	21	79.2961
A0A1D6HUZ6	RNA-binding (RRM/RBD/RNP motifs) family protein	222	365	222	242	GQNYAMNRVHSFLNDFNQGYN	21	79.2801
B6TYE1	Myosin-like protein	249	318	249	269	GNSGYAAPYGNSASTYTGMYG	21	78.9775
A0A1D6INS6	Nuclear pore complex protein NUP214	1504	1613	1509	1529	SQSTSSSSFSNSFSSGLTGFG	21	78.7864
A0A096TDW4	Transcriptional corepressor SEUSS	260	346	279	299	QAAATQLSLLQQQQLFLQLQQ	21	78.5794
A0A1D6F2M8	Nuclear pore complex protein NUP98A	407	663	455	475	SPFNTSFNNASVASSSLFTSS	21	78.4838
A0A1D6KLU5	Mediator of RNA polymerase II transcription subunit 15a	111	521	355	375	HQSNLQQNQLVNQQSGAVEMQ	21	78.2768
A0A1D6GXY1	Protein transport protein sec16	491	594	492	512	YNTNFKAFESSSSQNAGYNGS	21	78.1335
A0A1D6M612	Putative SAC3/GANP family protein	116	365	317	337	GVQWSQNHYAYQTQPYPQKTN	21	77.8946
K7UCD7	Histone acetyltransferase	124	494	398	418	QMLVSNQLNIQSVQQQSQIKN	21	77.7353
A0A1D6HXK8	DNAJ heat shock N-terminal domain-containing protein	230	380	331	351	GHQTLVTDHQQHSLNTQQQST	21	77.6875
A0A1D6IUX5	Thioredoxin M1	259	334	273	293	QAAATQLSLLQQQQRFLQLQQ	21	77.576
A0A1D6GC21	Zinc finger CCCH domain-containing protein 19	1576	1807	1716	1736	NMNMIWAATQGQGIPNAAAMM	21	77.4168
A0A804MCP5	Uncharacterized protein	1	102	11	31	NMNMIWAATQGQGIPNAAAMM	21	77.4168
A0A1D6PHE2	Uncharacterized protein	494	603	559	579	DVSATNESSDGKNISMMSSSM	21	76.716
A0A1D6M612	Putative SAC3/GANP family protein	116	365	340	360	HPQLSNHEDQQETVYSNSPST	21	76.5409
A0A1D6F598	Transcriptional corepressor SEUSS	688	915	783	803	SVQKILQDLMSSQMNGVGHSG	21	76.4612
A0A096RFC0	Heavy metal transport/detoxification superfamily protein	442	516	450	470	QQQHMAAVMQQQQQHMAAIMQ	21	75.2349
A0A1D6H019	Histone acetyltransferase	128	494	160	180	GTNASSRIPYVTENNGLSSSG	21	75.1553
B4FA01	Pentatricopeptide repeat-containing protein	600	786	756	775	HQGSFGMPHFQNNNGFYRYN	20	83.6957
A0A1D6GXY1	Protein transport protein sec16	491	594	535	554	TDVNGVASTQGFVPMQTTYQ	20	80.602
A0A1D6GVG1	Auxin response factor	477	753	514	533	RQLNLQNQILQQNSIQFSSP	20	80.5351
A0A1D6I8U5	Flowering time control protein FPA	739	907	758	777	GQQFSGQASAAHLTNYGNMV	20	80.5184
B4FI25	Alba domain-containing protein	136	253	229	248	GYGGYGYNQGGYGGYENGGW	20	80.4348
K7TRZ5	Transcriptional corepressor SEUSS	843	930	906	925	GNQLLGGFRSASSFNNIQYD	20	80.0836
C0HIW8	Uncharacterized protein	52	161	76	95	GPGIYPGQMYSSPSQYAASG	20	79.7157
B4FP72	Protein FLC EXPRESSOR	254	323	299	318	GASSYYTSQPFSYGQYESQH	20	79.4983
A0A1D6P0G2	Putative VHS/GAT domain containing family protein	520	654	587	606	AGDVYQQQMFGGQMIGYGYG	20	79.2475
A0A1D6MF40	Thioesterase family protein	385	458	434	453	GAGTSYDQASQFNNVNSGWN	20	78.913
A0A1D6PKL9	Alba DNA/RNA-binding protein	136	258	229	248	GYGGYGYNQGGYGGYVFLPS	20	78.4448
A0A1D6QQB0	RNA-binding (RRM/RBD/RNP motifs) family protein	395	549	426	445	GGYGYGGAYRSAAAGYGYDG	20	77.8595
A0A1D6GC21	Zinc finger CCCH domain-containing protein 19	1576	1807	1639	1658	TQVVNTSGQSQITGNLTWGN	20	77.7926
A0A1D6QV04	Protein transport protein sec16	518	604	521	540	QHAGYMGSQSNYMGFDTSTN	20	77.7592
A0A1D6L6Z4	Nuclear pore complex protein NUP1	1140	1279	1237	1256	VFGSSFGQQNNSSAAPVFGA	20	77.1405
A0A1D6INS6	Nuclear pore complex protein NUP214	1504	1613	1572	1591	IQSGFGQSAQIGTGQQSGFG	20	76.5552
A0A1D6F598	Transcriptional corepressor SEUSS	688	915	891	910	GSQLLGGFRSGNSFNNMQYD	20	75.9532
K7VA12	Loricrin	70	137	105	124	GAGGYGSSSPYYGNAAVHGT	20	75.0167
A0A1D6H507	VHS and GAT domain protein	503	621	542	561	GAQLGALQPTQATLNMQYRG	20	74.9833
K7TLU2	DNA-directed RNA polymerase subunit	1568	1842	1658	1677	TSPAYSPTSPAYSPTSPSYS	20	73.913
K7UCD7	Histone acetyltransferase	124	494	365	383	GSGSFYAIGSTPLTTANSQ	19	90.301
A0A1D6G7M7	RNA-binding (RRM/RBD/RNP motifs) family protein	160	220	162	180	YPTNFYNIYGGPQYTFYGG	19	89.5089
A0A1D6LPN0	30-kDa cleavage and polyadenylation specificity factor 30	153	232	153	171	QMRSFNRYSQNRNNNYNHQ	19	87.3966
A0A1D6LPN1	30-kDa cleavage and polyadenylation specificity factor 30	153	232	153	171	QMRSFNRYSQNRNNNYNHQ	19	87.3966
A0A1D6MZQ6	Transcription factor PosF21	252	321	266	284	LQQQIPSYFVQQQQMSYFG	19	86.1468
A0A1D6FRT4	Putative SAC3/GANP family protein	102	344	106	124	DQHGYNPVEYANYYYSYPQ	19	85.7419
A0A1D6M9S2	Hydroxyproline-rich glycoprotein family protein	108	286	112	130	VAQLSAPFSSGLSNVGSTM	19	84.6154
B4FTW4	Polyadenylate-binding protein RBP45C	387	456	426	444	DPNMYNYGAGAYAGYPNYQ	19	82.5207
A0A1D6EH78	Uncharacterized protein	53	211	114	132	GSSTYSQGGYYSGYGESSN	19	82.0806
A0A1D6EH84	Glycine rich protein4	39	193	96	114	GSSTYSQGGYYSGYGESSN	19	82.0806
A0A1D6NP19	Nuclear pore complex protein NUP98A	379	574	437	455	TGVSTLSASNSPSLFGNTN	19	81.9222
C0PGG7	Zinc finger protein VAR3 chloroplastic	629	805	657	675	SGNAYTGSGNTGNSEGNIN	19	81.5701
A0A1D6EH85	Aluminum-induced protein	46	192	96	114	GSSTYSQGGYSGYGESSSA	19	81.5349
A0A804NFG0	Uncharacterized protein	304	468	394	412	QQQHEVAHSFYGQGNTILV	19	81.3237
A0A1D6HUZ4	RNA-binding (RRM/RBD/RNP motifs) family protein	205	347	236	254	VDGRYGFLSGARNGFSSFG	19	81.2709
C0PEV1	Uncharacterized protein	51	193	82	100	VDGRYGFLSGARNGFSSFG	19	81.2709
A0A1D6FRT4	Putative SAC3/GANP family protein	102	344	139	157	PGAAYQPLTSFQNSGSYID	19	80.69
A0A1D6M612	Putative SAC3/GANP family protein	116	365	140	158	PGAAYQPLTSFQNSGSYID	19	80.69
A0A1D6F853	Putative E3 ubiquitin-protein ligase ARI16	910	1001	978	996	QQQLWQQIQQQKHQLQHMD	19	80.602
A0A804MW09	RING-type domain-containing protein	893	984	961	979	QQQLWQQIQQQKHQLQHMD	19	80.602
A0A1D6ENJ2	Mediator of RNA polymerase II transcription subunit 14	708	804	761	779	LCSLSSPYDYDIAGANKSL	19	80.1443
K7UVJ3	Putative VHS/GAT domain containing family protein	389	672	647	665	ANGLSQSMYGLSVQDNSSM	19	79.8803
B6U0U2	VHS domain-containing protein	568	657	571	589	VGQNSFYQQQQTPLQYSFP	19	79.8803
A0A1D6I377	LOB domain-containing protein 22	235	537	328	346	NQQDYQVLQDQNQQDYHCL	19	79.7747
A0A1D6II08	Heterogeneous nuclear ribonucleoprotein 1	217	351	249	267	VDGRYGLLTGARNGFSSFG	19	79.7571
A0A804MMM9	Mediator of RNA polymerase II transcription subunit 25	341	522	423	441	GNSTIAVSSSLTNNQSSMG	19	78.5601
A0A1D6L835	Uncharacterized protein	511	639	562	580	QQQLQQQQQQFTQQQQLQQ	19	77.7856
A0A1D6FLM0	Chromatin modification-related protein EAF1 B	1241	1404	1330	1348	VQSNTQTLQQGQTSSANSA	19	77.2927
K7VNK4	Transcription initiation factor TFIID subunit 12b	115	366	252	270	GQGLSRTASITALNSQLSG	19	76.483
A0A1D6N779	Transcription initiation factor TFIID subunit 12b	41	285	180	198	GQGLSRTASIAALNSQLSG	19	76.1486
C0PHX3	TFIID_20kDa domain-containing protein	114	358	253	271	GQGLSRTASIAALNSQLSG	19	76.1486
A0A1D6F2M8	Nuclear pore complex protein NUP98A	407	663	623	641	TSSLSSMVMQSALVSNPFG	19	75.8845
A0A1D6G4R3	RNA-binding protein BRN1	224	370	277	295	NQGPFQNMVQPLNQGNSIR	19	74.8636
A0A1D6I8U5	Flowering time control protein FPA	739	907	826	843	NQQLYQPEQYYVPQNNYG	18	92.5307
A0A1D6MME1	Heavy metal transport/detoxification superfamily protein	204	445	416	433	QISPYTGYYNPYNYYYHP	18	88.0899
A0A1D6GST8	30-kDa cleavage and polyadenylation specificity factor 30	148	227	148	165	QMRSFNRYSQNRNSNYNQ	18	87.1423
A0A1D6GST9	30-kDa cleavage and polyadenylation specificity factor 30	148	227	148	165	QMRSFNRYSQNRNSNYNQ	18	87.1423
A0A1D6K2U2	Heavy metal transport/detoxification superfamily protein	338	435	354	371	SSVSYTYFAPQTQPAYSM	18	86.9379
A0A1D6MF05	VHS domain-containing protein	570	655	570	587	GQNSLYQQQQTPLQYSFP	18	86.4734
K7VA12	Loricrin	70	137	85	102	GGNHYSGAGAAIGAPYYG	18	86.0089
A0A1D6Q419	Uncharacterized protein	583	690	596	613	QYPLYNPYAWQWQPSQGT	18	84.6154
A0A1D6PTZ6	Evolutionarily conserved C-terminal region 10	77	198	156	173	DGQQYFPVHYSFSNPYYQ	18	84.4667
A0A1D6IM76	Uncharacterized protein	654	761	667	684	QDPVYNPYAWQWQPSQQT	18	84.2252
K7VNK4	Transcription initiation factor TFIID subunit 12b	115	366	218	235	PNVTIPYGAQQRFAQAQM	18	83.3891
A0A1D6MQI1	Uncharacterized protein	186	293	199	216	QDPIYNPYAWQWQPSQRT	18	83.2033
A0A1D6JPH8	Uncharacterized protein	772	879	785	802	QDPVYNPYAWQWQPSQGT	18	83.1104
A0A1D6NW44	Uncharacterized protein	733	840	746	763	QDPVYNPYAWQWQPSQGT	18	83.1104
A0A1D6P4V1	Uncharacterized protein	237	344	250	267	QDPVYNPYAWQWQPSQGT	18	83.1104
A0A1D6PS28	Uncharacterized protein	429	536	442	459	QDPVYNPYAWQWQPSQGT	18	83.1104
C0P6Z0	Uncharacterized protein	350	440	400	417	GAGGYYYESGYYQPRNYN	18	83.0546
A0A804MJK6	Uncharacterized protein	35	172	96	113	GSSTYSQGGYYSGYGNSN	18	82.4229
A0A1D6K7R6	Ubiquitin domain-containing protein DSK2b	407	490	429	446	MNQLLSFNPNARNLMESN	18	82.3671
A0A1D6N779	Transcription initiation factor TFIID subunit 12b	41	285	42	59	QLQQYAARMYGGQMSFSG	18	82.3114
C0PHX3	TFIID_20kDa domain-containing protein	114	358	115	132	QLQQYAARMYGGQMSFSG	18	82.3114
K7VNK4	Transcription initiation factor TFIID subunit 12b	115	366	115	132	QLQQYAARMYGGQMSFSG	18	82.3114
A0A1D6FMJ9	RNA-binding protein BRN1	243	391	299	316	NQAAFQNMVQPINQASST	18	81.8655
C0P680	Uncharacterized protein	350	441	406	423	GGGGYYESGYYQPRNYNN	18	81.1966
A0A1D6K7R6	Ubiquitin domain-containing protein DSK2b	407	490	448	465	QMREIFQNPEFLRQLTSP	18	80.8993
A0A1D6I377	LOB domain-containing protein 22	235	537	482	499	NQQDYQVLQDQNQQYYHG	18	80.6392
K7TI82	C3H transcription factor	552	686	618	635	ALPNISTHNGHNFNVASQ	18	80.602
A0A1D6MD02	Putative DUF1296 domain containing family protein	738	902	831	848	NHFYGYQGQSQLGGFARA	18	80.2861
B6TYE1	Myosin-like protein	249	318	271	288	PDATYTAQAYPDAYSTNQ	18	79.4686
A0A1D6I377	LOB domain-containing protein 22	235	537	427	444	NQQDYQILQDQNQQYYHG	18	79.3757
A0A804NFG0	Uncharacterized protein	304	468	446	463	SVASYAVQGNGQTYSSTY	18	79.2271
A0A804QV26	Uncharacterized protein	409	497	475	492	SAAPYAVQGNGQTYSSAY	18	79.2271
A0A1D6EI96	Uncharacterized protein	168	243	221	238	SLSGYGGFGSANNIPGNF	18	78.8926
A0A804UA71	Uncharacterized protein	104	179	157	174	SLSGYGGFGSANNIPGNF	18	78.8926
A0A1D6NI30	Uncharacterized protein	232	620	469	486	HSQNTTYAQQQTQGALMQ	18	78.874
A0A804NGJ3	RING-type domain-containing protein	232	620	469	486	HSQNTTYAQQQTQGALMQ	18	78.874
K7UCD7	Histone acetyltransferase	124	494	425	442	EKVNFQSTQLTHDQLLHQ	18	78.874
A0A1D6PKL9	Alba DNA/RNA-binding protein	136	258	182	199	GYGGYEYDNNQVGYGGYE	18	78.7068
B4FI25	Alba domain-containing protein	136	253	182	199	GYGGYEYDNNQVGYGGYE	18	78.7068
A0A1D6N6Q8	Transcription initiation factor TFIID subunit 12	243	313	268	285	QQSQLVTPPQQNTILTQQ	18	78.6325
K7UZW2	RING-type domain-containing protein	232	619	563	580	SVQPYQQGMSSSQQVHSQ	18	78.3724
K7VNK4	Transcription initiation factor TFIID subunit 12b	115	366	184	201	MAQNTQLNNANTAQVLQG	18	77.9822
B4FBI4	Evolutionarily conserved C-terminal region 10	123	196	154	171	DGQQYLPMHFPFSSPYYQ	18	77.945
B4FWN0	Nuclear transport factor 2 (NTF2) family protein with RNA binding (RRM-RBD-RNP motifs) domain	483	586	510	527	GQNNGYYNGADNMRNDYS	18	77.592
A0A1D6M7L3	H/ACA ribonucleoprotein complex non-core subunit NAF1	563	694	623	640	GTNQFQQQFPNQNFSGFP	18	77.4805
B7ZY51	Octicosapeptide/Phox/Bem1p family protein	439	539	516	533	NTGMYYLPMQQNAHQPYS	18	77.3318
A0A1D6F598	Transcriptional corepressor SEUSS	688	915	817	834	NGVNCLLGNAAANNSGIG	18	77.1089
A0A1D6ELH4	Polyadenylate-binding protein	433	504	442	459	PPAFINPQAGFAFQQPLM	18	76.5886
A0A1D6I8V3	Putative transcription factor PosF21	277	343	314	331	MQSMLATHQLQQLQLHSQ	18	76.4771
K7TX82	Transcription factor VIP1	326	398	376	393	HQISSNVGQTLSGQSLND	18	75.4181
A0A1D6N7B0	Protein HESO1	443	545	507	523	PGGIYEIHNQQVYNAGF	17	83.2186
A0A1D6QKL9	SWIB complex BAF60b domain-containing protein	119	184	123	139	HQMQYFLSAPQQYQHQQ	17	82.8251
A0A1D6KLU5	Mediator of RNA polymerase II transcription subunit 15a	111	521	285	301	MQSATQSGIQQNALNSV	17	82.2546
A0A1D6P0G2	Putative VHS/GAT domain containing family protein	520	654	555	571	AQQPYATENTQYGGMYP	17	82.0972
A0A1D6LUQ3	Putative DUF1296 domain containing family protein	603	709	635	651	HVQHFPNFMPYRQLYSP	17	82.0185
K7V9H3	Putative DUF1296 domain containing family protein	594	673	627	643	HVQHFPNFMPYRQLYSP	17	82.0185
C0P7S7	Nuclear transport factor 2 (NTF2) family protein with RNA binding (RRM-RBD-RNP motifs) domain	417	584	448	464	NEGDFYNHRNEGEFYNR	17	81.8611
A0A1D6PN67	DEAD-box ATP-dependent RNA helicase 40	81	328	121	137	QQQPFQHQAPFQQVPYQ	17	81.3496
K7V9H3	Putative DUF1296 domain containing family protein	594	673	609	625	QQQHISQQQAAAQMYPQ	17	81.0545
A0A1D6KQ46	Tetratricopeptide repeat (TPR)-like superfamily protein	657	931	881	897	QQQQLFEQQQQQMMLLQ	17	80.9365
A0A804LX08	Uncharacterized protein	635	916	859	875	QQQQLFEQQQQQMMLLQ	17	80.9365
A0A1D6MME1	Heavy metal transport/detoxification superfamily protein	204	445	278	294	NAAAINMAAAAAANAKM	17	80.5823
C0P7S7	Nuclear transport factor 2 (NTF2) family protein with RNA binding (RRM-RBD-RNP motifs) domain	417	584	532	548	VGENFNRRNNFRNQNDF	17	80.3856
A0A1D6L6Z4	Nuclear pore complex protein NUP1	1140	1279	1178	1194	QPSLFSFSSANTSMNSS	17	80.2872
A0A1D6N779	Transcription initiation factor TFIID subunit 12b	41	285	93	109	SAAHFGLQSQMMAQARQ	17	80.2676
C0PHX3	TFIID_20kDa domain-containing protein	114	358	166	182	SAAHFGLQSQMMAQARQ	17	80.2676
K7VNK4	Transcription initiation factor TFIID subunit 12b	115	366	165	181	SAAHFGLQSQMLAQARQ	17	80.2676
A0A804QEF8	Uncharacterized protein	253	466	387	403	QQMQYNQALSQQFHNRQ	17	80.2479
B4FGR4	Glycine-rich protein	48	118	84	100	GSSMFASHGNLNGGTFG	17	80.1495
K7UZW2	RING-type domain-containing protein	232	619	471	487	QNASYTQQQTQGALLQP	17	79.5003
A0A1D6NM62	ARM repeat superfamily protein	817	915	833	849	SGNSIGQAKSNQMSWSN	17	79.2249
A0A1D6EZ78	Protein TIME FOR COFFEE	1162	1261	1184	1200	ASSSISQQHQHFLQMQV	17	79.2052
A0A1D6I377	LOB domain-containing protein 22	235	537	273	289	NQQNYHLLQDQNQQDYH	17	78.615
A0A1D6MQ11	5'-3' exoribonuclease	920	1066	931	947	GSGHYQYESSGHSQYEQ	17	78.3789
A0A1D6KJC5	Auxin response factor	466	696	589	605	GLQQIQLLQQQQVQQSV	17	77.6707
A0A1D6H541	Uncharacterized protein	585	692	663	679	AAPAYHYQYDGLDQYHD	17	77.6116
A0A1D6JPH8	Uncharacterized protein	772	879	850	866	AAPAYHYQYDGLDQYHD	17	77.6116
A0A1D6LG92	Uncharacterized protein	772	879	850	866	AAPAYHYQYDGLDQYHD	17	77.6116
A0A1D6P4V1	Uncharacterized protein	237	344	315	331	AAPAYHYQYDGLDQYHD	17	77.6116
A0A1D6PRV0	Uncharacterized protein	528	628	606	622	AAPAYHYQYDGLDQYHD	17	77.6116
A0A1D6PS28	Uncharacterized protein	429	536	507	523	AAPAYHYQYDGLDQYHD	17	77.6116
A0A1D6Q419	Uncharacterized protein	583	690	661	677	AAPAYHYQYDGLDQYHD	17	77.6116
A0A1D6IM76	Uncharacterized protein	654	761	732	748	AAPTYHYQYDGLDQYHD	17	77.5723
A0A1D6KR19	Uncharacterized protein	1	63	34	50	AAPTYHYQYDGLDQYHD	17	77.5723
A0A1D6MQI1	Uncharacterized protein	186	293	264	280	AAPTYHYQYDGLDQYHD	17	77.5723
A0A1D6EU55	La-related protein 1C	140	307	155	171	MAAASSQQNGGTTQTIP	17	77.2969
A0A1D6NP19	Nuclear pore complex protein NUP98A	379	574	406	422	ITSPFNTSFNNASVTSS	17	77.2575
A0A1D6MTT5	DECUSSATE protein	58	137	76	92	PQQLSQQAMSRFPSNID	17	77.0805
B6T607	GLTSCR1 domain-containing protein	24	103	42	58	PQQLSQQAMSRFPSNID	17	77.0805
A0A1D6E3K7	SPT2 chromatin protein	334	431	400	416	QSSHIQKLQSSHTQKSQ	17	77.0214
A0A1D6K5H4	GBF-interacting protein 1	478	588	556	572	NGMKYGSNHQYKQVFQG	17	76.8247
A0A1D6LJE6	Protein transport protein sec16	727	818	765	781	NQQAGNQIGQQANVDSL	17	76.2542
A0A1D6GPP6	Heterogeneous nuclear ribonucleoprotein 1	236	482	387	403	GSQGYGYGGYGGDPSYA	17	75.5656
A0A1D6NLA8	CASC3/Barentsz eIF4AIII binding	456	518	497	513	QVQNQSAARIPTQQLSH	17	75.0934
A0A096PTJ8	RNA-binding protein 1	244	322	275	291	PAPYFAAGGYPYGSGYP	17	74.5819
C0P488	Polyadenylate-binding protein RBP45C	346	406	381	396	AMYAYAAYPGYGNYQQ	16	90.6564
A0A1D6GSR8	Auxin response factor	469	621	590	605	ALQTILPFSQAQSFTD	16	85.9532
A0A1D6GPW9	Uncharacterized protein	44	194	102	117	ASRSYTVGFYGGGYSD	16	85.5978
A0A1D6FKE5	GBF-interacting protein 1	782	857	782	797	NHFYGYQGQSQLGGFG	16	84.6781
A0A1D6NK70	Chromatin modification-related protein EAF1 B	1473	1646	1473	1488	QLQVSQGNNHAVHFSG	16	83.4448
A0A1D6NKB8	Chromatin modification-related protein EAF1 B	245	418	245	260	QLQVSQGNNHAVHFSG	16	83.4448
A0A804NH67	Uncharacterized protein	1461	1634	1461	1476	QLQVSQGNNHAVHFSG	16	83.4448
A0A1D6F275	Putative endonuclease or glycosyl hydrolase	204	337	309	324	GAHHIIQPGYNGYSYR	16	82.9849
A0A804MTC1	Uncharacterized protein	325	458	430	445	GAHHIIQPGYNGYSYR	16	82.9849
A0A1D6HUZ4	RNA-binding (RRM/RBD/RNP motifs) family protein	205	347	267	282	MSGTFGATSGFISNSN	16	82.6923
C0PEV1	Uncharacterized protein	51	193	113	128	MSGTFGATSGFISNSN	16	82.6923
A0A1D6H507	VHS and GAT domain protein	503	621	571	586	GMGMYSQPTFGGYYGM	16	82.4206
A0A1D6F8R0	RNA-binding (RRM/RBD/RNP motifs) family protein	200	342	262	277	LGGTFGASSGFISNSN	16	82.3579
A0A1D6HUZ6	RNA-binding (RRM/RBD/RNP motifs) family protein	222	365	284	299	MSGTFGANSGFISNSN	16	82.1906
A0A1D6P5V7	Uncharacterized protein	218	291	226	241	QPGNIYNPNLQQVTLS	16	82.0443
A0A1D6HUY7	RNA-binding (RRM/RBD/RNP motifs) family protein	200	342	262	277	MSGTFGASSGFISNSN	16	81.8562
B4F9M6	KH domain-containing protein	315	645	597	612	AQGGYVQYGYSQPAYG	16	81.25
A0A060D7Z4	GRAS transcription factor (Fragment)	15	77	57	72	GVGQYYYGQQNQQYYQ	16	81.0828
A0A1D6PHE2	Uncharacterized protein	494	603	528	543	NSQNIFNSNENSWKST	16	81.0201
A0A1D6J8L6	Transglutaminase15	289	414	321	336	QAGGYQQGAQAGAYQQ	16	80.9574
B6U266	ENTH/VHS/GAT family protein	396	553	484	499	ASANSANPFQPVTYQT	16	80.8946
A0A1D6H507	VHS and GAT domain protein	503	621	588	603	QTQLYGVHMSGYGYGQ	16	80.3721
A0A1D6KJC5	Auxin response factor	466	696	545	560	QLVHTQLQQPQVVLQA	16	80.0585
A0A1D6QQ75	KH domain-containing protein	388	733	674	689	AQAGYGQYGYSQPAYG	16	79.954
C0PCN6	Evolutionarily conserved C-terminal region 2	226	351	320	335	DNRLYGQYGQYGNTLK	16	79.9331
D9HNV4	Auxin response factor	492	726	571	586	GQAASQVHLLNQILQP	16	79.8286
A0A1D6I8U5	Flowering time control protein FPA	739	907	780	795	QERSIQHTAYNPEVTL	16	79.5569
B7ZY51	Octicosapeptide/Phox/Bem1p family protein	439	539	463	478	PQQQIVSAGNQHFIHN	16	79.4732
A0A1D6LUQ3	Putative DUF1296 domain containing family protein	603	709	617	632	QQQHISQQQAATQMYP	16	79.3687
A0A1D6M7L3	H/ACA ribonucleoprotein complex non-core subunit NAF1	563	694	588	603	GANQFPQQFQNQNFSG	16	79.1388
A0A1D6M6X9	Putative NOT transcription complex subunit VIP2	89	360	91	106	GSHNIHGNLNLANISG	16	78.888
A0A096SVP6	Octicosapeptide/Phox/Bem1p family protein	443	532	463	478	APQQIVAAGNQHFIHN	16	78.7834
A0A804NKZ0	Uncharacterized protein	205	407	303	318	QGQGYNNPQERSNFSQ	16	78.7416
A0A1D6M7L3	H/ACA ribonucleoprotein complex non-core subunit NAF1	563	694	606	621	GANQFPQQFQNQNLSG	16	78.5117
B6U266	ENTH/VHS/GAT family protein	396	553	460	475	QPGAYSTQTQQYVSSN	16	78.4699
A0A1D6NW44	Uncharacterized protein	733	840	812	827	APVYHYQYDGLDQYHD	16	78.1564
A0A1D6L835	Uncharacterized protein	511	639	619	634	NQNAQLAQQFKQVSSM	16	78.0518
A0A1D6M6G4	Putative VHS/GAT domain containing family protein	308	413	372	387	QPGAYSTQPQQYVSSN	16	77.9473
A0A1D6IC41	Regulator of nonsense transcripts 1-like protein	1116	1310	1159	1174	VQGLSQTFRDGFSIGG	16	77.8428
A0A1D6Q1I5	Polypyrimidine tract-binding protein homolog 1	400	472	420	435	LMANSTPYYPAIGSSS	16	77.592
A0A1D6KU97	Glycine-rich cell wall structural protein 2	110	207	150	165	EGDNYGPYGSSYANSG	16	77.0903
A0A1D6I8U5	Flowering time control protein FPA	739	907	739	754	NQVTASNSSFGQMANV	16	76.6722
B4F8A7	Glycine-rich RNA-binding protein 3 mitochondrial	124	292	156	171	GGGYSSGGYAANGYGV	16	76.5468
A0A1D6EU55	La-related protein 1C	140	307	260	275	GNRHWNHNIRGGISSN	16	76.505
A0A1D6H019	Histone acetyltransferase	128	494	138	153	MARQIASSSSYGTMIP	16	76.505
A0A1D6HPP4	Pumilio homolog 4	359	523	477	492	AGGFTSSMLNNQLNPD	16	76.2333
A0A1D6EZQ5	RNA-binding (RRM/RBD/RNP motifs) family protein	271	339	294	309	GYVGLNDDSGSILSSM	16	76.1288
A0A1D6II08	Heterogeneous nuclear ribonucleoprotein 1	217	351	315	330	GYVGLNDDSGSILSSM	16	76.1288
A0A1D6LT71	No vein-like	78	145	79	94	GYGGYGGYGNNQGGYH	16	75.9197
A0A1Q0ZFB6	Alba DNA/RNA-binding protein	178	245	179	194	GYGGYGGYGNNQGGYH	16	75.9197
A0A3L6ELD5	Ribonuclease P protein subunit p25-like protein	178	245	179	194	GYGGYGGYGNNQGGYH	16	75.9197
A0A1D6ND84	Pentatricopeptide repeat-containing protein	121	305	125	140	SGGSYGFQNNHQPYTG	16	74.8746
A0A1D6N8W7	Zinc finger protein VAR3 chloroplastic	683	863	689	703	NLNNGNWNINYNKHQ	15	92.4415
A0A1D6J8L6	Transglutaminase15	289	414	301	315	QAGAYQQGAQAGTYQ	15	88.0268
A0A804QGK8	Uncharacterized protein	391	464	433	447	SMQNYYGYSGCGNYE	15	87.0011
A0A1D6QGJ2	PAP/OAS1 substrate-binding domain superfamily	469	541	483	497	GDFDTNLHNLLYARG	15	86.3768
C0HIM8	NTP_transf_2 domain-containing protein	543	615	557	571	GDFDTNLHNLLYARG	15	86.3768
A0A1D6P149	RNA-binding (RRM/RBD/RNP motifs) family protein	308	418	322	336	AAAAYYGSTAYGAYG	15	85.9086
A0A1D6HZJ9	DEUBAD domain-containing protein	763	859	790	804	TDGALFSTASQYNQP	15	85.4849
B4FA01	Pentatricopeptide repeat-containing protein	600	786	657	671	GYSNIGNQHVQFRSP	15	84.8161
A0A1D6H019	Histone acetyltransferase	128	494	328	342	APQTYMNISPYGNSS	15	83.9465
A0A804PZD3	Uncharacterized protein	79	166	127	141	NCVNGILGNIQGYSP	15	83.835
A0A1D6N3Y9	RING-type E3 ubiquitin transferase	1	66	23	37	SAQWGAGGGGYYAQD	15	83.7904
A0A1D6H541	Uncharacterized protein	585	692	601	615	GYNPYAWQWQPSQGT	15	83.7681
A0A1D6LG92	Uncharacterized protein	772	879	788	802	GYNPYAWQWQPSQGT	15	83.7681
A0A1D6M3X5	Uncharacterized protein	379	446	395	409	GYNPYAWQWQPSQGT	15	83.7681
K7UVJ3	Putative VHS/GAT domain containing family protein	389	672	631	645	AAAHYYNNQGMYGYP	15	83.3891
A0A1D6FRT4	Putative SAC3/GANP family protein	102	344	176	190	GSSSYYFQNNTWNGG	15	83.3891
A0A1D6HXK8	DNAJ heat shock N-terminal domain-containing protein	230	380	361	375	NVVNSQGAAFQNSNA	15	83.2553
A0A096R4D2	ENHANCER OF AG-4 protein 2	1216	1310	1251	1265	PTGVPFQQGNFSAFP	15	83.2553
K7UMV3	ENHANCER OF AG-4 protein 2	1175	1302	1243	1257	PTGVPFQQGNFSAFP	15	83.2553
A0A1D6HZJ9	DEUBAD domain-containing protein	763	859	768	782	NDNLLGLQSGNFLPQ	15	82.9431
A0A1D6EWB9	Regulator of nonsense transcripts 1-like protein	1177	1274	1251	1265	MNPLYSQSYAHYNTQ	15	82.9431
A0A1D6IC41	Regulator of nonsense transcripts 1-like protein	1116	1310	1287	1301	MNPLYSQSYAHYNTQ	15	82.9431
A0A1D6DYK5	Polyadenylate-binding protein RBP45C	372	442	416	430	NMYGYGAYGGYPNYQ	15	82.6756
A0A804QGK8	Uncharacterized protein	391	464	402	416	ANNQYNGNSYYGYQQ	15	82.5864
A0A1D6H7G4	NSP (Nuclear shuttle protein)-interacting GTPase	623	708	634	648	PHQLYQSEAHLSHFM	15	82.408
A0A1D6EH81	Root cap-specific protein	81	194	97	111	GSSTYGQGGYYSGYG	15	82.252
A0A1D6KQ46	Tetratricopeptide repeat (TPR)-like superfamily protein	657	931	684	698	NVQTSAQIQDQLLAQ	15	80.8473
A0A804LX08	Uncharacterized protein	635	916	662	676	NVQTSAQIQDQLLAQ	15	80.8473
C0PGA9	GRAS transcription factor	15	82	39	53	QTNASYNYYYHSNSS	15	80.7804
A0A1D6NM62	ARM repeat superfamily protein	817	915	817	831	NQNISGFSSGNIGFG	15	80.5351
C0P5Q7	Heavy metal transport/detoxification superfamily protein	197	428	268	282	NANAINMAAAANAKM	15	80.4236
A0A1D6ILG9	Protein transport protein SEC31 homolog B	798	984	903	917	GSQLYTGTANQQYPS	15	80.0446
A0A1D6M9S2	Hydroxyproline-rich glycoprotein family protein	108	286	267	281	PQQLYQASSHYNTQN	15	79.9108
K7VNK4	Transcription initiation factor TFIID subunit 12b	115	366	345	359	VQQLIKQQQFLKQFQ	15	79.6656
A0A1D6IC41	Regulator of nonsense transcripts 1-like protein	1116	1310	1126	1140	IGSNFNYAGMENSSS	15	79.6433
A0A1D6QQV7	Putative ARF GTPase-activating domain family protein isoform 1	549	669	637	651	PHQLYQSAAHPSHFM	15	79.4649
A0A804LWE9	RRM domain-containing protein	396	468	434	448	PPVAFQASQQMTQYS	15	79.4649
A0A1D6L6Z4	Nuclear pore complex protein NUP1	1140	1279	1198	1212	AFGMINTNTAFSMAS	15	79.4203
A0A1D6NP19	Nuclear pore complex protein NUP98A	379	574	457	471	APVTSSLFATSVTNN	15	79.3088
A0A804MMM9	Mediator of RNA polymerase II transcription subunit 25	341	522	405	419	MVQSTALGSFGSNTP	15	79.0412
K7UCD7	Histone acetyltransferase	124	494	292	306	HSSLLDNSSAYGLSD	15	78.9967
B4F858	DCD (Development and Cell Death) domain protein	97	188	105	119	TDNKTVYNTSSSSFM	15	78.8852
A0A1D6Q3Q3	Uncharacterized protein	254	313	286	300	PTFHYQYDGLDQYHD	15	78.5953
A0A1D6EWB9	Regulator of nonsense transcripts 1-like protein	1177	1274	1195	1209	GYSHIGTTNDIVSQD	15	78.5061
A0A1D6IC41	Regulator of nonsense transcripts 1-like protein	1116	1310	1231	1245	GYSHIGTTNDIVSQD	15	78.5061
C0P7S7	Nuclear transport factor 2 (NTF2) family protein with RNA binding (RRM-RBD-RNP motifs) domain	417	584	422	436	SSGSFNRQNEGEMYN	15	78.4615
A0A1D6L835	Uncharacterized protein	511	639	582	596	QQQLQQINQQQHLQQ	15	78.4392
A0A804MMM9	Mediator of RNA polymerase II transcription subunit 25	341	522	496	510	TGVNSLGVNNNSAMN	15	78.1271
A0A1D6F2S1	Protein transport protein SEC31 homolog B	957	1049	968	982	GSQLYTGATNQPYSS	15	78.1048
A0A1D6LJE6	Protein transport protein sec16	727	818	749	763	ADVLGGKSLLGSSYG	15	77.8595
A0A1D6H019	Histone acetyltransferase	128	494	398	412	QMLVSNQLNIQSIQQ	15	77.6589
A0A1D6F2M8	Nuclear pore complex protein NUP98A	407	663	606	620	GGLPFFPNTNQALTG	15	77.5697
A0A1D6EU55	La-related protein 1C	140	307	225	239	GCNSTNGDGSINLDD	15	77.1237
A0A1D6P0G2	Putative VHS/GAT domain containing family protein	520	654	523	537	QPVQITHSGQQVLPS	15	77.0569
A0A1D6JHR5	Auxin response factor	497	571	513	527	LQQQILQQGSQQQMV	15	76.9231
B4FWM3	Far upstream element-binding protein 1	307	675	442	456	PQQNYSHGYGDPRYN	15	76.9008
C0P4W0	KH domain-containing protein	317	680	453	467	PQQNYSHGYGDPRYN	15	76.9008
A0A1D6I0G1	Polyadenylate-binding protein	432	505	441	455	PPAFINPQAGFAFQQ	15	76.8562
A0A1D6F8R0	RNA-binding (RRM/RBD/RNP motifs) family protein	200	342	226	240	GYGIRVDGRYGLISG	15	76.5886
A0A1D6M6X9	Putative NOT transcription complex subunit VIP2	89	360	263	277	LQQASPQFMNLLGSS	15	76.0312
A0A1D6N779	Transcription initiation factor TFIID subunit 12b	41	285	115	129	GTQLNNANTAQALQG	15	75.7637
C0PHX3	TFIID_20kDa domain-containing protein	114	358	188	202	GTQLNNANTAQALQG	15	75.7637
B4F8A7	Glycine-rich RNA-binding protein 3 mitochondrial	124	292	177	191	YGGTYSNASGGGYSG	15	74.7157
B4F8A7	Glycine-rich RNA-binding protein 3 mitochondrial	124	292	264	277	GGNNFAGNVTGGFS	14	91.9732
A0A1D6FRT4	Putative SAC3/GANP family protein	102	344	299	312	HQNQYGNQAEGHYN	14	88.0076
A0A1D6M612	Putative SAC3/GANP family protein	116	365	300	313	QQSQYGNQAEGHYN	14	87.4343
K7UCD7	Histone acetyltransferase	124	494	328	341	APEAYMNISSYGNS	14	87.2432
K7V0B9	Putative DUF1296 domain containing family protein	768	840	795	808	GYPSFYQSQSQASL	14	85.8815
A0A1D6MQ11	5'-3' exoribonuclease	920	1066	1012	1025	GQQWQQQSYSSYAV	14	85.4515
A0A1D6FRT4	Putative SAC3/GANP family protein	102	344	192	205	TGNNFAQSYQNYSP	14	85.3559
A0A060D7Z4	GRAS transcription factor (Fragment)	15	77	41	54	TDASYNYYYHSNSG	14	84.7109
A0A1D6KJC5	Auxin response factor	466	696	474	487	LQQNNIQFNTSLLP	14	82.7998
A0A1D6G6M1	E3 ubiquitin-protein ligase RGLG1	1	79	27	40	SAQWGAGGGGYYQQ	14	82.7043
C0HFT3	PLAC8 family protein	193	357	339	352	AQGSYPAQGSYPPQ	14	82.6087
A0A1D6H019	Histone acetyltransferase	128	494	271	284	HQNQFPSNQIQHIG	14	82.2742
A0A096R4D2	ENHANCER OF AG-4 protein 2	1216	1310	1292	1305	TLNPYAVQSFPNSQ	14	81.8681
B6U266	ENTH/VHS/GAT family protein	396	553	526	539	PVQSYNFSIPQTYT	14	81.8442
A0A1D6H019	Histone acetyltransferase	128	494	418	431	NEVLDQTEKVNFQS	14	81.1037
A0A1D6QDA6	Putative NOT transcription complex subunit VIP2	372	446	419	432	SLGSYDPFLQQYQQ	14	80.7692
A0A1D6GPP6	Heterogeneous nuclear ribonucleoprotein 1	236	482	298	311	PAVGYGNYGAGGYG	14	80.7692
C0P4W0	KH domain-containing protein	317	680	530	543	HPSAYGQTYSAATG	14	80.7692
C0P4W0	KH domain-containing protein	317	680	513	526	ADGSYQAPAASYGP	14	80.4348
A0A1D6HUZ6	RNA-binding (RRM/RBD/RNP motifs) family protein	222	365	332	345	MSRNFNAGVNYPIN	14	80.2198
A0A1D6NZK8	LYST-interacting protein 5-like protein	295	449	419	432	DPQHISQNYYSTKA	14	79.5748
A0A1D6IB58	BZIP transcription factor	155	322	271	284	RLQATNARVHYYSG	14	79.312
K7UVJ3	Putative VHS/GAT domain containing family protein	389	672	412	425	GSQLYNTPTQQPFQ	14	79.2642
A0A1D6MME1	Heavy metal transport/detoxification superfamily protein	204	445	251	264	NVNVINMAAANAKM	14	79.0253
A0A1D6I377	LOB domain-containing protein 22	235	537	350	363	NQQNYHLLQDQNQQ	14	78.9059
A0A1D6NI30	Uncharacterized protein	232	620	388	401	GNQQFATQAMAYQV	14	78.9059
A0A804NGJ3	RING-type domain-containing protein	232	620	388	401	GNQQFATQAMAYQV	14	78.9059
A0A1D6GPP6	Heterogeneous nuclear ribonucleoprotein 1	236	482	407	420	GYGAYGARIDSAGN	14	78.8342
A0A1D6FLM0	Chromatin modification-related protein EAF1 B	1241	1404	1245	1258	GQATIQFSSMNSSF	14	78.7864
A0A1D6FKE5	GBF-interacting protein 1	782	857	811	824	GYPTFYQSQGGLTQ	14	78.7148
A0A1D6M6X9	Putative NOT transcription complex subunit VIP2	89	360	248	261	GSGAINIQGSNRIG	14	78.6192
A0A804P175	Uncharacterized protein	701	784	753	766	SSNMFNSGMPNSIA	14	78.5475
A0A1D6N8W7	Zinc finger protein VAR3 chloroplastic	683	863	829	842	QSGSFVDNNSVTSS	14	78.3325
A0A1D6EUD2	BZIP transcription factor	160	330	279	292	RLEATNARVHYYSG	14	78.1653
C0P7S7	Nuclear transport factor 2 (NTF2) family protein with RNA binding (RRM-RBD-RNP motifs) domain	417	584	558	571	PGNSYYQNGNGRFS	14	77.9503
A0A1D6PK72	Evolutionarily conserved C-terminal region 2	313	383	335	348	GSSAIYQNKSSTTQ	14	77.5203
C0P4W0	KH domain-containing protein	317	680	406	419	GASDYYKQGSQPYD	14	77.4009
A0A1D6Q8I5	RNA-binding (RRM/RBD/RNP motifs) family protein	157	253	234	247	QYVQLTGSNFSSAS	14	77.377
A0A1D6NK70	Chromatin modification-related protein EAF1 B	1473	1646	1563	1576	LSVASAVSAVQNGS	14	77.3531
A0A1D6NKB8	Chromatin modification-related protein EAF1 B	245	418	335	348	LSVASAVSAVQNGS	14	77.3531
A0A804NH67	Uncharacterized protein	1461	1634	1551	1564	LSVASAVSAVQNGS	14	77.3531
A0A1D6HAV3	Calmodulin binding protein1	464	528	499	512	EIQFSGSSLQSQSS	14	77.2575
A0A1D6P5V7	Uncharacterized protein	218	291	251	264	LDSNRNTLQQYAQG	14	77.162
B4FWM3	Far upstream element-binding protein 1	307	675	395	408	GGSDYYKQGSQPYD	14	77.0903
A0A1D6I377	LOB domain-containing protein 22	235	537	235	248	QDQNLQNQQDYHRV	14	76.9947
B4F9M6	KH domain-containing protein	315	645	343	356	QQSGYGYMQPGAYP	14	76.4931
A0A1D6PN67	DEAD-box ATP-dependent RNA helicase 40	81	328	253	266	GQQSMMPQSAYNQV	14	76.4453
A0A1D6MK72	DEAD-box ATP-dependent RNA helicase 14	599	660	631	644	FHASYGNSSQNNQT	14	75.6808
B8A0C3	Auxin response factor	467	541	509	522	SDSGFLQNQLQLQK	14	75.6331
A0A1D6FYR6	Transcriptional corepressor LEUNIG	125	227	201	214	GSHLLNGSANGISG	14	75.2508
A0A1D6NLM5	Transcriptional corepressor LEUNIG	89	176	150	163	GSHLLNGSANGISG	14	75.2508
K7VAN4	Putative DUF1421 domain family protein	333	491	414	427	APPYYGQQNPSMYE	14	74.8686
A0A1D6IHB6	Protein TIME FOR COFFEE	1191	1521	1425	1438	PTNHFSMAMPSILG	14	74.5819
A0A804QFU0	Uncharacterized protein	1191	1524	1425	1438	PTNHFSMAMPSILG	14	74.5819
B4FQ71	DUF1421 domain-containing protein	337	495	418	431	APPYYGQQNPTMYE	14	74.5819
K7W8C5	Uncharacterized protein	53	120	58	71	GGYGYGGGYGGGYG	14	74.5819
A0A1D6NP19	Nuclear pore complex protein NUP98A	379	574	385	398	PFSTSNPFSTNNPF	14	73.5786
A0A1D6M612	Putative SAC3/GANP family protein	116	365	116	128	YANYYYSYPQATN	13	88.4229
A0A1D6IB58	BZIP transcription factor	155	322	305	317	SSSSYNQYAYGGY	13	87.8827
A0A1D6F8C9	DEAD-box ATP-dependent RNA helicase 40	82	340	265	277	QQSMIPQSAYNQA	13	86.7764
A0A096SVP6	Octicosapeptide/Phox/Bem1p family protein	443	532	480	492	ATGTFIPIQSYYH	13	86.1847
B7ZY51	Octicosapeptide/Phox/Bem1p family protein	439	539	480	492	ATGTFIPIQSYYH	13	86.1847
A0A1D6EUD2	BZIP transcription factor	160	330	313	325	SSRSYNQYAYGGY	13	86.1075
A0A1D6KJQ4	Uncharacterized protein	1	70	1	13	MNMYYSCIQQGLV	13	85.7216
A0A1D6PRV0	Uncharacterized protein	528	628	541	553	QDPVYNPYAWHWQ	13	85.4129
A0A1D6ELI3	RNA binding	415	579	461	473	GPVSFGQNISSMQ	13	85.1814
A0A1D6L6Z4	Nuclear pore complex protein NUP1	1140	1279	1262	1274	GGVFQFGGQQGSA	13	85.1556
K7TX82	Transcription factor VIP1	326	398	340	352	LQQQIPSYFVQQQ	13	85.1042
A0A1D6ERI6	Polyadenylate-binding protein RBP47B	360	424	407	419	AAPAYGAYPFYGN	13	84.1266
B4G0R6	Polyadenylate-binding protein RBP47B	371	433	416	428	AAPAYGAYPFYGN	13	84.1266
A0A1D6NJH5	Polypyrimidine tract-binding protein homolog 2	519	650	551	563	GSAQFMQYLSNGS	13	83.7921
A0A1D6NI30	Uncharacterized protein	232	620	451	463	QQQAYPQSQVYPQ	13	83.6378
A0A804NGJ3	RING-type domain-containing protein	232	620	451	463	QQQAYPQSQVYPQ	13	83.6378
A0A1D6F8R0	RNA-binding (RRM/RBD/RNP motifs) family protein	200	342	314	326	RNVWGNGSLNYPS	13	81.5539
A0A1D6HUY7	RNA-binding (RRM/RBD/RNP motifs) family protein	200	342	314	326	RNVWGNGSLNYPS	13	81.5539
A0A1D6HUZ4	RNA-binding (RRM/RBD/RNP motifs) family protein	205	347	319	331	RNVWGNGSLNYPS	13	81.5539
C0PEV1	Uncharacterized protein	51	193	165	177	RNVWGNGSLNYPS	13	81.5539
A0A1D6F2M8	Nuclear pore complex protein NUP98A	407	663	508	520	ATSSIFATSVTNN	13	81.4767
A0A1D6JMS0	Ubiquitin domain-containing protein DSK2b	372	470	429	441	LQQLISFQQSLMS	13	81.2194
A0A1D6GMG7	Embryo defective 2016	2054	2180	2054	2066	QQVQFSSGLPQNI	13	81.0136
A0A1D6GYF7	Brahma1	1	109	60	72	NQVAMQQQFLKLA	13	80.6792
A0A804U7C2	Uncharacterized protein	1	154	105	117	NQVAMQQQFLKLA	13	80.6792
A0A1D6ELI3	RNA binding	415	579	444	456	LQGHIPQIGQLQA	13	80.602
A0A1D6II08	Heterogeneous nuclear ribonucleoprotein 1	217	351	332	344	RNVWGNGNLNYTG	13	80.5506
A0A1D6N779	Transcription initiation factor TFIID subunit 12b	41	285	268	280	AQQLIQQQQILQQ	13	80.319
C0PHX3	TFIID_20kDa domain-containing protein	114	358	341	353	AQQLIQQQQILQQ	13	80.319
C0P4W0	KH domain-containing protein	317	680	367	379	PPQNYNTPYGSYP	13	80.2676
A0A1D6GC21	Zinc finger CCCH domain-containing protein 19	1576	1807	1580	1592	GQLNTQQHEADIK	13	80.2418
B6SW16	Nucleic acid binding protein	28	95	51	63	QQQSSFRAQFQQQ	13	80.036
K7VQ06	Putative DUF1421 domain family protein	284	511	412	424	GNVAMQGSYNTAV	13	79.9331
A0A1D6M6X9	Putative NOT transcription complex subunit VIP2	89	360	312	324	APFDINDFPQLTG	13	79.9331
B6TEE0	Glycine-rich cell wall structural protein 2	46	192	143	155	SGSSYANRYWYGS	13	79.9074
A0A1D6FYR6	Transcriptional corepressor LEUNIG	125	227	140	152	QPQHIQMQQMLLQ	13	79.6501
A0A1D6NLM5	Transcriptional corepressor LEUNIG	89	176	101	113	QPQHIQMQQMLLQ	13	79.6501
A0A1D6I6S7	Uncharacterized protein	12	148	130	142	LQQASQQIYGASN	13	79.6244
A0A1D6MKT4	Transcription initiation factor TFIID subunit 4b	190	326	308	320	LQQASQQIYGASN	13	79.6244
A0A1D6HI41	RNA-binding (RRM/RBD/RNP motifs) family protein	150	235	211	223	GGNGYLSVHSYNV	13	79.5729
A0A1D6M6G4	Putative VHS/GAT domain containing family protein	308	413	396	408	ASANSANPFQPVT	13	79.4186
A0A1D6GD58	DCD (Development and Cell Death) domain protein	150	211	163	175	SNANSNVNAFKMN	13	79.2642
A0A804P606	DCD domain-containing protein	87	148	100	112	SNANSNVNAFKMN	13	79.2642
A0A1D6JMS0	Ubiquitin domain-containing protein DSK2b	372	470	453	465	TQSASGAGNVNLN	13	79.1099
B4F864	CCAAT-DR1 transcription factor	167	297	173	185	QVQLHSQTQHYLQ	13	79.0327
A0A1D6MKW2	Transcription initiation factor TFIID subunit 4b	190	326	308	320	LQQASQQIYGANN	13	79.0069
A0A804MZK3	RST domain-containing protein	58	194	176	188	LQQASQQIYGANN	13	79.0069
A0A1D6NBT1	Zinc finger CCCH domain-containing protein 19	1544	1710	1550	1562	GQSQITGNLTWGN	13	78.8269
A0A1D6ELI3	RNA binding	415	579	427	439	PPQNFAVQLQNAQ	13	78.4924
A0A1D6N779	Transcription initiation factor TFIID subunit 12b	41	285	212	224	QQQQWLKQIQSSM	13	77.7721
C0PHX3	TFIID_20kDa domain-containing protein	114	358	285	297	QQQQWLKQIQSSM	13	77.7721
B4FFQ8	CCAAT1-Dr1 transcription factor	152	301	251	263	QVQLQSSVQQTSQ	13	77.7206
A0A1D6GVG1	Auxin response factor	477	753	689	701	DQQLQLQLLQKLQ	13	77.6692
K7VAN4	Putative DUF1421 domain family protein	333	491	450	462	GGGSFSESYGYTG	13	77.5662
A0A1D6IKX3	Peroxidase	81	173	156	168	QGVSTNPLVSNSP	13	77.2575
C0P6Z0	Uncharacterized protein	350	440	350	362	QQFIQRRSYQNQR	13	77.2575
A0A804LWE9	RRM domain-containing protein	396	468	400	412	QAGSFASASTAYP	13	77.1546
A0A1D6JD28	SPT2 chromatin protein	358	463	441	453	PQSLSNRSQALQG	13	76.5886
A0A804RP04	Uncharacterized protein	332	437	415	427	PQSLSNRSQALQG	13	76.5886
A0A1D6LR44	Uncharacterized protein	1	66	49	61	PGGWYPQAIQLPQ	13	76.4085
A0A1D6GC21	Zinc finger CCCH domain-containing protein 19	1576	1807	1766	1778	QVGNMNQNVRWSA	13	75.9455
A0A804MCP5	Uncharacterized protein	1	102	61	73	QVGNMNQNVRWSA	13	75.9455
D9HNV4	Auxin response factor	492	726	628	640	QTAEYHQALLQSQ	13	75.8168
A0A1D6M1E8	RNA-binding protein BRN1	218	363	302	314	RSFNSAQLGSPYS	13	75.5338
K7UT64	Mediator of RNA polymerase II transcription subunit 15a	101	528	425	437	HQQNQQQQQLLGT	13	75.4309
K7UZW2	RING-type domain-containing protein	232	619	514	526	ALQPFQGIQRTTQ	13	75.3795
A0A1D6QF82	RNA binding (RRM/RBD/RNP motifs) family protein	956	1021	979	991	SGFPFSSGFSSQD	13	75.2508
A0A804LL06	RRM domain-containing protein	363	504	387	399	QVPNWTPGNSGYS	13	75.1737
K7UZW2	RING-type domain-containing protein	232	619	349	361	LHQSIQSAQVPQF	13	74.8135
A0A1D6FMJ9	RNA-binding protein BRN1	243	391	330	342	RSFNSTQLGSPYS	13	74.3247
A0A1D6MK72	DEAD-box ATP-dependent RNA helicase 14	599	660	608	620	GGSSFHSSFHNSS	13	74.196
D9HNV4	Auxin response factor	492	726	546	558	QQQFKATACLQSS	13	74.016
A0A1D6GYF7	Brahma1	1	109	83	95	AQGMLLQQQAKMN	13	73.913
A0A1D6QKL9	SWIB complex BAF60b domain-containing protein	119	184	167	179	ADQAQLQRLVQLQ	13	73.913
A0A1R3QMY2	50kD gamma zein	28	190	153	165	QPQQYQQGQEKSQ	13	73.913
A0A804U7C2	Uncharacterized protein	1	154	128	140	AQGMLLQQQAKMN	13	73.913
C0P381	50 kDa gamma-zein	28	190	153	165	QPQQYQQGQEKSQ	13	73.913
A0A1D6IB58	BZIP transcription factor	155	322	247	258	YGQSFFNINYAR	12	93.0602
A0A1D6PTZ6	Evolutionarily conserved C-terminal region 10	77	198	77	88	QPYLYQQNVYAP	12	90.5518
A0A1D6IHB6	Protein TIME FOR COFFEE	1191	1521	1468	1479	PQGHFFISNTYA	12	88.3779
A0A804QFU0	Uncharacterized protein	1191	1524	1468	1479	PQGHFFISNTYA	12	88.3779
C0HIW8	Uncharacterized protein	52	161	60	71	HVQNWNPGNSVY	12	87.6812
A0A1D6LI11	GBF-interacting protein 1	200	270	227	238	GYPSFYQSQTSL	12	85.7581
A0A1D6NGH1	GBF-interacting protein 1	772	842	799	810	GYPSFYQSQTSL	12	85.7581
A0A804PSS7	Uncharacterized protein	96	166	123	134	GYPSFYQSQTSL	12	85.7581
A0A804N7I4	Uncharacterized protein	536	717	660	671	GVQNFPMGGMYN	12	85.6187
C0P3D9	Flowering time control protein FY	537	718	661	672	GVQNFPMGGMYN	12	85.6187
A0A1D6IWW1	Uncharacterized protein	101	162	146	157	KDNTTNTISQVN	12	84.8105
G3M8E6	Secondary wall MYB46 transcription factor	304	365	349	360	KDNTTNTISQVN	12	84.8105
A0A1D6LJE6	Protein transport protein sec16	727	818	728	739	YASSYNQQSQWQ	12	84.6154
K7UZW2	RING-type domain-containing protein	232	619	451	462	QQQAYPQPQAYP	12	84.6154
A0A1D6LJE6	Protein transport protein sec16	727	818	802	813	GNQASYKSFGSF	12	84.058
A0A1D6IB58	BZIP transcription factor	155	322	216	227	GGAGYNDQSYGG	12	83.7793
K7V9D8	Heavy metal transport/detoxification superfamily protein	70	138	80	91	AMRAYYQYQYQA	12	83.194
A0A804NWR9	ENTH domain-containing protein	475	555	494	505	QQQMYDPFYASN	12	82.4415
B4FNX5	RNA-binding (RRM/RBD/RNP motifs) family protein	1	60	44	55	AASSYQQYQQQL	12	82.0792
A0A1D6MTT5	DECUSSATE protein	58	137	63	74	QRQLFLMQQAQS	12	81.7447
B6T607	GLTSCR1 domain-containing protein	24	103	29	40	QRQLFLMQQAQS	12	81.7447
C0PCN6	Evolutionarily conserved C-terminal region 2	226	351	253	264	PAQWYDGPVYSN	12	81.5496
A0A1D6H507	VHS and GAT domain protein	503	621	605	616	SGGYYIPNAAYA	12	81.4939
A0A804NWR9	ENTH domain-containing protein	475	555	475	486	QQNASYNPWETN	12	81.4103
A0A1D6NI30	Uncharacterized protein	232	620	235	246	QQQLQYSQYYQQ	12	81.0479
A0A804NGJ3	RING-type domain-containing protein	232	620	235	246	QQQLQYSQYYQQ	12	81.0479
K7UZW2	RING-type domain-containing protein	232	619	235	246	QQQLQYSQYYQQ	12	81.0479
A0A1D6HUZ6	RNA-binding (RRM/RBD/RNP motifs) family protein	222	365	314	325	LSSSIGYLGYDS	12	80.6856
A0A1D6ND84	Pentatricopeptide repeat-containing protein	121	305	144	155	NNERYNASQPYR	12	80.602
B4F9M6	KH domain-containing protein	315	645	629	640	GQQQSYGDAYGS	12	80.5463
A0A1D6JSV1	Uncharacterized protein	668	731	715	726	LQHHFGTNSLVS	12	80.2676
A0A1D6M9S2	Hydroxyproline-rich glycoprotein family protein	108	286	194	205	QSPAIYNQQLQP	12	80.1561
C0HFT3	PLAC8 family protein	193	357	291	302	AEGSYPAQGSYH	12	79.9331
A0A1D6P7I2	Uncharacterized protein	1	78	44	55	TQQLHASQQMLP	12	79.9331
A0A1D6QNQ0	Uncharacterized protein	1120	1288	1259	1270	LQQMSNNVANPV	12	79.9331
C0HIW8	Uncharacterized protein	52	161	127	138	TQQLHASQQMLP	12	79.9331
A0A1R3QMY2	50kD gamma zein	28	190	174	185	QQQTTRCSYNYY	12	79.4593
C0P381	50 kDa gamma-zein	28	190	174	185	QQQTTRCSYNYY	12	79.4593
C0P4W0	KH domain-containing protein	317	680	639	650	SQPAYGQAGYTQ	12	79.4314
A0A804NFG0	Uncharacterized protein	304	468	332	343	QQHQYIIQQVSR	12	79.1806
K7UCD7	Histone acetyltransferase	124	494	251	262	GTGYFNGESAVA	12	79.0412
A0A1D6F853	Putative E3 ubiquitin-protein ligase ARI16	910	1001	911	922	QQQLQQQQRNIH	12	78.5953
A0A804MW09	RING-type domain-containing protein	893	984	894	905	QQQLQQQQRNIH	12	78.5953
B4FWM3	Far upstream element-binding protein 1	307	675	634	645	SQPVYGQAGYTQ	12	78.0379
A0A1D6M612	Putative SAC3/GANP family protein	116	365	248	259	VAGNSTTDNLTG	12	77.7592
B4F864	CCAAT-DR1 transcription factor	167	297	249	260	AQLQSSAQQTSQ	12	77.7035
A0A1D6GXY1	Protein transport protein sec16	491	594	518	529	HQPNYMGFDTSA	12	77.3411
A0A1D6GNU0	RING/U-box superfamily protein	317	379	322	333	KQQLMANAPFMF	12	77.3133
A0A1D6FL46	Putative DUF1296 domain containing family protein	791	851	792	803	TMYGYQGQSHQT	12	77.2575
A0A1D6MDT9	GBF-interacting protein 1	769	829	770	781	TMYGYQGQSHQA	12	77.2575
A0A804NKZ0	Uncharacterized protein	205	407	290	301	SQTQYQGHVNPA	12	77.2575
B4F858	DCD (Development and Cell Death) domain protein	97	188	172	183	AASNNNNNNNSH	12	77.2575
A0A1D6K719	Phospholipase D	1	121	23	34	AQAQLYPYGYQY	12	77.1182
A0A1D6G4R3	RNA-binding protein BRN1	224	370	306	317	VQRSFNAMQLGS	12	76.7559
A0A1D6IC41	Regulator of nonsense transcripts 1-like protein	1116	1310	1176	1187	SQDFIVDDFKSQ	12	76.6444
A0A1D6PKL9	Alba DNA/RNA-binding protein	136	258	206	217	HQGGYGNQGGYG	12	76.5886
B4FI25	Alba domain-containing protein	136	253	206	217	HQGGYGNQGGYG	12	76.5886
A0A1D6IUX5	Thioredoxin M1	259	334	260	271	QQQHMLQLSKQN	12	76.1427
A0A1D6L835	Uncharacterized protein	511	639	598	609	QQQQLNQQQLQQ	12	75.9197
A0A1D6IKX3	Peroxidase	81	173	128	139	SNPLISGPPIYP	12	75.9197
A0A1D6M6X9	Putative NOT transcription complex subunit VIP2	89	360	282	293	GGSLSQNQVQSG	12	75.2508
A0A1D6N8W7	Zinc finger protein VAR3 chloroplastic	683	863	847	858	NDANHVSHSSGY	12	75.2508
A0A1D6QNQ0	Uncharacterized protein	1120	1288	1245	1256	GQQAAMSPQLSS	12	75.2508
A0A1D6F2S1	Protein transport protein SEC31 homolog B	957	1049	1032	1043	HSAATNSTSRFM	12	75.0279
A0A1D6K2U2	Heavy metal transport/detoxification superfamily protein	338	435	390	401	PPAYYSAQELQP	12	74.5262
A0A804NKZ0	Uncharacterized protein	205	407	382	393	AGPAYGGDNWQR	12	73.9967
A0A1D6MME1	Heavy metal transport/detoxification superfamily protein	204	445	214	224	AAVNSNHSNGN	11	91.9732
A0A1D6PTZ6	Evolutionarily conserved C-terminal region 10	77	198	144	154	MYGAYSPVSTA	11	91.9732
B4FBI4	Evolutionarily conserved C-terminal region 10	123	196	142	152	MYGAYSPVSTV	11	91.9732
A0A1D6KB08	Uncharacterized protein	37	105	72	82	GYPTYNQSAYP	11	89.5105
C0P5Q7	Heavy metal transport/detoxification superfamily protein	197	428	214	224	NVVAVNSNHSN	11	88.8416
A0A804QXW4	Protein kinase domain-containing protein	283	361	287	297	PQVTTYVQEQQ	11	86.9261
A0A1D6JBG2	RNA-binding (RRM/RBD/RNP motifs) family protein	731	799	769	779	GGSSYSSLYSG	11	86.8653
A0A1D6QQ75	KH domain-containing protein	388	733	640	650	QQAGYGQGAYG	11	86.014
A0A1D6GMG7	Embryo defective 2016	2054	2180	2095	2105	LQQLGAIQLPH	11	85.9532
K7TII0	Putative heavy metal transport/detoxification superfamily protein	299	551	536	546	HDNMFSDENPN	11	85.6187
A0A1D6P5V7	Uncharacterized protein	218	291	270	280	MDQMYHGSNFQ	11	84.0985
A0A1D6EUD2	BZIP transcription factor	160	330	211	221	HGVMYGQSYGG	11	83.4296
A0A1D6LUQ3	Putative DUF1296 domain containing family protein	603	709	686	696	GSVKYGVSQYK	11	83.4296
A0A1D6M6X9	Putative NOT transcription complex subunit VIP2	89	360	345	355	SVNAIVQQNQE	11	83.0952
A0A1D6NLA8	CASC3/Barentsz eIF4AIII binding	456	518	458	468	GNSNIGISSNN	11	82.6999
C0P5Q7	Heavy metal transport/detoxification superfamily protein	197	428	319	329	FQQGYAGFNHP	11	82.5783
C0PG82	Protein FREE1	1	109	14	24	SGHYYQHQYAA	11	82.0614
A0A1D6EH78	Uncharacterized protein	53	211	96	106	GASQYGGSGYG	11	80.9365
A0A804MJK6	Uncharacterized protein	35	172	78	88	GASQYGGSGYG	11	80.9365
A0A1D6KJC5	Auxin response factor	466	696	607	617	EQQQIKIQPFQ	11	80.8148
A0A804P175	Uncharacterized protein	701	784	708	718	MPATYANNLQG	11	80.4804
A0A1D6I6S7	Uncharacterized protein	12	148	64	74	NQVSSSPQAFA	11	80.4196
A0A1D6MKT4	Transcription initiation factor TFIID subunit 4b	190	326	242	252	NQVSSSPQAFA	11	80.4196
A0A1D6MKW2	Transcription initiation factor TFIID subunit 4b	190	326	242	252	NQVSSSPQAFA	11	80.4196
A0A804MZK3	RST domain-containing protein	58	194	110	120	NQVSSSPQAFA	11	80.4196
A0A1D6JSV1	Uncharacterized protein	668	731	676	686	AMGSYMLQNRA	11	80.4196
A0A1D6EH78	Uncharacterized protein	53	211	162	172	SGSSYANRYWD	11	80.2067
A0A1D6EH84	Glycine rich protein4	39	193	144	154	SGSSYANRYWD	11	80.2067
A0A804MJK6	Uncharacterized protein	35	172	123	133	SGSSYANRYWD	11	80.2067
A0A1D6EHT9	Transcription factor VIP1	285	350	286	296	QVPNINGNPFN	11	80.1155
A0A1D6EH85	Aluminum-induced protein	46	192	78	88	GTSQYGGSGYG	11	79.9331
A0A1D6ESP6	B-block binding subunit of TFIIIC	68	130	115	125	QQQPFTGNGQL	11	79.9331
A0A1D6GPP6	Heterogeneous nuclear ribonucleoprotein 1	236	482	425	435	GSSGYNAGYGS	11	79.9331
A0A1D6JY91	Embryogenesis transmembrane protein-like	312	390	361	371	GLQTSDDNVSD	11	79.9331
A0A804LI33	Uncharacterized protein	312	390	361	371	GLQTSDDNVSD	11	79.9331
B6TEE0	Glycine-rich cell wall structural protein 2	46	192	78	88	GTSQYGGSGYG	11	79.9331
A0A1D6ESP6	B-block binding subunit of TFIIIC	68	130	101	111	NLNQFDQASSA	11	79.477
A0A1D6JEB0	Protein FAR1-RELATED SEQUENCE	852	913	885	895	NLNQFDQASSA	11	79.477
A0A1D6GPP6	Heterogeneous nuclear ribonucleoprotein 1	236	482	438	448	ANSGYSSAWSD	11	79.4466
C0P9S2	Heterogeneous nuclear ribonucleoprotein 1	196	443	399	409	ANSGYSSAWSD	11	79.4466
A0A1D6EZ78	Protein TIME FOR COFFEE	1162	1261	1237	1247	NMASFQNMMYP	11	79.3554
F1DK02	ARR-B transcription factor (Fragment)	300	364	346	356	NQNNLSTSLGN	11	79.2034
A0A804MMM9	Mediator of RNA polymerase II transcription subunit 25	341	522	371	381	IQVHMSNMISS	11	78.9602
A0A1D6EYB4	Putative ADP-ribosylation factor GTPase-activating protein AGD5	353	431	383	393	NANQLNTNVSN	11	78.869
A0A1D6PHE2	Uncharacterized protein	494	603	583	593	TQDHYQMVTSQ	11	78.6561
A0A1D6EH81	Root cap-specific protein	81	194	145	155	SGSSFASKYWD	11	78.5345
A0A1D6M612	Putative SAC3/GANP family protein	116	365	278	288	TSWKSNSVASV	11	78.4433
A0A1D6QQV7	Putative ARF GTPase-activating domain family protein isoform 1	549	669	621	631	PQTLISNSSFG	11	78.4129
C0P9S2	Heterogeneous nuclear ribonucleoprotein 1	196	443	386	396	GASGYGAGYGS	11	78.2609
A0A1D6FMJ9	RNA-binding protein BRN1	243	391	371	381	KVQNLNANLPS	11	78.0176
A0A1D6F598	Transcriptional corepressor SEUSS	688	915	746	756	APQNTNQLSSP	11	77.9872
A0A1D6MF40	Thioesterase family protein	385	458	385	395	SQNSTVNSNTQ	11	77.6832
A0A804QGK8	Uncharacterized protein	391	464	418	428	GYEGYGYGASS	11	77.3791
A0A1D6NI30	Uncharacterized protein	232	620	437	447	MQLNSQVQLQP	11	77.3183
A0A804NGJ3	RING-type domain-containing protein	232	620	437	447	MQLNSQVQLQP	11	77.3183
K7UZW2	RING-type domain-containing protein	232	619	437	447	MQLNSQVQLQP	11	77.3183
B4FA01	Pentatricopeptide repeat-containing protein	600	786	682	692	PQVGYGAQLPQ	11	77.2575
C0PGG7	Zinc finger protein VAR3 chloroplastic	629	805	790	800	NANHSVHSSGY	11	77.0751
B4FWN0	Nuclear transport factor 2 (NTF2) family protein with RNA binding (RRM-RBD-RNP motifs) domain	483	586	549	559	GHGYYSGNGYQ	11	76.7407
A0A1D6NBT1	Zinc finger CCCH domain-containing protein 19	1544	1710	1689	1699	GQANNNMNWNA	11	76.6798
A0A1D6FYR6	Transcriptional corepressor LEUNIG	125	227	186	196	QQQLQQQQLQQ	11	76.5886
A0A1D6QNQ0	Uncharacterized protein	1120	1288	1194	1204	QQQLQQQQLQQ	11	76.5886
A0A1D6MD02	Putative DUF1296 domain containing family protein	738	902	786	796	SALGFDEALSR	11	76.5278
B4F9M6	KH domain-containing protein	315	645	563	573	QQGGYGPGAYG	11	76.2846
A0A804MMM9	Mediator of RNA polymerase II transcription subunit 25	341	522	344	354	SQVRLMNSTSL	11	76.2542
A0A804MCP5	Uncharacterized protein	1	102	80	90	SQANNNMNWNA	11	76.0718
K7VQ06	Putative DUF1421 domain family protein	284	511	334	344	QPQLSNVQQFP	11	76.0413
A0A1D6JBG2	RNA-binding (RRM/RBD/RNP motifs) family protein	731	799	736	746	NGMSYGGSASS	11	75.9197
A0A1D6NJH5	Polypyrimidine tract-binding protein homolog 2	519	650	593	603	QAQGFGGLPFS	11	75.9197
A0A1D6QQ75	KH domain-containing protein	388	733	424	434	GYGYMQPGAYP	11	75.9197
A0A1D6GC21	Zinc finger CCCH domain-containing protein 19	1576	1807	1785	1795	SQENNNMNWNA	11	75.7069
B4FBI4	Evolutionarily conserved C-terminal region 10	123	196	179	189	GYSSSATGISQ	11	75.4333
A0A1D6EWB9	Regulator of nonsense transcripts 1-like protein	1177	1274	1183	1193	YSGNYMNQNSH	11	75.3725
A0A1D6IC41	Regulator of nonsense transcripts 1-like protein	1116	1310	1219	1229	YSGNYMNQNTH	11	75.3725
K7VQ06	Putative DUF1421 domain family protein	284	511	301	311	YQQQWHQQSSQ	11	75.3116
B4FWJ9	BZIP transcription factor	273	338	279	289	NGNPFNGGLSQ	11	75.2508
B4FWM3	Far upstream element-binding protein 1	307	675	428	438	QGPNYGQPQYP	11	75.2508
B8A2N4	Transglutaminase21	269	513	460	470	AGGQYGAVGSA	11	75.2508
C0P4W0	KH domain-containing protein	317	680	439	449	QGPNYGQPQYP	11	75.2508
A0A1D6MQ11	5'-3' exoribonuclease	920	1066	973	983	AYGYQQSNMYP	11	75.19
A0A1D6QSK8	Auxin response factor	470	562	482	492	SALLSSQILQQ	11	75.19
A0A1D6MKY7	Transcription initiation factor TFIID subunit 15b	210	315	214	224	SEGGYNAGGYG	11	75.038
A0A804MZM6	Uncharacterized protein	210	315	214	224	SEGGYNAGGYG	11	75.038
A0A1D6FRT4	Putative SAC3/GANP family protein	102	344	277	287	TSWKSNSSASV	11	74.9772
A0A1D6MZQ6	Transcription factor PosF21	252	321	253	263	QVGNMNGNPFN	11	74.9468
K7TX82	Transcription factor VIP1	326	398	327	337	QVGNMNGNPFN	11	74.9468
A0A1D6NJH5	Polypyrimidine tract-binding protein homolog 2	519	650	612	622	QFPMYGTQQFP	11	74.7036
A0A1D6LPM9	Auxin response factor	514	664	528	538	LSSQILQQAHP	11	74.3995
A0A804UAN1	Auxin response factor	468	618	482	492	LSSQILQQAHP	11	74.3995
K7UT64	Mediator of RNA polymerase II transcription subunit 15a	101	528	251	261	LLQSTQMQSSQ	11	74.0347
C0PCN6	Evolutionarily conserved C-terminal region 2	226	351	271	281	ASSTSYRSNSS	11	73.913
A0A804NKZ0	Uncharacterized protein	205	407	239	248	QQGNYQTYRS	10	92.6756
B4FUR5	DCD (Development and Cell Death) domain protein	105	168	129	138	GVNKYSSSTN	10	90.9699
A0A1D6NP19	Nuclear pore complex protein NUP98A	379	574	539	548	QTSNLFSFQP	10	89.5652
A0A1D6FRT4	Putative SAC3/GANP family protein	102	344	159	168	TSNTYYNAGD	10	88.2943
A0A804N7I4	Uncharacterized protein	536	717	648	657	GMGNIQGASG	10	87.9599
C0P3D9	Flowering time control protein FY	537	718	649	658	GMGNIQGASG	10	87.9599
B4FWM3	Far upstream element-binding protein 1	307	675	523	532	YGQTYGAATG	10	87.6254
A0A1D6MKY7	Transcription initiation factor TFIID subunit 15b	210	315	249	258	GNNAYGSESA	10	87.291
A0A804MZM6	Uncharacterized protein	210	315	249	258	GNNAYGSESA	10	87.291
A0A1D6IC41	Regulator of nonsense transcripts 1-like protein	1116	1310	1253	1262	GMFTQVGYND	10	87.1906
A0A1D6LIX2	Protein kinase superfamily protein with octicosapeptide/Phox/Bem1p domain	284	352	286	295	PQVTTYVQQQ	10	86.8562
K7UT64	Mediator of RNA polymerase II transcription subunit 15a	101	528	461	470	AQQTSMGLIQ	10	86.5552
A0A1D6ILG9	Protein transport protein SEC31 homolog B	798	984	837	846	GAYGYNNTYQ	10	85.8194
A0A1D6NZK8	LYST-interacting protein 5-like protein	295	449	435	444	APYNYPNFQS	10	84.6823
A0A1D6LXS2	LYST-interacting protein 5-like protein	215	374	324	333	DVSAYPQAYQ	10	84.3478
A0A1D6NZK8	LYST-interacting protein 5-like protein	295	449	403	412	DVSAYPQAYQ	10	84.3478
A0A1D6EHT9	Transcription factor VIP1	285	350	313	322	QGMQYFSSHQ	10	83.2776
A0A1D6HUZ6	RNA-binding (RRM/RBD/RNP motifs) family protein	222	365	348	357	NMSAFAALGN	10	83.2776
A0A1D6PKL9	Alba DNA/RNA-binding protein	136	258	140	149	QPQQYQQYQP	10	83.2776
B4FI25	Alba domain-containing protein	136	253	140	149	QPQQYQQYQP	10	83.2776
A0A1D6KU97	Glycine-rich cell wall structural protein 2	110	207	193	202	AASGYDDGSY	10	82.7759
A0A1D6EWB9	Regulator of nonsense transcripts 1-like protein	1177	1274	1217	1226	GMFTQAGYND	10	82.2074
K7UVJ3	Putative VHS/GAT domain containing family protein	389	672	431	440	QQAALYANGG	10	81.9064
K7UK47	Clathrin interactor EPSIN 2	830	935	921	930	MGAAYGGQQP	10	81.8729
A0A1D6I377	LOB domain-containing protein 22	235	537	251	260	NQQDYQVLQD	10	81.6722
B4FWM3	Far upstream element-binding protein 1	307	675	600	609	ADPNYGSAYP	10	81.6054
C0P4W0	KH domain-containing protein	317	680	608	617	ADPNYGSAYP	10	81.6054
A0A1D6K5H4	GBF-interacting protein 1	478	588	539	548	HASSYLVMPN	10	81.6054
A0A1D6PTZ6	Evolutionarily conserved C-terminal region 10	77	198	179	188	SMGYSNSATG	10	81.5385
A0A1D6GC21	Zinc finger CCCH domain-containing protein 19	1576	1807	1754	1763	GNANSYPAWG	10	81.0368
A0A804MCP5	Uncharacterized protein	1	102	49	58	GNANSYPAWG	10	81.0368
A0A1D6EZQ5	RNA-binding (RRM/RBD/RNP motifs) family protein	271	339	277	286	QIGSYFNGSS	10	80.7023
B4FWM3	Far upstream element-binding protein 1	307	675	357	366	PPQNYNAPYG	10	80.2676
A0A1D6HUZ6	RNA-binding (RRM/RBD/RNP motifs) family protein	222	365	302	311	QMGSYFNGSS	10	80.1003
C0P9S2	Heterogeneous nuclear ribonucleoprotein 1	196	443	274	283	APAAYGGHYG	10	80.0669
A0A1D6K5M3	Nuclear transcription factor Y subunit B-2	125	222	142	151	NAAGYAGYGA	10	80.0334
A0A1D6GPP6	Heterogeneous nuclear ribonucleoprotein 1	236	482	313	322	VPAAYGGHYG	10	79.9331
A0A1D6JEB0	Protein FAR1-RELATED SEQUENCE	852	913	899	908	QQQPFTGNGQ	10	79.9331
A0A1D6K719	Phospholipase D	1	121	69	78	QQFHSGPLQA	10	79.9331
K7TX82	Transcription factor VIP1	326	398	364	373	QAQLHNQNQN	10	79.9331
A0A1D6IHB6	Protein TIME FOR COFFEE	1191	1521	1210	1219	AAAASASISQ	10	79.7324
A0A804QFU0	Uncharacterized protein	1191	1524	1210	1219	AAAASASISQ	10	79.7324
A0A1D6F275	Putative endonuclease or glycosyl hydrolase	204	337	296	305	NQGLHANYHP	10	79.699
A0A1D6IKS9	Putative endonuclease or glycosyl hydrolase	333	457	424	433	NQGLHANYHP	10	79.699
A0A804MTC1	Uncharacterized protein	325	458	417	426	NQGLHANYHP	10	79.699
A0A1D6GST8	30-kDa cleavage and polyadenylation specificity factor 30	148	227	196	205	GQQAQTLNQQ	10	79.5987
A0A1D6GST9	30-kDa cleavage and polyadenylation specificity factor 30	148	227	196	205	GQQAQTLNQQ	10	79.5987
A0A1D6LPN0	30-kDa cleavage and polyadenylation specificity factor 30	153	232	201	210	GQQAQTLNQQ	10	79.5987
A0A1D6LPN1	30-kDa cleavage and polyadenylation specificity factor 30	153	232	201	210	GQQAQTLNQQ	10	79.5987
K7V9D8	Heavy metal transport/detoxification superfamily protein	70	138	97	106	AQQHQYYSSV	10	79.2977
A0A1D6PHE2	Uncharacterized protein	494	603	545	554	GNANSVQRFQ	10	78.8629
A0A1D6IB58	BZIP transcription factor	155	322	233	242	GAGGYDQGYG	10	78.3278
A0A1D6QQB0	RNA-binding (RRM/RBD/RNP motifs) family protein	395	549	403	412	GGGAYRNSYR	10	78.0602
A0A1D6HZJ9	DEUBAD domain-containing protein	763	859	845	854	MYGFTQNIAS	10	77.6254
A0A804NMP7	Uncharacterized protein	92	186	172	181	NQLANVSPAA	10	77.5585
A0A1D6NBT1	Zinc finger CCCH domain-containing protein 19	1544	1710	1620	1629	SMNMIWAATQ	10	77.3579
K7UCD7	Histone acetyltransferase	124	494	140	149	SSSSYGAMIP	10	77.2575
A0A1D6HZJ9	DEUBAD domain-containing protein	763	859	827	836	PPQNFLSKSQ	10	76.8227
A0A1D6NP19	Nuclear pore complex protein NUP98A	379	574	560	569	GFSNTTNQAL	10	76.7559
A0A804N7I4	Uncharacterized protein	536	717	537	546	QQQQYQQIPQ	10	76.7559
C0P3D9	Flowering time control protein FY	537	718	538	547	QQQQYQQIPQ	10	76.7559
C0PER5	RNA-binding KH domain-containing protein	340	418	393	402	ANSSIGPFFG	10	76.6221
A0A1D6M6X9	Putative NOT transcription complex subunit VIP2	89	360	139	148	NLQASLSQIP	10	76.6221
A0A1D6EZ78	Protein TIME FOR COFFEE	1162	1261	1224	1233	STQNSAGGYP	10	76.5886
A0A1D6ILG9	Protein transport protein SEC31 homolog B	798	984	969	978	AAANSTSRFM	10	76.2207
A0A1D6INS6	Nuclear pore complex protein NUP214	1504	1613	1558	1567	QTAQIQSGFG	10	76.1538
A0A1D6FKE5	GBF-interacting protein 1	782	857	835	844	SLNGFQVAPS	10	75.9197
A0A1D6MD02	Putative DUF1296 domain containing family protein	738	902	880	889	SLNGFQVTPS	10	75.9197
A0A1R3QMY2	50kD gamma zein	28	190	119	128	VQQHEQSHEQ	10	75.9197
B4FGR4	Glycine-rich protein	48	118	66	75	MQPSFMNPFG	10	75.9197
C0P381	50 kDa gamma-zein	28	190	119	128	VQQHEQSHEQ	10	75.9197
A0A804PH12	HMA domain-containing protein	333	502	429	438	GLGFYQGNAN	10	75.8863
A0A804PII9	Uncharacterized protein	84	151	137	146	SLSGYGGFGS	10	75.8528
A0A804QEF8	Uncharacterized protein	253	466	300	309	GTPNFENVST	10	75.4515
A0A1D6MD02	Putative DUF1296 domain containing family protein	738	902	800	809	NTSQYMALQQ	10	75.4181
A0A804N6J5	Uncharacterized protein	695	757	698	707	MPAMYANNMQ	10	75.2508
A0A1D6HUY7	RNA-binding (RRM/RBD/RNP motifs) family protein	200	342	231	240	VDGRYGLLSG	10	75.1839
A0A1D6GPW9	Uncharacterized protein	44	194	172	181	HDGGYAGGYG	10	75.1171
K7UCD7	Histone acetyltransferase	124	494	386	395	NVANLQSRSS	10	74.8161
A0A1D6KLU5	Mediator of RNA polymerase II transcription subunit 15a	111	521	327	336	HQQSSLQQTQ	10	74.3813
K7UT64	Mediator of RNA polymerase II transcription subunit 15a	101	528	328	337	HQQSSLQQTQ	10	74.3813
A0A1D6HUZ6	RNA-binding (RRM/RBD/RNP motifs) family protein	222	365	253	262	VDGRFGQLSG	10	73.913
A0A1D6KNQ1	Uncharacterized protein	64	209	90	99	SGSWSGSNSG	10	73.5786
C0P6Z0	Uncharacterized protein	350	440	426	434	GGNSYYNSH	9	96.4697
A0A1D6F2M8	Nuclear pore complex protein NUP98A	407	663	496	504	SPSLFGNIN	9	91.9732
C0P680	Uncharacterized protein	350	441	428	436	GRNSYYNNH	9	91.5645
B4FFQ8	CCAAT1-Dr1 transcription factor	152	301	266	274	PQVHLYNHR	9	91.0814
A0A1D6GD58	DCD (Development and Cell Death) domain protein	150	211	177	185	GVNKYSNSP	9	90.9699
A0A804P606	DCD domain-containing protein	87	148	114	122	GVNKYSNSP	9	90.9699
A0A1D6L6Z4	Nuclear pore complex protein NUP1	1140	1279	1161	1169	SGNTFAFGA	9	90.5611
A0A1D6I5Q3	Nuclear pore complex protein NUP58	1	71	39	47	SPFQFSFQP	9	90.0409
A0A804Q9N3	Uncharacterized protein	1	87	55	63	SPFQFSFQP	9	90.0409
K7TI82	C3H transcription factor	552	686	566	574	VQQNNFPIH	9	89.7436
A0A1D6P0G2	Putative VHS/GAT domain containing family protein	520	654	636	644	MQGNSLYGT	9	89.2977
A0A1D6IHB6	Protein TIME FOR COFFEE	1191	1521	1487	1495	GAAALGLYQ	9	89.0747
A0A804QFU0	Uncharacterized protein	1191	1524	1487	1495	GAAALGLYQ	9	89.0747
A0A1D6M612	Putative SAC3/GANP family protein	116	365	160	168	TSNTYYNAG	9	88.2943
A0A1D6EXV2	Eukaryotic translation initiation factor 4G	434	509	489	497	AQAMTYISP	9	88.22
B4FWM3	Far upstream element-binding protein 1	307	675	309	317	MNQTFSKHT	9	87.291
A0A1D6HT45	Putative transcriptional regulator SLK2	1	63	19	27	SMNTYSFMP	9	87.1052
B4FWM3	Far upstream element-binding protein 1	307	675	417	425	GPGNYNSYG	9	87.068
C0P4W0	KH domain-containing protein	317	680	428	436	GPGNYNSYG	9	87.068
A0A804NWR9	ENTH domain-containing protein	475	555	525	533	QQHAFVLQQ	9	86.5106
K7UCD7	Histone acetyltransferase	124	494	276	284	NSNQIQHIG	9	86.3991
A0A1D6I8U5	Flowering time control protein FPA	739	907	851	859	SNLQISNTN	9	86.3991
A0A1D6LIX2	Protein kinase superfamily protein with octicosapeptide/Phox/Bem1p domain	284	352	297	305	QVTHYVQHQ	9	86.2876
A0A1D6F2M8	Nuclear pore complex protein NUP98A	407	663	589	597	SSNMFSFQP	9	86.1018
A0A1D6K2U2	Heavy metal transport/detoxification superfamily protein	338	435	410	418	PSYLYMPYP	9	85.9532
A0A1D6IKS9	Putative endonuclease or glycosyl hydrolase	333	457	410	418	SRLNISEYP	9	84.8383
A0A1D6F275	Putative endonuclease or glycosyl hydrolase	204	337	282	290	DRLNISEYP	9	84.5782
A0A804MTC1	Uncharacterized protein	325	458	403	411	DRLNISEYP	9	84.5782
A0A1D6M1E8	RNA-binding protein BRN1	218	363	271	279	NQAAFQNMV	9	84.5411
A0A1D6MFE0	Uncharacterized protein	126	185	133	141	SQQTIVFGH	9	84.0951
A0A1D6NI30	Uncharacterized protein	232	620	411	419	QQQHIVAHQ	9	83.612
A0A804NGJ3	RING-type domain-containing protein	232	620	411	419	QQQHIVAHQ	9	83.612
K7UZW2	RING-type domain-containing protein	232	619	411	419	QQQHIVAQQ	9	83.612
K7TII0	Putative heavy metal transport/detoxification superfamily protein	299	551	480	488	QQQQYMAMM	9	83.5749
A0A804PKM7	Uncharacterized protein	81	146	133	141	SANNIPGNF	9	83.2033
A0A060D7Z4	GRAS transcription factor (Fragment)	15	77	19	27	QQSASYNSR	9	83.2033
C0PGA9	GRAS transcription factor	15	82	18	26	QQSASYNSR	9	83.2033
A0A1D6GC21	Zinc finger CCCH domain-containing protein 19	1576	1807	1684	1692	AQGASGYNM	9	83.0546
A0A1D6NBT1	Zinc finger CCCH domain-containing protein 19	1544	1710	1588	1596	AQGASGYNM	9	83.0546
A0A804Q8D2	Uncharacterized protein	365	433	418	426	SQLGFNHGF	9	82.6087
K7UZW2	RING-type domain-containing protein	232	619	390	398	QQVATQATA	9	82.3857
A0A1D6IKS9	Putative endonuclease or glycosyl hydrolase	333	457	361	369	GSGNFQSSN	9	82.1628
F1DK02	ARR-B transcription factor (Fragment)	300	364	300	308	QYNAYGRYR	9	82.1628
A0A1D6HT45	Putative transcriptional regulator SLK2	1	63	2	10	IDANSSFSG	9	81.6797
A0A804NWR9	ENTH domain-containing protein	475	555	536	544	QQQMIVMMM	9	81.4939
B4FUR5	DCD (Development and Cell Death) domain protein	105	168	119	127	ANVNAFKMN	9	81.2709
A0A804P175	Uncharacterized protein	701	784	741	749	PLSAIQTQP	9	80.9365
A0A1D6F275	Putative endonuclease or glycosyl hydrolase	204	337	233	241	SSGNFQSSN	9	80.4905
A0A804MTC1	Uncharacterized protein	325	458	354	362	SSGNFQSSN	9	80.4905
A0A1D6H019	Histone acetyltransferase	128	494	365	373	GSGSFYATG	9	80.4534
A0A1D6PUT5	5'-3' exoribonuclease	956	1067	959	967	GRQQYNPYA	9	80.2676
A0A1D6PUT5	5'-3' exoribonuclease	956	1067	1046	1054	SQNRYGTLD	9	80.2676
A0A1D6H019	Histone acetyltransferase	128	494	298	306	SSSAYGLSD	9	80.2676
C0P7S7	Nuclear transport factor 2 (NTF2) family protein with RNA binding (RRM-RBD-RNP motifs) domain	417	584	521	529	VGENFNVRN	9	80.1561
A0A1D6QNS0	Uncharacterized protein	174	674	447	455	SMTSIYNSP	9	80.1561
A0A1D6HPP4	Pumilio homolog 4	359	523	452	460	SVSHYHNLN	9	80.0446
A0A1D6KLU5	Mediator of RNA polymerase II transcription subunit 15a	111	521	134	142	QSSAIPLMS	9	79.9331
A0A1D6Q313	Homeodomain-like superfamily protein	542	653	608	616	AAVNDANRA	9	79.9331
A0A804NS30	Uncharacterized protein	690	801	756	764	AAVNDANRA	9	79.9331
C0P5Q7	Heavy metal transport/detoxification superfamily protein	197	428	246	254	NVVNVAAAN	9	79.9331
A0A1D6GPP6	Heterogeneous nuclear ribonucleoprotein 1	236	482	371	379	GGNALNSQA	9	79.5987
C0PGA9	GRAS transcription factor	15	82	56	64	GGGQYYYGQ	9	79.5987
A0A804PRR5	Uncharacterized protein	14	73	28	36	QAVAQYPTT	9	79.5987
A0A1D6FEW5	Putative DEAD-box ATP-dependent RNA helicase family protein	581	649	581	589	NNNNFGNQA	9	79.4872
A0A1D6I8U5	Flowering time control protein FPA	739	907	874	882	TNNQIGNLA	9	78.7068
K7UZW2	RING-type domain-containing protein	232	619	540	548	MGSNISSQA	9	78.6696
A0A1D6FLM0	Chromatin modification-related protein EAF1 B	1241	1404	1358	1366	QQAAQNLPD	9	78.521
K7UMV3	ENHANCER OF AG-4 protein 2	1175	1302	1289	1297	AAQSFPNSQ	9	78.298
A0A096TDW4	Transcriptional corepressor SEUSS	260	346	306	314	QQQQILKNL	9	78.0379
A0A1D6IUX5	Thioredoxin M1	259	334	296	304	QQQQILKNL	9	78.0379
A0A804PZD3	Uncharacterized protein	79	166	147	155	VQAVFQMSC	9	77.8149
B6TCC2	Nuclear pore complex protein NUP58	1	71	39	47	SPFQFSFQQ	9	77.5548
A0A1D6MD02	Putative DUF1296 domain containing family protein	738	902	739	747	NLSATGLQQ	9	77.2575
A0A1D6QNQ0	Uncharacterized protein	1120	1288	1212	1220	LQQAQVGSP	9	77.2575
A0A804LWE9	RRM domain-containing protein	396	468	423	431	HYPAIGSSS	9	77.2575
C0P9S2	Heterogeneous nuclear ribonucleoprotein 1	196	443	350	358	QGFGYGGYG	9	77.146
A0A1D6QDA6	Putative NOT transcription complex subunit VIP2	372	446	405	413	GSHNILLRP	9	77.1089
A0A1D6I6S7	Uncharacterized protein	12	148	83	91	NSVHYLAHD	9	77.1089
A0A1D6MKT4	Transcription initiation factor TFIID subunit 4b	190	326	261	269	NSVHYLAHD	9	77.1089
A0A1D6MKW2	Transcription initiation factor TFIID subunit 4b	190	326	261	269	NSVHYLAHD	9	77.1089
A0A804MZK3	RST domain-containing protein	58	194	129	137	NSVHYLAHD	9	77.1089
B4FWM3	Far upstream element-binding protein 1	307	675	622	630	GQAGYASSA	9	77.1089
C0P4W0	KH domain-containing protein	317	680	629	637	GQAGYASSA	9	77.1089
A0A1D6JD28	SPT2 chromatin protein	358	463	426	434	QSSHIQKSQ	9	77.0346
A0A804RP04	Uncharacterized protein	332	437	400	408	QSSHIQKSQ	9	77.0346
B4FA01	Pentatricopeptide repeat-containing protein	600	786	603	611	QQSTLSNTP	9	76.8116
A0A1D6IHB6	Protein TIME FOR COFFEE	1191	1521	1351	1359	GPSLTNLST	9	76.7001
A0A804QFU0	Uncharacterized protein	1191	1524	1351	1359	GPSLTNLST	9	76.7001
A0A1D6NM62	ARM repeat superfamily protein	817	915	902	910	FGSLSMSAN	9	76.5886
A0A804LL06	RRM domain-containing protein	363	504	446	454	APSQYAASR	9	76.5886
A0A1D6JP38	Evolutionarily conserved C-terminal region 2	378	459	441	449	YTQYGNSIK	9	76.44
A0A1D6G4R3	RNA-binding protein BRN1	224	370	354	362	NANSTVSSS	9	76.2542
A0A1D6H019	Histone acetyltransferase	128	494	239	247	GFSNQQNVP	9	76.2542
A0A1D6PKL9	Alba DNA/RNA-binding protein	136	258	152	160	HQVQTDSYG	9	76.2542
B4FI25	Alba domain-containing protein	136	253	152	160	HQVQTDSYG	9	76.2542
K7UCD7	Histone acetyltransferase	124	494	235	243	GFSNQQNVP	9	76.2542
A0A1D6GPP6	Heterogeneous nuclear ribonucleoprotein 1	236	482	288	296	GAAGYGYGA	9	75.9941
B4F864	CCAAT-DR1 transcription factor	167	297	224	232	LQVHQQLQQ	9	75.9197
A0A1D6F8C9	DEAD-box ATP-dependent RNA helicase 40	82	340	283	291	PHGAYNQSQ	9	75.8454
A0A060D7X7	Auxin response factor (Fragment)	467	551	535	543	QQQTQVLQR	9	75.6968
A0A1D6Q1I5	Polypyrimidine tract-binding protein homolog 1	400	472	408	416	FASASTAYP	9	75.6968
A0A804U8F0	Uncharacterized protein	175	245	202	210	YQNKSSTTQ	9	75.5853
A0A1D6NK70	Chromatin modification-related protein EAF1 B	1473	1646	1586	1594	ATCVIPATQ	9	75.511
A0A1D6NKB8	Chromatin modification-related protein EAF1 B	245	418	358	366	ATCVIPATQ	9	75.511
A0A804NH67	Uncharacterized protein	1461	1634	1574	1582	ATCVIPATQ	9	75.511
A0A1D6KJC5	Auxin response factor	466	696	523	531	QKQNLVTQP	9	75.2508
A0A1D6K5H4	GBF-interacting protein 1	478	588	575	583	AGYGYGNHN	9	75.1765
A0A1D6KLU5	Mediator of RNA polymerase II transcription subunit 15a	111	521	422	430	QQQQLLGTV	9	74.9907
K7TRZ5	Transcriptional corepressor SEUSS	843	930	851	859	GFGAMNGFG	9	74.9164
A0A1D6ND84	Pentatricopeptide repeat-containing protein	121	305	248	256	HPSQYVNPT	9	74.8049
A0A1D6EH81	Root cap-specific protein	81	194	82	90	QYGGYGYGS	9	74.7306
B4FGR4	Glycine-rich protein	48	118	54	62	MQPSFSTPF	9	74.5819
B4FLN4	Putative clathrin assembly protein	464	563	484	492	PFVMSNQVA	9	74.5819
A0A1D6M6X9	Putative NOT transcription complex subunit VIP2	89	360	150	158	GHSGISNRG	9	74.5076
A0A1D6IWW1	Uncharacterized protein	101	162	103	111	QGQTLMASS	9	74.136
G3M8E6	Secondary wall MYB46 transcription factor	304	365	306	314	QGQTLMASS	9	74.136
A0A1D6LQE1	Clathrin assembly protein	507	575	546	554	QSGLSNPFG	9	73.913
A0A1D6NNQ8	Pre-mRNA-processing protein 40A	1	117	1	9	MASNMQSSG	9	73.913
K7TLU2	DNA-directed RNA polymerase subunit	1568	1842	1714	1722	TSPAYSPTS	9	73.913
A0A1D6NI30	Uncharacterized protein	232	620	353	361	IQSAQVPQV	9	73.5786
A0A804NGJ3	RING-type domain-containing protein	232	620	353	361	IQSAQVPQV	9	73.5786
A0A1D6NJH5	Polypyrimidine tract-binding protein homolog 2	519	650	636	643	GGQQFTFA	8	94.5652
A0A1D6EH84	Glycine rich protein4	39	193	127	134	AGGYWNSN	8	92.1405
A0A1D6H885	Polyadenylate-binding protein-interacting protein 3	573	653	636	643	RPVYYYAP	8	91.9732
A0A1D6NQ66	Uncharacterized protein	280	342	326	333	RNNNFYGG	8	90.8027
B6TEE0	Glycine-rich cell wall structural protein 2	46	192	126	133	AAGAWNSN	8	90.8027
A0A1D6KJQ4	Uncharacterized protein	1	70	43	50	GFVNSLFA	8	89.8829
A0A1D6EH85	Aluminum-induced protein	46	192	126	133	AGGAWNSN	8	89.214
A0A804PRR5	Uncharacterized protein	14	73	58	65	GHGAYYGG	8	88.7542
A0A804LX08	Uncharacterized protein	635	916	900	907	KDQTYKSN	8	87.6254
A0A1D6N4F4	Hydroxyproline-rich glycoprotein (HRGP)	244	361	339	346	APYHYNSP	8	87.291
B4FW26	BZIP transcription factor	268	332	269	276	NNEHFNMG	8	87.291
A0A804PZD3	Uncharacterized protein	79	166	83	90	NNVNSNGN	8	86.9565
B4FA01	Pentatricopeptide repeat-containing protein	600	786	745	752	QAQSYESQ	8	86.7057
A0A096PTJ8	RNA-binding protein 1	244	322	310	317	AYGTYPQM	8	86.4548
A0A1D6K2U2	Heavy metal transport/detoxification superfamily protein	338	435	379	386	QAAASYSV	8	86.0786
A0A1D6IHB6	Protein TIME FOR COFFEE	1191	1521	1191	1198	SSNAFMGS	8	85.9532
A0A804QFU0	Uncharacterized protein	1191	1524	1191	1198	SSNAFMGS	8	85.9532
A5HEH5	GIF2	76	161	134	141	QVQALTFP	8	85.0753
A0A1D6IKS9	Putative endonuclease or glycosyl hydrolase	333	457	437	444	GYNDYSYR	8	83.7793
A0A1D6EH81	Root cap-specific protein	81	194	128	135	AGGYENSN	8	83.7793
A0A1D6QQ75	KH domain-containing protein	388	733	476	483	TGYDYYSQ	8	83.0686
B4F9M6	KH domain-containing protein	315	645	398	405	TGYDYYSQ	8	83.0686
A0A1D6H0D1	Auxin response factor	480	578	533	540	VQQLLLSQ	8	82.2742
A0A804PER2	Auxin response factor	535	633	588	595	VQQLLLSQ	8	82.2742
B4FWJ9	BZIP transcription factor	273	338	301	308	QQMQYFSG	8	82.1906
A0A1D6JMS0	Ubiquitin domain-containing protein DSK2b	372	470	379	386	MMQNIMSN	8	81.8144
A0A1D6H885	Polyadenylate-binding protein-interacting protein 3	573	653	602	609	QPVMYNTQ	8	81.689
K7V9H3	Putative DUF1296 domain containing family protein	594	673	661	668	NGNNYLQM	8	81.5635
B4F8A7	Glycine-rich RNA-binding protein 3 mitochondrial	124	292	239	246	GVGNYNTG	8	81.4381
A0A096QLU9	Heterogeneous nuclear ribonucleoprotein A3-like protein 2	259	343	271	278	QQQQILPG	8	81.1873
K7VNK4	Transcription initiation factor TFIID subunit 12b	115	366	288	295	QQQQWLKQ	8	80.6856
A0A1D6LUQ3	Putative DUF1296 domain containing family protein	603	709	669	676	NGNSYLQM	8	80.6856
A0A1D6F2S1	Protein transport protein SEC31 homolog B	957	1049	1001	1008	APVQYQSA	8	80.602
A0A1D6PN67	DEAD-box ATP-dependent RNA helicase 40	81	328	271	278	IPQSYNQS	8	80.602
B6U266	ENTH/VHS/GAT family protein	396	553	541	548	SNVATNAR	8	80.602
A0A1D6H019	Histone acetyltransferase	128	494	255	262	GTGYFNGE	8	80.4348
A0A1D6JMS0	Ubiquitin domain-containing protein DSK2b	372	470	390	397	MNQLLNMN	8	80.3094
A0A1D6ILG9	Protein transport protein SEC31 homolog B	798	984	878	885	TVKAFTPA	8	80.2676
A0A1D6M6X9	Putative NOT transcription complex subunit VIP2	89	360	332	339	GQGQYGSL	8	80.2676
B4FBI4	Evolutionarily conserved C-terminal region 10	123	196	126	133	NQSLMLSP	8	80.2676
B6U0U2	VHS domain-containing protein	568	657	645	652	LPDIFNSS	8	80.1839
A0A1D6KLU5	Mediator of RNA polymerase II transcription subunit 15a	111	521	384	391	STNLLNMH	8	79.9331
A0A1D6M9S2	Hydroxyproline-rich glycoprotein family protein	108	286	146	153	KGYLIHQM	8	79.6405
A0A1D6ND84	Pentatricopeptide repeat-containing protein	121	305	204	211	NNGQYGYG	8	79.2642
A0A1D6I5Q3	Nuclear pore complex protein NUP58	1	71	1	8	MAFSFASP	8	79.097
B6TCC2	Nuclear pore complex protein NUP58	1	71	1	8	MAFSFASP	8	79.097
A0A1D6I8V3	Putative transcription factor PosF21	277	343	302	309	NQQTFHSS	8	79.0134
A0A1D6EU55	La-related protein 1C	140	307	290	297	SSNHWNNN	8	78.9298
A0A1D6EI96	Uncharacterized protein	168	243	177	184	FQQAYSSN	8	78.888
A0A804PII9	Uncharacterized protein	84	151	93	100	FQQAYSSN	8	78.888
A0A804UA71	Uncharacterized protein	104	179	113	120	FQQAYSSN	8	78.888
A0A1D6FJI7	Putative clathrin assembly protein	483	582	485	492	QQQQLYGS	8	78.5117
A0A804QN13	ENTH domain-containing protein	465	565	467	474	QQQQLYGS	8	78.5117
K7TII0	Putative heavy metal transport/detoxification superfamily protein	299	551	445	452	HAAGFYQG	8	78.3863
A0A1D6F8R0	RNA-binding (RRM/RBD/RNP motifs) family protein	200	342	330	337	NMSAFASP	8	78.2609
A0A1D6HUY7	RNA-binding (RRM/RBD/RNP motifs) family protein	200	342	330	337	NMSAFASP	8	78.2609
A0A1D6HUZ4	RNA-binding (RRM/RBD/RNP motifs) family protein	205	347	335	342	NMSAFASP	8	78.2609
C0PEV1	Uncharacterized protein	51	193	181	188	NMSAFASP	8	78.2609
A0A1D6N3Y9	RING-type E3 ubiquitin transferase	1	66	54	61	YAAPYLPP	8	78.1773
B6TYE1	Myosin-like protein	249	318	306	313	YGQYESQH	8	78.1355
A0A804PZD3	Uncharacterized protein	79	166	101	108	GSSNSNSG	8	77.9264
B4FGR4	Glycine-rich protein	48	118	106	113	NQGMSNAS	8	77.6756
A0A1D6P4V1	Uncharacterized protein	237	344	294	301	SYSNLSNM	8	77.6338
A0A804MMM9	Mediator of RNA polymerase II transcription subunit 25	341	522	386	393	TPSVISSM	8	77.592
A0A1D6GYF7	Brahma1	1	109	7	14	QQQAFHSG	8	77.3411
A0A804U7C2	Uncharacterized protein	1	154	52	59	QQQAFHSG	8	77.3411
A0A096TDW4	Transcriptional corepressor SEUSS	260	346	270	277	MLQLSKQN	8	77.2575
A0A1D6H7G4	NSP (Nuclear shuttle protein)-interacting GTPase	623	708	672	679	GLGSFNMG	8	77.2575
A0A1D6EH78	Uncharacterized protein	53	211	81	88	PYGTYASA	8	77.1739
A0A804MJK6	Uncharacterized protein	35	172	63	70	PYGTYASA	8	77.1739
A5HEH5	GIF2	76	161	124	131	QQQQFQQQ	8	76.9649
A0A1D6FLM0	Chromatin modification-related protein EAF1 B	1241	1404	1373	1380	QPATFTQQ	8	76.9231
A0A1D6ENJ2	Mediator of RNA polymerase II transcription subunit 14	708	804	710	717	TQANNNMN	8	76.9231
A0A1D6H1W9	Protein STRUBBELIG-RECEPTOR FAMILY 1	243	310	252	259	NPFNTSIA	8	76.7559
A0A1D6QS23	Putative STRUBBELIG family receptor protein kinase	230	295	239	246	NPFNTSIA	8	76.7559
A0A1D6EU55	La-related protein 1C	140	307	211	218	GDDNWNNG	8	76.714
A0A1D6H6F2	Polyadenylate-binding protein RBP45C	67	171	138	145	QTQQYATP	8	76.4632
A0A804PGW6	Uncharacterized protein	1	105	72	79	QTQQYATP	8	76.4632
C0P5Q7	Heavy metal transport/detoxification superfamily protein	197	428	376	383	AAVVNNLR	8	76.3796
A0A1D6PN67	DEAD-box ATP-dependent RNA helicase 40	81	328	188	195	PQTAYNQA	8	76.3378
K7UVJ3	Putative VHS/GAT domain containing family protein	389	672	602	609	MAVAQYGA	8	76.087
A0A1D6GVG1	Auxin response factor	477	753	540	547	QLANELSK	8	76.087
K7UVJ3	Putative VHS/GAT domain containing family protein	389	672	550	557	GQVAATTQ	8	76.0452
A0A1D6H019	Histone acetyltransferase	128	494	345	352	MQQQFNQH	8	76.0033
K7UCD7	Histone acetyltransferase	124	494	345	352	MQQQFNQH	8	76.0033
A0A1D6LR44	Uncharacterized protein	1	66	37	44	GWNPYMFP	8	75.9197
A0A1D6IUX5	Thioredoxin M1	259	334	322	329	QQQQLLRQ	8	75.8779
K7TI82	C3H transcription factor	552	686	554	561	QNVTSSFP	8	75.7525
A0A1D6I8U5	Flowering time control protein FPA	739	907	895	902	ASQDFSSQ	8	75.7525
A0A1D6KB08	Uncharacterized protein	37	105	89	96	GASLHATQ	8	75.5853
A0A1D6KLU5	Mediator of RNA polymerase II transcription subunit 15a	111	521	465	472	SQQNQLQQ	8	75.5853
A5HEH5	GIF2	76	161	147	154	RPGTINGM	8	75.5853
K7UT64	Mediator of RNA polymerase II transcription subunit 15a	101	528	473	480	SQQNQLQQ	8	75.5853
K7V0B9	Putative DUF1296 domain containing family protein	768	840	768	775	GNFYGLQG	8	75.5853
K7UVJ3	Putative VHS/GAT domain containing family protein	389	672	563	570	GNQQFGSL	8	75.5017
A0A1D6I377	LOB domain-containing protein 22	235	537	306	313	NQQDYHSL	8	75.2508
A0A1D6I377	LOB domain-containing protein 22	235	537	383	390	NQQDYHSL	8	75.2508
A0A1D6Q313	Homeodomain-like superfamily protein	542	653	568	575	AQAASKAN	8	75.2508
A0A1D6QDA6	Putative NOT transcription complex subunit VIP2	372	446	396	403	QGANSVQN	8	75.2508
A0A804NS30	Uncharacterized protein	690	801	716	723	AQAASKAN	8	75.2508
B4F9M6	KH domain-containing protein	315	645	533	540	SAAASYPV	8	74.8328
A0A1D6KLU5	Mediator of RNA polymerase II transcription subunit 15a	111	521	477	484	MMSQFQSQ	8	74.6656
K7UT64	Mediator of RNA polymerase II transcription subunit 15a	101	528	485	492	MMSQFQSQ	8	74.6656
A0A1D6GSR8	Auxin response factor	469	621	484	491	LSSQILQQ	8	74.5819
A0A1D6FLM0	Chromatin modification-related protein EAF1 B	1241	1404	1273	1280	SQSLHMFG	8	74.4147
K7UCD7	Histone acetyltransferase	124	494	169	176	TNALSSSG	8	74.2475
A0A1D6DX46	Heterogeneous nuclear ribonucleoprotein U-like protein 1	751	824	812	819	MHQGIQAP	8	73.913
B4FA01	Pentatricopeptide repeat-containing protein	600	786	621	628	RSWNSGFG	8	73.913
B6UCI9	Heterogeneous nuclear ribonucleoprotein U-like protein 1	524	597	585	592	MHQGIQAP	8	73.913
A0A1D6FEW5	Putative DEAD-box ATP-dependent RNA helicase family protein	581	649	591	598	GGSSFHSS	8	73.5786
A0A1D6IHB6	Protein TIME FOR COFFEE	1191	1521	1236	1242	HQQLIQH	7	97.9933
A0A1D6LIX2	Protein kinase superfamily protein with octicosapeptide/Phox/Bem1p domain	284	352	341	347	QSVNYVP	7	97.9933
A0A1D6NI30	Uncharacterized protein	232	620	429	435	LQQNIQP	7	97.9933
A0A804NGJ3	RING-type domain-containing protein	232	620	429	435	LQQNIQP	7	97.9933
A0A804QFU0	Uncharacterized protein	1191	1524	1236	1242	HQQLIQH	7	97.9933
A0A1D6GVG1	Auxin response factor	477	753	620	626	SQSLILP	7	96.99
A0A096RT68	Transcription factor bHLH87	357	418	376	382	PQYNYYG	7	96.56
A0A1D6GNU0	RING/U-box superfamily protein	317	379	339	345	HQGNFMM	7	94.3144
A0A1D6HXK8	DNAJ heat shock N-terminal domain-containing protein	230	380	231	237	QQHNYQS	7	91.9732
B4FR21	ATP-dependent RNA helicase dhh1	1	65	33	39	GNHNYYG	7	91.3521
B6TLY3	ATP-dependent RNA helicase dhh1	1	69	36	42	GNHNYYG	7	91.3521
A0A1D6G6M1	E3 ubiquitin-protein ligase RGLG1	1	79	55	61	GGGYYQQ	7	90.9699
A0A1D6F8C9	DEAD-box ATP-dependent RNA helicase 40	82	340	172	178	QHGLYMQ	7	90.6355
A0A1D6KLU5	Mediator of RNA polymerase II transcription subunit 15a	111	521	273	279	GQIAIPQ	7	90.6355
A0A1D6G6M1	E3 ubiquitin-protein ligase RGLG1	1	79	64	70	GTGYYGA	7	90.301
C0P9S2	Heterogeneous nuclear ribonucleoprotein 1	196	443	368	374	GYGAYGA	7	90.301
A0A096SVP6	Octicosapeptide/Phox/Bem1p family protein	443	532	515	521	NTGMYYV	7	90.1099
A5HEH5	GIF2	76	161	97	103	GAGHYMS	7	89.9666
A0A1D6LJE6	Protein transport protein sec16	727	818	785	791	PHVNTFM	7	89.5843
A0A1D6NQ66	Uncharacterized protein	280	342	288	294	RNNNLYG	7	89.3932
C0P7S7	Nuclear transport factor 2 (NTF2) family protein with RNA binding (RRM-RBD-RNP motifs) domain	417	584	510	516	GGENFSR	7	88.9632
A0A1D6EWB9	Regulator of nonsense transcripts 1-like protein	1177	1274	1233	1239	SQIHYGM	7	88.2943
A0A1D6IC41	Regulator of nonsense transcripts 1-like protein	1116	1310	1269	1275	SQIHYGM	7	88.2943
B4FWN0	Nuclear transport factor 2 (NTF2) family protein with RNA binding (RRM-RBD-RNP motifs) domain	483	586	496	502	GGGYYGD	7	87.9599
A0A1D6ILG9	Protein transport protein SEC31 homolog B	798	984	800	806	TNQSYTA	7	87.9121
A0A1D6G6M1	E3 ubiquitin-protein ligase RGLG1	1	79	43	49	STGYYGA	7	87.291
C0P4W0	KH domain-containing protein	317	680	319	325	MNQTFSR	7	87.291
A0A1D6KNQ1	Uncharacterized protein	64	209	106	112	GAGSYAG	7	86.9565
A0A1D6KNQ1	Uncharacterized protein	64	209	125	131	GAGSYAG	7	86.9565
A0A1D6KNQ1	Uncharacterized protein	64	209	140	146	GAGSYAG	7	86.9565
A0A1D6KNQ1	Uncharacterized protein	64	209	167	173	NAGSYAG	7	86.9565
A0A1D6KNQ1	Uncharacterized protein	64	209	186	192	NAGSYAG	7	86.9565
A0A1D6KNQ1	Uncharacterized protein	64	209	197	203	GAGSYAG	7	86.9565
B4FWM3	Far upstream element-binding protein 1	307	675	502	508	ADGSYQA	7	86.9565
A0A804PMB3	Uncharacterized protein	1	88	77	83	QQHHIYQ	7	86.3832
A0A1D6PN67	DEAD-box ATP-dependent RNA helicase 40	81	328	295	301	QQSLSFH	7	85.9532
A0A1D6F8R0	RNA-binding (RRM/RBD/RNP motifs) family protein	200	342	243	249	NGFSSFG	7	85.9054
A0A1D6HUY7	RNA-binding (RRM/RBD/RNP motifs) family protein	200	342	243	249	NGFSSFG	7	85.9054
A0A1D6Q5Y2	Putative DEAD-box ATP-dependent RNA helicase family protein	12	85	17	23	GTPNYYG	7	85.8098
K7TI82	C3H transcription factor	552	686	586	592	AAANIST	7	85.7143
A0A1D6QQ75	KH domain-containing protein	388	733	610	616	SAAATYP	7	85.6665
A0A1D6KLU5	Mediator of RNA polymerase II transcription subunit 15a	111	521	305	311	VQSLLQQ	7	85.6187
A0A1D6KLU5	Mediator of RNA polymerase II transcription subunit 15a	111	521	116	122	NAQVIPN	7	85.4754
A0A1D6EHT9	Transcription factor VIP1	285	350	304	310	QVPSYFS	7	85.4276
A0A1D6H885	Polyadenylate-binding protein-interacting protein 3	573	653	626	632	GQQMTIG	7	85.4276
A0A1D6I377	LOB domain-containing protein 22	235	537	295	301	NQQDYQV	7	85.2843
A0A1D6I377	LOB domain-containing protein 22	235	537	372	378	NQQDYQV	7	85.2843
A0A1D6ELH4	Polyadenylate-binding protein	433	504	433	439	GQQLFYG	7	84.9976
A0A1D6I0G1	Polyadenylate-binding protein	432	505	432	438	GQQLFYG	7	84.9976
A0A1D6H541	Uncharacterized protein	585	692	629	635	IMYGYGN	7	84.7109
A0A1D6IM76	Uncharacterized protein	654	761	698	704	IMYGYGN	7	84.7109
A0A1D6JPH8	Uncharacterized protein	772	879	816	822	IMYGYGN	7	84.7109
A0A1D6LG92	Uncharacterized protein	772	879	816	822	IMYGYGN	7	84.7109
A0A1D6M3X5	Uncharacterized protein	379	446	423	429	IMYGYGN	7	84.7109
A0A1D6MQI1	Uncharacterized protein	186	293	230	236	IMYGYGN	7	84.7109
A0A1D6NW44	Uncharacterized protein	733	840	777	783	IMYGYGN	7	84.7109
A0A1D6P4V1	Uncharacterized protein	237	344	281	287	IMYGYGN	7	84.7109
A0A1D6PRV0	Uncharacterized protein	528	628	572	578	IMYGYGN	7	84.7109
A0A1D6PS28	Uncharacterized protein	429	536	473	479	IMYGYGN	7	84.7109
A0A1D6Q419	Uncharacterized protein	583	690	627	633	IMYGYGN	7	84.7109
A0A1D6QNS0	Uncharacterized protein	174	674	303	309	TPVSYSQ	7	83.2776
A0A1D6GPW9	Uncharacterized protein	44	194	144	150	GISSSYV	7	82.5131
C0PGA9	GRAS transcription factor	15	82	71	77	QHQQYYL	7	82.2742
A0A1D6H507	VHS and GAT domain protein	503	621	517	523	HGNKFMS	7	82.2742
A0A1D6NGH1	GBF-interacting protein 1	772	842	772	778	GNFYGFQ	7	82.1309
B4FLN4	Putative clathrin assembly protein	464	563	467	473	QQQVYGS	7	81.9398
K7UT64	Mediator of RNA polymerase II transcription subunit 15a	101	528	111	117	NVQVIPN	7	81.7487
A0A1D6P9K0	Protein HUA2-LIKE 3	1152	1246	1154	1160	QQQHSIA	7	81.7009
A0A1D6IB58	BZIP transcription factor	155	322	202	208	YGQSYGG	7	81.6054
C0PG82	Protein FREE1	1	109	98	104	GYSPYNT	7	81.2709
A0A1D6K7R6	Ubiquitin domain-containing protein DSK2b	407	490	418	424	MMQSIMS	7	80.9842
A0A1D6QNQ0	Uncharacterized protein	1120	1288	1235	1241	QQQQISP	7	80.9842
A0A1D6KNQ1	Uncharacterized protein	64	209	148	154	DAGSYAG	7	80.9365
A0A1D6IHB6	Protein TIME FOR COFFEE	1191	1521	1331	1337	MQALYTP	7	80.6976
A0A804QFU0	Uncharacterized protein	1191	1524	1331	1337	MQALYTP	7	80.6976
A0A1D6F8C9	DEAD-box ATP-dependent RNA helicase 40	82	340	83	89	LNVQFGQ	7	80.602
A0A1D6H1W9	Protein STRUBBELIG-RECEPTOR FAMILY 1	243	310	292	298	AASNSSS	7	80.602
A0A1D6QS23	Putative STRUBBELIG family receptor protein kinase	230	295	277	283	AASNSSS	7	80.602
K7TI82	C3H transcription factor	552	686	577	583	RQEQFVV	7	80.602
A0A1D6LI11	GBF-interacting protein 1	200	270	200	206	GNFYDFQ	7	80.5542
A0A804PSS7	Uncharacterized protein	96	166	96	102	GNFYDFQ	7	80.5542
A0A1D6K7R6	Ubiquitin domain-containing protein DSK2b	407	490	468	474	LQQSLLG	7	80.5065
A0A1D6JSV1	Uncharacterized protein	668	731	702	708	VSNNLFP	7	80.4109
A0A1D6F275	Putative endonuclease or glycosyl hydrolase	204	337	262	268	MQFWPSG	7	80.2676
A0A1D6FYR6	Transcriptional corepressor LEUNIG	125	227	129	135	QQQQIPQ	7	80.2676
A0A1D6M9S2	Hydroxyproline-rich glycoprotein family protein	108	286	250	256	PQTNFLP	7	80.2676
A0A804MTC1	Uncharacterized protein	325	458	383	389	MQFWPSG	7	80.2676
K7UT64	Mediator of RNA polymerase II transcription subunit 15a	101	528	448	454	QQKVIQQ	7	80.2676
K7UZW2	RING-type domain-containing protein	232	619	429	435	PHQNIQP	7	80.2676
A0A1D6LXS2	LYST-interacting protein 5-like protein	215	374	250	256	PSQSYSS	7	80.2676
A0A1D6NZK8	LYST-interacting protein 5-like protein	295	449	330	336	PSQSYSS	7	80.2676
A0A804N6J5	Uncharacterized protein	695	757	719	725	QQMLSFG	7	80.2198
A0A1D6EX30	Polyadenylate-binding protein RBP45C	1	137	91	97	PQQQYAA	7	79.9809
A0A1D6EX30	Polyadenylate-binding protein RBP45C	1	137	99	105	PQQQYAA	7	79.9809
A0A1D6N6Q8	Transcription initiation factor TFIID subunit 12	243	313	298	304	QNQQIAA	7	79.9809
A0A1D6FEW5	Putative DEAD-box ATP-dependent RNA helicase family protein	581	649	636	642	GDNASFP	7	79.9331
A0A1D6FL46	Putative DUF1296 domain containing family protein	791	851	833	839	SDSNLSG	7	79.9331
A0A1D6IHB6	Protein TIME FOR COFFEE	1191	1521	1221	1227	QQQHLQM	7	79.9331
A0A1D6LXS2	LYST-interacting protein 5-like protein	215	374	258	264	SYQATTD	7	79.9331
A0A1D6MDT9	GBF-interacting protein 1	769	829	811	817	SDSNLSG	7	79.9331
A0A1D6NNQ8	Pre-mRNA-processing protein 40A	1	117	52	58	AAQQFRP	7	79.9331
A0A1D6NZK8	LYST-interacting protein 5-like protein	295	449	338	344	SYQATDY	7	79.9331
A0A1D6QDA6	Putative NOT transcription complex subunit VIP2	372	446	372	378	QAQQYPM	7	79.9331
A0A804QEF8	Uncharacterized protein	253	466	377	383	AQQKLQV	7	79.9331
A0A804QFU0	Uncharacterized protein	1191	1524	1221	1227	QQQHLQM	7	79.9331
C0PG82	Protein FREE1	1	109	6	12	GDYASSA	7	79.9331
K7V9H3	Putative DUF1296 domain containing family protein	594	673	601	607	SPVSISS	7	79.9331
A0A1D6GMG7	Embryo defective 2016	2054	2180	2163	2169	QADSFSQ	7	79.5509
B6T5U8	Mediator of RNA polymerase II transcription subunit 9	1	73	31	37	HALQYHQ	7	79.5509
A0A1D6E3K7	SPT2 chromatin protein	334	431	389	395	TQQSLQN	7	79.3598
A0A1D6JD28	SPT2 chromatin protein	358	463	415	421	TQQSLQN	7	79.3598
A0A804RP04	Uncharacterized protein	332	437	389	395	TQQSLQN	7	79.3598
A0A1D6L835	Uncharacterized protein	511	639	611	617	QQQMTMS	7	79.2642
C0P5Q7	Heavy metal transport/detoxification superfamily protein	197	428	333	339	AAAGYGG	7	79.2642
A0A1D6EUD2	BZIP transcription factor	160	330	304	310	GGGYSYP	7	79.2642
A0A1D6IB58	BZIP transcription factor	155	322	296	302	GGGYSYP	7	79.2642
C0PG82	Protein FREE1	1	109	64	70	SAPVYSQ	7	79.2642
B4FNX5	RNA-binding (RRM/RBD/RNP motifs) family protein	1	60	19	25	AGPSYFP	7	79.1209
K7VE89	Zinc finger CCCH domain-containing protein 4	393	493	397	403	QAQASSN	7	79.0253
A0A1D6NK70	Chromatin modification-related protein EAF1 B	1473	1646	1538	1544	QQQAYAM	7	79.0253
A0A1D6NKB8	Chromatin modification-related protein EAF1 B	245	418	310	316	QQQAYAM	7	79.0253
A0A804NH67	Uncharacterized protein	1461	1634	1526	1532	QQQAYAM	7	79.0253
A0A804PND6	RRM domain-containing protein	149	252	215	221	PAYQYMG	7	78.6909
C0PG82	Protein FREE1	1	109	73	79	SAPAYSQ	7	78.5953
A0A1D6NJH5	Polypyrimidine tract-binding protein homolog 2	519	650	542	548	GHVNYQL	7	78.4042
A0A1D6GD58	DCD (Development and Cell Death) domain protein	150	211	155	161	MNQMYLK	7	78.2131
A0A804P606	DCD domain-containing protein	87	148	92	98	MNQMYLK	7	78.2131
A0A1D6LXS2	LYST-interacting protein 5-like protein	215	374	222	228	HQSTEFN	7	78.2131
A0A1D6GIH2	Uncharacterized protein	432	528	508	514	RGSNYSQ	7	77.8309
A0A804P8H5	Protein kinase domain-containing protein	419	515	495	501	RGSNYSQ	7	77.8309
A0A804NKZ0	Uncharacterized protein	205	407	257	263	PQQNYAQ	7	77.6875
B4FEA4	Uncharacterized protein	1	70	35	41	MTQQYGA	7	77.6398
A0A1D6H019	Histone acetyltransferase	128	494	436	442	HDQLLRQ	7	77.2575
A0A1D6P4V1	Uncharacterized protein	237	344	306	312	PQYGYVQ	7	77.2575
K7UVJ3	Putative VHS/GAT domain containing family protein	389	672	620	626	RLAGYMQ	7	77.2575
K7VE89	Zinc finger CCCH domain-containing protein 4	393	493	458	464	QVQASSS	7	77.2575
A0A1D6H541	Uncharacterized protein	585	692	643	649	YSNLSNM	7	77.2575
A0A1D6HCJ7	Uncharacterized protein	147	208	159	165	YSNLSNM	7	77.2575
A0A1D6IM76	Uncharacterized protein	654	761	712	718	YSNLSNM	7	77.2575
A0A1D6JPH8	Uncharacterized protein	772	879	830	836	YSNLSNM	7	77.2575
A0A1D6KR19	Uncharacterized protein	1	63	14	20	YSNLSNM	7	77.2575
A0A1D6LG92	Uncharacterized protein	772	879	830	836	YSNLSNM	7	77.2575
A0A1D6MQI1	Uncharacterized protein	186	293	244	250	YSNLSNM	7	77.2575
A0A1D6NW44	Uncharacterized protein	733	840	791	797	YSNLSNM	7	77.2575
A0A1D6PRV0	Uncharacterized protein	528	628	586	592	YSNLSNM	7	77.2575
A0A1D6PS28	Uncharacterized protein	429	536	487	493	YSNLSNM	7	77.2575
A0A1D6Q3Q3	Uncharacterized protein	254	313	264	270	YSNLSNM	7	77.2575
A0A1D6Q419	Uncharacterized protein	583	690	641	647	YSNLSNM	7	77.2575
K7UVJ3	Putative VHS/GAT domain containing family protein	389	672	475	481	QALNYDD	7	77.1142
A0A1D6GNU0	RING/U-box superfamily protein	317	379	368	374	NPQYFSA	7	77.0664
B4FFQ8	CCAAT1-Dr1 transcription factor	152	301	159	165	QLQLHTE	7	77.0186
A0A1D6DTV9	Auxin response factor	463	537	526	532	QKQKIQP	7	76.9709
B4F864	CCAAT-DR1 transcription factor	167	297	199	205	QVQLHSQ	7	76.9709
B4FQ71	DUF1421 domain-containing protein	337	495	352	358	APQQYQS	7	76.9231
B6T5U8	Mediator of RNA polymerase II transcription subunit 9	1	73	9	15	QQQQYGD	7	76.9231
K7VQ06	Putative DUF1421 domain family protein	284	511	320	326	TQQTFSQ	7	76.9231
A0A1D6Q5Y2	Putative DEAD-box ATP-dependent RNA helicase family protein	12	85	49	55	HHQQYAQ	7	76.8275
A0A804PMB3	Uncharacterized protein	1	88	54	60	HHQQYAQ	7	76.8275
A0A096QLU9	Heterogeneous nuclear ribonucleoprotein A3-like protein 2	259	343	293	299	MGAQYGV	7	76.8275
A0A1D6HZJ9	DEUBAD domain-containing protein	763	859	815	821	RSQLIEP	7	76.8275
A0A1D6M6X9	Putative NOT transcription complex subunit VIP2	89	360	300	306	SGMLYEG	7	76.6842
A0A1D6KLU5	Mediator of RNA polymerase II transcription subunit 15a	111	521	414	420	GNVSSLN	7	76.5886
A0A1D6M1E8	RNA-binding protein BRN1	218	363	343	349	KVQNSSA	7	76.4931
A0A804PKM7	Uncharacterized protein	81	146	81	87	QQAYSSN	7	76.2542
A0A096TDW4	Transcriptional corepressor SEUSS	260	346	335	341	HQQLLRQ	7	76.1586
A0A1D6KJC5	Auxin response factor	466	696	515	521	AVQNSSS	7	76.0153
A0A804U7C2	Uncharacterized protein	1	154	36	42	AQQLGFR	7	75.9197
A0A1D6MZQ6	Transcription factor PosF21	252	321	310	316	SDQSLND	7	75.9197
A0A804N6J5	Uncharacterized protein	695	757	711	717	QMALLQQ	7	75.9197
A0A804P175	Uncharacterized protein	701	784	770	776	HQLLRSS	7	75.9197
C0HIP0	RRM domain-containing protein	130	227	216	222	RPAFFQQ	7	75.9197
K7TX82	Transcription factor VIP1	326	398	355	361	QQTPYFG	7	75.9197
K7VNK4	Transcription initiation factor TFIID subunit 12b	115	366	138	144	GQQQLAG	7	75.9197
A0A1D6JD28	SPT2 chromatin protein	358	463	388	394	TQQSLQS	7	75.6331
A0A804RP04	Uncharacterized protein	332	437	362	368	TQQSLQS	7	75.6331
A0A1R3QMY2	50kD gamma zein	28	190	138	144	HQQQFQG	7	75.3942
C0P381	50 kDa gamma-zein	28	190	138	144	HQQQFQG	7	75.3942
A0A096RT68	Transcription factor bHLH87	357	418	361	367	SASATTS	7	75.2508
A0A1D6GC21	Zinc finger CCCH domain-containing protein 19	1576	1807	1599	1605	DVSNSTM	7	75.2508
A0A1D6M612	Putative SAC3/GANP family protein	116	365	263	269	SGYSYPS	7	75.2508
A0A1D6N779	Transcription initiation factor TFIID subunit 12b	41	285	204	210	QMVAMSM	7	75.2508
A0A1D6QNS0	Uncharacterized protein	174	674	288	294	PPINISP	7	75.2508
B4FFQ8	CCAAT1-Dr1 transcription factor	152	301	173	179	QVQLHSP	7	75.2508
B4FFQ8	CCAAT1-Dr1 transcription factor	152	301	238	244	PQVQIHP	7	75.2508
B4FQ71	DUF1421 domain-containing protein	337	495	361	367	QFPQYSQ	7	75.2508
C0PHX3	TFIID_20kDa domain-containing protein	114	358	277	283	QMVAMSM	7	75.2508
K7TLU2	DNA-directed RNA polymerase subunit	1568	1842	1801	1807	SPFNTSG	7	75.2508
K7UVJ3	Putative VHS/GAT domain containing family protein	389	672	538	544	SQPMYSN	7	75.2508
K7VNK4	Transcription initiation factor TFIID subunit 12b	115	366	276	282	QMVAMSM	7	75.2508
A0A804NFG0	Uncharacterized protein	304	468	346	352	AQQQSSS	7	75.1553
A0A1D6H019	Histone acetyltransferase	128	494	386	392	NVANLQS	7	75.0597
A0A1D6K719	Phospholipase D	1	121	107	113	PYFSYPS	7	75.0597
A0A1D6QDA6	Putative NOT transcription complex subunit VIP2	372	446	435	441	PQNHFRL	7	74.9642
A0A1D6ND84	Pentatricopeptide repeat-containing protein	121	305	228	234	QKQQYVD	7	74.8208
B4F8A7	Glycine-rich RNA-binding protein 3 mitochondrial	124	292	279	285	GGASYGA	7	74.7731
A0A1D6N779	Transcription initiation factor TFIID subunit 12b	41	285	66	72	QQQQLAG	7	74.5819
A0A1D6P149	RNA-binding (RRM/RBD/RNP motifs) family protein	308	418	311	317	GGYGYGG	7	74.5819
C0PHX3	TFIID_20kDa domain-containing protein	114	358	139	145	QQQQLAG	7	74.5819
A0A1D6G4R3	RNA-binding protein BRN1	224	370	266	272	GLMQYPL	7	74.2475
C0P558	UBP1-associated protein 2C	259	336	296	302	MGAQYGG	7	74.2475
A0A804PRR5	Uncharacterized protein	14	73	40	46	AYGYGYG	7	74.1997
A0A1D6FJI7	Putative clathrin assembly protein	483	582	505	511	AMSNQVA	7	73.913
A0A804QN13	ENTH domain-containing protein	465	565	487	493	AMSNQVA	7	73.913
B4F9F3	Cyclin-dependent kinase C-2	419	510	490	496	RGPNYSQ	7	73.913
K7UVJ3	Putative VHS/GAT domain containing family protein	389	672	515	521	SAGQIGG	7	73.913
