# Supplementary material for: Exploring cryptic amyloidogenic regions in prion-like proteins from plants
Source: Front Plant Sci. 2023 Jan 16;13:1060410. doi: 10.3389/fpls.2022.1060410 (PMC9885169; doi:10.3389/fpls.2022.1060410)
Supplement: Supplementary file 1 [file DataSheet_1.zip › Supp_RICE_pCARs.xlsx]

## Sheet: 85
UniProt ID	Protein name	PrLD start	PrLD end	CAR start	CAR end	CAR seq	CAR length	Waltz score
Q5N755	Os01g0815700 protein	629	847	766	825	NNPYYNSSTWSSNSTYSNNAAWSSNSSYNSNSAWSSNSSYNSNSAWSNNSNNSWSGSYSD	60	86.2709
A0A0P0VTQ7	Os03g0173301 protein	1	246	191	229	HQQQYQQQQQQYQHQNLQQQYQQQQQNLQQQYQHQNLQQ	39	87.7798
Q6Z2W3	Auxin response factor 5	427	703	631	667	QLVNLASQQSKLFDEELQLQILQKLQQQSLMSQSTST	37	88.0322
A0A0P0W5H7	Os03g0845300 protein	53	154	66	101	DYDYYNRGYSNNNGGYQNYNYNGNNSNGYQNYNYNG	36	94.8904
Q5CD17	NAC domain-containing protein 77	247	335	260	294	NNAVYSVSASTTTTNTTAVSFQQQPNYYSLINKSS	35	92.9575
E5D3L6	Os05g0328901 protein	26	104	67	99	AFQLRNNQVWQQLALVAQQSHYQDINIVQAIAQ	33	89.4902
C7J2C7	Os05g0462600 protein	74	261	86	113	SNSYYQNSTWNGGSFENNYAQSYQNYPS	28	92.451
Q6K2F0	Os02g0510000 protein	243	302	270	297	QQENTYETYNNQSFQWNQYSKTNNSAGT	28	89.8591
Q60EI5	H/ACA ribonucleoprotein complex non-core subunit NAF1	532	665	535	560	QNLLIGANQYQQQFQNHNFGGFLNQM	26	87.5096
A0A0P0YAP8	Os12g0515300 protein	226	288	242	266	NNNNISSSCCISLMNSSSNMIYWEG	25	90.6622
Q5JK83	Os01g0550300 protein	92	174	110	134	GAAKINNNNVNAFGFNKMGGYNNSS	25	89.2308
Q6YXY2	Probable histone acetyltransferase HAC-like 1	122	488	358	382	GSGNFYNTGSSALTAANNHSMGATN	25	87.1037
B9GC17	Os12g0165900 protein	413	613	480	503	QFVNSASSPSLFGTINQNSFSTSG	24	92.252
Q5WMR4	Os05g0414700 protein	131	203	139	162	IPVNISNMTYLNTLNLQHNQFTGQ	24	87.6254
A0A0N7KKH0	RNA-directed DNA polymerase	1	71	34	57	DTNAILTQILAQQANMMNAFLHHL	24	87.2074
Q6YT74	Peroxin-13	53	170	77	100	YGNTYGGYGSNMYSSYGGFGNTYG	24	86.7196
Q0DY58	Os02g0714000 protein	156	243	188	210	QYVPIYGVSSAANTASQPFSQFS	23	87.291
A0A0P0VJ53	Os02g0487033 protein	31	114	35	57	NSATFLQQQQFQQQHSISAAAIP	23	86.2731
Q7EYN1	Os08g0379000 protein	837	1111	1004	1025	QQQVYFQQQQQMYLMQQQQMYQ	22	94.3296
A0A0P0UXU1	Os01g0117800 protein	791	872	838	859	GQQHYTGGILNHGGFYANRAFS	22	91.806
Q0DHC9	Os05g0475300 protein	402	553	438	459	NQQAYPTNQAYTPYNNYVVPWA	22	91.6996
Q0DIP2	Os05g0373400 protein	228	373	242	263	QSSLFGAMQMGYVPQYNGYGYQ	22	86.6221
Q0JDP0	Os04g0388800 protein (Fragment)	101	164	132	153	QDGTYDSYNNQSFQWNQYSKTT	22	86.3788
A0A0P0VZC4	Os03g0554900 protein	597	692	662	683	QLQFYHQTQESVLQPIGQSAQQ	22	85.5883
Q6Z8B6	Os02g0224300 protein	32	372	189	210	QQQGYSQQTGYDQQGYGTSGYG	22	85.2843
A0A0P0VDY2	Os02g0105100 protein	338	434	396	416	SQVSFNTAETATSHYGNVNLD	21	91.4158
Q6Z2W3	Auxin response factor 5	427	703	479	499	ARQLYVQNNLLQQNCIQFNSP	21	88.4376
Q7XP36	Os04g0127800 protein	171	287	253	272	QQQNFTQRNQILPAQQAHLG	20	97.3244
Q6H805	Two-component response regulator ORR24	289	389	289	308	NPAYINMNSFGNYNAYGRYR	20	92.7258
C7J2C7	Os05g0462600 protein	74	261	128	147	NSFSYQQQYNQWPYYYNHTV	20	91.7057
Q69U07	Os06g0622900 protein	141	275	152	171	YPQAFVYPSYGPSTYGPEYM	20	90.4682
Q0DAG6	Os06g0654000 protein (Fragment)	629	698	638	657	TQCYENKFATSTNGNYSIGN	20	87.5418
A0A0P0VDY2	Os02g0105100 protein	338	434	346	365	FSNNYSYQSQWQTNSFSNSM	20	87.1572
A0A0P0VTQ7	Os03g0173301 protein	1	246	83	101	HQQQYFRQFDVTIAQQFQQ	19	96.1098
Q9FDX8	Zinc finger protein HD1	152	220	182	200	VDEYFDLVGYNSYYDNRIE	19	92.783
Q0J9Y2	RNA-binding protein L	358	425	375	393	AGGYYGGYGQGYEAYGGYA	19	91.0931
Q0DZM8	Os02g0609900 protein	251	354	260	278	SLGNISQLHLIYLSENNFS	19	90.1602
B9FCR0	Os04g0636000 protein	448	713	448	466	SYANFSNQNVSSTYSGTIA	19	89.5089
Q6K7U3	Os02g0273700 protein	373	573	413	431	HPVAYSNGVSSNAIVPYYD	19	89.4913
B9FDQ8	Os04g0690300 protein	307	402	362	380	HSININLNDIFNHANVNGN	19	88.4175
A0A0P0WY85	Os06g0575900 protein	49	205	123	141	SNRNYFQGQAFQNDGNSFK	19	86.9565
Q7XCL2	Os10g0542200 protein	408	500	428	445	QLLNFNPNTRNLMESNTQ	18	97.9933
Q6AVI7	Expressed protein	344	450	410	427	GGGYYYNEPGYYQQRGYS	18	97.6589
Q5NB64	Os01g0232400 protein	549	662	555	572	VSQLFDMNSQTTNVANSA	18	90.6355
Q69U07	Os06g0622900 protein	141	275	253	270	QQQLLIPARAQFTPNNIS	18	89.8551
Q7XK24	Os04g0479100 protein	258	329	298	315	QAGAYAYPTYDAATAYQM	18	88.6659
Q69QY4	GAP-like zinc-finger containing protein	357	433	411	428	NNQEFSFGNFNFSTPGAY	18	87.6068
Q7EYN1	Os08g0379000 protein	837	1111	1031	1048	QQQLLQQQLLQQQQYLSQ	18	87.4582
Q0D9R7	Auxin response factor 19	449	723	649	666	QFQLTDQQLQLQLLQKLQ	18	87.291
Q0J6L5	Os08g0299300 protein (Fragment)	47	162	90	107	TQQNTTNNSSRNVFNQID	18	86.845
Q2R3L6	Os11g0514250 protein	1	117	89	106	LQENLVHSSNQAFGFAAN	18	86.5106
Q5Z5G1	Os06g0534700 protein	1	117	89	106	LQENLVHSSNQAFGFAAN	18	86.5106
Q0J9G5	Os04g0653600 protein	381	452	392	408	GFGLYSSGVNLDFANAN	17	97.6589
Q5N8W4	Os01g0876800 protein	151	227	163	179	PTNYYNIYGGAQYPFYG	17	96.4588
Q941S9	Os01g0848400 protein	460	534	510	526	GQVSFAYNGLTSQHNIA	17	95.0423
A0A0P0XCP2	Os08g0190200 protein	369	442	388	404	NAGYYGYGQGYEGYGYA	17	92.9766
Q6EUQ6	Os02g0175700 protein	488	557	524	540	HNMYFQTHYQQNQIYQQ	17	90.0059
B9GC17	Os12g0165900 protein	413	613	441	457	GFGSISSVFNSISSNTA	17	89.8485
Q7EZK6	Os08g0564800 protein	109	528	347	363	QQQNLQQNQLIGQQNGA	17	89.1993
Q0DZM8	Os02g0609900 protein	251	354	294	310	NLQYLLLDGNNLSGHIP	17	87.3303
Q109W0	Os10g0321700 protein	117	248	167	183	DGNNYGGYNTSGGYNSE	17	86.9565
A0A0P0Y9Z4	Os12g0465700 protein	1	154	47	63	LQQLSQQAMSFFPSNID	17	86.5434
Q9AQV2	Os01g0285300 protein	233	316	246	261	NSLWYNQNESSSSTIS	16	97.9933
Q6K271	Flowering time control protein FCA	381	603	548	563	SQQAIYQLQQQLQLMQ	16	97.5753
A0A0P0WDI7	Os04g0556800 protein	149	274	243	258	MAAAYNNYQYHQMLLQ	16	97.4289
Q0D3Z9	Os07g0657200 protein	790	999	807	822	SQNLYQGTSQYAVPSN	16	97.3244
A0A0P0Y6A3	Os12g0114200 protein (Fragment)	473	534	473	488	YTTNFNNLLYAQGFHQ	16	93.4992
Q2RBE2	Nucleotidyltransferase family protein; putative; expressed	544	605	544	559	YTTNFNNLLYAQGFHQ	16	93.4992
Q0J951	Auxin response factor 12	451	539	481	496	LQQQILQQASQQQIIN	16	91.4925
Q6Z2W3	Auxin response factor 5	427	703	552	567	AQSNLVQAQVIVQNQM	16	91.1371
Q6YXY2	Probable histone acetyltransferase HAC-like 1	122	488	429	444	HEQLIRQQHSMQQHQM	16	89.2977
A0A0P0VRF7	Os02g0819300 protein	407	542	449	464	SVSLYQNLNGDNSNID	16	88.9214
C7J2C7	Os05g0462600 protein	74	261	157	172	NSNSIVNTTSSYSYPS	16	87.4582
Q7XK24	Os04g0479100 protein	258	329	278	293	QAGVYQQGTTQAGAYQ	16	87.2492
Q84ZR9	Os07g0584500 protein	199	341	260	275	MNANFGANSSFVNNSN	16	86.5803
Q653U3	Auxin response factor 17	465	623	493	507	QQQQYLQNINETTIQ	15	95.4961
Q7EYN1	Os08g0379000 protein	837	1111	883	897	QMWQYYQQQMYYLQA	15	94.9164
Q6H6V4	Auxin response factor 6	454	599	492	506	FQQMYHQNINGNSIQ	15	93.3779
Q10HZ8	Os03g0569900 protein	340	402	378	392	AMYAYAAYPGYGNYQ	15	93.1773
Q5NB64	Os01g0232400 protein	549	662	621	635	QQQLLQNLGNFNAGL	15	92.5753
Q69U07	Os06g0622900 protein	141	275	176	190	AYGSYVGQQYVPVYG	15	91.9732
Q0J6L5	Os08g0299300 protein (Fragment)	47	162	52	66	ALSEFNNQTKEYMIN	15	91.9064
Q33A24	Expressed protein	492	634	528	542	NCVNTYSINNFQQSN	15	91.728
Q0J148	Os09g0462700 protein (Fragment)	382	441	398	412	NGMYYAASPFYSGYG	15	91.6388
Q0DZM8	Os02g0609900 protein	251	354	316	330	LQQLTQLDLSYNNLK	15	90.5017
Q6AVS5	Expressed protein	182	248	198	212	GGGYYDNQGGYGGYD	15	90.301
Q0D3Z9	Os07g0657200 protein	790	999	829	843	QQSNTAYGTYNSTYS	15	90.1449
A0A0P0WDI7	Os04g0556800 protein	149	274	216	230	GQQALVVQGSQVASN	15	87.0903
Q67W50	Two-component response regulator ORR25	390	508	419	433	VQSKFGFSALANQFP	15	85.9532
Q0JAA6	Os04g0608800 protein	140	241	167	180	MQEYYLPDGLLYSP	14	94.8161
B9FXV5	Eukaryotic translation initiation factor 4G	435	501	451	464	YQQNSYNQSTMFYP	14	93.8127
A3BRY8	Os08g0327800 protein	228	289	260	273	KQEQYYYNQQNCFL	14	92.7616
Q64M88	Os02g0517300 protein	252	329	276	289	QANLYAGEQFNLLP	14	92.4749
A0A0P0WR29	Os05g0593300 protein (Fragment)	267	474	309	322	NTQAISSMNHSLSN	14	91.9732
Q2R0P4	Os11g0637700 protein	200	410	205	218	RANNFLNGYTQGYN	14	90.9699
Q0D4V3	Os07g0602600 protein	161	238	209	222	TTNTYGAGNFSHSG	14	90.301
Q2R241	Os11g0579900 protein	156	253	162	175	MLSHYFGNWPQNYG	14	89.9188
A0A0P0VTQ7	Os03g0173301 protein	1	246	49	62	AAGHYSSFGGLSFP	14	88.9632
A0A0P0XH65	Os08g0461232 protein	1	68	31	44	QFSQFSTPTFQNFH	14	88.9154
Q0DY58	Os02g0714000 protein	156	243	164	177	QYSYTTYGTEYIYP	14	88.8915
Q5VNK1	NAC domain-containing protein 26	182	288	265	278	GAQQFVGNPSMYYQ	14	87.291
Q7XCL2	Os10g0542200 protein	408	500	465	478	MQQLLSFQQTLLSQ	14	87.2432
A0A0P0VRF7	Os02g0819300 protein	407	542	509	522	MESMYAPYLQANSD	14	86.9565
A0A0P0VTQ7	Os03g0173301 protein	1	246	159	172	HQQQYEHQNRIHFQ	14	86.9565
Q6H7I0	Os02g0654400 protein	148	276	166	179	NANQYSLQSQVSSS	14	86.9565
Q7EZK6	Os08g0564800 protein	109	528	235	248	LQQNSLMQQQSLLQ	14	86.6221
Q0D9R7	Auxin response factor 19	449	723	624	637	QQQLLLQQQQQLSK	14	86.3593
Q5QLS1	Os01g0668100 protein	59	152	68	81	LNNSFNGNGYTVFA	14	86.3354
A0A0N7KLG1	Os06g0126000 protein (Fragment)	561	723	599	612	NQSLLQQEASSMFK	14	86.2876
Q2R0P4	Os11g0637700 protein	200	410	304	317	TGSVFNSLARNLWG	14	85.5232
Q6YVT1	Os08g0508700 protein	408	490	457	469	VVNNYNSNQITNV	13	97.9933
B9FDQ8	Os04g0690300 protein	307	402	344	356	FFANIINRVSDIS	13	97.8647
Q0D6B1	Os07g0495900 protein (Fragment)	905	1121	1001	1013	SHVAYNIADFSTQ	13	97.1701
Q5NB64	Os01g0232400 protein	549	662	607	619	QQLNYGAMSVLLA	13	96.99
Q658F5	Os06g0175500 protein	467	544	497	509	QQQAFMLQQQMMM	13	96.99
Q7XDS2	Expressed protein	28	192	101	113	ATGYYSGYGGYSS	13	93.9799
A0A0P0W5H7	Os03g0845300 protein	53	154	137	149	YAENYNNGQRQVY	13	93.7484
Q7EZK6	Os08g0564800 protein	109	528	219	231	QNQLIYQQQQIMM	13	92.9251
Q0J685	Os08g0353700 protein (Fragment)	13	81	64	76	ADQFSYYYNSISS	13	92.6421
A0A0N7KPQ2	Os08g0348300 protein	1	95	62	74	ADQYSYYYNSISS	13	92.4363
Q6ZDT2	Os08g0352100 protein	1	103	62	74	ADQYSYYYNSISS	13	92.4363
Q0JHY3	Os01g0836400 protein	97	237	176	188	TSNNYYQSNSWTG	13	91.9732
A0A0P0Y6A3	Os12g0114200 protein (Fragment)	473	534	492	504	MNQYYPFGPVYYQ	13	91.7674
A0A0P0V9X8	Os01g0825700 protein	406	548	441	453	INQEYIRQNRNYV	13	90.3525
A0A0P0WHC0	Os05g0125050 protein	37	117	55	67	NQQKYYGHQYHSQ	13	89.5292
A0A0P0WY85	Os06g0575900 protein	49	205	83	95	EEQIFQNNRNYFQ	13	89.452
A0A5S6RDE4	Os01g0139200 protein	438	542	484	496	ATGTFIPIQSYYH	13	88.8346
Q2RBE2	Nucleotidyltransferase family protein; putative; expressed	544	605	563	575	MNQYYPFGPVYYP	13	88.8346
A0A0P0VDY2	Os02g0105100 protein	338	434	382	394	GQHAISESFNSST	13	88.2943
Q10S80	Os03g0131300 protein	371	465	428	440	LQQLISFQQSLMS	13	87.857
Q2R939	Expressed protein	248	335	280	292	AQLNLLQQQRILQ	13	87.574
Q2R940	Os11g0207000 protein	258	328	280	292	AQLNLLQQQRILQ	13	87.574
A0A0P0Y9Z4	Os12g0465700 protein	1	154	88	100	HQCQIFLMQQAQA	13	87.1366
Q8RUQ6	Os01g0938200 protein	222	367	236	248	QSSLFGALQMGYM	13	86.6221
A0A0P0Y2X9	Protein-serine/threonine phosphatase (Fragment)	577	641	610	622	LASNLNNTTNNSG	13	86.2876
A0A0P0XAR8	Os07g0685400 protein (Fragment)	399	501	414	426	FSSAFSSGLSGFG	13	85.6187
Q65XV7	Replication protein A 70 kDa DNA-binding subunit C	208	294	220	231	SQLNIMNANTMQ	12	97.9933
A0A0P0X8T8	Os07g0606900 protein (Fragment)	270	330	314	325	HQGWYYGNRQPY	12	97.3802
Q6Z8B6	Os02g0224300 protein	32	372	174	185	QQQAYDYSSYYQ	12	93.6176
Q6YXY2	Probable histone acetyltransferase HAC-like 1	122	488	321	332	ASEAYINISTYG	12	92.5864
Q10CW7	Os03g0748000 protein	197	347	250	261	PVQWYDGPVYSN	12	91.9732
A0A0P0XCP2	Os08g0190200 protein	369	442	413	424	GYGAYAGYPNYQ	12	89.9666
Q0J9Y2	RNA-binding protein L	358	425	402	413	GYGAYAGYPNYQ	12	89.9666
A0A0P0WY85	Os06g0575900 protein	49	205	189	200	IEQAFQNNGNSF	12	89.3255
Q0D9R7	Auxin response factor 19	449	723	697	708	QQQLSNSQTLSQ	12	87.9599
A0A0P0X2N3	Os07g0156732 protein (Fragment)	93	171	94	105	MGNNIGSSAWSQ	12	87.291
Q0D8I9	Protein ETHYLENE-INSENSITIVE 2	771	849	772	783	MGNNIGSSAWSQ	12	87.291
Q0J148	Os09g0462700 protein (Fragment)	382	441	424	435	YAAAYGAYPFYG	12	87.291
Q69XA8	Os06g0332400 protein	381	651	635	646	DNSLYGTSASSS	12	87.291
A0A0P0WHC0	Os05g0125050 protein	37	117	92	103	HCYSINQGHLYQ	12	87.291
Q0J0H6	Os09g0509000 protein	230	396	375	386	GGDNYNAGVPAY	12	86.9565
Q65XV7	Replication protein A 70 kDa DNA-binding subunit C	208	294	234	245	SQLNTMNANTMQ	12	86.6221
A0A0P0Y9Z4	Os12g0465700 protein	1	154	23	34	QRQIFLMQQAQA	12	85.7302
A0A0P0YA22	Os12g0465800 protein	26	125	31	42	QRQIFLMQQAQA	12	85.7302
Q6Z2W3	Auxin response factor 5	427	703	457	467	AQSEYLQALGN	11	96.3211
Q2R0P4	Os11g0637700 protein	200	410	395	405	GVVNTFNQSTN	11	94.1016
Q653U3	Auxin response factor 17	465	623	510	520	AQSEFLQQQLQ	11	93.9799
Q5N796	Os01g0846900 protein	118	375	343	353	QQQHILQQLQQ	11	93.6455
Q0D9R7	Auxin response factor 19	449	723	464	474	MQSEYLRSLSN	11	92.9766
Q10D97	NOT2/NOT3/NOT5 family protein; expressed	190	309	294	304	GVNTIVQQNQE	11	92.9462
Q6H6V4	Auxin response factor 6	454	599	565	575	ALSVFSQLSST	11	91.9732
Q75IR3	Os05g0163400 protein	1	106	64	74	AGQAYGQQNRA	11	90.6355
Q0D6B1	Os07g0495900 protein (Fragment)	905	1121	1102	1112	YSQSYAHYNTQ	11	90.605
Q2R241	Os11g0579900 protein	156	253	190	200	SASLYQQPFYM	11	90.4834
Q69QY4	GAP-like zinc-finger containing protein	357	433	383	393	SQSWTNLAYQN	11	89.997
A0A0P0VRF7	Os02g0819300 protein	407	542	488	498	ADGEYVNLLSN	11	88.568
Q6F3A8	Os03g0788300 protein	1003	1081	1014	1024	SMFTFGQSASS	11	88.2943
Q0JAA6	Os04g0608800 protein	140	241	200	210	VTGIFGQGNIP	11	87.6862
Q6H7I0	Os02g0654400 protein	148	276	246	256	MNSAISAQTMN	11	87.291
Q5W6L7	Os03g0587600 protein	563	703	651	661	NVANTNISNMS	11	86.6525
B9GC17	Os12g0165900 protein	413	613	591	601	GVSNTNQAPFG	11	86.6221
Q8S2J3	Os01g0737900 protein	139	364	201	211	GGTTYNQQIAN	11	86.2876
Q109W0	Os10g0321700 protein	117	248	215	225	APGNYSSDNFN	11	85.2843
A0A0N7KLG1	Os06g0126000 protein (Fragment)	561	723	568	577	ALNNYQNPIG	10	97.9933
A0A0N7KLG1	Os06g0126000 protein (Fragment)	561	723	585	594	ALNNYQNILR	10	97.9933
Q5Z4L5	Os06g0308800 protein	231	372	346	355	TSQNYYSTET	10	97.5585
Q0D9R7	Auxin response factor 19	449	723	497	506	QQNNIQFNTP	10	96.99
Q7XDI5	Os10g0470900 protein	209	464	447	456	GQSNYGSGYG	10	96.99
A0A0P0VDV3	Os02g0114033 protein (Fragment)	1	398	69	78	MQQAYLQYMM	10	93.5786
A0A0P0WY24	Os06g0566100 protein (Fragment)	151	292	239	248	AYGAYGGAYG	10	91.9732
Q69LD0	Os07g0170300 protein	149	251	165	174	RFGNYQNQTN	10	91.9732
Q5Z4L5	Os06g0308800 protein	231	372	358	367	APYNYSNFQS	10	91.3043
Q0DX09	Os02g0782200 protein	343	429	401	410	YEQLIQQYQQ	10	90.7023
Q69IL4	Transcription factor RF2a	278	353	299	308	NQQMFQNNQA	10	90.301
Q0DA50	Zinc finger CCCH domain-containing protein 45	160	247	187	196	NQNSIDNTTT	10	89.9666
Q33A24	Expressed protein	492	634	503	512	QQSSYNHNFN	10	89.8328
Q8S2J3	Os01g0737900 protein	139	364	315	324	HAANFQQGYN	10	89.5652
A0A0P0UXU1	Os01g0117800 protein	791	872	792	801	GSNNIDCTFH	10	89.2977
Q0JHY3	Os01g0836400 protein	97	237	195	204	HVQSYQSYTP	10	88.7625
Q5N755	Os01g0815700 protein	629	847	633	642	NLGNFQNSSQ	10	88.6957
Q7X6J4	Os04g0543200 protein	714	774	729	738	YSSNFSGSYM	10	88.2943
Q8S2J3	Os01g0737900 protein	139	364	278	287	DQQVFQQQEV	10	88.2943
Q0JHY3	Os01g0836400 protein	97	237	223	232	YHQQYNQWPY	10	87.7592
Q7XP36	Os04g0127800 protein	171	287	208	217	SGQNFQQNHV	10	87.6254
Q10Q16	Expressed protein	349	581	486	495	QQNSIDHNIS	10	87.5585
Q7EYN1	Os08g0379000 protein	837	1111	1094	1103	MQQYLQQQTN	10	87.291
A0A0P0XTM9	Os10g0391100 protein (Fragment)	299	518	368	377	LQQQFQQNPL	10	86.9565
A0A0P0Y9Z4	Os12g0465700 protein	1	154	120	129	AMSFFPSNID	10	86.9565
Q7XDT3	Os10g0452700 protein	28	192	99	108	SSGYYQGYTG	10	86.9565
Q6Z2W3	Auxin response factor 5	427	703	540	549	QQNSIQVIPL	10	86.8896
A0A0P0XIX0	Auxin response factor (Fragment)	530	637	590	599	GLQQIQLLQQ	10	86.7224
Q6YZW0	Auxin response factor 21	530	638	590	599	GLQQIQLLQQ	10	86.7224
Q5VQL1	DEAD-box ATP-dependent RNA helicase 14	593	654	626	635	GFQTSFHNSS	10	86.2876
Q5VQJ7	Os01g0801200 protein	160	221	186	195	SSVNWDNYVS	10	86.2542
B9FCR0	Os04g0636000 protein	448	713	622	631	MQQRIQAPIG	10	85.9532
B9FCR0	Os04g0636000 protein	448	713	637	646	YAVVSNEAYG	10	85.2843
Q10PC3	Os03g0239400 protein	12	116	37	45	QFQAYYNPA	9	98.5879
A3BRY8	Os08g0327800 protein	228	289	233	241	QQQAYYQSQ	9	97.9933
Q0DAG6	Os06g0654000 protein (Fragment)	629	698	674	682	AGFTYNGFN	9	97.9933
Q0JEE5	Os04g0286500 protein	1	81	52	60	NFQTFNPFG	9	97.9933
Q7F0Z6	Os08g0225900 protein	1	81	52	60	NFQTFNPFG	9	97.9933
Q6YW02	Os07g0603100 protein	441	569	514	522	GDEYYQNGN	9	97.3244
Q688Y1	Os05g0561600 protein	220	335	309	317	QQQHYNNIQ	9	96.6555
Q6AVI7	Expressed protein	344	450	437	445	GGNSYYNNQ	9	96.4697
Q10M41	Protein ETHYLENE-INSENSITIVE 3-like 1a	573	641	585	593	AQQQFFIRD	9	96.4326
Q6H805	Two-component response regulator ORR24	289	389	317	325	QANNILTRM	9	96.3211
Q6YVT1	Os08g0508700 protein	408	490	446	454	VQGNFVSSP	9	96.3211
Q9AQV2	Os01g0285300 protein	233	316	294	302	NSQFYWDTN	9	96.0238
Q6Z1G1	Os08g0536400 protein	1	75	62	70	GYQGYFNQG	9	95.5407
A0A0P0XQD1	Os09g0510000 protein (Fragment)	25	85	70	78	GYQGYFSEG	9	95.3177
Q10RN8	Heavy metal-associated domain containing protein; expressed	260	327	263	271	GHGYFAYPQ	9	94.8346
Q5QLS1	Os01g0668100 protein	59	152	83	91	TDNAFNNLK	9	94.3144
Q7EZK6	Os08g0564800 protein	109	528	404	412	SQANISTLQ	9	94.3144
Q0DY58	Os02g0714000 protein	156	243	219	227	GYVAIHGYN	9	93.6455
Q6Z2W3	Auxin response factor 5	427	703	520	528	QLGAIINPQ	9	93.5712
A0A0P0VDV3	Os02g0114033 protein (Fragment)	1	398	207	215	QLQAIQAWA	9	93.4225
Q8RZX2	Os01g0916000 protein	110	169	110	118	SYSNYGGYG	9	92.9766
Q84ZR9	Os07g0584500 protein	199	341	278	286	QIGSFYNGS	9	92.8651
Q5N7Y5	Os01g0229200 protein	387	690	634	642	AAQYYSNSQ	9	92.7165
Q0J951	Auxin response factor 12	451	539	498	506	DAQNIQTML	9	92.6421
Q0J0H6	Os09g0509000 protein	230	396	230	238	NMQNFQNRD	9	92.3077
Q5WMP2	Os05g0339000 protein	423	485	444	452	AAASYNSYV	9	91.7503
Q7XDI5	Os10g0470900 protein	209	464	343	351	GYAAWNNSS	9	90.9699
Q7EZK6	Os08g0564800 protein	109	528	114	122	NAQVIQNQN	9	90.7841
B9FCR0	Os04g0636000 protein	448	713	670	678	GSGNYMPYM	9	90.6355
Q5JK83	Os01g0550300 protein	92	174	147	155	VKSYFNKSV	9	90.6355
Q5N7Y5	Os01g0229200 protein	387	690	540	548	AHQMYNNQQ	9	90.301
Q33A24	Expressed protein	492	634	619	627	YTNAISAEG	9	89.9666
Q0JHY3	Os01g0836400 protein	97	237	113	121	QYPNYYYNC	9	89.8179
Q6Z1Z8	Os08g0100500 protein	1214	1337	1285	1293	QQGTFSAFP	9	88.2943
A0A0P0VRF7	Os02g0819300 protein	407	542	408	416	GSGNFNNSN	9	88.2943
A0A0P0VDV3	Os02g0114033 protein (Fragment)	1	398	227	235	NVTLISQIL	9	88.1828
Q10Q16	Expressed protein	349	581	426	434	NNGYFQQSM	9	87.9599
A0A0P0UXU1	Os01g0117800 protein	791	872	827	835	VQTNFWNPY	9	87.5883
Q8S1E8	Os01g0588500 protein	431	494	431	439	SSSYFFQSM	9	87.4025
A0A0N7KLG1	Os06g0126000 protein (Fragment)	561	723	633	641	NQVHLAQFQ	9	87.291
A0A0P0X8A8	Os07g0575233 protein	1	78	7	15	NFSNLLNQG	9	87.291
Q2R3L6	Os11g0514250 protein	1	117	7	15	NFSNLLNQG	9	87.291
Q5Z5G1	Os06g0534700 protein	1	117	7	15	NFSNLLNQG	9	87.291
Q6H7I0	Os02g0654400 protein	148	276	206	214	SSQTFVQSG	9	87.291
Q6H805	Two-component response regulator ORR24	289	389	347	355	AQNNLSTSL	9	87.291
Q9AWU8	Os01g0125600 protein	209	390	294	302	GFQGYTGFN	9	87.291
A0A0P0WFI1	Os04g0636700 protein	386	528	437	445	MGMAYNMST	9	86.9565
A0A0P0XIX0	Auxin response factor (Fragment)	530	637	535	543	SQPNINIPQ	9	86.9565
A0A0P0XTM9	Os10g0391100 protein (Fragment)	299	518	495	503	SVNSIANSP	9	86.9565
Q10Q16	Expressed protein	349	581	357	365	DQNKFSALS	9	86.9565
Q6F3A8	Os03g0788300 protein	1003	1081	1044	1052	VFSFTSASM	9	86.9565
Q6K7U3	Os02g0273700 protein	373	573	383	391	LTNSFNTSA	9	86.9565
Q6YU05	Os02g0562300 protein	457	519	465	473	YAVNSQSIP	9	86.9565
Q6YU05	Os02g0562300 protein	457	519	502	510	RGSNILALG	9	86.9565
Q6YZW0	Auxin response factor 21	530	638	535	543	SQPNINIPQ	9	86.9565
Q6YXY2	Probable histone acetyltransferase HAC-like 1	122	488	291	299	NSSAYGLSD	9	86.6221
A0A0P0XR18	Os09g0540900 protein	179	308	244	252	NMNNIIHSS	9	86.6221
Q10CE6	Peroxin-13	72	155	105	113	GNNMYSSYG	9	86.3991
Q5QLS1	Os01g0668100 protein	59	152	139	147	YTLNITSTT	9	86.3991
Q2R8U1	Expressed protein	205	367	217	225	PQGNYQNSP	9	86.2876
Q7XDS2	Expressed protein	28	192	40	48	GGVGYVNGG	9	86.2876
B9FJ72	Os05g0439500 protein	252	419	363	371	GQLQYGYSA	9	86.2505
C7J2C7	Os05g0462600 protein	74	261	204	211	QDQYINQA	8	98.3278
Q2R8U1	Expressed protein	205	367	273	280	GQGYYNSQ	8	98.3278
A0A0P0WFI1	Os04g0636700 protein	386	528	416	423	PQYNIYQA	8	97.2408
A0A0P0XYU9	Os11g0127000 protein (Fragment)	157	235	223	230	GSSYYNLQ	8	96.99
Q6YYC0	Zinc finger CCCH domain-containing protein 55	575	706	648	655	NGQIFNVG	8	96.99
A0A0P0WY24	Os06g0566100 protein (Fragment)	151	292	195	202	AAAAYYGS	8	96.9064
Q10RN8	Heavy metal-associated domain containing protein; expressed	260	327	278	285	SYYQYYGG	8	96.6555
Q6YXY2	Probable histone acetyltransferase HAC-like 1	122	488	244	251	GAGYFNGE	8	96.6555
Q5NB64	Os01g0232400 protein	549	662	578	585	LGQSFYQQ	8	96.4047
Q7EYN1	Os08g0379000 protein	837	1111	1085	1092	QQQQFIQQ	8	95.903
Q7EYN1	Os08g0379000 protein	837	1111	858	865	SQAQIFAQ	8	95.8194
Q5VRR4	Protein FAR1-RELATED SEQUENCE	708	780	731	738	YYQAFSSA	8	95.6522
Q7XDS0	Expressed protein	28	189	146	153	ANNNWYGS	8	94.1472
Q10HZ8	Os03g0569900 protein	340	402	354	361	NAGYYGYP	8	92.9766
Q69LD0	Os07g0170300 protein	149	251	182	189	SSQIFNGK	8	92.9766
Q69NN2	Os06g0206100 protein	605	674	662	669	NGNNYLQM	8	92.9766
Q8H2X8	Protein SHORT-ROOT 1	16	80	63	70	GGGYYYGG	8	92.8512
Q8S1E8	Os01g0588500 protein	431	494	458	465	AQGTFARN	8	92.6421
Q53KK6	SWI/SNF complex subunit SWI3C homolog	669	784	751	758	QTSNIMFN	8	92.3077
A0A0P0WHC0	Os05g0125050 protein	37	117	80	87	NAFASYSS	8	92.1823
C7J2C7	Os05g0462600 protein	74	261	230	237	SQNHYASQ	8	91.9732
Q2QM84	Auxin response factor 25	471	561	482	489	LNSLFASH	8	91.9732
Q109V1	Expressed protein	173	232	207	214	NVFNSNIA	8	91.8896
Q5CD17	NAC domain-containing protein 77	247	335	248	255	NSSNILSA	8	91.6388
A0A5S6RDE4	Os01g0139200 protein	438	542	442	449	AGYVYAQM	8	91.3043
Q7EZK6	Os08g0564800 protein	109	528	198	205	SQDIYATQ	8	91.3043
Q0D6B1	Os07g0495900 protein (Fragment)	905	1121	938	945	MGSAFNFP	8	91.0535
Q8H2X8	Protein SHORT-ROOT 1	16	80	44	51	NASYSYYH	8	90.5518
A0A5S6RDE4	Os01g0139200 protein	438	542	525	532	TGMYYIPM	8	90.2174
A0A0P0XTM9	Os10g0391100 protein (Fragment)	299	518	470	477	NNNVINHV	8	89.9666
Q69SJ3	Os02g0803300 protein	446	569	557	564	AGNSYTYS	8	89.0468
Q0DZM8	Os02g0609900 protein	251	354	342	349	RLVSFNLS	8	88.8378
Q9AWU8	Os01g0125600 protein	209	390	272	279	NTGAINGM	8	88.6288
A0A0P0XR18	Os09g0540900 protein	179	308	267	274	GNNNWNNN	8	88.2943
Q0JHY3	Os01g0836400 protein	97	237	158	165	TSNTYYNA	8	88.2943
Q6H6V4	Auxin response factor 6	454	599	520	527	HCQSFNEQ	8	88.2943
Q2RAL3	Heavy metal-associated domain containing protein; expressed	299	515	499	506	DPYNYFSD	8	88.1271
Q2R3L6	Os11g0514250 protein	1	117	71	78	QQQDYYGQ	8	88.0853
Q6H805	Two-component response regulator ORR24	289	389	371	378	QMSTILTG	8	87.9599
A0A0N7KPQ2	Os08g0348300 protein	1	95	51	58	AQQYSDYK	8	87.6254
Q0J685	Os08g0353700 protein (Fragment)	13	81	53	60	AQQYSDYK	8	87.6254
Q2R939	Expressed protein	248	335	299	306	QQQQILKN	8	87.6254
Q2R940	Os11g0207000 protein	258	328	300	307	QQQQILKN	8	87.6254
Q6ZDT2	Os08g0352100 protein	1	103	51	58	AQQYSDYK	8	87.6254
A3B9A0	Auxin response factor 16	423	545	522	529	QQNAIHLQ	8	87.291
Q0DGR8	Os05g0515700 protein	542	609	579	586	VSNAYQTM	8	87.291
Q10CE6	Peroxin-13	72	155	127	134	GGSMYNSG	8	87.291
Q5N739	5'-3' exoribonuclease	869	1058	1046	1053	SQNRYNTL	8	87.291
Q5N796	Os01g0846900 protein	118	375	283	290	QQAAWLKQ	8	87.291
A0A0P0XYU9	Os11g0127000 protein (Fragment)	157	235	159	166	SSANILSA	8	86.9565
Q10QK3	Chitin-inducible gibberellin-responsive protein 2; putative; expressed	1	65	40	47	HEDLYASS	8	86.9565
Q69QY4	GAP-like zinc-finger containing protein	357	433	365	372	NASLLNGN	8	86.9565
A0A0P0WY85	Os06g0575900 protein	49	205	70	77	MEVQICEN	8	86.6221
Q6AVI7	Expressed protein	344	450	345	352	ADQQFTSR	8	86.6221
Q6Z2W3	Auxin response factor 5	427	703	600	607	QQQLLLQQ	8	86.413
Q7EYN1	Os08g0379000 protein	837	1111	842	849	QGLAYEIP	8	85.786
A0A0P0XR18	Os09g0540900 protein	179	308	292	299	NRNLWNNN	8	85.786
Q6K5B7	Os02g0295700 protein	271	362	276	283	QQNALNSG	8	85.2843
Q7EZK6	Os08g0564800 protein	109	528	288	295	QQNALNSV	8	85.2843
Q6K2E7	Os02g0510300 protein	170	242	218	224	GQNNYNN	7	98.6622
A3BRY8	Os08g0327800 protein	228	289	278	284	NQELYYN	7	98.3278
Q5N796	Os01g0846900 protein	118	375	121	127	SQVNFSG	7	98.3278
Q6Z1Z8	Os08g0100500 protein	1214	1337	1247	1253	AAVNFTP	7	98.3278
Q0DG77	Os05g0549000 protein	463	567	471	477	QQQLYGS	7	97.9933
Q5N9P9	Os01g0694900 protein	468	568	472	478	QQQLYGS	7	97.9933
Q7EYN1	Os08g0379000 protein	837	1111	916	922	LQQNFMQ	7	97.9933
A0A0P0WDI7	Os04g0556800 protein	149	274	157	163	GQVVYGD	7	97.3244
Q7EYN1	Os08g0379000 protein	837	1111	1059	1065	QQQLFQQ	7	97.3244
Q7EYN1	Os08g0379000 protein	837	1111	1067	1073	QQQLFQQ	7	97.3244
Q8S2J3	Os01g0737900 protein	139	364	253	259	NQQAYDS	7	97.3244
Q6EUQ6	Os02g0175700 protein	488	557	507	513	HQQQYYQ	7	97.2766
Q5Z5G1	Os06g0534700 protein	1	117	71	77	QQQEYYG	7	97.1811
Q9AWU8	Os01g0125600 protein	209	390	379	385	YTAYYNP	7	96.56
B9FXV5	Eukaryotic translation initiation factor 4G	435	501	485	491	QTVSYIS	7	95.9866
Q0D3Z9	Os07g0657200 protein	790	999	897	903	GSQLYAG	7	95.9866
Q2R394	Os11g0531300 protein	163	227	179	185	NLQVFNG	7	95.6522
Q2R394	Os11g0531300 protein	163	227	209	215	NLQVFNA	7	95.6522
Q6Z8B6	Os02g0224300 protein	32	372	122	128	GYDYYNQ	7	95.3177
Q10S80	Os03g0131300 protein	371	465	378	384	MMQNIMS	7	94.9833
Q6YW02	Os07g0603100 protein	441	569	457	463	NQNEYSG	7	94.9833
Q7XCL2	Os10g0542200 protein	408	500	415	421	MMQNIMS	7	94.9833
Q5N796	Os01g0846900 protein	118	375	188	194	AQFNTAN	7	94.3144
Q5VNK1	NAC domain-containing protein 26	182	288	212	218	SASIIQV	7	94.3144
Q5VRR4	Protein FAR1-RELATED SEQUENCE	708	780	761	767	DFSAYSA	7	94.3144
Q6EUQ6	Os02g0175700 protein	488	557	499	505	QHQYYQS	7	94.3144
Q8LNU2	Hydroxyproline-rich glycoprotein family protein; putative; expressed	730	883	844	850	RGQYYNP	7	94.3144
A0A0P0X2N3	Os07g0156732 protein (Fragment)	93	171	140	146	NNQFYQP	7	93.9799
Q0D8I9	Protein ETHYLENE-INSENSITIVE 2	771	849	818	824	NNQFYQP	7	93.9799
Q0IQ54	Os12g0144600 protein	289	456	405	411	TAAFYQG	7	93.6455
Q8S2J3	Os01g0737900 protein	139	364	184	190	ARVNYEA	7	93.311
A0A0P0WY85	Os06g0575900 protein	49	205	165	171	EVQIFQN	7	92.9766
Q0IQ54	Os12g0144600 protein	289	456	438	444	AQQQYMA	7	92.9766
Q2RAL3	Heavy metal-associated domain containing protein; expressed	299	515	429	435	AQQQYMA	7	92.9766
Q5Z4L5	Os06g0308800 protein	231	372	253	259	AQSSYSS	7	92.9766
A0A0P0Y2X9	Protein-serine/threonine phosphatase (Fragment)	577	641	577	583	NISSYSS	7	91.9732
B9FJ72	Os05g0439500 protein	252	419	312	318	HQVYSSN	7	91.9732
Q5WMR4	Os05g0414700 protein	131	203	165	171	LQFNLLG	7	91.9732
Q6H8D8	Os02g0208900 protein	656	728	658	664	PQQLYQS	7	91.9732
Q6K2L9	Os02g0480900 protein	518	591	574	580	RPVYYYA	7	91.9732
Q6YXY2	Probable histone acetyltransferase HAC-like 1	122	488	466	472	HQQSILR	7	91.9732
Q7EYN1	Os08g0379000 protein	837	1111	930	936	QMVLWQQ	7	91.9732
Q7X6J4	Os04g0543200 protein	714	774	749	755	YSSLYSG	7	91.9732
Q7XDR9	Expressed protein	28	193	148	154	ANSNYWR	7	91.9732
Q8S2J3	Os01g0737900 protein	139	364	291	297	SAGNYAN	7	91.9732
Q6Z1Z8	Os08g0100500 protein	1214	1337	1261	1267	NNNLYIK	7	91.2566
Q0DE33	Os06g0181100 protein (Fragment)	278	345	320	326	QVASYIP	7	91.1132
A0A0P0X2N3	Os07g0156732 protein (Fragment)	93	171	128	134	LNSNFST	7	90.9699
B7E663	Os04g0468600 protein	95	193	131	137	GGGYYTP	7	90.9699
Q0D8I9	Protein ETHYLENE-INSENSITIVE 2	771	849	806	812	LNSNFST	7	90.9699
Q9FTY0	NAC domain-containing protein 20	190	274	201	207	SAGIIQV	7	90.9699
A0A0P0X8T8	Os07g0606900 protein (Fragment)	270	330	278	284	DQSSYYG	7	90.1099
Q6Z8B6	Os02g0224300 protein	32	372	357	363	QQQSYGD	7	89.9666
Q7XDR9	Expressed protein	28	193	100	106	YSSNYYG	7	88.8677
Q109W0	Os10g0321700 protein	117	248	188	194	GYSVFEG	7	88.2943
Q5CD17	NAC domain-containing protein 77	247	335	297	303	SSSNYSA	7	88.2943
Q688Y1	Os05g0561600 protein	220	335	230	236	QATLYCM	7	88.2943
Q6Z2W3	Auxin response factor 5	427	703	677	683	QQKLITD	7	88.2943
Q8RZX3	Os01g0915900 protein	83	165	109	115	NPNNYYG	7	88.2943
B9FJ72	Os05g0439500 protein	252	419	334	340	RQQVYNN	7	88.0076
Q7XDS2	Expressed protein	28	192	147	153	SANTYYG	7	87.9599
Q5VRR4	Protein FAR1-RELATED SEQUENCE	708	780	742	748	PNQIYMH	7	87.9599
Q5ZAQ3	Os01g0769000 protein	254	323	277	283	DQFNLLP	7	87.9599
Q5ZAQ3	Os01g0769000 protein	254	323	298	304	SSLLFSQ	7	87.9599
Q64M88	Os02g0517300 protein	252	329	304	310	SSLLFSQ	7	87.9599
Q2R363	Os11g0535525 protein	45	128	57	63	TAMFISQ	7	87.6732
A0A0P0VTQ7	Os03g0173301 protein	1	246	176	182	QQQQYQQ	7	87.6254
A0A0P0X2N3	Os07g0156732 protein (Fragment)	93	171	153	159	QLASYLK	7	87.6254
Q0D8I9	Protein ETHYLENE-INSENSITIVE 2	771	849	831	837	QLASYLK	7	87.6254
Q5QLS1	Os01g0668100 protein	59	152	112	118	LPQFYSM	7	87.6254
Q338N2	Zinc finger CCCH domain-containing protein 62	430	562	523	529	QAVSYTQ	7	87.5776
A0A0P0V9X8	Os01g0825700 protein	406	548	459	465	SGQYYPA	7	87.291
Q0DE33	Os06g0181100 protein (Fragment)	278	345	280	286	HQVASYA	7	87.291
Q5N739	5'-3' exoribonuclease	869	1058	885	891	PYQTIMN	7	87.291
Q69SJ3	Os02g0803300 protein	446	569	506	512	QQQQYDQ	7	87.291
A0A0P0VDV3	Os02g0114033 protein (Fragment)	1	398	174	180	GQQLSSA	7	86.9565
A0A0P0WFI1	Os04g0636700 protein	386	528	499	505	MQFALQQ	7	86.9565
A0A0P0XTM9	Os10g0391100 protein (Fragment)	299	518	393	399	QQQQIQQ	7	86.9565
A0A0P0XTM9	Os10g0391100 protein (Fragment)	299	518	410	416	QQQQIQQ	7	86.9565
B9FCR0	Os04g0636000 protein	448	713	598	604	GNSVYDS	7	86.9565
Q0ITJ6	Os11g0248200 protein (Fragment)	253	319	259	265	NQQSYHN	7	86.9565
Q33A24	Expressed protein	492	634	559	565	NTVLTSS	7	86.9565
Q69KN1	Mediator of RNA polymerase II transcription subunit 25	653	842	738	744	QQQQIQQ	7	86.9565
Q75K31	Hydroxyproline-rich glycoprotein family protein; putative; expressed	556	619	569	575	SASSYLV	7	86.9565
Q2R363	Os11g0535525 protein	45	128	95	101	MQQVICA	7	86.8132
Q6S4P4	Transcription factor RF2b	232	295	233	239	SNETYSM	7	86.6221
Q6Z2W3	Auxin response factor 5	427	703	438	444	LVQWMNM	7	86.6221
Q6Z8B6	Os02g0224300 protein	32	372	327	333	GQYGYSQ	7	86.6221
Q84SZ4	Expressed protein	501	648	515	521	QQQQFQQ	7	86.6221
Q84SZ4	Expressed protein	501	648	543	549	QQQQFQQ	7	86.6221
Q338N2	Zinc finger CCCH domain-containing protein 62	430	562	539	545	NEAFWQQ	7	86.2876
Q6F3A8	Os03g0788300 protein	1003	1081	1026	1032	GGFSFGA	7	86.2876
Q6K456	Os09g0132600 protein	226	398	377	383	GSDNYNA	7	86.2876
Q6K7U3	Os02g0273700 protein	373	573	540	546	GGQFYGM	7	86.2398
Q0D9R7	Auxin response factor 19	449	723	669	675	QQSLLSQ	7	85.6187
Q5VNK1	NAC domain-containing protein 26	182	288	200	206	PAANYQQ	7	85.6187
Q7XDI5	Os10g0470900 protein	209	464	380	386	GDASYGN	7	85.6187
A0A5S6RDE4	Os01g0139200 protein	438	542	476	482	NQHFIHN	7	85.2843
B9FJ72	Os05g0439500 protein	252	419	380	386	QQQGYSS	7	85.2843
Q2RAL3	Heavy metal-associated domain containing protein; expressed	299	515	401	407	PAAFYQG	7	85.2843
Q6K7U3	Os02g0273700 protein	373	573	530	536	GAGMYSQ	7	85.2843
Q6K7U3	Os02g0273700 protein	373	573	549	555	HHQMYAV	7	85.2843

## Sheet: 80
UniProt ID	Protein name	PrLD start	PrLD end	CAR start	CAR end	CAR seq	CAR length	Waltz score
Q5N755	Os01g0815700 protein	629	847	766	825	NNPYYNSSTWSSNSTYSNNAAWSSNSSYNSNSAWSSNSSYNSNSAWSNNSNNSWSGSYSD	60	84.3868
E5D3L6	Os05g0328901 protein	26	104	41	99	QQVLSPYNEFVRQQYGIAASPFLQSAAFQLRNNQVWQQLALVAQQSHYQDINIVQAIAQ	59	86.0892
A0A0P0W5H7	Os03g0845300 protein	53	154	61	115	GGRNYDYDYYNRGYSNNNGGYQNYNYNGNNSNGYQNYNYNGNGQGHYNGGYQPIH	55	93.4995
Q5NB64	Os01g0232400 protein	549	662	596	650	SQMLLNPAFAGQQLNYGAMSVLLAQQQQLLQNLGNFNAGLGHSSLNAMNSGNASV	55	89.8814
A0A0P0WY85	Os06g0575900 protein	49	205	148	200	NGNSIEEQICENNGNSCEVQIFQNNKDYFQGQASQNTEKSFIEQAFQNNGNSF	53	88.0861
Q0DY58	Os02g0714000 protein	156	243	163	210	PQYSYTTYGTEYIYPQGTLNPYVGQQYVPIYGVSSAANTASQPFSQFS	48	84.4064
Q7XK24	Os04g0479100 protein	258	329	278	324	QAGVYQQGTTQAGAYQQGSTQAGAYAYPTYDAATAYQMHAAQANAYA	47	87.8247
Q7EYN1	Os08g0379000 protein	837	1111	1004	1048	QQQVYFQQQQQMYLMQQQQMYQQQQQLQQQLLQQQLLQQQQYLSQ	45	88.9855
A0A0P0VDY2	Os02g0105100 protein	338	434	382	426	GQHAISESFNSSTNSQVSFNTAETATSHYGNVNLDSSSTQGGYTA	45	83.8053
B9FDQ8	Os04g0690300 protein	307	402	341	382	TPEFFANIINRVSDISQQSSEHSININLNDIFNHANVNGNSQ	42	91.6866
A3BRY8	Os08g0327800 protein	228	289	244	284	EQCQYSDEEKYLLQQIKQEQYYYNQQNCFLPGQGNQELYYN	41	88.2127
A0A0P0X2N3	Os07g0156732 protein (Fragment)	93	171	128	166	LNSNFSTPSYADNNQFYQPATIHGYQLASYLKQMNANRN	39	90.4725
Q0D8I9	Protein ETHYLENE-INSENSITIVE 2	771	849	806	844	LNSNFSTPSYADNNQFYQPATIHGYQLASYLKQMNANRN	39	90.4725
Q6Z2W3	Auxin response factor 5	427	703	631	669	QLVNLASQQSKLFDEELQLQILQKLQQQSLMSQSTSTLS	39	87.9256
A0A0P0VTQ7	Os03g0173301 protein	1	246	191	229	HQQQYQQQQQQYQHQNLQQQYQQQQQNLQQQYQHQNLQQ	39	87.7798
Q6YT74	Peroxin-13	53	170	76	114	GYGNTYGGYGSNMYSSYGGFGNTYGSGGLYGNSMYSSYG	39	85.6016
Q69U07	Os06g0622900 protein	141	275	152	190	YPQAFVYPSYGPSTYGPEYMYPQNAYGSYVGQQYVPVYG	39	84.4868
Q0D3Z9	Os07g0657200 protein	790	999	807	843	SQNLYQGTSQYAVPSNQYQDYQQQSNTAYGTYNSTYS	37	87.3633
Q6Z8B6	Os02g0224300 protein	32	372	174	210	QQQAYDYSSYYQTQGQQQGYSQQTGYDQQGYGTSGYG	37	87.2548
Q7XCL2	Os10g0542200 protein	408	500	426	461	MNQLLNFNPNTRNLMESNTQLREMFQNPEFIRQLTS	36	97.0457
Q5CD17	NAC domain-containing protein 77	247	335	260	294	NNAVYSVSASTTTTNTTAVSFQQQPNYYSLINKSS	35	92.9575
Q6K2F0	Os02g0510000 protein	243	302	265	297	GHGVYQQENTYETYNNQSFQWNQYSKTNNSAGT	33	86.7133
Q5N755	Os01g0815700 protein	629	847	648	680	AANNMNNENRNGNYPHQNLSTSGYGYGESITYQ	33	81.129
Q5JK83	Os01g0550300 protein	92	174	110	141	GAAKINNNNVNAFGFNKMGGYNNSSNGGGNYG	32	87.4582
Q33A24	Expressed protein	492	634	518	548	NQSNWNGRNSNCVNTYSINNFQQSNPDVNTV	31	90.9915
A0A0P0XAR8	Os07g0685400 protein (Fragment)	399	501	410	440	SSSTFSSAFSSGLSGFGQSAQIGSAQQSGFG	31	85.0146
Q7EYN1	Os08g0379000 protein	837	1111	883	913	QMWQYYQQQMYYLQAQHNQQLQSLQQQQLPT	31	83.7307
Q0DHC9	Os05g0475300 protein	402	553	431	459	NGSHYSSNQQAYPTNQAYTPYNNYVVPWA	29	90.5547
C7J2C7	Os05g0462600 protein	74	261	85	113	TSNSYYQNSTWNGGSFENNYAQSYQNYPS	29	88.1905
B9GC17	Os12g0165900 protein	413	613	477	503	NCSQFVNSASSPSLFGTINQNSFSTSG	27	91.2176
Q9FDX8	Zinc finger protein HD1	152	220	174	200	NNGMYFGEVDEYFDLVGYNSYYDNRIE	27	90.3134
A0A0P0W5H7	Os03g0845300 protein	53	154	123	149	NNGNYHGDYGYDGQYAENYNNGQRQVY	27	87.0804
A0A0P0VTQ7	Os03g0173301 protein	1	246	75	101	GEGSFLQQHQQQYFRQFDVTIAQQFQQ	27	86.9937
Q0D9R7	Auxin response factor 19	449	723	682	708	QLPLIQEQQKLLLDMQQQLSNSQTLSQ	27	84.4296
Q60EI5	H/ACA ribonucleoprotein complex non-core subunit NAF1	532	665	534	560	MQNLLIGANQYQQQFQNHNFGGFLNQM	27	84.0084
Q8RZX2	Os01g0916000 protein	110	169	110	135	SYSNYGGYGNNEGYSSSAPSGYNPYN	26	91.3558
A0A0P0WY85	Os06g0575900 protein	49	205	70	95	MEVQICENNGNSCEEQIFQNNRNYFQ	26	88.037
Q0DIP2	Os05g0373400 protein	228	373	280	305	NQAAFPNMVQSVNQGSSIRGVNSELS	26	87.291
Q69LD0	Os07g0170300 protein	149	251	165	189	RFGNYQNQTNRTTYPCYSSQIFNGK	25	92.2943
A0A0P0YAP8	Os12g0515300 protein	226	288	242	266	NNNNISSSCCISLMNSSSNMIYWEG	25	89.1639
Q6YXY2	Probable histone acetyltransferase HAC-like 1	122	488	358	382	GSGNFYNTGSSALTAANNHSMGATN	25	87.1037
Q2R0P4	Os11g0637700 protein	200	410	293	317	SNVSYGGVNDSTGSVFNSLARNLWG	25	86.0067
Q0D6B1	Os07g0495900 protein (Fragment)	905	1121	1001	1025	SHVAYNIADFSTQASQGGYGVDYSQ	25	85.0569
Q10RI4	Os03g0158500 protein	275	368	339	363	SYSQYGNSYKTGLSYSTNGYGSNGY	25	81.7659
Q2R241	Os11g0579900 protein	156	253	162	185	MLSHYFGNWPQNYGMNNMGGVAST	24	85.1867
A0A0N7KKH0	RNA-directed DNA polymerase	1	71	34	57	DTNAILTQILAQQANMMNAFLHHL	24	84.8523
Q6H6V4	Auxin response factor 6	454	599	492	515	FQQMYHQNINGNSIQGHSQPEYLQ	24	84.6572
Q5WMR4	Os05g0414700 protein	131	203	139	162	IPVNISNMTYLNTLNLQHNQFTGQ	24	84.2391
Q2R3L6	Os11g0514250 protein	1	117	89	112	LQENLVHSSNQAFGFAANRSQFGM	24	84.2391
Q5Z5G1	Os06g0534700 protein	1	117	89	112	LQENLVHSSNQAFGFAANRSQFGM	24	84.2391
A0A0P0VJ53	Os02g0487033 protein	31	114	35	58	NSATFLQQQQFQQQHSISAAAIPA	24	83.3473
Q0DZM8	Os02g0609900 protein	251	354	287	310	KLSNLSVNLQYLLLDGNNLSGHIP	24	83.0268
Q6K271	Flowering time control protein FCA	381	603	541	563	LQSSYQSSQQAIYQLQQQLQLMQ	23	95.6667
Q941S9	Os01g0848400 protein	460	534	504	526	MSQSIQGQVSFAYNGLTSQHNIA	23	91.188
A0A0P0UXU1	Os01g0117800 protein	791	872	838	860	GQQHYTGGILNHGGFYANRAFSM	23	89.2977
Q2R3L6	Os11g0514250 protein	1	117	7	29	NFSNLLNQGSSSQATNSDAQNSP	23	87.291
Q6Z8B6	Os02g0224300 protein	32	372	146	168	DATSYNSSQPPAYASQGYDSSYA	23	82.9722
A0A0N7KPQ2	Os08g0348300 protein	1	95	17	39	GTTFYGSSYGGNNSQSTASSYHN	23	80.8492
Q6ZDT2	Os08g0352100 protein	1	103	17	39	GTTFYGSSYGGNNSQSTASSYHN	23	80.8492
Q0DIP2	Os05g0373400 protein	228	373	242	263	QSSLFGAMQMGYVPQYNGYGYQ	22	86.6221
A0A0P0VZC4	Os03g0554900 protein	597	692	662	683	QLQFYHQTQESVLQPIGQSAQQ	22	85.5883
Q33A24	Expressed protein	492	634	606	627	NNAEYGLAGFSQMYTNAISAEG	22	85.3603
Q8RUQ6	Os01g0938200 protein	222	367	236	257	QSSLFGALQMGYMPQYNGFGYQ	22	84.9802
Q0JDP0	Os04g0388800 protein (Fragment)	101	164	132	153	QDGTYDSYNNQSFQWNQYSKTT	22	84.4634
Q0J685	Os08g0353700 protein (Fragment)	13	81	20	41	GTTFYGSYGGNNSQSTASSYHN	22	82.7455
Q2R0P4	Os11g0637700 protein	200	410	368	389	GSGNFGYGSSETNFGLGTNAYG	22	82.4263
Q10Q16	Expressed protein	349	581	511	532	LVQDINSTPNVFNNDGSFWKSS	22	81.4229
A3BUD2	Putative zinc finger CCCH domain-containing protein 57	384	462	431	452	QDVPFQHWQWQQGGYGQGFMFP	22	80.2676
Q0J6L5	Os08g0299300 protein (Fragment)	47	162	49	69	IQNALSEFNNQTKEYMINGSA	21	89.5843
A0A0P0WY85	Os06g0575900 protein	49	205	123	143	SNRNYFQGQAFQNDGNSFKEQ	21	86.9565
Q6Z2W3	Auxin response factor 5	427	703	479	499	ARQLYVQNNLLQQNCIQFNSP	21	86.8132
Q0D9R7	Auxin response factor 19	449	723	646	666	ANQQFQLTDQQLQLQLLQKLQ	21	85.1409
Q69XA8	Os06g0332400 protein	381	651	606	626	SGGYYAPNAAYGYGGANELSQ	21	83.5802
Q69NN2	Os06g0206100 protein	605	674	625	645	HMQHYPNFMPYRHHIYSPVYV	21	82.2583
Q10CE6	Peroxin-13	72	155	72	92	QQQGYGNSYGGYGSSMYSSLG	21	80.6179
Q9AQV2	Os01g0285300 protein	233	316	245	264	RNSLWYNQNESSSSTISTVM	20	90.3512
Q6H805	Two-component response regulator ORR24	289	389	289	308	NPAYINMNSFGNYNAYGRYR	20	90.3177
C7J2C7	Os05g0462600 protein	74	261	128	147	NSFSYQQQYNQWPYYYNHTV	20	87.408
A3B9A0	Auxin response factor 16	423	545	517	536	QAQLLQQNAIHLQQQQEHLQ	20	86.0368
Q7EYN1	Os08g0379000 protein	837	1111	1085	1104	QQQQFIQQQMQQYLQQQTNQ	20	85.786
Q0DAG6	Os06g0654000 protein (Fragment)	629	698	638	657	TQCYENKFATSTNGNYSIGN	20	84.9666
Q5QLS1	Os01g0668100 protein	59	152	62	81	TQLNSQLNNSFNGNGYTVFA	20	84.9164
Q10M41	Protein ETHYLENE-INSENSITIVE 3-like 1a	573	641	606	625	GASEFRFGSGFNMSGAVEYP	20	84.4816
A0A0P0VDY2	Os02g0105100 protein	338	434	346	365	FSNNYSYQSQWQTNSFSNSM	20	84.1973
Q7XP36	Os04g0127800 protein	171	287	253	272	QQQNFTQRNQILPAQQAHLG	20	83.3445
Q6AVI7	Expressed protein	344	450	410	428	GGGYYYNEPGYYQQRGYSN	19	97.6765
Q0DZM8	Os02g0609900 protein	251	354	260	278	SLGNISQLHLIYLSENNFS	19	89.2449
Q5VNK1	NAC domain-containing protein 26	182	288	200	218	PAANYQQQMAMASASIIQV	19	88.5407
Q653U3	Auxin response factor 17	465	623	510	528	AQSEFLQQQLQRCQSFTEQ	19	88.2063
Q9AWU8	Os01g0125600 protein	209	390	294	312	GFQGYTGFNHPSYASAGYG	19	87.291
Q6K7U3	Os02g0273700 protein	373	573	413	431	HPVAYSNGVSSNAIVPYYD	19	86.6397
Q0J9Y2	RNA-binding protein L	358	425	375	393	AGGYYGGYGQGYEAYGGYA	19	86.446
B9FCR0	Os04g0636000 protein	448	713	448	466	SYANFSNQNVSSTYSGTIA	19	83.8057
A0A0P0XIX0	Auxin response factor (Fragment)	530	637	581	599	VQSHTVLQGGLQQIQLLQQ	19	83.6648
Q6YZW0	Auxin response factor 21	530	638	581	599	VQSHTVLQGGLQQIQLLQQ	19	83.6648
Q5WMR4	Os05g0414700 protein	131	203	165	183	LQFNLLGRLTSFNVAENRL	19	83.4184
Q2R241	Os11g0579900 protein	156	253	203	221	QSQMYAPYQQIPSNFLLQH	19	82.6967
A0A0P0WR29	Os05g0593300 protein (Fragment)	267	474	309	327	NTQAISSMNHSLSNAASSS	19	82.151
Q5VRR4	Protein FAR1-RELATED SEQUENCE	708	780	720	738	AQGNTTIGRPLYYQAFSSA	19	82.0454
Q8S1E8	Os01g0588500 protein	431	494	431	449	SSSYFFQSMQQERAASLGN	19	81.5349
Q6YW02	Os07g0603100 protein	441	569	530	548	GSGYYHQNGNGYRQDRIFH	19	81.2709
Q5NB64	Os01g0232400 protein	549	662	555	572	VSQLFDMNSQTTNVANSA	18	90.6355
Q69U07	Os06g0622900 protein	141	275	253	270	QQQLLIPARAQFTPNNIS	18	89.8551
Q6EUQ6	Os02g0175700 protein	488	557	523	540	HHNMYFQTHYQQNQIYQQ	18	89.7064
Q5N8W4	Os01g0876800 protein	151	227	162	179	YPTNYYNIYGGAQYPFYG	18	89.2791
Q69QY4	GAP-like zinc-finger containing protein	357	433	411	428	NNQEFSFGNFNFSTPGAY	18	86.4734
Q6EUQ6	Os02g0175700 protein	488	557	488	505	SNVQFAMLNQQQHQYYQS	18	86.3991
Q0J6L5	Os08g0299300 protein (Fragment)	47	162	90	107	TQQNTTNNSSRNVFNQID	18	85.6187
A0A0P0YA22	Os12g0465800 protein	26	125	30	47	LQRQIFLMQQAQAQSQSQ	18	84.8941
Q2R0P4	Os11g0637700 protein	200	410	319	336	SGLSYSSNSASSNSFMSS	18	84.411
Q6YU05	Os02g0562300 protein	457	519	465	482	YAVNSQSIPANVTTQYER	18	83.7793
Q10RA9	Expressed protein	137	247	225	242	GGYGYNQGGYGGYENGGW	18	83.3333
A0A0P0VRF7	Os02g0819300 protein	407	542	488	505	ADGEYVNLLSNQGGSGFQ	18	82.7388
Q0JHY3	Os01g0836400 protein	97	237	138	155	SGAAYQPLTSFQNSGSYV	18	82.553
A0A0P0XCP2	Os08g0190200 protein	369	442	388	405	NAGYYGYGQGYEGYGYAQ	18	81.6797
Q0J9G5	Os04g0653600 protein	381	452	392	408	GFGLYSSGVNLDFANAN	17	97.6589
A0A0P0WDI7	Os04g0556800 protein	149	274	243	259	MAAAYNNYQYHQMLLQQ	17	97.4621
B9GC17	Os12g0165900 protein	413	613	441	457	GFGSISSVFNSISSNTA	17	89.6715
A0A0P0V9X8	Os01g0825700 protein	406	548	441	457	INQEYIRQNRNYVAPWA	17	89.5534
A0A0P0XH65	Os08g0461232 protein	1	68	31	47	QFSQFSTPTFQNFHPFG	17	89.455
Q0D9R7	Auxin response factor 19	449	723	458	474	SFANTAMQSEYLRSLSN	17	89.4354
Q0D4V3	Os07g0602600 protein	161	238	206	222	VYNTTNTYGAGNFSHSG	17	89.2977
Q7EZK6	Os08g0564800 protein	109	528	347	363	QQQNLQQNQLIGQQNGA	17	89.1993
Q5ZAQ3	Os01g0769000 protein	254	323	298	314	SSLLFSQQQQRLAQVQV	17	87.9599
Q64M88	Os02g0517300 protein	252	329	304	320	SSLLFSQQQQRLAQVQV	17	87.9599
Q7XP36	Os04g0127800 protein	171	287	208	224	SGQNFQQNHVLGQNASG	17	87.6254
A0A0P0Y9Z4	Os12g0465700 protein	1	154	88	104	HQCQIFLMQQAQAQAQA	17	86.7008
Q10Q16	Expressed protein	349	581	479	495	AHGFWMSQQNSIDHNIS	17	84.8711
A0A0P0Y9Z4	Os12g0465700 protein	1	154	47	63	LQQLSQQAMSFFPSNID	17	84.2219
Q109W0	Os10g0321700 protein	117	248	167	183	DGNNYGGYNTSGGYNSE	17	82.2742
A0A0P0Y6A3	Os12g0114200 protein (Fragment)	473	534	473	488	YTTNFNNLLYAQGFHQ	16	93.4992
Q2RBE2	Nucleotidyltransferase family protein; putative; expressed	544	605	544	559	YTTNFNNLLYAQGFHQ	16	93.4992
Q10HZ8	Os03g0569900 protein	340	402	378	393	AMYAYAAYPGYGNYQQ	16	93.2901
Q0J148	Os09g0462700 protein (Fragment)	382	441	397	412	NNGMYYAASPFYSGYG	16	90.949
Q0JHY3	Os01g0836400 protein	97	237	173	188	GYATSNNYYQSNSWTG	16	89.7784
Q0J951	Auxin response factor 12	451	539	481	496	LQQQILQQASQQQIIN	16	89.7366
Q5N796	Os01g0846900 protein	118	375	338	353	NTQLLQQQHILQQLQQ	16	89.4649
Q6YXY2	Probable histone acetyltransferase HAC-like 1	122	488	429	444	HEQLIRQQHSMQQHQM	16	89.2977
A0A0P0VRF7	Os02g0819300 protein	407	542	449	464	SVSLYQNLNGDNSNID	16	88.9214
A0A0P0X8A8	Os07g0575233 protein	1	78	7	22	NFSNLLNQGSSSQATN	16	87.291
Q5Z5G1	Os06g0534700 protein	1	117	7	22	NFSNLLNQGSSSQATN	16	87.291
B9FCR0	Os04g0636000 protein	448	713	663	678	HPAVYNSGSGNYMPYM	16	86.0995
Q6Z2W3	Auxin response factor 5	427	703	552	567	AQSNLVQAQVIVQNQM	16	86.0577
C7J2C7	Os05g0462600 protein	74	261	157	172	NSNSIVNTTSSYSYPS	16	85.7651
A0A0P0Y9Z4	Os12g0465700 protein	1	154	23	38	QRQIFLMQQAQAQAQA	16	85.1589
Q84ZR9	Os07g0584500 protein	199	341	260	275	MNANFGANSSFVNNSN	16	84.9498
A0A0P0XTM9	Os10g0391100 protein (Fragment)	299	518	326	341	SANLSMMNQLNRSNIN	16	84.1555
Q6Z8B6	Os02g0224300 protein	32	372	325	340	GYGQYGYSQNQQGYGA	16	84.0719
A0A0P0WY24	Os06g0566100 protein (Fragment)	151	292	239	254	AYGAYGGAYGGGGAYG	16	83.9465
Q69SJ3	Os02g0803300 protein	446	569	497	512	QQHMFMLQQQQQQYDQ	16	83.5284
Q8RUQ6	Os01g0938200 protein	222	367	338	353	FGNSFSSIKVPIVNAN	16	82.4415
Q6Z1Z8	Os08g0100500 protein	1214	1337	1224	1239	GNASIQGIGNMTNFIP	16	82.3161
Q6YYC0	Zinc finger CCCH domain-containing protein 55	575	706	660	675	NLPTIVHAGQNQATSD	16	82.2742
Q6YU05	Os02g0562300 protein	457	519	495	510	ALQNQVSRGSNILALG	16	81.5217
Q0JAA6	Os04g0608800 protein	140	241	166	180	PMQEYYLPDGLLYSP	15	93.8462
B9FXV5	Eukaryotic translation initiation factor 4G	435	501	451	465	YQQNSYNQSTMFYPT	15	93.8462
Q6ZDT2	Os08g0352100 protein	1	103	62	76	ADQYSYYYNSISSSQ	15	91.0591
Q0DZM8	Os02g0609900 protein	251	354	316	330	LQQLTQLDLSYNNLK	15	90.5017
Q6AVS5	Expressed protein	182	248	198	212	GGGYYDNQGGYGGYD	15	90.301
Q64M88	Os02g0517300 protein	252	329	275	289	SQANLYAGEQFNLLP	15	89.4537
Q653U3	Auxin response factor 17	465	623	493	507	QQQQYLQNINETTIQ	15	87.7369
Q5VNK1	NAC domain-containing protein 26	182	288	265	279	GAQQFVGNPSMYYQQ	15	87.291
A0A0P0WDI7	Os04g0556800 protein	149	274	216	230	GQQALVVQGSQVASN	15	87.0903
Q7X6J4	Os04g0543200 protein	714	774	725	739	AGGMYSSNFSGSYMS	15	86.1538
Q67W50	Two-component response regulator ORR25	390	508	419	433	VQSKFGFSALANQFP	15	85.9532
Q6K7U3	Os02g0273700 protein	373	573	549	563	HHQMYAVQMAGYGFG	15	85.2843
A0A0N7KLG1	Os06g0126000 protein (Fragment)	561	723	582	596	NAAALNNYQNILRSS	15	84.9944
Q6Z2W3	Auxin response factor 5	427	703	593	607	KDQNLQLQQQLLLQQ	15	83.5452
Q5QLS1	Os01g0668100 protein	59	152	112	126	LPQFYSMDSFQTASN	15	83.2553
Q10Q16	Expressed protein	349	581	357	371	DQNKFSALSGANLEN	15	82.6756
C7J2C7	Os05g0462600 protein	74	261	213	227	APVLENQYAGQVAGN	15	82.2742
Q5W6L7	Os03g0587600 protein	563	703	651	665	NVANTNISNMSKVIG	15	82.1851
Q688Y1	Os05g0561600 protein	220	335	279	292	PDFYIQPQQQWAHQ	14	92.9766
Q6YVT1	Os08g0508700 protein	408	490	441	454	LQHQYVQGNFVSSP	14	91.4238
A0A0P0VRF7	Os02g0819300 protein	407	542	408	421	GSGNFNNSNMSKLS	14	88.2943
Q0DX09	Os02g0782200 protein	343	429	397	410	SLGSYEQLIQQYQQ	14	87.721
Q5N796	Os01g0846900 protein	118	375	188	201	AQFNTANAAQALQG	14	87.4582
A0A0P0VRF7	Os02g0819300 protein	407	542	509	522	MESMYAPYLQANSD	14	86.9565
A0A0P0VTQ7	Os03g0173301 protein	1	246	159	172	HQQQYEHQNRIHFQ	14	86.9565
Q0D9R7	Auxin response factor 19	449	723	624	637	QQQLLLQQQQQLSK	14	86.3593
A0A0P0WHC0	Os05g0125050 protein	37	117	90	103	HQHCYSINQGHLYQ	14	86.2876
A0A0N7KLG1	Os06g0126000 protein (Fragment)	561	723	599	612	NQSLLQQEASSMFK	14	86.2876
A0A0P0VTQ7	Os03g0173301 protein	1	246	49	62	AAGHYSSFGGLSFP	14	85.5471
Q6H7I0	Os02g0654400 protein	148	276	201	214	NQALSSSQTFVQSG	14	85.4993
Q10CE6	Peroxin-13	72	155	100	113	SGGLYGNNMYSSYG	14	85.4037
Q7EZK6	Os08g0564800 protein	109	528	235	248	LQQNSLMQQQSLLQ	14	85.3321
Q6AVS5	Expressed protein	182	248	229	242	GGYGYNQGRYGNYQ	14	84.4243
Q7XCL2	Os10g0542200 protein	408	500	465	478	MQQLLSFQQTLLSQ	14	83.8032
Q6YVT1	Os08g0508700 protein	408	490	456	469	AVVNNYNSNQITNV	14	83.1581
A0A5S6RDE4	Os01g0139200 protein	438	542	469	482	QQYVTAQNQHFIHN	14	83.0387
B9FCR0	Os04g0636000 protein	448	713	633	646	RNQSYAVVSNEAYG	14	82.8954
Q2R0P4	Os11g0637700 protein	200	410	205	218	RANNFLNGYTQGYN	14	81.7487
Q6H7I0	Os02g0654400 protein	148	276	166	179	NANQYSLQSQVSSS	14	81.3665
A3B9A0	Auxin response factor 16	423	545	437	450	VQSPYLNSNALAMQ	14	80.9365
A0A0P0X8T8	Os07g0606900 protein (Fragment)	270	330	291	304	GGGAFQAPAGYYGV	14	80.7692
Q5N8V9	Os01g0899700 protein	186	347	318	331	PPYYFNSPPANHYS	14	80.5542
Q658F5	Os06g0175500 protein	467	544	497	509	QQQAFMLQQQMMM	13	96.99
Q7XDS2	Expressed protein	28	192	101	113	ATGYYSGYGGYSS	13	93.9799
A0A0N7KLG1	Os06g0126000 protein (Fragment)	561	723	565	577	NAAALNNYQNPIG	13	93.9028
Q6YXY2	Probable histone acetyltransferase HAC-like 1	122	488	321	333	ASEAYINISTYGN	13	92.6679
A0A0P0Y6A3	Os12g0114200 protein (Fragment)	473	534	492	504	MNQYYPFGPVYYQ	13	91.7674
Q5WMP2	Os05g0339000 protein	423	485	444	456	AAASYNSYVAPWA	13	91.716
Q0J685	Os08g0353700 protein (Fragment)	13	81	64	76	ADQFSYYYNSISS	13	91.4073
A0A0N7KPQ2	Os08g0348300 protein	1	95	62	74	ADQYSYYYNSISS	13	91.1757
Q6Z1Z8	Os08g0100500 protein	1214	1337	1241	1253	GSVNTQAAVNFTP	13	90.301
Q7EZK6	Os08g0564800 protein	109	528	219	231	QNQLIYQQQQIMM	13	90.301
Q69QY4	GAP-like zinc-finger containing protein	357	433	383	395	SQSWTNLAYQNPG	13	89.9408
A0A0P0WHC0	Os05g0125050 protein	37	117	55	67	NQQKYYGHQYHSQ	13	89.5292
Q2RBE2	Nucleotidyltransferase family protein; putative; expressed	544	605	563	575	MNQYYPFGPVYYP	13	88.8346
Q10S80	Os03g0131300 protein	371	465	428	440	LQQLISFQQSLMS	13	87.857
A0A5S6RDE4	Os01g0139200 protein	438	542	484	496	ATGTFIPIQSYYH	13	87.6769
Q5N8W4	Os01g0876800 protein	151	227	210	222	TTTNYASGQGYNL	13	87.291
Q0J148	Os09g0462700 protein (Fragment)	382	441	424	436	YAAAYGAYPFYGN	13	87.1623
Q6F3A8	Os03g0788300 protein	1003	1081	1043	1055	PVFSFTSASMNSS	13	86.4677
Q6K456	Os09g0132600 protein	226	398	377	389	GSDNYNAGAPAYK	13	86.2876
Q2R939	Expressed protein	248	335	280	292	AQLNLLQQQRILQ	13	84.744
Q2R940	Os11g0207000 protein	258	328	280	292	AQLNLLQQQRILQ	13	84.744
A0A0P0Y2X9	Protein-serine/threonine phosphatase (Fragment)	577	641	610	622	LASNLNNTTNNSG	13	83.7149
Q6YW02	Os07g0603100 protein	441	569	499	511	NGNRYNQNGNRYH	13	81.2709
Q0D6B1	Os07g0495900 protein (Fragment)	905	1121	974	986	LSQTFRDGFSIGG	13	80.4476
A3C5B2	Os10g0451700 protein	44	230	180	192	QAGSYGPYGGGYA	13	80.2676
A0A0P0X8T8	Os07g0606900 protein (Fragment)	270	330	314	325	HQGWYYGNRQPY	12	97.3802
Q10D97	NOT2/NOT3/NOT5 family protein; expressed	190	309	293	304	VGVNTIVQQNQE	12	91.4158
A0A0P0XCP2	Os08g0190200 protein	369	442	413	424	GYGAYAGYPNYQ	12	89.9666
Q0J9Y2	RNA-binding protein L	358	425	402	413	GYGAYAGYPNYQ	12	89.9666
Q2R241	Os11g0579900 protein	156	253	190	201	SASLYQQPFYMD	12	89.1862
Q7XDS2	Expressed protein	28	192	147	158	SANTYYGGPSYA	12	87.6812
A0A0P0VDV3	Os02g0114033 protein (Fragment)	1	398	226	237	ANVTLISQILPM	12	87.3188
Q0J0H6	Os09g0509000 protein	230	396	375	386	GGDNYNAGVPAY	12	86.9565
Q65XV7	Replication protein A 70 kDa DNA-binding subunit C	208	294	234	245	SQLNTMNANTMQ	12	86.6221
Q10CW7	Os03g0748000 protein	197	347	250	261	PVQWYDGPVYSN	12	86.2876
A0A0P0X8T8	Os07g0606900 protein (Fragment)	270	330	273	284	NPAAYDQSSYYG	12	86.0089
Q69XA8	Os06g0332400 protein	381	651	635	646	DNSLYGTSASSS	12	84.9498
Q8S2J3	Os01g0737900 protein	139	364	340	351	VSSKIDAQGNFP	12	84.4482
A0A0P0VAS2	Os01g0858500 protein	41	127	42	53	NALLTQQQQKLP	12	84.2809
Q6H6V4	Auxin response factor 6	454	599	463	474	AMLQFQQPQNIV	12	84.1137
B9FCR0	Os04g0636000 protein	448	713	497	508	QQAAWGVQGFQS	12	83.2776
A0A0P0X2N3	Os07g0156732 protein (Fragment)	93	171	94	105	MGNNIGSSAWSQ	12	83.194
Q0D8I9	Protein ETHYLENE-INSENSITIVE 2	771	849	772	783	MGNNIGSSAWSQ	12	83.194
Q6K7U3	Os02g0273700 protein	373	573	380	391	NNNLTNSFNTSA	12	82.9989
A0A0P0WFI1	Os04g0636700 protein	386	528	396	407	QPQAILVQQTPM	12	82.6087
Q65XV7	Replication protein A 70 kDa DNA-binding subunit C	208	294	220	231	SQLNIMNANTMQ	12	82.0513
Q2R0P4	Os11g0637700 protein	200	410	266	277	GSSSFNNSLQYG	12	81.7726
Q0DGR8	Os05g0515700 protein	542	609	544	555	KDNNSNAYPALN	12	80.7692
Q0D3Z9	Os07g0657200 protein	790	999	790	801	NSSAYPTIQPSY	12	80.602
Q0D6B1	Os07g0495900 protein (Fragment)	905	1121	988	999	SQDFFGDDFKSQ	12	80.602
Q8RUJ8	RING-type E3 ubiquitin transferase	1	73	43	54	NRYVFAAASPYP	12	80.602
Q10RA9	Expressed protein	137	247	141	152	QTQQYQQQQHQS	12	80.2676
Q2QM84	Auxin response factor 25	471	561	532	543	TQQLLKEQELQQ	12	80.2676
A0A0P0WDI7	Os04g0556800 protein	149	274	157	167	GQVVYGDQMMM	11	97.3244
Q6Z2W3	Auxin response factor 5	427	703	457	467	AQSEYLQALGN	11	96.3211
Q7XDI5	Os10g0470900 protein	209	464	283	293	AYGNYGAGGFG	11	94.3144
Q2R0P4	Os11g0637700 protein	200	410	395	405	GVVNTFNQSTN	11	94.1016
A0A0P0VDV3	Os02g0114033 protein (Fragment)	1	398	207	217	QLQAIQAWAKE	11	93.4023
Q6H6V4	Auxin response factor 6	454	599	565	575	ALSVFSQLSST	11	91.9732
Q6YXY2	Probable histone acetyltransferase HAC-like 1	122	488	466	476	HQQSILRSNSL	11	91.9732
Q7EYN1	Os08g0379000 protein	837	1111	930	940	QMVLWQQQVQQ	11	91.9732
Q75IR3	Os05g0163400 protein	1	106	64	74	AGQAYGQQNRA	11	90.6355
Q0D6B1	Os07g0495900 protein (Fragment)	905	1121	1102	1112	YSQSYAHYNTQ	11	90.605
Q7X6J4	Os04g0543200 protein	714	774	745	755	GGSSYSSLYSG	11	89.2977
Q5JK83	Os01g0550300 protein	92	174	145	155	GDVKSYFNKSV	11	88.7504
A0A0P0XTM9	Os10g0391100 protein (Fragment)	299	518	467	477	QQVNNNVINHV	11	88.5071
Q6F3A8	Os03g0788300 protein	1003	1081	1014	1024	SMFTFGQSASS	11	88.2943
Q0JAA6	Os04g0608800 protein	140	241	200	210	VTGIFGQGNIP	11	87.6862
Q6H7I0	Os02g0654400 protein	148	276	246	256	MNSAISAQTMN	11	87.291
B9GC17	Os12g0165900 protein	413	613	591	601	GVSNTNQAPFG	11	86.6221
Q109W0	Os10g0321700 protein	117	248	215	225	APGNYSSDNFN	11	85.2843
Q6K271	Flowering time control protein FCA	381	603	588	598	APNAIIPSNIN	11	85.1323
Q69XA8	Os06g0332400 protein	381	651	584	594	AGDFYQQQMYG	11	84.8282
Q658F5	Os06g0175500 protein	467	544	474	484	HDPFYASSGYA	11	83.9465
A0A0P0Y9Z4	Os12g0465700 protein	1	154	119	129	QAMSFFPSNID	11	83.2776
A0A0P0X1P9	Os06g0731000 protein	47	173	85	95	GNGAYGQGYGS	11	82.9431
Q8S2J3	Os01g0737900 protein	139	364	201	211	GGTTYNQQIAN	11	82.6999
B9FJ72	Os05g0439500 protein	252	419	363	373	GQLQYGYSAPN	11	82.0614
Q6S4P4	Transcription factor RF2b	232	295	242	252	QHVPYNTPFFP	11	81.2709
A0A0P0XIX0	Auxin response factor (Fragment)	530	637	555	565	PQVILQAQLQQ	11	80.9365
Q6YZW0	Auxin response factor 21	530	638	555	565	PQVILQAQLQQ	11	80.9365
Q0JAA6	Os04g0608800 protein	140	241	217	227	QGSMYSSGSYK	11	80.602
Q5JML5	Os01g0754500 protein	281	537	350	360	QLSNTQQFAPQ	11	80.5108
Q0J9G5	Os04g0653600 protein	381	452	414	424	SNCYTNVSLHE	11	80.2676
Q10N34	Two-component response regulator-like PRR73	647	707	680	690	TVNGIVDENGA	11	80.2676
Q2QPV6	Expressed protein	1	77	27	37	QNHNIGNSTSV	11	80.2676
Q2QXC3	BZIP transcriptional activator RSG; putative; expressed	259	328	313	323	GQSLSGQSLND	11	80.2676
Q67W50	Two-component response regulator ORR25	390	508	447	457	YQVQSNGGFSV	11	80.2676
Q5Z4L5	Os06g0308800 protein	231	372	346	355	TSQNYYSTET	10	97.5585
Q7XDI5	Os10g0470900 protein	209	464	447	456	GQSNYGSGYG	10	96.99
Q688Y1	Os05g0561600 protein	220	335	309	318	QQQHYNNIQQ	10	96.6221
Q7XDS0	Expressed protein	28	189	146	155	ANNNWYGSSA	10	94.3144
Q5Z4L5	Os06g0308800 protein	231	372	358	367	APYNYSNFQS	10	91.3043
Q69IL4	Transcription factor RF2a	278	353	299	308	NQQMFQNNQA	10	90.301
Q0DA50	Zinc finger CCCH domain-containing protein 45	160	247	187	196	NQNSIDNTTT	10	89.9666
Q33A24	Expressed protein	492	634	503	512	QQSSYNHNFN	10	89.8328
Q0JHY3	Os01g0836400 protein	97	237	113	122	QYPNYYYNCP	10	89.8328
Q8S2J3	Os01g0737900 protein	139	364	315	324	HAANFQQGYN	10	89.5652
Q5N755	Os01g0815700 protein	629	847	633	642	NLGNFQNSSQ	10	88.6957
Q0JHY3	Os01g0836400 protein	97	237	158	167	TSNTYYNAGA	10	88.2943
Q5N7Y5	Os01g0229200 protein	387	690	387	396	SQNNTTNNIA	10	87.6254
A0A0P0XTM9	Os10g0391100 protein (Fragment)	299	518	368	377	LQQQFQQNPL	10	86.9565
Q6Z2W3	Auxin response factor 5	427	703	540	549	QQNSIQVIPL	10	86.8896
Q0JHY3	Os01g0836400 protein	97	237	223	232	YHQQYNQWPY	10	86.5886
Q5VQL1	DEAD-box ATP-dependent RNA helicase 14	593	654	626	635	GFQTSFHNSS	10	86.2876
Q5VQJ7	Os01g0801200 protein	160	221	186	195	SSVNWDNYVS	10	86.2542
B9FCR0	Os04g0636000 protein	448	713	622	631	MQQRIQAPIG	10	85.9532
Q0D9R7	Auxin response factor 19	449	723	497	506	QQNNIQFNTP	10	85.3512
A0A0P0VDV3	Os02g0114033 protein (Fragment)	1	398	69	78	MQQAYLQYMM	10	85.2843
Q5N7Y5	Os01g0229200 protein	387	690	633	642	QAAQYYSNSQ	10	84.8829
Q0DX09	Os02g0782200 protein	343	429	354	363	VGFNLGSNYP	10	84.0803
A0A0P0UXU1	Os01g0117800 protein	791	872	792	801	GSNNIDCTFH	10	84.0803
Q0JHY3	Os01g0836400 protein	97	237	195	204	HVQSYQSYTP	10	83.5452
Q5N739	5'-3' exoribonuclease	869	1058	971	980	GGNSYQSHSA	10	82.9431
Q7XDT3	Os10g0452700 protein	28	192	99	108	SSGYYQGYTG	10	82.709
A0A0P0WHC0	Os05g0125050 protein	37	117	78	87	KKNAFASYSS	10	82.3746
Q6K271	Flowering time control protein FCA	381	603	496	505	AVSNSMQAIP	10	81.806
Q8S2J3	Os01g0737900 protein	139	364	278	287	DQQVFQQQEV	10	81.0702
Q6YVT1	Os08g0508700 protein	408	490	413	422	NMSRINQTEM	10	80.9365
Q69XA8	Os06g0332400 protein	381	651	445	454	GSWNSQFAHG	10	80.602
Q8S2J3	Os01g0737900 protein	139	364	267	276	SGQSYQESTG	10	80.602
Q84ZR9	Os07g0584500 protein	199	341	209	218	FLNGFNQGYN	10	80.4013
Q0D4V3	Os07g0602600 protein	161	238	174	183	GYNATSVLHG	10	80.2676
Q2QXC3	BZIP transcriptional activator RSG; putative; expressed	259	328	272	281	LQQQIPPYYT	10	80.2676
Q5VQG6	Os01g0169900 protein	336	495	456	465	GFSESYGYSG	10	80.2676
Q10PC3	Os03g0239400 protein	12	116	37	45	QFQAYYNPA	9	98.5879
A3BRY8	Os08g0327800 protein	228	289	233	241	QQQAYYQSQ	9	97.9933
Q0DG77	Os05g0549000 protein	463	567	471	479	QQQLYGSSA	9	97.9933
Q0JEE5	Os04g0286500 protein	1	81	52	60	NFQTFNPFG	9	97.9933
Q7F0Z6	Os08g0225900 protein	1	81	52	60	NFQTFNPFG	9	97.9933
Q6YW02	Os07g0603100 protein	441	569	514	522	GDEYYQNGN	9	97.3244
Q6AVI7	Expressed protein	344	450	437	445	GGNSYYNNQ	9	96.4697
Q9AQV2	Os01g0285300 protein	233	316	294	302	NSQFYWDTN	9	96.0238
Q7EYN1	Os08g0379000 protein	837	1111	858	866	SQAQIFAQP	9	95.9866
Q6Z1G1	Os08g0536400 protein	1	75	62	70	GYQGYFNQG	9	95.5407
A0A0P0XQD1	Os09g0510000 protein (Fragment)	25	85	70	78	GYQGYFSEG	9	95.3177
Q10RN8	Heavy metal-associated domain containing protein; expressed	260	327	263	271	GHGYFAYPQ	9	94.8346
Q5VRR4	Protein FAR1-RELATED SEQUENCE	708	780	761	769	DFSAYSAMR	9	94.3144
Q6Z2W3	Auxin response factor 5	427	703	520	528	QLGAIINPQ	9	93.5712
Q84ZR9	Os07g0584500 protein	199	341	278	286	QIGSFYNGS	9	92.8651
Q0J951	Auxin response factor 12	451	539	498	506	DAQNIQTML	9	92.6421
Q0J0H6	Os09g0509000 protein	230	396	230	238	NMQNFQNRD	9	92.3077
Q2QM84	Auxin response factor 25	471	561	482	490	LNSLFASHV	9	91.9732
Q0D6B1	Os07g0495900 protein (Fragment)	905	1121	938	946	MGSAFNFPG	9	91.1557
Q5N7Y5	Os01g0229200 protein	387	690	540	548	AHQMYNNQQ	9	90.301
A0A0P0X8A8	Os07g0575233 protein	1	78	45	53	FLQNFHPFG	9	89.6321
Q2R3L6	Os11g0514250 protein	1	117	45	53	FLQNFHPFG	9	89.6321
Q5Z5G1	Os06g0534700 protein	1	117	45	53	FLQNFHPFG	9	89.6321
Q8H2X8	Protein SHORT-ROOT 1	16	80	43	51	TNASYSYYH	9	89.4463
A0A5S6RDE4	Os01g0139200 protein	438	542	524	532	NTGMYYIPM	9	89.1862
Q6Z1Z8	Os08g0100500 protein	1214	1337	1285	1293	QQGTFSAFP	9	88.2943
Q10Q16	Expressed protein	349	581	426	434	NNGYFQQSM	9	87.9599
B9FJ72	Os05g0439500 protein	252	419	334	342	RQQVYNNGQ	9	87.7741
Q0DAG6	Os06g0654000 protein (Fragment)	629	698	674	682	AGFTYNGFN	9	87.5139
A0A0N7KLG1	Os06g0126000 protein (Fragment)	561	723	633	641	NQVHLAQFQ	9	87.291
Q0DGR8	Os05g0515700 protein	542	609	579	587	VSNAYQTMP	9	87.291
Q6H805	Two-component response regulator ORR24	289	389	347	355	AQNNLSTSL	9	87.291
Q109W0	Os10g0321700 protein	117	248	235	243	EGANYGGGN	9	87.291
A0A0P0WFI1	Os04g0636700 protein	386	528	437	445	MGMAYNMST	9	86.9565
A0A0P0XIX0	Auxin response factor (Fragment)	530	637	535	543	SQPNINIPQ	9	86.9565
A0A0P0XTM9	Os10g0391100 protein (Fragment)	299	518	495	503	SVNSIANSP	9	86.9565
Q10QK3	Chitin-inducible gibberellin-responsive protein 2; putative; expressed	1	65	40	48	HEDLYASSD	9	86.9565
Q6YZW0	Auxin response factor 21	530	638	535	543	SQPNINIPQ	9	86.9565
Q6YXY2	Probable histone acetyltransferase HAC-like 1	122	488	291	299	NSSAYGLSD	9	86.6221
Q84SZ4	Expressed protein	501	648	532	540	QQQQFQHQQ	9	86.6221
A0A0P0XR18	Os09g0540900 protein	179	308	244	252	NMNNIIHSS	9	86.6221
Q2R363	Os11g0535525 protein	45	128	95	103	MQQVICAGL	9	86.6221
Q5QLS1	Os01g0668100 protein	59	152	83	91	TDNAFNNLK	9	86.5106
Q5QLS1	Os01g0668100 protein	59	152	139	147	YTLNITSTT	9	86.3991
Q9ASI5	Os01g0112000 protein	52	113	84	92	GGGYIPYYQ	9	86.3619
Q2R8U1	Expressed protein	205	367	217	225	PQGNYQNSP	9	86.2876
Q7XDS2	Expressed protein	28	192	40	48	GGVGYVNGG	9	86.2876
Q10M41	Protein ETHYLENE-INSENSITIVE 3-like 1a	573	641	585	593	AQQQFFIRD	9	85.7302
Q7EYN1	Os08g0379000 protein	837	1111	842	850	QGLAYEIPQ	9	85.7302
Q0DY58	Os02g0714000 protein	156	243	219	227	GYVAIHGYN	9	84.9498
Q5N796	Os01g0846900 protein	118	375	165	173	SAAHYGLQS	9	84.6154
Q5N8W4	Os01g0876800 protein	151	227	198	206	FYPYFQFGQ	9	84.6154
Q6K456	Os09g0132600 protein	226	398	226	234	NMHNFQNRD	9	84.6154
A0A0P0XYU9	Os11g0127000 protein (Fragment)	157	235	222	230	IGSSYYNLQ	9	84.5039
Q7EZK6	Os08g0564800 protein	109	528	114	122	NAQVIQNQN	9	83.8722
Q0IQ54	Os12g0144600 protein	289	456	438	446	AQQQYMAMM	9	83.7607
Q2RAL3	Heavy metal-associated domain containing protein; expressed	299	515	429	437	AQQQYMAMM	9	83.7607
Q6Z1Z8	Os08g0100500 protein	1214	1337	1324	1332	AVQSFPNNQ	9	83.6492
Q0JAA6	Os04g0608800 protein	140	241	184	192	FHQHFGSFD	9	83.3891
Q7XDI5	Os10g0470900 protein	209	464	343	351	GYAAWNNSS	9	82.906
A0A0P0UXU1	Os01g0117800 protein	791	872	827	835	VQTNFWNPY	9	82.906
Q0D6B1	Os07g0495900 protein (Fragment)	905	1121	1031	1039	YPGNYLNQN	9	82.6087
Q84ZR9	Os07g0584500 protein	199	341	316	324	GNENLNYPN	9	82.3486
Q6H805	Two-component response regulator ORR24	289	389	317	325	QANNILTRM	9	82.0513
B9FCR0	Os04g0636000 protein	448	713	515	523	HQVHLSSYP	9	82.0513
Q7EZK6	Os08g0564800 protein	109	528	404	412	SQANISTLQ	9	81.8283
A0A0P0Y7F6	Os12g0176700 protein (Fragment)	757	852	783	791	TPAFYSNNM	9	81.2709
A0A0P0WZR3	Os06g0652600 protein	228	461	324	332	SSSAYGASG	9	80.9365
Q0D9R7	Auxin response factor 19	449	723	567	575	AQVLVQNQM	9	80.9365
Q10RI4	Os03g0158500 protein	275	368	289	297	SSSTFSNGS	9	80.9365
Q0JEE5	Os04g0286500 protein	1	81	7	15	GFMNLLNQG	9	80.8993
Q7F0Z6	Os08g0225900 protein	1	81	7	15	GFMNLLNQG	9	80.8993
Q2R241	Os11g0579900 protein	156	253	231	239	MQPHYVYPQ	9	80.602
Q5WMR4	Os05g0414700 protein	131	203	190	198	NLNKFPSSN	9	80.602
A0A0P0WY85	Os06g0575900 protein	49	205	53	61	NDGNLFKEQ	9	80.5648
Q688W7	Os05g0566900 protein	783	852	810	818	GYPAFYHSQ	9	80.379
Q0ITJ6	Os11g0248200 protein (Fragment)	253	319	270	278	NHQNSNNRN	9	80.2676
Q10Q16	Expressed protein	349	581	389	397	NFAGFQHAA	9	80.2676
Q5JML5	Os01g0754500 protein	281	537	334	342	QLSNTQQFP	9	80.2676
Q5N7Y5	Os01g0229200 protein	387	690	562	570	MQSGFANQF	9	80.2676
Q67VJ6	Os06g0657500 protein	349	424	391	399	SSSAIWGTA	9	80.2676
Q7XDI5	Os10g0470900 protein	209	464	436	444	GFGASVNGV	9	80.2676
C7J2C7	Os05g0462600 protein	74	261	204	211	QDQYINQA	8	98.3278
Q6EUQ6	Os02g0175700 protein	488	557	507	514	HQQQYYQP	8	97.408
A0A0P0WFI1	Os04g0636700 protein	386	528	416	423	PQYNIYQA	8	97.2408
Q5Z5G1	Os06g0534700 protein	1	117	71	78	QQQEYYGQ	8	97.199
Q6YYC0	Zinc finger CCCH domain-containing protein 55	575	706	648	655	NGQIFNVG	8	96.99
A0A0P0WY24	Os06g0566100 protein (Fragment)	151	292	195	202	AAAAYYGS	8	96.9064
Q10RN8	Heavy metal-associated domain containing protein; expressed	260	327	278	285	SYYQYYGG	8	96.6555
Q6YXY2	Probable histone acetyltransferase HAC-like 1	122	488	244	251	GAGYFNGE	8	96.6555
Q5NB64	Os01g0232400 protein	549	662	578	585	LGQSFYQQ	8	96.4047
B9FXV5	Eukaryotic translation initiation factor 4G	435	501	485	492	QTVSYISP	8	96.112
Q6Z8B6	Os02g0224300 protein	32	372	122	129	GYDYYNQQ	8	95.3177
B9FJ72	Os05g0439500 protein	252	419	280	287	QQVNNYSH	8	94.3562
Q10S80	Os03g0131300 protein	371	465	389	396	MNQLLNIN	8	93.7291
Q6H6V4	Auxin response factor 6	454	599	555	562	HLSNFQTV	8	93.6455
Q10HZ8	Os03g0569900 protein	340	402	354	361	NAGYYGYP	8	92.9766
Q69NN2	Os06g0206100 protein	605	674	662	669	NGNNYLQM	8	92.9766
Q8H2X8	Protein SHORT-ROOT 1	16	80	63	70	GGGYYYGG	8	92.8512
Q8S1E8	Os01g0588500 protein	431	494	458	465	AQGTFARN	8	92.6421
C7J2C7	Os05g0462600 protein	74	261	230	237	SQNHYASQ	8	91.9732
Q6K2L9	Os02g0480900 protein	518	591	574	581	RPVYYYAP	8	91.9732
Q109V1	Expressed protein	173	232	207	214	NVFNSNIA	8	91.8896
Q5CD17	NAC domain-containing protein 77	247	335	248	255	NSSNILSA	8	91.6388
Q7EZK6	Os08g0564800 protein	109	528	198	205	SQDIYATQ	8	91.3043
Q5CD17	NAC domain-containing protein 77	247	335	308	315	HVSSWNIT	8	91.1371
B9FJ72	Os05g0439500 protein	252	419	311	318	RHQVYSSN	8	90.6355
Q6K456	Os09g0132600 protein	226	398	283	290	QAGYTNYQ	8	89.5485
Q6H7I0	Os02g0654400 protein	148	276	264	271	VQQASQQI	8	88.9632
Q9AWU8	Os01g0125600 protein	209	390	272	279	NTGAINGM	8	88.6288
Q69SJ3	Os02g0803300 protein	446	569	557	564	AGNSYTYS	8	88.3361
A0A0P0XR18	Os09g0540900 protein	179	308	267	274	GNNNWNNN	8	88.2943
Q6H6V4	Auxin response factor 6	454	599	520	527	HCQSFNEQ	8	88.2943
Q2RAL3	Heavy metal-associated domain containing protein; expressed	299	515	499	506	DPYNYFSD	8	88.1271
Q2R3L6	Os11g0514250 protein	1	117	71	78	QQQDYYGQ	8	88.0853
Q6H805	Two-component response regulator ORR24	289	389	371	378	QMSTILTG	8	87.9599
Q67W50	Two-component response regulator ORR25	390	508	496	503	STNHFSTI	8	87.8344
A0A0N7KPQ2	Os08g0348300 protein	1	95	51	58	AQQYSDYK	8	87.6254
Q0J685	Os08g0353700 protein (Fragment)	13	81	53	60	AQQYSDYK	8	87.6254
Q6ZDT2	Os08g0352100 protein	1	103	51	58	AQQYSDYK	8	87.6254
Q0DZM8	Os02g0609900 protein	251	354	342	349	RLVSFNLS	8	87.5
Q10CE6	Peroxin-13	72	155	127	134	GGSMYNSG	8	87.291
Q5N739	5'-3' exoribonuclease	869	1058	1046	1053	SQNRYNTL	8	87.291
Q5N796	Os01g0846900 protein	118	375	283	290	QQAAWLKQ	8	87.291
Q688Y1	Os05g0561600 protein	220	335	229	236	NQATLYCM	8	87.291
Q0DHC9	Os05g0475300 protein	402	553	467	474	AGGAYQTQ	8	86.9565
Q69QY4	GAP-like zinc-finger containing protein	357	433	365	372	NASLLNGN	8	86.9565
Q7XDT6	Expressed protein	42	185	61	68	GDGSYASG	8	86.9565
Q5N755	Os01g0815700 protein	629	847	706	713	NQGSFSES	8	86.6221
Q2R8U1	Expressed protein	205	367	273	280	GQGYYNSQ	8	86.5385
Q0J6L5	Os08g0299300 protein (Fragment)	47	162	77	84	NLAALFPS	8	86.413
Q338N2	Zinc finger CCCH domain-containing protein 62	430	562	539	546	NEAFWQQG	8	86.2876
Q6Z2W3	Auxin response factor 5	427	703	437	444	SLVQWMNM	8	86.2458
A0A0P0XR18	Os09g0540900 protein	179	308	292	299	NRNLWNNN	8	85.786
Q6K5B7	Os02g0295700 protein	271	362	276	283	QQNALNSG	8	85.2843
Q7EZK6	Os08g0564800 protein	109	528	288	295	QQNALNSV	8	85.2843
Q10Q04	Expressed protein	1	118	67	74	QNQAYPFA	8	84.6154
Q53KK6	SWI/SNF complex subunit SWI3C homolog	669	784	751	758	QTSNIMFN	8	83.7793
A3C5B2	Os10g0451700 protein	44	230	64	71	SGGAYASG	8	83.612
Q8H2X8	Protein SHORT-ROOT 1	16	80	22	29	QSASYNSR	8	83.612
Q2R394	Os11g0531300 protein	163	227	209	216	NLQVFNAP	8	82.7759
Q6YXY2	Probable histone acetyltransferase HAC-like 1	122	488	451	458	VQNQYHLN	8	82.7759
Q0D6B1	Os07g0495900 protein (Fragment)	905	1121	1049	1056	AANDIVSQ	8	82.6087
Q9AWU8	Os01g0125600 protein	209	390	252	259	NPNVINMA	8	82.6087
Q5N755	Os01g0815700 protein	629	847	737	744	NNNAWSSN	8	82.4415
A0A0P0UXU1	Os01g0117800 protein	791	872	811	818	TQQQWMQA	8	82.3997
Q6YT74	Peroxin-13	53	170	129	136	GGGMYNSG	8	82.2742
Q6AVI7	Expressed protein	344	450	345	352	ADQQFTSR	8	82.2324
A0A5S6RDE4	Os01g0139200 protein	438	542	442	449	AGYVYAQM	8	81.9398
Q8RZX3	Os01g0915900 protein	83	165	109	116	NPNNYYGS	8	81.8562
Q2R939	Expressed protein	248	335	299	306	QQQQILKN	8	81.7726
Q2R940	Os11g0207000 protein	258	328	300	307	QQQQILKN	8	81.7726
A0A0P0XYU9	Os11g0127000 protein (Fragment)	157	235	206	213	HVSSWNNT	8	81.6054
A0A0P0XYU9	Os11g0127000 protein (Fragment)	157	235	159	166	SSANILSA	8	81.1037
A0A0P0VDV3	Os02g0114033 protein (Fragment)	1	398	366	373	MQMQYARQ	8	80.9365
Q2QLK4	Os12g0638900 protein	149	249	162	169	MATSYSYQ	8	80.811
Q6K271	Flowering time control protein FCA	381	603	483	490	QQNASVSA	8	80.602
Q2R0P4	Os11g0637700 protein	200	410	279	286	QLNPYYSG	8	80.5602
Q0DIP2	Os05g0373400 protein	228	373	335	342	PGNAINSR	8	80.2676
Q10CW7	Os03g0748000 protein	197	347	202	209	GMANTNSS	8	80.2676
Q10Q16	Expressed protein	349	581	451	458	SNGIWAHQ	8	80.2676
Q5JML5	Os01g0754500 protein	281	537	431	438	MQGPYNTV	8	80.2676
Q5JML5	Os01g0754500 protein	281	537	446	453	SEVPYSYG	8	80.2676
Q5N796	Os01g0846900 protein	118	375	256	263	SIAALNPQ	8	80.2676
Q5N796	Os01g0846900 protein	118	375	323	330	NQHQIAQT	8	80.2676
Q7XDI5	Os10g0470900 protein	209	464	269	276	GTVGYGYG	8	80.2676
Q84SZ4	Expressed protein	501	648	633	640	LAQQYKQM	8	80.2676
Q9FTY0	NAC domain-containing protein 20	190	274	229	236	TASLSLMA	8	80.2676
Q6K2E7	Os02g0510300 protein	170	242	218	224	GQNNYNN	7	98.6622
Q5N796	Os01g0846900 protein	118	375	121	127	SQVNFSG	7	98.3278
Q5N9P9	Os01g0694900 protein	468	568	472	478	QQQLYGS	7	97.9933
Q7EYN1	Os08g0379000 protein	837	1111	916	922	LQQNFMQ	7	97.9933
A0A0P0WR29	Os05g0593300 protein (Fragment)	267	474	367	373	QQQTYAM	7	97.3244
Q7EYN1	Os08g0379000 protein	837	1111	1059	1065	QQQLFQQ	7	97.3244
Q7EYN1	Os08g0379000 protein	837	1111	1067	1073	QQQLFQQ	7	97.3244
Q8S2J3	Os01g0737900 protein	139	364	253	259	NQQAYDS	7	97.3244
A0A0P0WPC1	Os05g0513300 protein	98	248	108	114	SQQNIQP	7	96.99
Q0D3Z9	Os07g0657200 protein	790	999	897	903	GSQLYAG	7	95.9866
Q2R394	Os11g0531300 protein	163	227	179	185	NLQVFNG	7	95.6522
Q10S80	Os03g0131300 protein	371	465	378	384	MMQNIMS	7	94.9833
Q6YW02	Os07g0603100 protein	441	569	457	463	NQNEYSG	7	94.9833
Q7XCL2	Os10g0542200 protein	408	500	415	421	MMQNIMS	7	94.9833
Q8LNU2	Hydroxyproline-rich glycoprotein family protein; putative; expressed	730	883	844	850	RGQYYNP	7	94.3144
Q8S2J3	Os01g0737900 protein	139	364	184	190	ARVNYEA	7	93.311
Q5Z4L5	Os06g0308800 protein	231	372	253	259	AQSSYSS	7	92.9766
A0A0P0Y2X9	Protein-serine/threonine phosphatase (Fragment)	577	641	577	583	NISSYSS	7	91.9732
Q0J0H6	Os09g0509000 protein	230	396	293	299	GYTNYQQ	7	91.9732
Q6H8D8	Os02g0208900 protein	656	728	658	664	PQQLYQS	7	91.9732
Q6YUV0	Os02g0189400 protein	96	183	165	171	GAGAYAA	7	91.9732
Q7XDR9	Expressed protein	28	193	148	154	ANSNYWR	7	91.9732
Q8S2J3	Os01g0737900 protein	139	364	291	297	SAGNYAN	7	91.9732
Q6Z1Z8	Os08g0100500 protein	1214	1337	1261	1267	NNNLYIK	7	91.2566
Q0DE33	Os06g0181100 protein (Fragment)	278	345	320	326	QVASYIP	7	91.1132
B7E663	Os04g0468600 protein	95	193	131	137	GGGYYTP	7	90.9699
Q9FTY0	NAC domain-containing protein 20	190	274	201	207	SAGIIQV	7	90.9699
Q6YYC0	Zinc finger CCCH domain-containing protein 55	575	706	631	637	QHGYIMG	7	90.6355
Q6Z8B6	Os02g0224300 protein	32	372	357	363	QQQSYGD	7	89.9666
Q9AWU8	Os01g0125600 protein	209	390	379	385	YTAYYNP	7	89.2499
Q7XDR9	Expressed protein	28	193	100	106	YSSNYYG	7	88.8677
A0A0P0VTQ7	Os03g0173301 protein	1	246	125	131	GQVALSH	7	88.2943
Q109W0	Os10g0321700 protein	117	248	188	194	GYSVFEG	7	88.2943
Q5CD17	NAC domain-containing protein 77	247	335	297	303	SSSNYSA	7	88.2943
Q6Z2W3	Auxin response factor 5	427	703	677	683	QQKLITD	7	88.2943
Q5VRR4	Protein FAR1-RELATED SEQUENCE	708	780	742	748	PNQIYMH	7	87.9599
Q5ZAQ3	Os01g0769000 protein	254	323	277	283	DQFNLLP	7	87.9599
Q2R363	Os11g0535525 protein	45	128	57	63	TAMFISQ	7	87.6732
A0A0P0VTQ7	Os03g0173301 protein	1	246	176	182	QQQQYQQ	7	87.6254
Q338N2	Zinc finger CCCH domain-containing protein 62	430	562	523	529	QAVSYTQ	7	87.5776
A0A0P0V9X8	Os01g0825700 protein	406	548	459	465	SGQYYPA	7	87.291
Q0DE33	Os06g0181100 protein (Fragment)	278	345	280	286	HQVASYA	7	87.291
Q5N739	5'-3' exoribonuclease	869	1058	885	891	PYQTIMN	7	87.291
Q8RZX3	Os01g0915900 protein	83	165	123	129	GSGSYYG	7	87.1476
A0A0P0VDV3	Os02g0114033 protein (Fragment)	1	398	174	180	GQQLSSA	7	86.9565
A0A0P0WFI1	Os04g0636700 protein	386	528	499	505	MQFALQQ	7	86.9565
A0A0P0XTM9	Os10g0391100 protein (Fragment)	299	518	393	399	QQQQIQQ	7	86.9565
A0A0P0XTM9	Os10g0391100 protein (Fragment)	299	518	410	416	QQQQIQQ	7	86.9565
B9FCR0	Os04g0636000 protein	448	713	598	604	GNSVYDS	7	86.9565
Q33A24	Expressed protein	492	634	559	565	NTVLTSS	7	86.9565
Q653U3	Auxin response factor 17	465	623	565	571	NMTNYQS	7	86.9565
Q69KN1	Mediator of RNA polymerase II transcription subunit 25	653	842	738	744	QQQQIQQ	7	86.9565
Q10QK3	Chitin-inducible gibberellin-responsive protein 2; putative; expressed	1	65	16	22	SQIPYYS	7	86.861
Q6S4P4	Transcription factor RF2b	232	295	233	239	SNETYSM	7	86.6221
Q6YXY2	Probable histone acetyltransferase HAC-like 1	122	488	399	405	NMQSIQP	7	86.6221
Q84SZ4	Expressed protein	501	648	515	521	QQQQFQQ	7	86.6221
Q84SZ4	Expressed protein	501	648	543	549	QQQQFQQ	7	86.6221
Q6F3A8	Os03g0788300 protein	1003	1081	1026	1032	GGFSFGA	7	86.2876
Q6K7U3	Os02g0273700 protein	373	573	540	546	GGQFYGM	7	86.2398
Q69SJ3	Os02g0803300 protein	446	569	448	454	QQNASYN	7	85.7143
Q5CD17	NAC domain-containing protein 77	247	335	324	330	IGSSYYN	7	85.6187
Q0D9R7	Auxin response factor 19	449	723	669	675	QQSLLSQ	7	85.6187
Q7XDI5	Os10g0470900 protein	209	464	380	386	GDASYGN	7	85.6187
Q5NBG8	Os01g0266000 protein	91	158	120	126	NNQAYHR	7	85.2843
Q6K7U3	Os02g0273700 protein	373	573	530	536	GAGMYSQ	7	85.2843
Q8RUJ8	RING-type E3 ubiquitin transferase	1	73	62	68	LPQYYPQ	7	85.1887
A0A0P0V9X8	Os01g0825700 protein	406	548	479	485	FQSATYQ	7	84.6632
A0A0P0VXN2	Os03g0358000 protein	1244	1341	1311	1317	HGNNYHQ	7	84.6154
B7E663	Os04g0468600 protein	95	193	167	173	QSSSYYP	7	84.6154
B9FCR0	Os04g0636000 protein	448	713	570	576	HQIHLNY	7	84.5676
Q688Y1	Os05g0561600 protein	220	335	271	277	AQQVTSQ	7	84.472
Q6F378	5'-3' exoribonuclease	798	922	824	830	QNVRILE	7	84.2809
Q7EZK6	Os08g0564800 protein	109	528	421	427	QQQLLGT	7	83.612
Q6Z2W3	Auxin response factor 5	427	703	469	475	AMQNLAA	7	83.2776
Q0J951	Auxin response factor 12	451	539	459	465	QQFLHLQ	7	82.9431
Q10CW7	Os03g0748000 protein	197	347	274	280	GSNSYSA	7	82.9431
C7J2C7	Os05g0462600 protein	74	261	119	125	VQHSISV	7	82.6087
Q5N7C7	Transcription factor LG2	117	204	137	143	SAQNTMP	7	82.6087
Q6Z1Z8	Os08g0100500 protein	1214	1337	1271	1277	SNGNFQF	7	82.2742
Q0IQ54	Os12g0144600 protein	289	456	405	411	TAAFYQG	7	82.1787
Q75K31	Hydroxyproline-rich glycoprotein family protein; putative; expressed	556	619	569	575	SASSYLV	7	81.7965
A0A0P0WZR3	Os06g0652600 protein	228	461	296	302	GAGSFSG	7	81.2709
Q75IZ7	Nuclear transcription factor Y subunit B-8	137	219	147	153	GYAGYAA	7	81.2709
Q0ITJ6	Os11g0248200 protein (Fragment)	253	319	259	265	NQQSYHN	7	81.2231
B9FJ72	Os05g0439500 protein	252	419	380	386	QQQGYSS	7	80.9842
Q2RAL3	Heavy metal-associated domain containing protein; expressed	299	515	401	407	PAAFYQG	7	80.9842
Q0DHC9	Os05g0475300 protein	402	553	492	498	ASVNSTN	7	80.9365
Q69KN1	Mediator of RNA polymerase II transcription subunit 25	653	842	801	807	MGQQYMQ	7	80.9365
Q0J6L5	Os08g0299300 protein (Fragment)	47	162	144	150	STFGYSS	7	80.8409
Q69LD0	Os07g0170300 protein	149	251	240	246	GMYGYNG	7	80.7453
Q6YYC0	Zinc finger CCCH domain-containing protein 55	575	706	575	581	QLQNTTS	7	80.6498
Q5N796	Os01g0846900 protein	118	375	309	315	RMLLIHQ	7	80.602
A0A0P0Y7F6	Os12g0176700 protein (Fragment)	757	852	813	819	LQMLSFG	7	80.2676
Q0DE33	Os06g0181100 protein (Fragment)	278	345	328	334	MAQSFRE	7	80.2676
Q10HH4	FRIGIDA-like protein	577	706	607	613	RGQEIQQ	7	80.2676
Q2QLK4	Os12g0638900 protein	149	249	214	220	SNQSFSG	7	80.2676
Q5N7Y5	Os01g0229200 protein	387	690	402	408	FGVNSSS	7	80.2676
Q5N8V9	Os01g0899700 protein	186	347	294	300	PANSYVS	7	80.2676
Q75IR3	Os05g0163400 protein	1	106	76	82	IHASYSG	7	80.2676
Q75IT2	'putative pentatricopeptide (PPR) repeat-containing protein; PF01535'	706	865	799	805	PGFHYQN	7	80.2676
Q7EYN1	Os08g0379000 protein	837	1111	968	974	PDQKYSQ	7	80.2676
Q7XDS0	Expressed protein	28	189	40	46	GGTAYDN	7	80.2676
Q7XDT3	Os10g0452700 protein	28	192	56	62	YGVATSG	7	80.2676
Q84SZ4	Expressed protein	501	648	592	598	AQQLAMS	7	80.2676
Q84SZ4	Expressed protein	501	648	606	612	AQQLAMS	7	80.2676
Q84SZ4	Expressed protein	501	648	620	626	AQQLAMS	7	80.2676

## Sheet: 73.5
UniProt ID	Protein name	PrLD start	PrLD end	CAR start	CAR end	CAR seq	CAR length	Waltz score
A0A0P0WY85	Os06g0575900 protein	49	205	50	200	AFQNDGNLFKEQSVQNNGNSMEVQICENNGNSCEEQIFQNNRNYFQGEASQNDGNSIKEQSGYGNSCEEKTFQSNRNYFQGQAFQNDGNSFKEQSVQNNGNSIEEQICENNGNSCEVQIFQNNKDYFQGQASQNTEKSFIEQAFQNNGNSF	151	78.85
Q5NB64	Os01g0232400 protein	549	662	551	657	NTVNVSQLFDMNSQTTNVANSAAMTGILGQSFYQQQQVPLQYNLPSQMLLNPAFAGQQLNYGAMSVLLAQQQQLLQNLGNFNAGLGHSSLNAMNSGNASVLPDIFNS	107	81.1896
A0A0P0W5H7	Os03g0845300 protein	53	154	61	149	GGRNYDYDYYNRGYSNNNGGYQNYNYNGNNSNGYQNYNYNGNGQGHYNGGYQPIHQGNGQYQNNGNYHGDYGYDGQYAENYNNGQRQVY	89	81.1243
Q6YT74	Peroxin-13	53	170	71	145	WQQTSGYGNTYGGYGSNMYSSYGGFGNTYGSGGLYGNSMYSSYGGGYGGSLYGGSGMYGGGMYNSGLGGSYGGYG	75	82.1093
E5D3L6	Os05g0328901 protein	26	104	27	99	SYRQYQLQSPVLLQQQVLSPYNEFVRQQYGIAASPFLQSAAFQLRNNQVWQQLALVAQQSHYQDINIVQAIAQ	73	81.9856
Q7XK24	Os04g0479100 protein	258	329	261	324	YSSAFTGHPSAYHQGATQAGVYQQGTTQAGAYQQGSTQAGAYAYPTYDAATAYQMHAAQANAYA	64	81.3911
Q5N755	Os01g0815700 protein	629	847	766	825	NNPYYNSSTWSSNSTYSNNAAWSSNSSYNSNSAWSSNSSYNSNSAWSNNSNNSWSGSYSD	60	79.6934
Q2R0P4	Os11g0637700 protein	200	410	279	337	QLNPYYSGNSGRYNSNVSYGGVNDSTGSVFNSLARNLWGNSGLSYSSNSASSNSFMSSA	59	81.0555
Q6YVT1	Os08g0508700 protein	408	490	427	485	NQMTSLSHVNTTETLQHQYVQGNFVSSPAAVVNNYNSNQITNVNPSRIYMGYQPLACQN	59	78.0058
Q0DY58	Os02g0714000 protein	156	243	156	211	YYQGFPVPQYSYTTYGTEYIYPQGTLNPYVGQQYVPIYGVSSAANTASQPFSQFSP	56	80.8767
Q0DHC9	Os05g0475300 protein	402	553	431	484	NGSHYSSNQQAYPTNQAYTPYNNYVVPWAQAGQGTQAGGAYQTQPMQQYGSSYP	54	83.8907
Q0J951	Auxin response factor 12	451	539	481	534	LQQQILQQASQQQIINPDAQNIQTMLSPSAIQQQLQQLQQMQQVQNDQKQKIQP	54	80.7073
Q33A24	Expressed protein	492	634	496	548	AQGLGVLQQSSYNHNFNGESSNNQSNWNGRNSNCVNTYSINNFQQSNPDVNTV	53	86.0352
Q7EYN1	Os08g0379000 protein	837	1111	997	1049	HQSELVQQQQVYFQQQQQMYLMQQQQMYQQQQQLQQQLLQQQLLQQQQYLSQM	53	84.7858
Q6Z2W3	Auxin response factor 5	427	703	447	499	QQSSSLANTAAQSEYLQALGNPAMQNLAADELARQLYVQNNLLQQNCIQFNSP	53	79.5987
A0A0P0VDY2	Os02g0105100 protein	338	434	377	428	SFQSLGQHAISESFNSSTNSQVSFNTAETATSHYGNVNLDSSSTQGGYTASG	52	80.9943
Q6Z2W3	Auxin response factor 5	427	703	618	669	QQQNQQQLNKSLGQLVNLASQQSKLFDEELQLQILQKLQQQSLMSQSTSTLS	52	79.7402
Q6H6V4	Auxin response factor 6	454	599	477	527	SSLLSSQILQQAQPQFQQMYHQNINGNSIQGHSQPEYLQQPLQHCQSFNEQ	51	80.4118
Q10CE6	Peroxin-13	72	155	72	121	QQQGYGNSYGGYGSSMYSSLGGFGGPYSSGGLYGNNMYSSYGGGYGGMYG	50	81.4114
Q5JK83	Os01g0550300 protein	92	174	93	141	NSVNLPVDNNNNNKSYGGAAKINNNNVNAFGFNKMGGYNNSSNGGGNYG	49	80.9296
Q5N755	Os01g0815700 protein	629	847	633	680	NLGNFQNSSQVMGSQAANNMNNENRNGNYPHQNLSTSGYGYGESITYQ	48	81.9259
A0A0N7KLG1	Os06g0126000 protein (Fragment)	561	723	565	612	NAAALNNYQNPIGNGLQNAAALNNYQNILRSSVANQSLLQQEASSMFK	48	79.7938
Q9FDX8	Zinc finger protein HD1	152	220	162	208	NDNNDNNNSNSSNNGMYFGEVDEYFDLVGYNSYYDNRIENNQDRQYG	47	82.6087
Q6AVS5	Expressed protein	182	248	198	243	GGGYYDNQGGYGGYDNQGGYGGYDNQGGYGGGGYGYNQGRYGNYQE	46	81.3945
Q5WMR4	Os05g0414700 protein	131	203	139	184	IPVNISNMTYLNTLNLQHNQFTGQIPLQFNLLGRLTSFNVAENRLS	46	79.6786
Q6YYC0	Zinc finger CCCH domain-containing protein 55	575	706	631	675	QHGYIMGAQSLPDLSVHNGQIFNVGQVPQNLPTIVHAGQNQATSD	45	83.1289
Q5N8W4	Os01g0876800 protein	151	227	162	206	YPTNYYNIYGGAQYPFYGAAAAAAAAAAGMVTGSSPFYPYFQFGQ	45	82.8465
Q6K271	Flowering time control protein FCA	381	603	530	574	APQLLLQQQAALQSSYQSSQQAIYQLQQQLQLMQQQQQSNLNHQQ	45	81.7689
Q0D9R7	Auxin response factor 19	449	723	668	712	QQQSLLSQPAVTLAQLPLIQEQQKLLLDMQQQLSNSQTLSQQQMM	45	77.0569
C7J2C7	Os05g0462600 protein	74	261	82	125	GYGTSNSYYQNSTWNGGSFENNYAQSYQNYPSSNTNTVQHSISV	44	84.4862
Q6Z8B6	Os02g0224300 protein	32	372	174	217	QQQAYDYSSYYQTQGQQQGYSQQTGYDQQGYGTSGYGSAANSTQ	44	80.5944
Q67W50	Two-component response regulator ORR25	390	508	414	457	ANQFQVQSKFGFSALANQFPVQSNCGFSAPANQYQVQSNGGFSV	44	77.6376
Q7EYN1	Os08g0379000 protein	837	1111	871	913	QQSLQTMQGYASQMWQYYQQQMYYLQAQHNQQLQSLQQQQLPT	43	78.6887
B9FDQ8	Os04g0690300 protein	307	402	341	382	TPEFFANIINRVSDISQQSSEHSININLNDIFNHANVNGNSQ	42	80.7453
A3BRY8	Os08g0327800 protein	228	289	244	284	EQCQYSDEEKYLLQQIKQEQYYYNQQNCFLPGQGNQELYYN	41	84.7459
A0A0P0X2N3	Os07g0156732 protein (Fragment)	93	171	126	166	ARLNSNFSTPSYADNNQFYQPATIHGYQLASYLKQMNANRN	41	78.7177
Q0D8I9	Protein ETHYLENE-INSENSITIVE 2	771	849	804	844	ARLNSNFSTPSYADNNQFYQPATIHGYQLASYLKQMNANRN	41	78.7177
Q0J9G5	Os04g0653600 protein	381	452	384	424	QQGNLQGLGFGLYSSGVNLDFANANGNGAMSNCYTNVSLHE	41	78.4159
A0A0P0YAP8	Os12g0515300 protein	226	288	226	266	SSNITDNSNSNKNNSDNNNNISSSCCISLMNSSSNMIYWEG	41	77.9019
A0A0P0VJ53	Os02g0487033 protein	31	114	32	72	QQKNSATFLQQQQFQQQHSISAAAIPAAAVHQQQEQHSNTV	41	77.7143
Q69U07	Os06g0622900 protein	141	275	152	190	YPQAFVYPSYGPSTYGPEYMYPQNAYGSYVGQQYVPVYG	39	80.7392
A0A0P0VTQ7	Os03g0173301 protein	1	246	191	229	HQQQYQQQQQQYQHQNLQQQYQQQQQNLQQQYQHQNLQQ	39	80.7221
A0A0P0X8A8	Os07g0575233 protein	1	78	4	42	FKGNFSNLLNQGSSSQATNSEAQNSLSTQFPTSYPQNFR	39	77.7378
Q5Z5G1	Os06g0534700 protein	1	117	4	42	FKGNFSNLLNQGSSSQATNSEAQNSLSTQFPTSYPQNFR	39	77.7378
Q0D3Z9	Os07g0657200 protein	790	999	807	844	SQNLYQGTSQYAVPSNQYQDYQQQSNTAYGTYNSTYSQ	38	84.2369
Q7XCL2	Os10g0542200 protein	408	500	426	462	MNQLLNFNPNTRNLMESNTQLREMFQNPEFIRQLTSP	37	81.8404
Q6Z1Z8	Os08g0100500 protein	1214	1337	1217	1253	NQLNQMAGNASIQGIGNMTNFIPGGSVNTQAAVNFTP	37	80.7918
Q0DIP2	Os05g0373400 protein	228	373	240	275	MQQSSLFGAMQMGYVPQYNGYGYQPQGTYGLMQYPL	36	78.9298
A0A0P0XH65	Os08g0461232 protein	1	68	22	56	QFPSIFPQTQFSQFSTPTFQNFHPFGAPTNYQPYG	35	81.6722
Q6Z2W3	Auxin response factor 5	427	703	533	567	DAVNHQRQQNSIQVIPLSQAQSNLVQAQVIVQNQM	35	80.4013
Q5CD17	NAC domain-containing protein 77	247	335	260	294	NNAVYSVSASTTTTNTTAVSFQQQPNYYSLINKSS	35	80.0191
A0A0P0XAR8	Os07g0685400 protein (Fragment)	399	501	406	440	SQSTSSSTFSSAFSSGLSGFGQSAQIGSAQQSGFG	35	78.8342
Q10RA9	Expressed protein	137	247	185	218	GYGGYDNNQGGYGGYGHQGGYGHQGGYGNQGGYG	34	76.5493
Q6K2F0	Os02g0510000 protein	243	302	265	297	GHGVYQQENTYETYNNQSFQWNQYSKTNNSAGT	33	80.4905
Q0DAG6	Os06g0654000 protein (Fragment)	629	698	637	669	STQCYENKFATSTNGNYSIGNGDTLSSSNSLHA	33	78.2102
Q7EZK6	Os08g0564800 protein	109	528	158	190	VQSSLTNLGQNLPGVNQTSTLQNMSGMPQNTMN	33	78.1595
A0A0P0Y6A3	Os12g0114200 protein (Fragment)	473	534	473	504	YTTNFNNLLYAQGFHQDYPMNQYYPFGPVYYQ	32	81.574
A0A0P0X8T8	Os07g0606900 protein (Fragment)	270	330	273	304	NPAAYDQSSYYGGGGYGYGGGAFQAPAGYYGV	32	81.0305
Q2RBE2	Nucleotidyltransferase family protein; putative; expressed	544	605	544	575	YTTNFNNLLYAQGFHQDYPMNQYYPFGPVYYP	32	78.5849
Q6EUQ6	Os02g0175700 protein	488	557	488	518	SNVQFAMLNQQQHQYYQSQHQQQYYQPHHFQ	31	86.6544
A3B9A0	Auxin response factor 16	423	545	506	536	SQQSSVVLQQHQAQLLQQNAIHLQQQQEHLQ	31	77.4517
A0A0P0WZR3	Os06g0652600 protein	228	461	394	424	AESNSGSATSVTGANSGSYSSAWSNSNSNSG	31	76.9986
Q5QLS1	Os01g0668100 protein	59	152	62	91	TQLNSQLNNSFNGNGYTVFAPTDNAFNNLK	30	82.932
Q0JAA6	Os04g0608800 protein	140	241	151	180	SMGYSNSATGMSQFDPMQEYYLPDGLLYSP	30	80.0334
Q0D9R7	Auxin response factor 19	449	723	453	482	MQQSSSFANTAMQSEYLRSLSNPNMQNLGA	30	79.9554
Q2R3L6	Os11g0514250 protein	1	117	83	112	SLEGFQLQENLVHSSNQAFGFAANRSQFGM	30	78.0491
Q5Z5G1	Os06g0534700 protein	1	117	83	112	SLEGFQLQENLVHSSNQAFGFAANRSQFGM	30	78.0491
A0A0P0Y9Z4	Os12g0465700 protein	1	154	82	111	VAQNQLHQCQIFLMQQAQAQAQAQGQGYTP	30	78.0491
Q6K271	Flowering time control protein FCA	381	603	482	511	MQQNASVSAVQVPSAVSNSMQAIPGQQHLP	30	77.5251
A0A0P0Y9Z4	Os12g0465700 protein	1	154	16	45	VAQNQLHQRQIFLMQQAQAQAQAQGQGHTP	30	76.9677
Q6F3A8	Os03g0788300 protein	1003	1081	1026	1055	GGFSFGAQSSPAFSSQAPVFSFTSASMNSS	30	76.1427
Q6YXY2	Probable histone acetyltransferase HAC-like 1	122	488	448	476	SQFVQNQYHLNQQQPNSQHQQSILRSNSL	29	81.6745
B9FCR0	Os04g0636000 protein	448	713	633	661	RNQSYAVVSNEAYGRSGYEAANSVGRPIN	29	80.1176
Q5VRR4	Protein FAR1-RELATED SEQUENCE	708	780	710	738	NVHQFQSAQDAQGNTTIGRPLYYQAFSSA	29	79.3565
A0A0P0Y2X9	Protein-serine/threonine phosphatase (Fragment)	577	641	594	622	LGNNTTGNHNIRTDSTLASNLNNTTNNSG	29	78.6645
Q0D6B1	Os07g0495900 protein (Fragment)	905	1121	971	999	VQGLSQTFRDGFSIGGMSQDFFGDDFKSQ	29	76.3926
Q69LD0	Os07g0170300 protein	149	251	165	192	RFGNYQNQTNRTTYPCYSSQIFNGKQQK	28	84.257
A0A0P0WHC0	Os05g0125050 protein	37	117	40	67	NQENSHLVLSQRNCVNQQKYYGHQYHSQ	28	82.3101
Q10RI4	Os03g0158500 protein	275	368	336	363	STRSYSQYGNSYKTGLSYSTNGYGSNGY	28	80.8767
Q60EI5	H/ACA ribonucleoprotein complex non-core subunit NAF1	532	665	533	560	IMQNLLIGANQYQQQFQNHNFGGFLNQM	28	79.4434
A0A0P0WR29	Os05g0593300 protein (Fragment)	267	474	300	327	MQALHVSQGNTQAISSMNHSLSNAASSS	28	78.7864
Q84ZR9	Os07g0584500 protein	199	341	260	286	MNANFGANSSFVNNSNGRQIGSFYNGS	27	86.7336
Q688Y1	Os05g0561600 protein	220	335	266	292	QTVVEAQQVTSQAPDFYIQPQQQWAHQ	27	83.9713
B9GC17	Os12g0165900 protein	413	613	477	503	NCSQFVNSASSPSLFGTINQNSFSTSG	27	83.067
A0A0P0WY24	Os06g0566100 protein (Fragment)	151	292	229	255	GGSMYGGPYGAYGAYGGAYGGGGAYGA	27	82.3733
A0A0P0VTQ7	Os03g0173301 protein	1	246	75	101	GEGSFLQQHQQQYFRQFDVTIAQQFQQ	27	81.3948
Q10M41	Protein ETHYLENE-INSENSITIVE 3-like 1a	573	641	600	626	QMGDINGASEFRFGSGFNMSGAVEYPG	27	80.2799
B9FCR0	Os04g0636000 protein	448	713	497	523	QQAAWGVQGFQSPAGINHHQVHLSSYP	27	79.9703
Q0D9R7	Auxin response factor 19	449	723	640	666	AQLSSLANQQFQLTDQQLQLQLLQKLQ	27	79.1032
Q6YXY2	Probable histone acetyltransferase HAC-like 1	122	488	358	384	GSGNFYNTGSSALTAANNHSMGATNLP	27	78.7935
Q69IL4	Transcription factor RF2a	278	353	299	325	NQQMFQNNQAMQSMLAAHQLQQLQLHP	27	78.5582
Q7XP36	Os04g0127800 protein	171	287	198	224	SLNQIQGQSVSGQNFQQNHVLGQNASG	27	78.3847
Q6YXY2	Probable histone acetyltransferase HAC-like 1	122	488	418	444	EKMNFQSSQLTHEQLIRQQHSMQQHQM	27	78.298
Q0DIP2	Os05g0373400 protein	228	373	280	306	NQAAFPNMVQSVNQGSSIRGVNSELSP	27	77.1213
Q6K7U3	Os02g0273700 protein	373	573	379	404	SNNNLTNSFNTSAPNSNFPASQAYPA	26	82.1328
Q10CW7	Os03g0748000 protein	197	347	317	342	DNRLYGQYGQYGNALKTGLGFGSNMY	26	81.2838
Q8RZX2	Os01g0916000 protein	110	169	110	135	SYSNYGGYGNNEGYSSSAPSGYNPYN	26	80.1003
Q2QM84	Auxin response factor 25	471	561	472	497	YQQTHNLNSGLNSLFASHVLGQVQFQ	26	80.0746
Q109W0	Os10g0321700 protein	117	248	202	227	GTGYTGGSGGYNSAPGNYSSDNFNQG	26	78.9298
Q7XDI5	Os10g0470900 protein	209	464	369	394	GSQGYGYGGYGGDASYGNHGGYGGYG	26	78.8912
A0A0P0VZC4	Os03g0554900 protein	597	692	661	686	PQLQFYHQTQESVLQPIGQSAQQQMD	26	78.724
A0A0P0VDV3	Os02g0114033 protein (Fragment)	1	398	108	133	QDVAANTAKMQELMSLQAQAQAQMFK	26	78.5953
Q7EYN1	Os08g0379000 protein	837	1111	916	941	LQQNFMQQVQQLNQQMVLWQQQVQQQ	26	77.6434
Q2R3L6	Os11g0514250 protein	1	117	4	29	FKGNFSNLLNQGSSSQATNSDAQNSP	26	77.5662
Q5W6L7	Os03g0587600 protein	563	703	582	607	PLVASNQSESSAMTTTTTTNSNQNSG	26	77.2575
A0A0P0V9X8	Os01g0825700 protein	406	548	441	465	INQEYIRQNRNYVAPWAQSGQYYPA	25	85.5518
Q7EYN1	Os08g0379000 protein	837	1111	842	866	QGLAYEIPQNVQASSQSQAQIFAQP	25	81.5117
A0A0P0VRF7	Os02g0819300 protein	407	542	481	505	MLNNQLSADGEYVNLLSNQGGSGFQ	25	81.4716
Q0D6B1	Os07g0495900 protein (Fragment)	905	1121	1001	1025	SHVAYNIADFSTQASQGGYGVDYSQ	25	80.99
A0A0P0VDY2	Os02g0105100 protein	338	434	341	365	AQHNSFSNNYSYQSQWQTNSFSNSM	25	80.3612
Q8RUQ6	Os01g0938200 protein	222	367	234	258	MQQSSLFGALQMGYMPQYNGFGYQP	25	80.2408
A0A0P0UXU1	Os01g0117800 protein	791	872	838	862	GQQHYTGGILNHGGFYANRAFSMDM	25	79.398
A0A0P0WZR3	Os06g0652600 protein	228	461	431	455	IGVASNAGSSSGSWSNAGSNTGTLS	25	78.6221
A0A0N7KKH0	RNA-directed DNA polymerase	1	71	34	58	DTNAILTQILAQQANMMNAFLHHLQ	25	77.7258
Q0D4V3	Os07g0602600 protein	161	238	165	189	GAGGYSSSGGYNATSVLHGNAGGYG	25	77.1773
A0A0N7KPQ2	Os08g0348300 protein	1	95	15	39	QQGTTFYGSSYGGNNSQSTASSYHN	25	77.0702
Q6ZDT2	Os08g0352100 protein	1	103	15	39	QQGTTFYGSSYGGNNSQSTASSYHN	25	77.0702
Q941S9	Os01g0848400 protein	460	534	504	527	MSQSIQGQVSFAYNGLTSQHNIAS	24	86.5803
Q2R241	Os11g0579900 protein	156	253	162	185	MLSHYFGNWPQNYGMNNMGGVAST	24	83.4309
Q0J148	Os09g0462700 protein (Fragment)	382	441	392	415	NGSQWNNGMYYAASPFYSGYGYPA	24	81.7029
C7J2C7	Os05g0462600 protein	74	261	204	227	QDQYINQAHAPVLENQYAGQVAGN	24	81.4242
A0A0P0V9X8	Os01g0825700 protein	406	548	518	541	SLPIWNGSTTSNGLSATQAQMNGN	24	79.9331
Q6Z8B6	Os02g0224300 protein	32	372	145	168	GDATSYNSSQPPAYASQGYDSSYA	24	79.738
Q0DZM8	Os02g0609900 protein	251	354	287	310	KLSNLSVNLQYLLLDGNNLSGHIP	24	79.2642
Q5N796	Os01g0846900 protein	118	375	309	332	RMLLIHQLQQQSGLNQHQIAQTQQ	24	77.9264
Q0J685	Os08g0353700 protein (Fragment)	13	81	18	41	QQGTTFYGSYGGNNSQSTASSYHN	24	77.6616
Q6H7I0	Os02g0654400 protein	148	276	157	180	GQANANQQANANQYSLQSQVSSSG	24	77.3969
Q84SZ4	Expressed protein	501	648	543	566	QQQQFQQQHQQQQQSQQLQQQHQQ	24	75.9058
Q5N7Y5	Os01g0229200 protein	387	690	655	677	SQKMYGLSMQDSSYMGMNSSPYS	23	85.4733
Q0J6L5	Os08g0299300 protein (Fragment)	47	162	90	112	TQQNTTNNSSRNVFNQIDGNNSG	23	83.4812
Q7EZK6	Os08g0564800 protein	109	528	299	321	VQSLLQQPTQSAMRQQQHSQSSM	23	81.9543
Q6YU05	Os02g0562300 protein	457	519	461	483	QAGRYAVNSQSIPANVTTQYERS	23	80.3548
Q5N755	Os01g0815700 protein	629	847	733	755	GYGNNNNAWSSNNNGSNNAWSST	23	80.1076
Q10RA9	Expressed protein	137	247	220	242	NQGGYGGYGYNQGGYGGYENGGW	23	80.0204
A0A0P0XYU9	Os11g0127000 protein (Fragment)	157	235	171	193	NAVHSSVSAGTTMTSTTTASSFQ	23	78.668
Q69KN1	Mediator of RNA polymerase II transcription subunit 25	653	842	659	681	QQQLQQQQNQLQQQNQLHQQHQL	23	77.1121
Q6YW02	Os07g0603100 protein	441	569	529	551	NGSGYYHQNGNGYRQDRIFHNGN	23	77.0539
Q6H7I0	Os02g0654400 protein	148	276	200	222	KNQALSSSQTFVQSGTQVQSSMT	23	76.7922
Q10S80	Os03g0131300 protein	371	465	403	425	MESNTQLREMFQNPEFVRQLTSP	23	75.4544
Q0J6L5	Os08g0299300 protein (Fragment)	47	162	48	69	SIQNALSEFNNQTKEYMINGSA	22	87.215
Q6K7U3	Os02g0273700 protein	373	573	525	546	MQVNQGAGMYSQPMFGGQFYGM	22	83.8553
B9FCR0	Os04g0636000 protein	448	713	448	469	SYANFSNQNVSSTYSGTIAGTM	22	83.2776
Q5WMP2	Os05g0339000 protein	423	485	435	456	QPSYSNQGLAAASYNSYVAPWA	22	83.2624
Q8S2J3	Os01g0737900 protein	139	364	244	265	YRSGYNTQNNQQAYDSRQYGYG	22	82.5479
Q0J9Y2	RNA-binding protein L	358	425	399	420	NMYGYGAYAGYPNYQQQQVAQQ	22	82.0614
Q2R0P4	Os11g0637700 protein	200	410	368	389	GSGNFGYGSSETNFGLGTNAYG	22	81.7422
Q6YU05	Os02g0562300 protein	457	519	489	510	SQFNGSALQNQVSRGSNILALG	22	79.7203
Q10Q16	Expressed protein	349	581	511	532	LVQDINSTPNVFNNDGSFWKSS	22	79.5379
Q33A24	Expressed protein	492	634	606	627	NNAEYGLAGFSQMYTNAISAEG	22	79.4618
Q8S1E8	Os01g0588500 protein	431	494	431	452	SSSYFFQSMQQERAASLGNPIG	22	79.2642
Q0JDP0	Os04g0388800 protein (Fragment)	101	164	132	153	QDGTYDSYNNQSFQWNQYSKTT	22	79.021
Q67VJ6	Os06g0657500 protein	349	424	383	404	SGSNSNSSSSSAIWGTAAGAAM	22	78.3065
A3BUD2	Putative zinc finger CCCH domain-containing protein 57	384	462	431	452	QDVPFQHWQWQQGGYGQGFMFP	22	78.1088
Q7EYN1	Os08g0379000 protein	837	1111	1052	1073	QQQNMTQQQQLFQQQQQQLFQQ	22	77.1663
Q5VNK1	NAC domain-containing protein 26	182	288	258	279	FPLQINGGAQQFVGNPSMYYQQ	22	77.0903
Q9AWU8	Os01g0125600 protein	209	390	315	336	QQQHLQQQQQSNNLMASMQGYH	22	76.7559
Q84ZR9	Os07g0584500 protein	199	341	303	324	SGSLLSSMSRNVWGNENLNYPN	22	76.6646
Q7XDI5	Os10g0470900 protein	209	464	436	456	GFGASVNGVSEGQSNYGSGYG	21	86.3195
Q6H6V4	Auxin response factor 6	454	599	555	575	HLSNFQTVPNALSVFSQLSST	21	85.3958
A0A0P0VTQ7	Os03g0173301 protein	1	246	113	133	GHLLSTNQTYHGGQVALSHPN	21	83.6598
Q8RZX3	Os01g0915900 protein	83	165	109	129	NPNNYYGSSTGVVAGSGSYYG	21	82.0194
C7J2C7	Os05g0462600 protein	74	261	127	147	TNSFSYQQQYNQWPYYYNHTV	21	81.3665
Q69XA8	Os06g0332400 protein	381	651	606	626	SGGYYAPNAAYGYGGANELSQ	21	81.032
Q0DGR8	Os05g0515700 protein	542	609	544	564	KDNNSNAYPALNTPVQVSASN	21	80.5542
Q69NN2	Os06g0206100 protein	605	674	625	645	HMQHYPNFMPYRHHIYSPVYV	21	80.0446
Q2R241	Os11g0579900 protein	156	253	203	223	QSQMYAPYQQIPSNFLLQHDM	21	79.6305
A0A0N7KRV9	Os10g0451601 protein	35	164	35	55	YYGPYGPYYGPYYGPYYGPYA	21	78.659
Q5N796	Os01g0846900 protein	118	375	138	158	QQQQLAARAAMLSQGQIGMLQ	21	76.939
Q6Z2W3	Auxin response factor 5	427	703	593	613	KDQNLQLQQQLLLQQKQQLQQ	21	76.3816
Q84SZ4	Expressed protein	501	648	508	528	HHQLLQQQQQQFQQQQQVQQQ	21	76.286
A0A0P0XIX0	Auxin response factor (Fragment)	530	637	545	565	QLVVQAQLQQPQVILQAQLQQ	21	74.9164
Q6YZW0	Auxin response factor 21	530	638	545	565	QLVVQAQLQQPQVILQAQLQQ	21	74.9164
A0A0N7KLG1	Os06g0126000 protein (Fragment)	561	723	667	687	QHVLHQLLQEAKNTNNRVLAQ	21	74.7093
A0A0P0VRF7	Os02g0819300 protein	407	542	448	467	GSVSLYQNLNGDNSNIDVSV	20	85.9365
Q6H805	Two-component response regulator ORR24	289	389	289	308	NPAYINMNSFGNYNAYGRYR	20	85.4013
Q10Q16	Expressed protein	349	581	479	498	AHGFWMSQQNSIDHNISRES	20	85.2341
Q6K7U3	Os02g0273700 protein	373	573	549	568	HHQMYAVQMAGYGFGQQPGA	20	84.8161
Q0DZM8	Os02g0609900 protein	251	354	260	279	SLGNISQLHLIYLSENNFSG	20	84.5485
B9FXV5	Eukaryotic translation initiation factor 4G	435	501	447	466	PMGFYQQNSYNQSTMFYPTT	20	82.9264
Q0D4V3	Os07g0602600 protein	161	238	203	222	SSDVYNTTNTYGAGNFSHSG	20	82.6421
Q0J9Y2	RNA-binding protein L	358	425	374	393	GAGGYYGGYGQGYEAYGGYA	20	82.4916
Q653U3	Auxin response factor 17	465	623	565	584	NMTNYQSVPNALSPFSQLSS	20	82.2408
Q7EZK6	Os08g0564800 protein	109	528	504	523	RLQTSAGMLLQQNNIDQQKQ	20	81.7726
A0A0P0V9X8	Os01g0825700 protein	406	548	494	513	VSSTYSAPSASYTSPSMAYV	20	81.6722
Q9AQV2	Os01g0285300 protein	233	316	245	264	RNSLWYNQNESSSSTISTVM	20	81.5217
Q7XP36	Os04g0127800 protein	171	287	253	272	QQQNFTQRNQILPAQQAHLG	20	81.4716
Q7EYN1	Os08g0379000 protein	837	1111	1085	1104	QQQQFIQQQMQQYLQQQTNQ	20	80.5686
Q8S2J3	Os01g0737900 protein	139	364	278	297	DQQVFQQQEVDQRSAGNYAN	20	79.4482
Q9FTY0	NAC domain-containing protein 20	190	274	217	236	SDQLQMLDDFSTTASLSLMA	20	76.8896
Q69U07	Os06g0622900 protein	141	275	220	239	VPGHILPLSNQNAANVVRMS	20	75.2508
A0A0P0XCP2	Os08g0190200 protein	369	442	410	428	NMYGYGAYAGYPNYQQPLA	19	84.2985
Q7XDS2	Expressed protein	28	192	147	165	SANTYYGGPSYANADANGN	19	83.3128
Q7XDR9	Expressed protein	28	193	96	114	GSSQYSSNYYGSGGEYSSA	19	81.4997
Q6K7U3	Os02g0273700 protein	373	573	413	431	HPVAYSNGVSSNAIVPYYD	19	81.3765
Q0D9R7	Auxin response factor 19	449	723	488	506	QLCLQNQLLQQNNIQFNTP	19	81.2709
Q0DGR8	Os05g0515700 protein	542	609	569	587	MSVNTPDQVNVSNAYQTMP	19	81.1653
Q5ZAQ3	Os01g0769000 protein	254	323	297	315	MSSLLFSQQQQRLAQVQVQ	19	80.2148
Q64M88	Os02g0517300 protein	252	329	303	321	MSSLLFSQQQQRLAQVQVQ	19	80.2148
Q0DZM8	Os02g0609900 protein	251	354	312	330	NMGNLQQLTQLDLSYNNLK	19	80.0387
Q84ZR9	Os07g0584500 protein	199	341	229	247	VDGRYGLLTGARNGFSSFG	19	79.7571
A0A0P0XIX0	Auxin response factor (Fragment)	530	637	581	599	VQSHTVLQGGLQQIQLLQQ	19	79.5459
Q6YZW0	Auxin response factor 21	530	638	581	599	VQSHTVLQGGLQQIQLLQQ	19	79.5459
Q7XDI5	Os10g0470900 protein	209	464	334	352	GTGSYGGNAGYAAWNNSSA	19	78.8946
Q7EZK6	Os08g0564800 protein	109	528	374	392	VQSNNLLNMQQTQQMLNQQ	19	78.7361
A0A0P0XCP2	Os08g0190200 protein	369	442	387	405	ANAGYYGYGQGYEGYGYAQ	19	78.5953
Q6AVI7	Expressed protein	344	450	410	428	GGGYYYNEPGYYQQRGYSN	19	78.3137
Q6Z2W3	Auxin response factor 5	427	703	427	445	QNQNSTAPGLSLVQWMNMN	19	78.2257
Q9AWU8	Os01g0125600 protein	209	390	294	312	GFQGYTGFNHPSYASAGYG	19	77.2223
Q7XDS2	Expressed protein	28	192	96	114	SSSQYATGYYSGYGGYSSA	19	77.1519
Q5VNK1	NAC domain-containing protein 26	182	288	200	218	PAANYQQQMAMASASIIQV	19	77.0815
Q10QK3	Chitin-inducible gibberellin-responsive protein 2; putative; expressed	1	65	30	48	QNGTYHVQQNHEDLYASSD	19	77.0639
Q653U3	Auxin response factor 17	465	623	510	528	AQSEFLQQQLQRCQSFTEQ	19	77.0111
Q6F378	5'-3' exoribonuclease	798	922	812	830	HPQFFGDAQANRQNVRILE	19	76.9759
Q5VQL1	DEAD-box ATP-dependent RNA helicase 14	593	654	604	622	NGSSFHSSFHNSNSGNQFG	19	76.9583
Q69KN1	Mediator of RNA polymerase II transcription subunit 25	653	842	694	712	QQQLQQQQLQQHMQLQTQG	19	76.5886
Q10CW7	Os03g0748000 protein	197	347	264	282	QRSNTNSTSYGSNSYSAKN	19	75.6733
A3B9A0	Auxin response factor 16	423	545	432	450	AASQTVQSPYLNSNALAMQ	19	75.3565
Q851A1	Expressed protein	331	406	344	362	MASSSNVLVQNNRKQNAMV	19	74.5467
Q69U07	Os06g0622900 protein	141	275	253	270	QQQLLIPARAQFTPNNIS	18	87.7369
Q69QY4	GAP-like zinc-finger containing protein	357	433	411	428	NNQEFSFGNFNFSTPGAY	18	86.4734
Q6EUQ6	Os02g0175700 protein	488	557	523	540	HHNMYFQTHYQQNQIYQQ	18	83.6306
A0A0P0X8A8	Os07g0575233 protein	1	78	45	62	FLQNFHPFGPPSNYQPYR	18	82.7759
Q2R3L6	Os11g0514250 protein	1	117	45	62	FLQNFHPFGPPSNYQPYR	18	82.7759
Q5Z5G1	Os06g0534700 protein	1	117	45	62	FLQNFHPFGPPSNYQPYR	18	82.7759
Q0JHY3	Os01g0836400 protein	97	237	138	155	SGAAYQPLTSFQNSGSYV	18	82.553
A0A0P0VDV3	Os02g0114033 protein (Fragment)	1	398	226	243	ANVTLISQILPMLQSNRM	18	82.4415
Q2R8U1	Expressed protein	205	367	208	225	YRGNYQNGPPQGNYQNSP	18	81.4381
Q2R0P4	Os11g0637700 protein	200	410	201	218	YAVNRANNFLNGYTQGYN	18	80.2304
Q8S2J3	Os01g0737900 protein	139	364	173	190	GFANRNEPYTSARVNYEA	18	79.7845
Q2QM84	Auxin response factor 25	471	561	526	543	RLQLHNTQQLLKEQELQQ	18	78.3724
A0A0P0YA22	Os12g0465800 protein	26	125	30	47	LQRQIFLMQQAQAQSQSQ	18	78.3538
Q109W0	Os10g0321700 protein	117	248	167	184	DGNNYGGYNTSGGYNSEG	18	78.0565
Q10CW7	Os03g0748000 protein	197	347	217	234	HQNVSVLNNGSYGGGTLQ	18	77.9636
Q6YXY2	Probable histone acetyltransferase HAC-like 1	122	488	190	207	GYQHLTTSVPLNSTTSSI	18	77.4805
Q0DHC9	Os05g0475300 protein	402	553	492	509	ASVNSTNPFQPATYQMQN	18	77.4619
Q8RUQ6	Os01g0938200 protein	222	367	338	355	FGNSFSSIKVPIVNANSP	18	76.7187
Q9AWU8	Os01g0125600 protein	209	390	210	227	KNANTATVNNHHNNVNGK	18	75.2508
Q8S2J3	Os01g0737900 protein	139	364	315	331	HAANFQQGYNGGIGHNV	17	85.7171
A0A0P0XTM9	Os10g0391100 protein (Fragment)	299	518	325	341	GSANLSMMNQLNRSNIN	17	82.9235
A0A0P0Y9Z4	Os12g0465700 protein	1	154	47	63	LQQLSQQAMSFFPSNID	17	82.9235
A0A0P0WDI7	Os04g0556800 protein	149	274	243	259	MAAAYNNYQYHQMLLQQ	17	82.3136
Q8S2J3	Os01g0737900 protein	139	364	335	351	PQSPYVSSKIDAQGNFP	17	81.3496
A0A0P0WDI7	Os04g0556800 protein	149	274	216	232	GQQALVVQGSQVASNGQ	17	81.1332
A0A0P0Y9Z4	Os12g0465700 protein	1	154	113	129	PQQLSQQAMSFFPSNID	17	80.2479
Q5QLS1	Os01g0668100 protein	59	152	112	128	LPQFYSMDSFQTASNPV	17	79.5987
B7E663	Os04g0468600 protein	95	193	157	173	GQSSSYPQYGQSSSYYP	17	79.1855
B9GC17	Os12g0165900 protein	413	613	441	457	GFGSISSVFNSISSNTA	17	79.0478
C7J2C7	Os05g0462600 protein	74	261	156	172	GNSNSIVNTTSSYSYPS	17	78.5363
Q7EZK6	Os08g0564800 protein	109	528	347	363	QQQNLQQNQLIGQQNGA	17	77.7887
Q5VQL1	DEAD-box ATP-dependent RNA helicase 14	593	654	626	642	GFQTSFHNSSSNNQTSD	17	77.592
Q5Z4P5	Os06g0317400 protein	60	153	105	121	GYGGYGGYGGGGYEGYG	17	77.3362
Q0DG77	Os05g0549000 protein	463	567	470	486	QQQQLYGSSAPNPFMSN	17	77.1395
A0A0P0YA22	Os12g0465800 protein	26	125	53	69	PQQLSQQAMSRFPSNID	17	77.0805
Q69SJ3	Os02g0803300 protein	446	569	496	512	QQQHMFMLQQQQQQYDQ	17	76.0378
Q10HZ8	Os03g0569900 protein	340	402	378	393	AMYAYAAYPGYGNYQQ	16	90.6564
Q8H2X8	Protein SHORT-ROOT 1	16	80	42	57	QTNASYSYYHHSSNSG	16	89.4231
Q64M88	Os02g0517300 protein	252	329	275	290	SQANLYAGEQFNLLPN	16	85.9741
Q6ZDT2	Os08g0352100 protein	1	103	61	76	TADQYSYYYNSISSSQ	16	82.0861
Q6Z8B6	Os02g0224300 protein	32	372	325	340	GYGQYGYSQNQQGYGA	16	81.5635
B9FCR0	Os04g0636000 protein	448	713	663	678	HPAVYNSGSGNYMPYM	16	81.0828
Q7XCL2	Os10g0542200 protein	408	500	465	480	MQQLLSFQQTLLSQLG	16	81.0619
Q0JHY3	Os01g0836400 protein	97	237	173	188	GYATSNNYYQSNSWTG	16	80.163
B9GC17	Os12g0165900 protein	413	613	527	542	SGFTSSFPSFSGSLFS	16	79.6823
Q69XA8	Os06g0332400 protein	381	651	395	410	SMLNSNPSLSEPQLYP	16	79.6823
Q5N739	5'-3' exoribonuclease	869	1058	1010	1025	GQQWQQQQQQPYGSYA	16	79.2224
A0A5S6RDE4	Os01g0139200 protein	438	542	467	482	VPQQYVTAQNQHFIHN	16	78.7834
Q2QPV6	Expressed protein	1	77	40	55	SGSCFNGTSFLSGNSV	16	78.6162
Q7XDS0	Expressed protein	28	189	140	155	GSGYSNANNNWYGSSA	16	78.4281
Q5N796	Os01g0846900 protein	118	375	338	353	NTQLLQQQHILQQLQQ	16	78.3863
Q10D97	NOT2/NOT3/NOT5 family protein; expressed	190	309	233	248	GGSLSQNQIQGGNNSL	16	78.2609
Q6K271	Flowering time control protein FCA	381	603	428	443	LPQNFPVQLQNNQLGQ	16	78.0936
Q5N796	Os01g0846900 protein	118	375	248	263	GQGLTRTASIAALNPQ	16	77.9473
A0A0P0VYT3	Os03g0418800 protein (Fragment)	427	507	454	469	GYANSGNYRGGDNFSR	16	77.6756
Q0D9R7	Auxin response factor 19	449	723	560	575	AQTNLGQAQVLVQNQM	16	77.362
Q60EI5	H/ACA ribonucleoprotein complex non-core subunit NAF1	532	665	644	659	MQFSSGQFNQGNSSFH	16	76.9649
Q5N796	Os01g0846900 protein	118	375	186	201	QGAQFNTANAAQALQG	16	76.6513
Q69XA8	Os06g0332400 protein	381	651	440	455	DINATGSWNSQFAHGM	16	76.6513
Q69XA8	Os06g0332400 protein	381	651	543	558	FQQGFGDQLGAQQTQP	16	76.2542
A0A0P0WR29	Os05g0593300 protein (Fragment)	267	474	330	345	QSFPIQQHQQKHQISP	16	75.9197
Q0D3Z9	Os07g0657200 protein	790	999	846	861	PTQMFVPSNTTPVISQ	16	75.5644
Q75IT2	'putative pentatricopeptide (PPR) repeat-containing protein; PF01535'	706	865	707	722	QSVGIGQVQQTDYSSG	16	75.2508
Q6F378	5'-3' exoribonuclease	798	922	837	851	NDSAIHSGMSQLTIQ	15	88.2051
Q5N755	Os01g0815700 protein	629	847	706	720	NQGSFSESRDRSTYN	15	85.1505
Q6Z1Z8	Os08g0100500 protein	1214	1337	1279	1293	PTGVPFQQGTFSAFP	15	83.612
Q0D6B1	Os07g0495900 protein (Fragment)	905	1121	1098	1112	MNPLYSQSYAHYNTQ	15	82.9431
Q10Q16	Expressed protein	349	581	357	371	DQNKFSALSGANLEN	15	82.6756
A3BUD2	Putative zinc finger CCCH domain-containing protein 57	384	462	411	425	QQGGYYGHGQGIMFQ	15	82.631
Q7X6J4	Os04g0543200 protein	714	774	725	739	AGGMYSSNFSGSYMS	15	82.252
Q653U3	Auxin response factor 17	465	623	493	507	QQQQYLQNINETTIQ	15	82.1182
Q2R8U1	Expressed protein	205	367	272	286	QGQGYYNSQERRNFN	15	81.7168
A0A0P0VTQ7	Os03g0173301 protein	1	246	49	63	AAGHYSSFGGLSFPQ	15	81.427
A0A0N7KLG1	Os06g0126000 protein (Fragment)	561	723	633	647	NQVHLAQFQHPASFQ	15	81.4047
Q5W6L7	Os03g0587600 protein	563	703	651	665	NVANTNISNMSKVIG	15	81.2932
Q6YXY2	Probable histone acetyltransferase HAC-like 1	122	488	391	405	SMLHTNQLNMQSIQP	15	81.2709
A0A0P0WY24	Os06g0566100 protein (Fragment)	151	292	195	209	AAAAYYGSTGYAGYG	15	80.2899
A3C5B2	Os10g0451700 protein	44	230	180	194	QAGSYGPYGGGYAHA	15	80.2676
Q5N8V9	Os01g0899700 protein	186	347	317	331	IPPYYFNSPPANHYS	15	80.2453
Q5ZAQ3	Os01g0769000 protein	254	323	270	284	QANPYAVDQFNLLPN	15	79.8885
Q7XDR9	Expressed protein	28	193	141	155	TGSGYSDANSNYWRG	15	78.9521
Q5N7C7	Transcription factor LG2	117	204	167	181	GQEVMMVTTDDYSYK	15	78.4615
Q69LD0	Os07g0170300 protein	149	251	232	246	PPSIYSASGMYGYNG	15	78.3501
Q0D9R7	Auxin response factor 19	449	723	623	637	QQQQLLLQQQQQLSK	15	78.3055
A0A0P0XTM9	Os10g0391100 protein (Fragment)	299	518	437	451	SQQSLVMSQHQQISP	15	77.5697
Q2R241	Os11g0579900 protein	156	253	225	239	VQNHSSMQPHYVYPQ	15	77.5251
Q10Q04	Expressed protein	1	118	65	79	LVQNQAYPFAQMHQM	15	77.3467
Q5VRR4	Protein FAR1-RELATED SEQUENCE	708	780	761	775	DFSAYSAMRPNSNFG	15	77.1906
A3B9A0	Auxin response factor 16	423	545	467	481	QAQNMVLPNLQVGSK	15	76.4548
Q5Z4L5	Os06g0308800 protein	231	372	245	259	PQSQFSSPAQSSYSS	15	76.388
A0A0N7KUB2	Os12g0597200 protein (Fragment)	250	309	272	286	SLPNFGADMNGYPYQ	15	76.2542
A0A0P0WZR3	Os06g0652600 protein	228	461	324	338	SSSAYGASGSGSNSM	15	75.3177
Q0DX09	Os02g0782200 protein	343	429	371	385	QGANSVQNAGPPNIG	15	75.2508
Q5VNK1	NAC domain-containing protein 26	182	288	228	242	SDQLQMLDDFSTGSL	15	75.2508
Q0D6B1	Os07g0495900 protein (Fragment)	905	1121	938	951	MGSAFNFPGLENPS	14	91.4477
A0A0P0VRF7	Os02g0819300 protein	407	542	408	421	GSGNFNNSNMSKLS	14	87.3149
Q0JAA6	Os04g0608800 protein	140	241	197	210	QQSVTGIFGQGNIP	14	85.0215
A0A0P0WHC0	Os05g0125050 protein	37	117	90	103	HQHCYSINQGHLYQ	14	84.9498
Q67VJ6	Os06g0657500 protein	349	424	353	366	QQQQFPASAFDTYG	14	83.0865
A0A0N7KPQ2	Os08g0348300 protein	1	95	61	74	TADQYSYYYNSISS	14	82.7759
Q109W0	Os10g0321700 protein	117	248	230	243	APGAYEGANYGGGN	14	82.2742
Q0JHY3	Os01g0836400 protein	97	237	219	232	NSYHYHQQYNQWPY	14	82.2026
A0A0P0VRF7	Os02g0819300 protein	407	542	509	522	MESMYAPYLQANSD	14	81.4381
Q7EZK6	Os08g0564800 protein	109	528	235	248	LQQNSLMQQQSLLQ	14	80.6498
Q5N796	Os01g0846900 protein	118	375	283	296	QQAAWLKQMQSSLG	14	80.4109
A3BRY8	Os08g0327800 protein	228	289	228	241	NNIQIQQQAYYQSQ	14	80.3392
Q2QLK4	Os12g0638900 protein	149	249	160	173	SQMATSYSYQPLSD	14	79.8614
Q2R939	Expressed protein	248	335	279	292	AAQLNLLQQQRILQ	14	79.7659
Q2R940	Os11g0207000 protein	258	328	279	292	AAQLNLLQQQRILQ	14	79.7659
Q0DZM8	Os02g0609900 protein	251	354	336	349	SLGNLQRLVSFNLS	14	79.5987
Q84ZR9	Os07g0584500 protein	199	341	205	218	RVHSFLNGFNQGYN	14	79.527
Q7EZK6	Os08g0564800 protein	109	528	399	412	QQQLGSQANISTLQ	14	79.4792
A0A0P0V9X8	Os01g0825700 protein	406	548	472	485	PSVNSNPFQSATYQ	14	79.2881
A0A0P0VTQ7	Os03g0173301 protein	1	246	159	172	HQQQYEHQNRIHFQ	14	78.9537
Q9AWU8	Os01g0125600 protein	209	390	252	265	NPNVINMAAANAKM	14	78.5953
Q0DX09	Os02g0782200 protein	343	429	397	410	SLGSYEQLIQQYQQ	14	78.5714
Q6Z2W3	Auxin response factor 5	427	703	577	590	NPQRINGQRLLLSH	14	78.4998
Q9FTY0	NAC domain-containing protein 20	190	274	256	269	HPQQFVGNPSMYYH	14	77.7353
Q5Z4Q3	Os06g0316800 protein	58	143	62	75	GGYGYGGGYGGEYG	14	76.8753
Q5Z4P5	Os06g0317400 protein	60	153	85	98	GYGGYGGGYGGGYG	14	75.9197
Q8RUJ8	RING-type E3 ubiquitin transferase	1	73	41	54	APNRYVFAAASPYP	14	75.5614
Q5SNN4	Zinc finger CCCH domain-containing protein 40	392	482	394	407	AAQAQASSSSGQSY	14	75.3703
Q6YXY2	Probable histone acetyltransferase HAC-like 1	122	488	212	225	GPVGIQRQVTHMIP	14	75.3464
Q7EZK6	Os08g0564800 protein	109	528	415	428	QQQNQQQQQLLGTV	14	75.3225
Q0DG77	Os05g0549000 protein	463	567	536	549	ATNPFLDSGFGPFP	14	75.2508
Q0JDP0	Os04g0388800 protein (Fragment)	101	164	104	117	QNNNSTKHSYGSTS	14	74.5819
Q2QV63	Os12g0242100 protein	58	255	120	133	AGSGYGSGYGSGYG	14	74.5819
Q0JHY3	Os01g0836400 protein	97	237	97	110	SYAPYSNSVQPGYN	14	74.2714
Q6YXY2	Probable histone acetyltransferase HAC-like 1	122	488	321	333	ASEAYINISTYGN	13	92.6679
B9FXV5	Eukaryotic translation initiation factor 4G	435	501	480	492	RFVSTQTVSYISP	13	89.6321
A0A0P0VDV3	Os02g0114033 protein (Fragment)	1	398	205	217	MAQLQAIQAWAKE	13	88.1914
A0A5S6RDE4	Os01g0139200 protein	438	542	484	496	ATGTFIPIQSYYH	13	86.1847
Q0J148	Os09g0462700 protein (Fragment)	382	441	424	436	YAAAYGAYPFYGN	13	84.0237
Q69QY4	GAP-like zinc-finger containing protein	357	433	383	395	SQSWTNLAYQNPG	13	83.9722
Q0J685	Os08g0353700 protein (Fragment)	13	81	64	76	ADQFSYYYNSISS	13	83.7149
A0A0P0VAS2	Os01g0858500 protein	41	127	41	53	QNALLTQQQQKLP	13	83.5863
Q69SJ3	Os02g0803300 protein	446	569	552	564	GMQLHAGNSYTYS	13	83.1747
Q7EZK6	Os08g0564800 protein	109	528	219	231	QNQLIYQQQQIMM	13	83.0975
Q5N796	Os01g0846900 protein	118	375	213	225	GNGTIPYNQQRFA	13	82.9174
A0A0P0WTZ0	Os06g0199000 protein	43	265	140	152	GYGPYGGGAYAQG	13	82.4029
Q8S2J3	Os01g0737900 protein	139	364	201	213	GGTTYNQQIANGD	13	82.3772
Q6K456	Os09g0132600 protein	226	398	377	389	GSDNYNAGAPAYK	13	81.5024
Q5N8W4	Os01g0876800 protein	151	227	210	222	TTTNYASGQGYNL	13	81.2966
Q6YW02	Os07g0603100 protein	441	569	499	511	NGNRYNQNGNRYH	13	81.2709
Q7EZK6	Os08g0564800 protein	109	528	283	295	SQGGIQQNALNSV	13	81.2194
Q10S80	Os03g0131300 protein	371	465	428	440	LQQLISFQQSLMS	13	81.2194
Q0DA50	Zinc finger CCCH domain-containing protein 45	160	247	187	199	NQNSIDNTTTTTA	13	80.4734
Q10HZ8	Os03g0569900 protein	340	402	349	361	DQNQWNAGYYGYP	13	79.9331
Q2QM84	Auxin response factor 25	471	561	510	522	HCQNTGDSGFLQG	13	79.6758
Q5ZBP7	Os01g0607400 protein	89	176	104	116	QPQHIQMQQMLLQ	13	79.6501
Q5JML5	Os01g0754500 protein	281	537	348	360	QPQLSNTQQFAPQ	13	79.5987
Q6F3A8	Os03g0788300 protein	1003	1081	1060	1072	AFGMTNANTSFGM	13	79.5729
Q6AVS5	Expressed protein	182	248	184	196	GYGGYGNNQGGYN	13	79.47
Q69XA8	Os06g0332400 protein	381	651	634	646	QDNSLYGTSASSS	13	79.0841
Q6K5B7	Os02g0295700 protein	271	362	271	283	STNNLQQNALNSG	13	79.0327
Q5QLS1	Os01g0668100 protein	59	152	135	147	TDGPYTLNITSTT	13	78.8526
Q338N2	Zinc finger CCCH domain-containing protein 62	430	562	534	546	NHQYRNEAFWQQG	13	78.6982
Q7EZK6	Os08g0564800 protein	109	528	474	486	SQQHLMSQFQAQP	13	78.5439
A0A0P0WDI7	Os04g0556800 protein	149	274	179	191	RQMMFLQQLAARN	13	78.338
A0A0P0VRF7	Os02g0819300 protein	407	542	525	537	LGAATNLNPFQGS	13	78.1837
Q688Y1	Os05g0561600 protein	220	335	224	236	DQQHMNQATLYCM	13	77.1803
Q2QPV6	Expressed protein	1	77	25	37	NMQNHNIGNSTSV	13	77.0774
B9FJ72	Os05g0439500 protein	252	419	391	403	AGGQYAGEDSYGS	13	76.8716
Q658F5	Os06g0175500 protein	467	544	497	509	QQQAFMLQQQMMM	13	76.1255
Q0DIP2	Os05g0373400 protein	228	373	311	323	RSFNSMQLGSPYS	13	75.7139
Q84SZ4	Expressed protein	501	648	586	598	GQNAQLAQQLAMS	13	75.6367
Q84SZ4	Expressed protein	501	648	600	612	GQNAQLAQQLAMS	13	75.6367
Q84SZ4	Expressed protein	501	648	614	626	GQNAQLAQQLAMS	13	75.6367
Q2R8U1	Expressed protein	205	367	348	360	GGDNWQGGSNQYP	13	75.1222
Q653U3	Auxin response factor 17	465	623	475	487	RANTLLPSQILQQ	13	73.913
A0A0P0X8T8	Os07g0606900 protein (Fragment)	270	330	314	325	HQGWYYGNRQPY	12	90.3567
Q2R241	Os11g0579900 protein	156	253	190	201	SASLYQQPFYMD	12	89.1862
Q10D97	NOT2/NOT3/NOT5 family protein; expressed	190	309	293	304	VGVNTIVQQNQE	12	87.0959
Q5N796	Os01g0846900 protein	118	375	165	176	SAAHYGLQSQMM	12	84.6154
Q69SJ3	Os02g0803300 protein	446	569	472	483	MQNPFYASNAIA	12	84.3645
Q69XA8	Os06g0332400 protein	381	651	583	594	MAGDFYQQQMYG	12	83.9186
Q0DY58	Os02g0714000 protein	156	243	216	227	GGNGYVAIHGYN	12	83.6957
A0A0P0X2N3	Os07g0156732 protein (Fragment)	93	171	94	105	MGNNIGSSAWSQ	12	83.194
Q0D8I9	Protein ETHYLENE-INSENSITIVE 2	771	849	772	783	MGNNIGSSAWSQ	12	83.194
Q0DX09	Os02g0782200 protein	343	429	352	363	RSVGFNLGSNYP	12	81.8562
Q6YXY2	Probable histone acetyltransferase HAC-like 1	122	488	288	299	MLENSSAYGLSD	12	81.6054
Q6H6V4	Auxin response factor 6	454	599	463	474	AMLQFQQPQNIV	12	81.466
Q10CW7	Os03g0748000 protein	197	347	250	261	PVQWYDGPVYSN	12	81.2709
Q7EZK6	Os08g0564800 protein	109	528	194	205	AQGASQDIYATQ	12	80.602
Q10RA9	Expressed protein	137	247	141	152	QTQQYQQQQHQS	12	79.961
Q2R0P4	Os11g0637700 protein	200	410	266	277	GSSSFNNSLQYG	12	79.9331
A0A0P0XR18	Os09g0540900 protein	179	308	227	238	SNSSYGHGNSTN	12	79.9331
B7FAK7	Os01g0595100 protein	440	503	477	488	GQVQTQSAMRIP	12	79.9331
Q65XV7	Replication protein A 70 kDa DNA-binding subunit C	208	294	220	231	SQLNIMNANTMQ	12	79.9052
Q9AQV2	Os01g0285300 protein	233	316	291	302	GIHNSQFYWDTN	12	79.9052
Q10Q16	Expressed protein	349	581	386	397	HNPNFAGFQHAA	12	79.5151
Q69XA8	Os06g0332400 protein	381	651	425	436	NGLTSNTMAPYD	12	79.32
Q0D3Z9	Os07g0657200 protein	790	999	790	801	NSSAYPTIQPSY	12	79.0691
Q10Q16	Expressed protein	349	581	447	458	QMNASNGIWAHQ	12	78.9298
Q6K3E4	Os02g0813800 protein	361	420	403	414	GAANSTGTGNTV	12	78.5953
Q0J0H6	Os09g0509000 protein	230	396	375	386	GGDNYNAGVPAY	12	78.5117
C7J2C7	Os05g0462600 protein	74	261	181	192	TSWKSNSSSSIA	12	78.0936
Q8RZX3	Os01g0915900 protein	83	165	137	148	GNTSYGGSLSYG	12	77.8149
Q0DX09	Os02g0782200 protein	343	429	413	424	AQNPFRLQQVSS	12	77.7313
A0A0P0WFI1	Os04g0636700 protein	386	528	396	407	QPQAILVQQTPM	12	77.7035
Q6YZJ1	Os08g0558100 protein	1	70	2	13	ADYNRYGYGGYG	12	77.6198
Q2RAL3	Heavy metal-associated domain containing protein; expressed	299	515	499	510	DPYNYFSDENPN	12	77.592
Q10KN8	Os03g0376900 protein	364	464	402	413	APGAYPGQMYSS	12	77.3969
Q65XV7	Replication protein A 70 kDa DNA-binding subunit C	208	294	234	245	SQLNTMNANTMQ	12	77.3969
Q2R0P4	Os11g0637700 protein	200	410	340	351	GLGGIGNNNVNW	12	77.369
Q8S2J3	Os01g0737900 protein	139	364	301	312	STSEYPNPSRFN	12	76.5886
Q6F378	5'-3' exoribonuclease	798	922	857	868	HQNNRMQNSGFS	12	75.9197
A0A0P0UXU1	Os01g0117800 protein	791	872	807	818	VHANTQQQWMQA	12	75.6689
Q5VQJ7	Os01g0801200 protein	160	221	205	216	SSGNWDMYVKQQ	12	75.2508
A0A0P0WDI7	Os04g0556800 protein	149	274	196	207	MVVADNGQASSS	12	74.6656
A0A0N7KRV9	Os10g0451601 protein	35	164	72	83	GGYGYGAGGGYG	12	74.5819
A0A0N7KRV9	Os10g0451601 protein	35	164	108	119	GGYGYGAGGGYG	12	74.5819
Q337Q0	Expressed protein	78	170	124	135	GYGPYGGGYAQA	12	74.5819
Q5VQJ7	Os01g0801200 protein	160	221	164	175	GQQYPTNWNNHV	12	74.5819
Q7XDR9	Expressed protein	28	193	162	173	NAGGYGNGNGYG	12	74.5819
Q7XDT6	Expressed protein	42	185	139	150	GYGPYGGGYAQA	12	74.5819
A0A0P0X1P9	Os06g0731000 protein	47	173	114	125	GASGYRYGAGYG	12	74.3032
A0A0P0XIX0	Auxin response factor (Fragment)	530	637	567	578	QVVVQAQLQQTQ	12	73.8016
Q6YZW0	Auxin response factor 21	530	638	567	578	QVVVQAQLQQTQ	12	73.8016
Q7XDI5	Os10g0470900 protein	209	464	283	293	AYGNYGAGGFG	11	94.3144
A0A0P0XTM9	Os10g0391100 protein (Fragment)	299	518	302	312	RAAGIYPQTSM	11	90.0274
Q109V1	Expressed protein	173	232	205	215	EPNVFNSNIAQ	11	89.2369
Q7X6J4	Os04g0543200 protein	714	774	745	755	GGSSYSSLYSG	11	86.8653
A0A0N7KLG1	Os06g0126000 protein (Fragment)	561	723	620	630	GIQLEASRSFR	11	86.6221
Q69SJ3	Os02g0803300 protein	446	569	447	457	AQQNASYNPWE	11	85.3755
Q67W50	Two-component response regulator ORR25	390	508	493	503	NQSSTNHFSTI	11	85.041
Q9AWU8	Os01g0125600 protein	209	390	269	279	AQKNTGAINGM	11	84.7978
Q75IR3	Os05g0163400 protein	1	106	64	74	AGQAYGQQNRA	11	84.433
A0A0P0VDV3	Os02g0114033 protein (Fragment)	1	398	69	79	MQQAYLQYMMQ	11	84.2809
Q9AWU8	Os01g0125600 protein	209	390	375	385	QISPYTAYYNP	11	83.7641
Q6F3A8	Os03g0788300 protein	1003	1081	1014	1024	SMFTFGQSASS	11	83.7337
Q0J6L5	Os08g0299300 protein (Fragment)	47	162	74	84	PQINLAALFPS	11	83.4904
Q0D6B1	Os07g0495900 protein (Fragment)	905	1121	1065	1075	GMFTQAGYNDS	11	82.5175
A0A0P0WHC0	Os05g0125050 protein	37	117	78	88	KKNAFASYSSQ	11	82.2134
Q7XDT3	Os10g0452700 protein	28	192	98	108	TSSGYYQGYTG	11	82.031
Q7XDS0	Expressed protein	28	189	78	88	GSSQYGGSAYG	11	81.9398
Q6K271	Flowering time control protein FCA	381	603	588	598	APNAIIPSNIN	11	81.5445
Q6S4P4	Transcription factor RF2b	232	295	242	252	QHVPYNTPFFP	11	81.2709
Q5JK83	Os01g0550300 protein	92	174	145	155	GDVKSYFNKSV	11	81.2709
B9FJ72	Os05g0439500 protein	252	419	363	373	GQLQYGYSAPN	11	81.0277
Q2R0P4	Os11g0637700 protein	200	410	395	405	GVVNTFNQSTN	11	80.9669
Q6YVT1	Os08g0508700 protein	408	490	413	423	NMSRINQTEMM	11	80.9365
A0A0P0XQD1	Os09g0510000 protein (Fragment)	25	85	70	80	GYQGYFSEGQQ	11	80.6628
Q0JAA6	Os04g0608800 protein	140	241	217	227	QGSMYSSGSYK	11	80.602
B9GC17	Os12g0165900 protein	413	613	591	601	GVSNTNQAPFG	11	80.4196
Q658F5	Os06g0175500 protein	467	544	474	484	HDPFYASSGYA	11	80.298
Q10CW7	Os03g0748000 protein	197	347	202	212	GMANTNSSSLA	11	80.2676
Q338N2	Zinc finger CCCH domain-containing protein 62	430	562	446	456	IQQSSAYPQQY	11	79.477
Q75IR3	Os05g0163400 protein	1	106	89	99	SSGSYAPYNTQ	11	79.2034
Q2R939	Expressed protein	248	335	262	272	QQQHLLQLTKQ	11	79.1426
Q2R940	Os11g0207000 protein	258	328	262	272	QQQHLLQLTKQ	11	79.1426
Q2QLK4	Os12g0638900 protein	149	249	210	220	GYAKSNQSFSG	11	78.6257
A0A0P0XTM9	Os10g0391100 protein (Fragment)	299	518	467	477	QQVNNNVINHV	11	78.4737
A0A0P0WDI7	Os04g0556800 protein	149	274	157	167	GQVVYGDQMMM	11	78.1697
A0A0P0X1P9	Os06g0731000 protein	47	173	85	95	GNGAYGQGYGS	11	77.6224
Q0JEE5	Os04g0286500 protein	1	81	30	40	FPSTFSQSQFP	11	77.5616
Q7F0Z6	Os08g0225900 protein	1	81	30	40	FPSTFSQSQFP	11	77.5616
A0A0P0Y6N1	Os12g0137400 protein (Fragment)	247	307	282	292	SGGHIQQRNSR	11	77.2575
Q6K5B7	Os02g0295700 protein	271	362	330	340	QFSQFHAQMLG	11	77.2575
Q33A24	Expressed protein	492	634	559	569	NTVLTSSSTGM	11	77.2271
Q2QXC3	BZIP transcriptional activator RSG; putative; expressed	259	328	313	323	GQSLSGQSLND	11	77.1663
Q10HH4	FRIGIDA-like protein	577	706	607	617	RGQEIQQQKQQ	11	76.619
Q5ZBG2	Os01g0619000 protein	420	554	516	526	QFPMYGDQQFP	11	76.3454
Q6Z8B6	Os02g0224300 protein	32	372	106	116	WDQSSNQQSQQ	11	76.2542
Q5JML5	Os01g0754500 protein	281	537	431	441	MQGPYNTVAPA	11	76.163
Q10N34	Two-component response regulator-like PRR73	647	707	680	690	TVNGIVDENGA	11	76.1326
A0A0P0Y7F6	Os12g0176700 protein (Fragment)	757	852	782	792	GTPAFYSNNMQ	11	76.1022
Q67VJ6	Os06g0657500 protein	349	424	371	381	VNVDFTMGTSS	11	76.1022
Q7EYN1	Os08g0379000 protein	837	1111	952	962	QQQLQLQQHAL	11	75.9805
Q5JML5	Os01g0754500 protein	281	537	332	342	QPQLSNTQQFP	11	75.9501
Q6Z8B6	Os02g0224300 protein	32	372	69	79	GYGYMQPGAYP	11	75.9197
Q6H7I0	Os02g0654400 protein	148	276	246	256	MNSAISAQTMN	11	75.8589
Q5N7Y5	Os01g0229200 protein	387	690	454	464	WNGQIANNATP	11	75.7373
A0A0P0WPC1	Os05g0513300 protein	98	248	196	206	NPGMFNQQLQP	11	75.6765
Q6AVI1	GRF-interacting factor 1	74	135	116	126	SSMMYAQPALS	11	75.2508
A0A0P0WTZ0	Os06g0199000 protein	43	265	221	231	GYGPYGGYAQA	11	74.5819
Q688Y1	Os05g0561600 protein	220	335	309	318	QQQHYNNIQQ	10	96.6221
Q5Z4L5	Os06g0308800 protein	231	372	358	367	APYNYSNFQS	10	88.6957
Q0JHY3	Os01g0836400 protein	97	237	158	167	TSNTYYNAGA	10	88.2943
Q10QK3	Chitin-inducible gibberellin-responsive protein 2; putative; expressed	1	65	16	25	SQIPYYSRSS	10	87.1906
Q0DAG6	Os06g0654000 protein (Fragment)	629	698	673	682	NAGFTYNGFN	10	86.7559
Q5N7Y5	Os01g0229200 protein	387	690	387	396	SQNNTTNNIA	10	86.3211
A0A0P0XTM9	Os10g0391100 protein (Fragment)	299	518	494	503	GSVNSIANSP	10	86.2542
Q8RUQ6	Os01g0938200 protein	222	367	273	282	QNQATFPNMV	10	85.9866
Q5SN57	Os01g0663800 protein	782	851	808	817	GYPSFYQSQA	10	85.5853
Q5N7Y5	Os01g0229200 protein	387	690	633	642	QAAQYYSNSQ	10	84.8829
A0A0P0UXU1	Os01g0117800 protein	791	872	792	801	GSNNIDCTFH	10	84.0803
Q5VQJ7	Os01g0801200 protein	160	221	186	195	SSVNWDNYVS	10	83.913
Q5W6L7	Os03g0587600 protein	563	703	565	574	NQQLMANTHS	10	82.6087
Q6Z1Z8	Os08g0100500 protein	1214	1337	1323	1332	YAVQSFPNNQ	10	82.1739
Q0JHY3	Os01g0836400 protein	97	237	195	204	HVQSYQSYTP	10	81.5385
Q75K31	Hydroxyproline-rich glycoprotein family protein; putative; expressed	556	619	569	578	SASSYLVMPN	10	81.5385
A0A0P0WR29	Os05g0593300 protein (Fragment)	267	474	377	386	KERNIQQRMV	10	81.2709
Q75IZ7	Nuclear transcription factor Y subunit B-8	137	219	144	153	AAGGYAGYAA	10	80.8696
Q2QXC3	BZIP transcriptional activator RSG; putative; expressed	259	328	272	281	LQQQIPPYYT	10	80.2676
Q0JHY3	Os01g0836400 protein	97	237	113	122	QYPNYYYNCP	10	80.2341
Q5N739	5'-3' exoribonuclease	869	1058	971	980	GGNSYQSHSA	10	79.9331
Q10Q16	Expressed protein	349	581	425	434	VNNGYFQQSM	10	79.9331
Q10SG5	Os03g0123600 protein	208	274	211	220	QQPAYGQPYG	10	79.9331
Q658F5	Os06g0175500 protein	467	544	530	539	QQQHLQANPA	10	79.9331
Q7EZK6	Os08g0564800 protein	109	528	454	463	AQQSSLGLMQ	10	79.9331
Q5Z4L5	Os06g0308800 protein	231	372	346	355	TSQNYYSTET	10	79.8997
B9FCR0	Os04g0636000 protein	448	713	622	631	MQQRIQAPIG	10	79.1304
Q6YW02	Os07g0603100 protein	441	569	513	522	NGDEYYQNGN	10	78.8629
Q75IR3	Os05g0163400 protein	1	106	44	53	GSSGYVGNTM	10	78.8629
Q2R363	Os11g0535525 protein	45	128	114	123	MQMPYMCNMA	10	78.7291
Q8RUQ6	Os01g0938200 protein	222	367	320	329	PGVQYAGSYP	10	78.4615
Q10RN8	Heavy metal-associated domain containing protein; expressed	260	327	276	285	PPSYYQYYGG	10	78.3278
Q688W7	Os05g0566900 protein	783	852	830	839	GLNGFQNAQS	10	78.0602
Q6H6V4	Auxin response factor 6	454	599	585	594	TVSPFSQQHN	10	78.0602
Q5VQG6	Os01g0169900 protein	336	495	456	465	GFSESYGYSG	10	76.9565
A0A0P0XTM9	Os10g0391100 protein (Fragment)	299	518	368	377	LQQQFQQNPL	10	76.7224
A0A0P0WFI1	Os04g0636700 protein	386	528	499	508	MQFALQQSGA	10	76.4214
Q6AVI1	GRF-interacting factor 1	74	135	81	90	AMSQYPSNLM	10	76.2542
Q5N739	5'-3' exoribonuclease	869	1058	924	933	AYASSSGHYQ	10	75.9197
Q8S2J3	Os01g0737900 protein	139	364	154	163	ANAQYRSNSA	10	75.8194
A0A0P0VZC4	Os03g0554900 protein	597	692	623	632	PSQTFQGSLQ	10	75.5853
Q8S2J3	Os01g0737900 protein	139	364	267	276	SGQSYQESTG	10	75.4515
A0A0P0XSV6	Os10g0157000 protein	81	156	142	151	HDQHLQQVQM	10	75.2508
A0A0P0X2N3	Os07g0156732 protein (Fragment)	93	171	114	123	LQSSSNSLLD	10	75.2508
Q0D8I9	Protein ETHYLENE-INSENSITIVE 2	771	849	792	801	LQSSSNSLLD	10	75.2508
B9FCR0	Os04g0636000 protein	448	713	528	537	QHQQIQSNHP	10	74.9498
Q6YZJ1	Os08g0558100 protein	1	70	20	29	PASSYGYTTT	10	74.9164
Q5N7C7	Transcription factor LG2	117	204	118	127	QQQLHSGNSQ	10	74.7157
Q5N739	5'-3' exoribonuclease	869	1058	994	1003	YAGGYGRSYQ	10	74.7157
A0A0P0WTZ0	Os06g0199000 protein	43	265	180	189	GYGPYGGGYA	10	74.5819
Q0D6B1	Os07g0495900 protein (Fragment)	905	1121	927	936	HQQSSQQAMG	10	74.5819
Q337Q0	Expressed protein	78	170	83	92	GYGPYGGGYA	10	74.5819
Q5Z4P8	Os06g0317200 protein	61	148	98	107	YGQGYGCGYG	10	74.5819
Q7XDT6	Expressed protein	42	185	98	107	GYGPYGGGYA	10	74.5819
Q2R0P4	Os11g0637700 protein	200	410	229	238	MDARFGLLSG	10	74.5485
A0A0N7KLG1	Os06g0126000 protein (Fragment)	561	723	652	661	QQSSLQGLGV	10	74.2475
Q688Y1	Os05g0561600 protein	220	335	321	330	AQIVQMQTSS	10	74.0468
Q6K2E7	Os02g0510300 protein	170	242	218	226	GQNNYNNPG	9	98.6622
Q6AVI7	Expressed protein	344	450	437	445	GGNSYYNNQ	9	96.4697
Q10RN8	Heavy metal-associated domain containing protein; expressed	260	327	263	271	GHGYFAYPQ	9	94.8346
Q5Z5G1	Os06g0534700 protein	1	117	70	78	AQQQEYYGQ	9	94.6488
Q10S80	Os03g0131300 protein	371	465	389	397	MNQLLNINP	9	93.6455
Q6Z2W3	Auxin response factor 5	427	703	520	528	QLGAIINPQ	9	93.5712
Q5N7Y5	Os01g0229200 protein	387	690	466	474	AQQTVNYDE	9	92.8651
Q10CW7	Os03g0748000 protein	197	347	238	246	SANNYGHSG	9	91.9732
Q5CD17	NAC domain-containing protein 77	247	335	308	316	HVSSWNITP	9	91.4902
Q8H2X8	Protein SHORT-ROOT 1	16	80	62	70	GGGGYYYGG	9	90.7098
Q6Z1Z8	Os08g0100500 protein	1214	1337	1260	1268	GNNNLYIKP	9	89.9666
Q6K456	Os09g0132600 protein	226	398	283	291	QAGYTNYQG	9	89.8179
A0A5S6RDE4	Os01g0139200 protein	438	542	524	532	NTGMYYIPM	9	89.1862
Q0J0H6	Os09g0509000 protein	230	396	291	299	PQGYTNYQQ	9	88.4801
A3CG83	Putative glycine-rich cell wall structural protein 1	29	137	55	63	SGYGYNYGK	9	88.1085
B9FJ72	Os05g0439500 protein	252	419	334	342	RQQVYNNGQ	9	87.7741
Q7XDR9	Expressed protein	28	193	126	134	GNGNYGSTG	9	87.291
A0A0P0WPC1	Os05g0513300 protein	98	248	172	180	VSSQYSNIP	9	87.068
Q84SZ4	Expressed protein	501	648	532	540	QQQQFQHQQ	9	86.6221
Q2R363	Os11g0535525 protein	45	128	95	103	MQQVICAGL	9	86.6221
Q9ASI5	Os01g0112000 protein	52	113	84	92	GGGYIPYYQ	9	86.3619
Q10M41	Protein ETHYLENE-INSENSITIVE 3-like 1a	573	641	585	593	AQQQFFIRD	9	85.7302
Q6Z1G1	Os08g0536400 protein	1	75	62	70	GYQGYFNQG	9	85.5072
A0A0P0WY24	Os06g0566100 protein (Fragment)	151	292	260	268	GAGGYGAYG	9	85.0613
Q10QK1	Os03g0193150 protein	38	112	49	57	QAQLQQRYA	9	84.6154
Q0JEE5	Os04g0286500 protein	1	81	52	60	NFQTFNPFG	9	84.1695
Q7F0Z6	Os08g0225900 protein	1	81	52	60	NFQTFNPFG	9	84.1695
B9FCR0	Os04g0636000 protein	448	713	596	604	GHGNSVYDS	9	84.058
Q7EZK6	Os08g0564800 protein	109	528	114	122	NAQVIQNQN	9	83.8722
Q0IQ54	Os12g0144600 protein	289	456	438	446	AQQQYMAMM	9	83.7607
Q2RAL3	Heavy metal-associated domain containing protein; expressed	299	515	429	437	AQQQYMAMM	9	83.7607
Q0JAA6	Os04g0608800 protein	140	241	184	192	FHQHFGSFD	9	83.3891
Q8H2X8	Protein SHORT-ROOT 1	16	80	21	29	QQSASYNSR	9	83.2033
A0A0P0UXU1	Os01g0117800 protein	791	872	827	835	VQTNFWNPY	9	82.906
Q10PC3	Os03g0239400 protein	12	116	37	45	QFQAYYNPA	9	82.0884
A0A0P0XYU9	Os11g0127000 protein (Fragment)	157	235	206	214	HVSSWNNTP	9	81.6054
A0A0P0XYU9	Os11g0127000 protein (Fragment)	157	235	222	230	IGSSYYNLQ	9	81.531
Q6YYC0	Zinc finger CCCH domain-containing protein 55	575	706	687	695	GLQNTHNFQ	9	81.1966
Q10RI4	Os03g0158500 protein	275	368	289	297	SSSTFSNGS	9	80.9365
Q53KK6	SWI/SNF complex subunit SWI3C homolog	669	784	740	748	PLSAIQTQP	9	80.9365
Q0JEE5	Os04g0286500 protein	1	81	7	15	GFMNLLNQG	9	80.8993
Q7F0Z6	Os08g0225900 protein	1	81	7	15	GFMNLLNQG	9	80.8993
A0A0P0XR18	Os09g0540900 protein	179	308	244	252	NMNNIIHSS	9	80.825
Q0D6B1	Os07g0495900 protein (Fragment)	905	1121	1031	1039	YPGNYLNQN	9	80.825
Q6YXY2	Probable histone acetyltransferase HAC-like 1	122	488	243	251	NGAGYFNGE	9	80.7878
Q0J6L5	Os08g0299300 protein (Fragment)	47	162	142	150	DGSTFGYSS	9	80.6392
Q5WMR4	Os05g0414700 protein	131	203	190	198	NLNKFPSSN	9	80.3047
Q0ITJ6	Os11g0248200 protein (Fragment)	253	319	270	278	NHQNSNNRN	9	80.2676
Q5N7Y5	Os01g0229200 protein	387	690	402	410	FGVNSSSTL	9	80.2676
Q851A1	Expressed protein	331	406	379	387	NTHSINGTM	9	80.2676
B9FJ72	Os05g0439500 protein	252	419	289	297	QRQVYGNGQ	9	80.2304
B9FJ72	Os05g0439500 protein	252	419	323	331	RQPVYNNDQ	9	79.9331
Q33A24	Expressed protein	492	634	582	590	SGGNFGSNN	9	79.9331
Q6YYC0	Zinc finger CCCH domain-containing protein 55	575	706	590	598	QQSDFSLHP	9	79.9331
Q7EZK6	Os08g0564800 protein	109	528	138	146	QSSAIPLMS	9	79.9331
Q7XDI5	Os10g0470900 protein	209	464	299	307	YGGHYGNPN	9	79.9331
Q6K456	Os09g0132600 protein	226	398	226	234	NMHNFQNRD	9	79.7101
Q688W7	Os05g0566900 protein	783	852	810	818	GYPAFYHSQ	9	79.6358
A0A0N7KRV9	Os10g0451601 protein	35	164	86	94	GGPYYGPYA	9	79.4872
A0A0N7KRV9	Os10g0451601 protein	35	164	122	130	GGPYYGPYA	9	79.4872
Q0J0H6	Os09g0509000 protein	230	396	230	238	NMQNFQNRD	9	79.3757
Q7XDS2	Expressed protein	28	192	40	48	GGVGYVNGG	9	79.3757
Q0DCK9	Os06g0317600 protein	60	132	85	93	GYGGYGGYN	9	79.2642
Q6H805	Two-component response regulator ORR24	289	389	347	355	AQNNLSTSL	9	79.2642
Q0J951	Auxin response factor 12	451	539	457	465	LKQQFLHLQ	9	79.1899
Q75IR3	Os05g0163400 protein	1	106	2	10	AGHQYNNSQ	9	78.8554
Q2QPV6	Expressed protein	1	77	62	70	QMPTYSITG	9	78.8183
Q5WMP2	Os05g0339000 protein	423	485	464	472	GIQLQQHQQ	9	78.5953
A0A0P0WZR3	Os06g0652600 protein	228	461	242	250	SGSNSNSIG	9	78.4838
Q5N7Y5	Os01g0229200 protein	387	690	562	570	MQSGFANQF	9	78.4095
Q8RUQ6	Os01g0938200 protein	222	367	306	314	SFNAMQLSS	9	78.3724
Q5N739	5'-3' exoribonuclease	869	1058	885	893	PYQTIMNGM	9	78.3724
Q5SN57	Os01g0663800 protein	782	851	828	836	TEGTLNSSQ	9	78.3724
B9GC17	Os12g0165900 protein	413	613	464	472	FAPTISNPF	9	78.2609
Q6H805	Two-component response regulator ORR24	289	389	317	325	QANNILTRM	9	78.2609
A0A0N7KPQ2	Os08g0348300 protein	1	95	50	58	PAQQYSDYK	9	78.0751
Q0J685	Os08g0353700 protein (Fragment)	13	81	52	60	PAQQYSDYK	9	78.0751
Q6ZDT2	Os08g0352100 protein	1	103	50	58	PAQQYSDYK	9	78.0751
Q2R939	Expressed protein	248	335	299	307	QQQQILKNL	9	78.0379
Q2R940	Os11g0207000 protein	258	328	300	308	QQQQILKNL	9	78.0379
Q6K271	Flowering time control protein FCA	381	603	449	457	AQQIGQLQV	9	77.9264
Q6YXY2	Probable histone acetyltransferase HAC-like 1	122	488	152	160	TQSATGNSR	9	77.9264
A0A0P0XIX0	Auxin response factor (Fragment)	530	637	535	543	SQPNINIPQ	9	77.8521
Q6YZW0	Auxin response factor 21	530	638	535	543	SQPNINIPQ	9	77.8521
Q6Z8B6	Os02g0224300 protein	32	372	121	129	TGYDYYNQQ	9	77.6663
A0A0P0WFI1	Os04g0636700 protein	386	528	437	445	MGMAYNMST	9	77.2575
A0A0P0WPC1	Os05g0513300 protein	98	248	216	224	NMQPFVHQM	9	77.2575
Q6YXY2	Probable histone acetyltransferase HAC-like 1	122	488	123	131	NQQNQQNQQ	9	77.2575
Q6YXY2	Probable histone acetyltransferase HAC-like 1	122	488	228	236	GFNNQQNVP	9	77.2575
A0A0P0XTM9	Os10g0391100 protein (Fragment)	299	518	379	387	QQQLQQLQQ	9	77.0346
A0A0P0VDV3	Os02g0114033 protein (Fragment)	1	398	310	318	MQQQLAAHN	9	76.9231
Q75IT2	'putative pentatricopeptide (PPR) repeat-containing protein; PF01535'	706	865	799	807	PGFHYQNRP	9	76.4028
Q0J6L5	Os08g0299300 protein (Fragment)	47	162	118	126	DAGLSNNEQ	9	76.2542
Q5ZAQ3	Os01g0769000 protein	254	323	286	294	LQKQISLPN	9	76.2542
Q64M88	Os02g0517300 protein	252	329	292	300	LQKQISLPN	9	76.2542
Q0D6B1	Os07g0495900 protein (Fragment)	905	1121	1049	1057	AANDIVSQD	9	76.1055
Q5N7Y5	Os01g0229200 protein	387	690	540	548	AHQMYNNQQ	9	76.0312
Q7XDS2	Expressed protein	28	192	78	86	GNSQYGGYG	9	76.0312
Q5ZBP7	Os01g0607400 protein	89	176	150	158	GTHLLNGTA	9	75.9197
Q6H805	Two-component response regulator ORR24	289	389	335	343	GLLHSQPIQ	9	75.9197
Q75K31	Hydroxyproline-rich glycoprotein family protein; putative; expressed	556	619	606	614	GYGGFTNQN	9	75.6968
Q6K7U3	Os02g0273700 protein	373	573	440	448	PPWEIQQSM	9	75.5853
Q6H805	Two-component response regulator ORR24	289	389	360	368	GLNNGNMIR	9	75.4738
Q10RA9	Expressed protein	137	247	155	163	SQVQTDSYG	9	75.2508
A0A0P0Y6N1	Os12g0137400 protein (Fragment)	247	307	262	270	NGVNRNRYQ	9	75.0279
B9FCR0	Os04g0636000 protein	448	713	556	564	QDQIHSSYP	9	74.9535
A0A0P0WTZ0	Os06g0199000 protein	43	265	100	108	GYGPYGGYA	9	74.5819
Q0DG77	Os05g0549000 protein	463	567	488	496	PFVMSNQVA	9	74.5819
Q10RN8	Heavy metal-associated domain containing protein; expressed	260	327	289	297	DGVGYANPN	9	74.5819
Q0D9R7	Auxin response factor 19	449	723	513	521	QPVNELAKA	9	73.913
A0A0P0WFI1	Os04g0636700 protein	386	528	416	423	PQYNIYQA	8	97.2408
Q0D3Z9	Os07g0657200 protein	790	999	897	904	GSQLYAGA	8	95.9866
B9FJ72	Os05g0439500 protein	252	419	280	287	QQVNNYSH	8	94.3562
C7J2C7	Os05g0462600 protein	74	261	230	237	SQNHYASQ	8	91.9732
Q6K2L9	Os02g0480900 protein	518	591	574	581	RPVYYYAP	8	91.9732
Q0DA50	Zinc finger CCCH domain-containing protein 45	160	247	166	173	RHNNYNQQ	8	91.3043
Q0JEE5	Os04g0286500 protein	1	81	63	70	ANYHLYGS	8	89.6739
Q7F0Z6	Os08g0225900 protein	1	81	63	70	ANYHLYGS	8	89.6739
Q0DE33	Os06g0181100 protein (Fragment)	278	345	319	326	PQVASYIP	8	89.3813
Q2R3L6	Os11g0514250 protein	1	117	71	78	QQQDYYGQ	8	88.0853
Q6Z8B6	Os02g0224300 protein	32	372	356	363	GQQQSYGD	8	88.0435
Q10Q04	Expressed protein	1	118	4	11	QGGNFNPQ	8	87.9599
Q10CE6	Peroxin-13	72	155	127	134	GGSMYNSG	8	87.291
Q69QY4	GAP-like zinc-finger containing protein	357	433	365	372	NASLLNGN	8	86.9565
Q7XDT6	Expressed protein	42	185	61	68	GDGSYASG	8	86.9565
A3C5B2	Os10g0451700 protein	44	230	105	112	HGGAYAQG	8	86.6221
A3C5B2	Os10g0451700 protein	44	230	146	153	HGGAYAQG	8	86.6221
Q2R363	Os11g0535525 protein	45	128	56	63	STAMFISQ	8	86.204
Q338N2	Zinc finger CCCH domain-containing protein 62	430	562	522	529	QQAVSYTQ	8	86.1204
Q5N7Y5	Os01g0229200 protein	387	690	431	438	QQVGLYPN	8	85.786
A0A0P0XR18	Os09g0540900 protein	179	308	292	299	NRNLWNNN	8	85.786
Q9AQV2	Os01g0285300 protein	233	316	233	240	YNNDFNSM	8	85.6187
Q5NBG8	Os01g0266000 protein	91	158	120	127	NNQAYHRN	8	85.2843
Q10HH4	FRIGIDA-like protein	577	706	635	642	KQQQLNTN	8	85.1171
Q6YYV1	Polyadenylate-binding protein	439	513	447	454	PPAFINTQ	8	84.699
Q8RUJ8	RING-type E3 ubiquitin transferase	1	73	61	68	NLPQYYPQ	8	83.8629
Q53KK6	SWI/SNF complex subunit SWI3C homolog	669	784	751	758	QTSNIMFN	8	83.7793
Q2R394	Os11g0531300 protein	163	227	209	216	NLQVFNAP	8	82.7759
B9GC17	Os12g0165900 protein	413	613	549	556	TGGLFGSG	8	82.2742
A0A5S6RDE4	Os01g0139200 protein	438	542	442	449	AGYVYAQM	8	81.9398
Q10S80	Os03g0131300 protein	371	465	378	385	MMQNIMSN	8	81.8144
Q0IQ54	Os12g0144600 protein	289	456	404	411	PTAAFYQG	8	81.5635
Q69NN2	Os06g0206100 protein	605	674	662	669	NGNNYLQM	8	81.5635
Q2R394	Os11g0531300 protein	163	227	179	186	NLQVFNGP	8	81.3127
A0A0P0WDI7	Os04g0556800 protein	149	274	262	269	QQQAAMAY	8	81.3127
A0A0P0XYU9	Os11g0127000 protein (Fragment)	157	235	159	166	SSANILSA	8	81.1037
Q6H7I0	Os02g0654400 protein	148	276	264	271	VQQASQQI	8	81.1037
Q6AVI7	Expressed protein	344	450	345	352	ADQQFTSR	8	80.9783
A0A0P0VDV3	Os02g0114033 protein (Fragment)	1	398	366	373	MQMQYARQ	8	80.9365
A0A0P0Y561	Os11g0619500 protein	431	493	439	446	NNNAENSN	8	80.7692
A0A0P0XR18	Os09g0540900 protein	179	308	267	274	GNNNWNNN	8	80.4766
B9FCR0	Os04g0636000 protein	448	713	544	551	QAQSTSYP	8	80.393
A0A0P0XR18	Os09g0540900 protein	179	308	212	219	GDGSWNDG	8	80.2676
A0A0N7KEF1	Os01g0951000 protein	1	72	46	53	AASSTNIP	8	79.9331
Q7XDS2	Expressed protein	28	192	126	133	AGGNWGSS	8	79.9331
Q7XDT3	Os10g0452700 protein	28	192	41	48	GGGYLNGG	8	79.9331
Q8S1E8	Os01g0588500 protein	431	494	458	465	AQGTFARN	8	79.8495
A0A0P0Y7F6	Os12g0176700 protein (Fragment)	757	852	812	819	QLQMLSFG	8	79.5569
Q0DA50	Zinc finger CCCH domain-containing protein 45	160	247	204	211	GQQAQTTN	8	79.5151
B9FJ72	Os05g0439500 protein	252	419	300	307	RQQLNNNG	8	79.4314
Q53KK6	SWI/SNF complex subunit SWI3C homolog	669	784	719	726	PQMAFLQQ	8	79.3478
Q9FTY0	NAC domain-containing protein 20	190	274	247	254	FPLQINSG	8	79.2642
B9GC17	Os12g0165900 protein	413	613	572	579	MPSILFQP	8	79.1806
Q941S9	Os01g0848400 protein	460	534	480	487	GQSSSITR	8	79.1388
Q5N739	5'-3' exoribonuclease	869	1058	875	882	SGGQYNTP	8	79.0134
B9FCR0	Os04g0636000 protein	448	713	583	590	YQSHSTYP	8	78.9298
Q5N9P9	Os01g0694900 protein	468	568	471	478	QQQQLYGS	8	78.5117
Q84SZ4	Expressed protein	501	648	633	640	LAQQYKQM	8	78.2191
B9FJ72	Os05g0439500 protein	252	419	311	318	RHQVYSSN	8	78.0936
Q5QLS1	Os01g0668100 protein	59	152	93	100	GTLNSLTQ	8	77.9264
A3C5B2	Os10g0451700 protein	44	230	64	71	SGGAYASG	8	77.8428
Q6H680	Os02g0658350 protein	222	298	283	290	QQANNNSS	8	77.6756
Q6H805	Two-component response regulator ORR24	289	389	371	378	QMSTILTG	8	77.6756
Q5CD17	NAC domain-containing protein 77	247	335	248	255	NSSNILSA	8	77.5502
Q67W50	Two-component response regulator ORR25	390	508	466	473	SNGEFLAP	8	77.5084
Q5N739	5'-3' exoribonuclease	869	1058	1046	1053	SQNRYNTL	8	77.5084
Q2R939	Expressed protein	248	335	252	259	DPSAFLQQ	8	77.2575
Q5N7Y5	Os01g0229200 protein	387	690	644	651	RPTYYAGM	8	77.2575
Q64M88	Os02g0517300 protein	252	329	257	264	SFGTSNLP	8	77.2575
Q6K2L9	Os02g0480900 protein	518	591	541	548	QPMVYNAQ	8	77.2575
Q6YUV0	Os02g0189400 protein	96	183	146	153	YSSNSNSG	8	77.2575
Q6YZJ1	Os08g0558100 protein	1	70	37	44	SSSSYGYG	8	77.2575
Q5JML5	Os01g0754500 protein	281	537	498	505	HGYNTAYG	8	77.1739
Q5JML5	Os01g0754500 protein	281	537	446	453	SEVPYSYG	8	77.0067
B7E663	Os04g0468600 protein	95	193	131	138	GGGYYTPM	8	76.3378
Q7XDI5	Os10g0470900 protein	209	464	424	431	YPNAWADP	8	76.2542
Q0DIP2	Os05g0373400 protein	228	373	335	342	PGNAINSR	8	76.2542
Q65XV7	Replication protein A 70 kDa DNA-binding subunit C	208	294	247	254	TSQLSSLN	8	76.1706
B7E663	Os04g0468600 protein	95	193	95	102	NQYPYRYY	8	76.1706
Q84SZ4	Expressed protein	501	648	577	584	HQQQLAMS	8	75.9615
Q0DA50	Zinc finger CCCH domain-containing protein 45	160	247	235	242	DQVQSVPN	8	75.9197
Q5N9P9	Os01g0694900 protein	468	568	502	509	VQMASMTQ	8	75.9197
Q2R939	Expressed protein	248	335	323	330	QQQQLLRQ	8	75.8779
Q2R940	Os11g0207000 protein	258	328	316	323	QQQQLLRQ	8	75.8779
Q7XDI5	Os10g0470900 protein	209	464	269	276	GTVGYGYG	8	75.5017
Q6Z2W3	Auxin response factor 5	427	703	685	692	QKQLSNSH	8	75.2508
Q6H680	Os02g0658350 protein	222	298	256	263	GTPSYVQE	8	74.5819
Q6K2L9	Os02g0480900 protein	518	591	518	525	YYYANNMP	8	74.3729
Q6H8D8	Os02g0208900 protein	656	728	694	701	GLGSLNMG	8	74.2475
Q5N7Y5	Os01g0229200 protein	387	690	623	630	QMSQYRLV	8	73.913
Q10D97	NOT2/NOT3/NOT5 family protein; expressed	190	309	209	216	MMNGILQQ	8	73.8294
A0A0P0WR29	Os05g0593300 protein (Fragment)	267	474	367	373	QQQTYAM	7	97.3244
A0A0P0WPC1	Os05g0513300 protein	98	248	108	114	SQQNIQP	7	96.99
Q69NN2	Os06g0206100 protein	605	674	617	623	AAQLYPP	7	95.3177
Q6YW02	Os07g0603100 protein	441	569	457	463	NQNEYSG	7	94.9833
Q8LNU2	Hydroxyproline-rich glycoprotein family protein; putative; expressed	730	883	844	850	RGQYYNP	7	94.3144
Q6YUV0	Os02g0189400 protein	96	183	165	171	GAGAYAA	7	91.9732
Q8LNU2	Hydroxyproline-rich glycoprotein family protein; putative; expressed	730	883	835	841	GQQAYPG	7	91.9732
A0A0N7KPQ2	Os08g0348300 protein	1	95	81	87	GGAGYYD	7	91.9732
Q6ZDT2	Os08g0352100 protein	1	103	81	87	GGAGYYD	7	91.9732
Q9ASI5	Os01g0112000 protein	52	113	70	76	SSSSYWN	7	91.4955
Q75IT2	'putative pentatricopeptide (PPR) repeat-containing protein; PF01535'	706	865	848	854	QGQNSFN	7	90.6355
Q5QLS1	Os01g0668100 protein	59	152	102	108	QQVALVQ	7	90.301
Q69LD0	Os07g0170300 protein	149	251	212	218	RNQNTYP	7	89.1065
Q6Z2W3	Auxin response factor 5	427	703	677	683	QQKLITD	7	88.2943
Q10PC3	Os03g0239400 protein	12	116	85	91	YAAMYAQ	7	87.6254
Q0DE33	Os06g0181100 protein (Fragment)	278	345	280	286	HQVASYA	7	87.291
Q6K7U3	Os02g0273700 protein	373	573	481	487	GQGSFMS	7	87.291
Q0DE33	Os06g0181100 protein (Fragment)	278	345	292	298	PQVASYA	7	85.8576
Q0DE33	Os06g0181100 protein (Fragment)	278	345	303	309	PQVASYA	7	85.8576
B7E663	Os04g0468600 protein	95	193	141	147	ATGGYYG	7	85.7143
Q10RN8	Heavy metal-associated domain containing protein; expressed	260	327	300	306	GAGGYYH	7	85.0932
A0A0P0VXN2	Os03g0358000 protein	1244	1341	1311	1317	HGNNYHQ	7	84.6154
B9FCR0	Os04g0636000 protein	448	713	570	576	HQIHLNY	7	84.5676
Q6Z8B6	Os02g0224300 protein	32	372	258	264	AASSYPV	7	83.9465
Q5CD17	NAC domain-containing protein 77	247	335	324	330	IGSSYYN	7	83.3254
Q5N7C7	Transcription factor LG2	117	204	137	143	SAQNTMP	7	82.6087
Q6YW02	Os07g0603100 protein	441	569	441	447	NNGNYRD	7	82.6087
Q7XCL2	Os10g0542200 protein	408	500	415	421	MMQNIMS	7	82.0831
Q6H8D8	Os02g0208900 protein	656	728	658	664	PQQLYQS	7	81.6531
Q0ITJ6	Os11g0248200 protein (Fragment)	253	319	259	265	NQQSYHN	7	81.2231
B9FJ72	Os05g0439500 protein	252	419	380	386	QQQGYSS	7	80.9842
Q2RAL3	Heavy metal-associated domain containing protein; expressed	299	515	401	407	PAAFYQG	7	80.9842
Q10S92	EF hand family protein; expressed	134	240	172	178	QGVNSMM	7	80.9365
Q69KN1	Mediator of RNA polymerase II transcription subunit 25	653	842	801	807	MGQQYMQ	7	80.9365
Q6Z8B6	Os02g0224300 protein	32	372	293	299	SQGSYGA	7	80.9365
B7E663	Os04g0468600 protein	95	193	175	181	AAAATTN	7	80.7931
Q6YYC0	Zinc finger CCCH domain-containing protein 55	575	706	575	581	QLQNTTS	7	80.6498
Q6Z1Z8	Os08g0100500 protein	1214	1337	1271	1277	SNGNFQF	7	80.602
A0A0P0VTQ7	Os03g0173301 protein	1	246	176	182	QQQQYQQ	7	80.4587
Q5N8V9	Os01g0899700 protein	186	347	294	300	PANSYVS	7	80.2676
Q7EYN1	Os08g0379000 protein	837	1111	968	974	PDQKYSQ	7	80.2676
Q7XDS0	Expressed protein	28	189	40	46	GGTAYDN	7	80.2676
Q7XDT3	Os10g0452700 protein	28	192	56	62	YGVATSG	7	80.2676
Q53KK6	SWI/SNF complex subunit SWI3C homolog	669	784	730	736	QQMLSFG	7	80.2198
Q75IR3	Os05g0163400 protein	1	106	76	82	IHASYSG	7	79.9809
A0A0P0VAS2	Os01g0858500 protein	41	127	111	117	SQQTTTL	7	79.9331
A0A0P0Y9Z4	Os12g0465700 protein	1	154	3	9	AAANSTP	7	79.9331
Q0DX09	Os02g0782200 protein	343	429	344	350	QAQQYPM	7	79.9331
Q2R8U1	Expressed protein	205	367	239	245	PRQNYAD	7	79.9331
Q5N7Y5	Os01g0229200 protein	387	690	609	615	MQFAAMP	7	79.9331
Q65XV7	Replication protein A 70 kDa DNA-binding subunit C	208	294	257	263	QNQRFAA	7	79.9331
Q7XDT3	Os10g0452700 protein	28	192	77	83	GATSYGT	7	79.9331
B9FCR0	Os04g0636000 protein	448	713	687	693	SGSQYSA	7	79.5509
Q0DHC9	Os05g0475300 protein	402	553	411	417	QQSVTSN	7	79.5509
Q338N2	Zinc finger CCCH domain-containing protein 62	430	562	507	513	RRQEISS	7	79.5509
Q7EYN1	Os08g0379000 protein	837	1111	1077	1083	QMVVLQQ	7	79.5509
A0A0P0VTQ7	Os03g0173301 protein	1	246	150	156	HHQQYQQ	7	79.3598
Q0IQ54	Os12g0144600 protein	289	456	351	357	QQQAMMM	7	79.2642
Q2RAL3	Heavy metal-associated domain containing protein; expressed	299	515	353	359	QQQAMMM	7	79.2642
A0A0P0XTM9	Os10g0391100 protein (Fragment)	299	518	393	399	QQQQIQQ	7	79.2164
A0A0P0XTM9	Os10g0391100 protein (Fragment)	299	518	410	416	QQQQIQQ	7	79.2164
Q69KN1	Mediator of RNA polymerase II transcription subunit 25	653	842	738	744	QQQQIQQ	7	79.2164
Q5N796	Os01g0846900 protein	118	375	121	127	SQVNFSG	7	79.1209
Q5JK83	Os01g0550300 protein	92	174	163	169	NNNNSNG	7	79.0253
Q10Q04	Expressed protein	1	118	103	109	PQAMYQA	7	78.2609
Q109W0	Os10g0321700 protein	117	248	188	194	GYSVFEG	7	77.6875
A0A0P0Y2X9	Protein-serine/threonine phosphatase (Fragment)	577	641	577	583	NISSYSS	7	77.6398
Q9FTY0	NAC domain-containing protein 20	190	274	201	207	SAGIIQV	7	77.4964
A0A0P0VDV3	Os02g0114033 protein (Fragment)	1	398	174	180	GQQLSSA	7	77.4964
A0A0P0VDV3	Os02g0114033 protein (Fragment)	1	398	12	18	QQQGYPS	7	77.2575
Q109W0	Os10g0321700 protein	117	248	149	155	GVGGYSE	7	77.2575
Q10N34	Two-component response regulator-like PRR73	647	707	650	656	VNGSFSG	7	77.2575
Q10PC3	Os03g0239400 protein	12	116	17	23	ATQNEQS	7	77.2575
Q10S92	EF hand family protein; expressed	134	240	161	167	QQVNAGA	7	77.2575
Q6I5Y0	Cyclin-dependent kinase C-1	380	519	440	446	GGGSYGN	7	77.2575
Q84ZR9	Os07g0584500 protein	199	341	295	301	GYVGLND	7	77.2575
Q8RUQ6	Os01g0938200 protein	222	367	222	228	QLQSSNM	7	77.2575
Q6S4P4	Transcription factor RF2b	232	295	233	239	SNETYSM	7	77.162
Q5CD17	NAC domain-containing protein 77	247	335	297	303	SSSNYSA	7	77.1142
Q5VRR4	Protein FAR1-RELATED SEQUENCE	708	780	742	748	PNQIYMH	7	76.4931
A0A0N7KLG1	Os06g0126000 protein (Fragment)	561	723	706	712	GGTAITG	7	76.4931
B9FDQ8	Os04g0690300 protein	307	402	327	333	SGVPFTF	7	76.3497
Q2QXC3	BZIP transcriptional activator RSG; putative; expressed	259	328	305	311	HQQSSSN	7	76.1108
Q8RUQ6	Os01g0938200 protein	222	367	286	292	NQGNSIR	7	75.9197
A0A0P0XFH2	Os08g0383700 protein (Fragment)	103	240	200	206	QLQLQSQ	7	75.9197
Q53KK6	SWI/SNF complex subunit SWI3C homolog	669	784	770	776	HQLLRSS	7	75.9197
Q69XA8	Os06g0332400 protein	381	651	598	604	AGYGYGQ	7	75.9197
Q75IT2	'putative pentatricopeptide (PPR) repeat-containing protein; PF01535'	706	865	833	839	RQQGFDA	7	75.9197
Q8LNU2	Hydroxyproline-rich glycoprotein family protein; putative; expressed	730	883	738	744	MQRNTSV	7	75.9197
Q0JHY3	Os01g0836400 protein	97	237	209	215	AAQSSSS	7	75.8242
Q9AWU8	Os01g0125600 protein	209	390	351	357	GLNNNMM	7	75.5853
A0A0P0XAR8	Os07g0685400 protein (Fragment)	399	501	448	454	GQQAGFG	7	75.3942
Q5JML5	Os01g0754500 protein	281	537	299	305	YQQQWPQ	7	75.2508
Q5VQG6	Os01g0169900 protein	336	495	361	367	QFPQYSQ	7	75.2508
Q5Z807	Zinc finger CCCH domain-containing protein 46	31	97	57	63	FGSQFQQ	7	75.2508
Q6Z1G1	Os08g0536400 protein	1	75	29	35	SGAVYPP	7	75.2508
Q941S9	Os01g0848400 protein	460	534	460	466	QAQHSSQ	7	75.2508
Q0D9R7	Auxin response factor 19	449	723	615	621	QQQKLLQ	7	74.9642
A0A0P0WZR3	Os06g0652600 protein	228	461	296	302	GAGSFSG	7	74.9642
Q0DE33	Os06g0181100 protein (Fragment)	278	345	328	334	MAQSFRE	7	74.8208
A0A0P0WZR3	Os06g0652600 protein	228	461	288	294	TGMSYGS	7	74.5819
Q6YUV0	Os02g0189400 protein	96	183	157	163	GGYGYGG	7	74.5819
Q7XDT3	Os10g0452700 protein	28	192	146	152	GAGGFSS	7	74.5819
A0A0P0XYU9	Os11g0127000 protein (Fragment)	157	235	195	201	QPNCYSA	7	74.2475
A3CG83	Putative glycine-rich cell wall structural protein 1	29	137	94	100	YGYGYGQ	7	74.2475
Q8RUQ6	Os01g0938200 protein	222	367	263	269	GLMQYPL	7	74.2475
A0A0P0XH65	Os08g0461232 protein	1	68	14	20	GSQNSTS	7	74.1997
Q6F378	5'-3' exoribonuclease	798	922	873	879	HPNQYAG	7	74.0086
Q2QLK4	Os12g0638900 protein	149	249	223	229	AMVANSP	7	73.913
Q5N9P9	Os01g0694900 protein	468	568	491	497	AMSNQVA	7	73.913
Q6H7I0	Os02g0654400 protein	148	276	189	195	VHVSTTP	7	73.913
Q6K271	Flowering time control protein FCA	381	603	415	421	GGQQIPP	7	73.913
