# Supplementary material for: Exploring cryptic amyloidogenic regions in prion-like proteins from plants
Source: Front Plant Sci. 2023 Jan 16;13:1060410. doi: 10.3389/fpls.2022.1060410 (PMC9885169; doi:10.3389/fpls.2022.1060410)
Supplement: Supplementary file 1 [file DataSheet_1.zip › Supp_Table-1_GO-enrichments_ARATH.xlsx]

## Sheet: 85_pCARs
Category	Term	Count	%	PValue	Genes	List Total	Pop Hits	Pop Total	Fold Enrichment	Bonferroni	Benjamini	FDR
GOTERM_CC_DIRECT	GO:0005634~nucleus	252	83.1683	3.02877e-55	Q9C710, Q9SAF2, Q38897, Q9SR71, A0A1P8B4F7, F4I321, Q84ME1, Q9SZ70, Q9FL19, Q04088, Q0WLY0, Q5BPU6, Q6EVK6, Q6NQ63, Q9FMT4, Q8LG11, Q8W034, Q9LQZ7, Q66GK1, Q8RYC8, Q94KE2, F4I3B3, F4JZL7, Q9LXG8, Q52QU2, O64380, Q700D2, Q8L9V6, Q8RY25, Q9ZTX8, Q8W031, Q9LW45, Q0WVM7, F4HV99, B9DF92, Q9SY69, F4JMA6, Q5YGP7, Q5YGP8, O22173, Q9LZJ8, Q9SHV7, P42731, Q8RY18, O22873, O22197, F4IDB2, A4FVS5, Q9FGV1, Q9S…	294	10862	26015	2.0529	2.6956e-53	2.6956e-53	2.27157e-53
GOTERM_MF_DIRECT	GO:0003729~mRNA binding	65	21.4521	3.63382e-26	Q9C710, Q9SAF2, Q9ASS2, Q9SAB3, F4I321, Q9FMH4, Q9ZW07, Q9ZQE5, Q9LTT8, F4HUQ5, Q0WLY0, O04425, Q67YS0, Q9FNR1, Q8W034, Q94AM9, Q9FM71, Q9FJR0, Q9C5E7, Q9FXA2, Q9FIX8, F4I3B3, Q93W34, Q9LXC5, Q9C909, Q9LFX8, Q9LJX4, Q94K80, Q9LME7, Q9M2E0, Q9LU44, Q9M1S3, F4I906, O22173, P42731, Q94BV4, Q9C652, O80678, Q501B0, A0A1P8AS03, Q9LNV5, Q0WR25, A9LNK9, A0A1I9LPZ1, Q0WUY5, Q8VZT4, Q0WW84, F4JFN7, Q8L7T4,…	254	1035	19244	4.75811	3.85185e-24	3.88818e-24	3.12508e-24
GOTERM_MF_DIRECT	GO:0003700~transcription factor activity, sequence-specific DNA binding	76	25.0825	1.29221e-22	Q9LSB2, Q9XEC3, Q38897, Q9C758, O23222, Q9SJL7, Q9SZ70, Q9FL19, Q04088, O82277, Q9SCW5, Q9FH54, Q9LQZ7, Q8RYC8, Q9LXG8, Q52QU2, Q944L3, Q8RWX7, Q9FIX0, Q9ZV33, Q700D2, O80928, O22763, Q9FWS9, Q8L9V6, P48000, Q9ZTX8, P48001, Q9FKK2, Q8GZM7, Q8W031, Q9LW45, Q9SVU7, Q8H1F5, Q9LRW7, Q9M9B9, Q5YGP7, Q5YGP8, P17839, Q9LZJ8, Q9FYR7, O22873, Q9C6V4, Q9LZ56, Q9SUT6, Q9FKR2, Q93WV0, Q9FGV1, Q9SYH4, Q9LDR8,…	254	1646	19244	3.49821	1.36974e-20	6.9133e-21	5.55649e-21
GOTERM_MF_DIRECT	GO:0005515~protein binding	125	41.2541	3.45567e-21	Q38897, Q8RWH3, Q9SR71, Q8RWH9, O48847, Q6EVK6, Q9FMT4, Q4V3C1, Q8GZ67, Q9LQZ7, Q8RYC8, Q9FXA2, O49429, Q700D2, Q8RY25, Q9ZTX8, Q8GZM7, Q0WVM7, Q9SY69, Q5YGP7, Q5YGP8, P17839, O22173, Q9SHV7, P42731, Q8RY18, O22873, Q9XI07, O22197, F4IDB2, Q9SZ15, Q84TI6, Q9FGV1, A8MR45, A9LNK9, F4ID16, Q6IDB0, F4J8G7, Q0WW84, Q0WPK4, O04379, Q9M7Q5, Q84LH8, Q9M7Q3, Q9FQ04, F4HYV5, Q9SII9, Q9FUY2, Q9M7Q2, Q9FL69,…	254	4285	19244	2.21015	3.66301e-19	1.23252e-19	9.90624e-20
GOTERM_BP_DIRECT	GO:0006355~regulation of transcription, DNA-templated	67	22.1122	1.5156e-19	Q9XEC3, Q9C758, Q9FL19, O48847, Q04088, O82277, Q6EVK6, Q9FH54, Q9LQZ7, Q8RYC8, Q9LXG8, Q52QU2, Q944L3, Q9ZV33, Q700D2, O80928, O22763, Q93WK5, Q9FWS9, Q8L9V6, P48000, Q9ZTX8, P48001, Q8GZM7, Q8W031, Q9LW45, Q9SVU7, Q8H1F5, Q9LRW7, Q9M9B9, Q5YGP7, Q5YGP8, P17839, Q9LZJ8, Q9FYR7, Q9C5X9, O22873, Q9C6V4, Q9LZ56, Q9FKR2, Q93WV0, Q9FGV1, Q9LDR8, A8MR45, Q8VWV6, A0MES8, Q9FWQ5, Q9FME3, Q9LY29, Q9XEF1,…	277	1563	22673	3.50869	7.57801e-17	7.56286e-17	7.00208e-17
GOTERM_BP_DIRECT	GO:0006397~mRNA processing	24	7.92079	4.27289e-15	Q94BV4, O49429, Q0WPK4, Q9SAB3, Q9M2E0, Q9LTT9, Q9FQ04, Q9LTT8, Q8RXK6, Q9LU44, Q58G44, Q9FJP7, Q8W4P1, Q9FNR1, Q8W034, B9DFV2, Q66GK1, F4I3B3, Q93W34, O48582, Q9C909, Q0WW84, O64380, F4J8G7	277	221	22673	8.8889	2.10942e-12	1.06609e-12	9.87039e-13
GOTERM_BP_DIRECT	GO:0009908~flower development	26	8.58086	3.22071e-13	Q9C5X9, F4IDB2, O48847, O04425, Q9LUV4, Q8W4P1, Q9FGV1, F4JZL7, Q0WQM3, Q52QU2, Q8VZT4, Q9FWQ5, Q8LPQ9, F4JT98, Q9ZTX8, Q7XYY2, Q9FUY2, P47927, Q67ZB3, A2RVM8, Q93V84, Q66GR4, P93024, P17839, Q84TD8, Q38796	277	327	22673	6.50811	1.61038e-10	5.1698e-11	4.78647e-11
GOTERM_BP_DIRECT	GO:0045944~positive regulation of transcription from RNA polymerase II promoter	20	6.60066	4.14413e-13	Q9LSB2, Q9C5X9, Q9FWQ5, Q9LSE3, Q94BP0, Q9C6V4, Q9XEF1, F4JT98, O23222, Q9FKK2, Q7XYY2, Q9FL19, Q0WVM7, Q9FKR2, Q6EVK6, Q9FMT4, Q8W234, P17839, Q7X9H2, Q9FIX0	277	173	22673	9.46266	2.07223e-10	5.1698e-11	4.78647e-11
GOTERM_MF_DIRECT	GO:0003677~DNA binding	58	19.1419	1.87408e-12	Q9XEC3, Q9SR71, Q9C758, F4J7T3, Q9SJL7, F4J7T2, Q6EVK6, Q9FH54, Q8W234, Q9FJR0, Q8LK56, Q8RYC8, Q52QU2, Q9ZV33, Q700D2, Q93WK5, Q94K80, Q9FWS9, Q8L9V6, Q9FWS3, P48000, Q9ZTX8, P48001, Q7XYY2, Q8GZM7, Q9SVU7, Q8H1F5, Q9LRW7, Q9M9B9, Q5YGP7, Q9FL40, B9DFV2, P17839, Q9XI07, Q9LZ56, Q9SUT6, Q9LNV5, Q9FGV1, Q9SYH4, Q56XU4, Q9LDR8, A9LNK9, A0MES8, Q9LY29, Q9SW80, Q9M7Q5, Q84LH8, Q9M7Q3, Q9M7Q2, Q9FKQ5,…	254	1588	19244	2.76719	1.9865e-10	5.01316e-11	4.02927e-11
GOTERM_MF_DIRECT	GO:0003723~RNA binding	43	14.1914	4.3057e-12	Q9SAF2, Q9C652, Q9SAB3, Q9FMH4, Q9ZQE5, Q05196, O04425, A0A1P8AS03, Q9FNR1, Q8W034, Q9FM71, Q94AM9, Q9FJR0, Q9FXA2, Q0WR25, Q9LR70, F4I3B3, Q93W34, A9LNK9, Q9C909, Q0WW84, O64380, F4JFN7, Q8LPQ9, Q94K80, Q0WPK4, Q1PES4, Q9LJE5, Q8LF90, O04379, Q9FQ04, Q9SUU7, O82762, Q9M1S3, Q9FL40, F4I906, O22173, F4K1Z0, Q9SHZ5, Q8W569, Q9M2F9, Q9LES2, P42731	254	951	19244	3.4257	4.56401e-10	9.21419e-11	7.4058e-11
GOTERM_MF_DIRECT	GO:0008143~poly(A) binding	10	3.30033	7.08399e-12	Q9SAB3, F4I906, Q9FXA2, F4I3B3, O22173, Q93W34, Q05196, Q0WW84, O64380, P42731	254	23	19244	32.9408	7.50904e-10	1.26331e-10	1.01537e-10
GOTERM_BP_DIRECT	GO:0006357~regulation of transcription from RNA polymerase II promoter	26	8.58086	1.10828e-11	Q9LSB2, Q9C5X9, Q38897, Q9C6V4, O23222, Q9FL19, F4IDB2, Q9SUT6, Q9FKR2, Q9FMT4, Q9SCW5, Q9SYH4, B3H4N9, Q9LZM8, Q9FIX0, Q9FWS9, Q9XEF1, Q9SW80, P48000, P48001, Q9FKK2, Q8RWA2, Q9FKQ5, P46639, P17839, Q7X9H2	277	384	22673	5.54206	5.5414e-09	1.10606e-09	1.02405e-09
GOTERM_MF_DIRECT	GO:0000978~RNA polymerase II core promoter proximal region sequence-specific DNA binding	22	7.26073	9.89702e-11	Q9LSB2, Q38897, Q9C6V4, Q9FWS9, Q9XEF1, O23222, Q9SW80, P48000, P48001, Q9FKK2, Q9FL19, Q9FKQ5, Q9SUT6, Q9FKR2, P46639, Q9SCW5, P17839, Q9SYH4, B3H4N9, Q7X9H2, Q9LZM8, Q9FIX0	254	274	19244	6.08322	1.04908e-08	1.51283e-09	1.21592e-09
GOTERM_MF_DIRECT	GO:0000981~RNA polymerase II transcription factor activity, sequence-specific DNA binding	21	6.93069	4.74103e-09	Q9LSB2, Q38897, Q9C6V4, Q9FWS9, Q9XEF1, O23222, Q9SW80, P48000, P48001, Q9FKK2, Q9FL19, Q9FKQ5, Q9SUT6, Q9FKR2, P46639, P17839, Q9SYH4, B3H4N9, Q7X9H2, Q9LZM8, Q9FIX0	254	307	19244	5.18254	5.02549e-07	6.34113e-08	5.09661e-08
GOTERM_BP_DIRECT	GO:0030154~cell differentiation	31	10.231	6.50273e-09	Q94BP0, O22873, Q9C758, F4I321, Q501B0, F4HUQ5, O48847, O04425, Q67YS0, Q9LUV4, O82277, Q9SD86, Q8W234, Q8L611, Q9FME3, Q8LPQ9, Q9LME7, F4JT98, Q8LF90, O04379, Q9FUY2, Q0WVM7, P47927, Q67ZB3, Q93V84, F4I906, F4I2E4, P17839, Q84TD8, Q9SVC7, Q38796	277	729	22673	3.48067	3.25136e-06	5.4081e-07	5.0071e-07
GOTERM_CC_DIRECT	GO:0000932~P-body	11	3.63036	7.09837e-09	Q94BV4, Q9FPW4, Q0WPK4, Q9FJR0, Q9M2E0, A8MR45, Q9LTT9, Q9LTT8, Q9FQ04, Q8RXK6, Q5XET5	294	71	26015	13.7092	6.31754e-07	3.15877e-07	2.66189e-07
GOTERM_MF_DIRECT	GO:0000976~transcription regulatory region sequence-specific DNA binding	32	10.5611	1.34974e-08	Q9XEC3, O22873, Q8LPH6, Q04088, Q93WV0, Q9FH54, Q9LQZ7, Q8RYC8, Q9FGV1, Q9SYH4, Q52QU2, Q8RWX7, A0MES8, Q9ZV33, Q9LSE3, O80928, O22763, Q9FWS9, Q8L9V6, Q9SW80, Q9M7Q5, Q9M7Q3, Q9M7Q2, Q8L4B2, Q9ZUL3, P47927, P46639, Q9LDE1, Q9FL40, Q5YGP8, P93024, Q9LZJ8	254	742	19244	3.26744	1.43072e-06	1.60469e-07	1.28975e-07
GOTERM_BP_DIRECT	GO:0006417~regulation of translation	11	3.63036	2.85798e-08	Q94BV4, Q9FMH4, Q9C5E7, Q9FXA2, Q9M2E0, O22173, Q9ZW07, O04379, Q9LXC5, Q8RXK6, O64380	277	76	22673	11.847	1.42898e-05	2.03733e-06	1.88626e-06
GOTERM_BP_DIRECT	GO:0009909~regulation of flower development	12	3.9604	3.87352e-08	Q67ZB3, Q4V3C1, Q9FMT4, Q9XI07, Q8W234, O82804, Q7XYY2, F4J7T3, F4J7T2, Q9FUY2, O48847, O04425	277	100	22673	9.82224	1.93674e-05	2.41611e-06	2.23696e-06
GOTERM_BP_DIRECT	GO:0051028~mRNA transport	9	2.9703	9.08238e-08	Q94BV4, Q8W034, Q9FWS3, Q8RY25, Q8GYF7, Q9M2E0, Q8RWH9, Q8RXK6, F4ID16	277	47	22673	15.6738	4.54109e-05	5.03568e-06	4.66229e-06
GOTERM_MF_DIRECT	GO:0003730~mRNA 3'-UTR binding	6	1.9802	4.45834e-07	F4I906, Q9FXA2, O22173, Q05196, O64380, P42731	254	13	19244	34.9679	4.72573e-05	4.77042e-06	3.83417e-06
GOTERM_CC_DIRECT	GO:0010494~cytoplasmic stress granule	7	2.31023	5.93121e-07	Q94BV4, Q94AM9, Q9M2E0, F4I3B3, Q9FQ04, Q8RXK6, Q0WW84	294	28	26015	22.1216	5.27864e-05	1.64828e-05	1.389e-05
GOTERM_CC_DIRECT	GO:0005667~transcription factor complex	7	2.31023	7.40801e-07	Q9C5X9, Q9FWQ5, Q94BP0, F4JT98, Q8W234, Q7XYY2, Q0WVM7	294	29	26015	21.3588	6.59291e-05	1.64828e-05	1.389e-05
GOTERM_MF_DIRECT	GO:0061629~RNA polymerase II sequence-specific DNA binding transcription factor binding	6	1.9802	1.0181e-06	Q9C5X9, Q9FWQ5, Q94BP0, F4JT98, Q8W234, Q0WVM7	254	15	19244	30.3055	0.000107913	9.90334e-06	7.95969e-06
GOTERM_MF_DIRECT	GO:0043565~sequence-specific DNA binding	21	6.93069	2.5488e-06	Q9XEC3, Q9FME3, Q700D2, O22763, Q9C758, Q9M7Q5, Q9M7Q3, F4HYV5, Q8L4B2, Q9ZUL3, Q93WV0, O82277, Q9LDE1, Q9SCW5, Q8RYC8, Q9LXG8, Q944L3, Q9FYR7, Q9LZM8, Q8VWV6, A0MES8	254	453	19244	3.51223	0.000270136	2.27268e-05	1.82664e-05
GOTERM_MF_DIRECT	GO:0046983~protein dimerization activity	18	5.94059	5.87456e-06	Q9LSB2, O49429, Q9C6V4, Q9XEF1, O23222, Q9FKK2, Q84LH8, Q9FL19, Q8GZM7, Q9FKQ5, Q9SUT6, Q9SVU7, Q9FKR2, P17839, B3H4N9, O48582, Q7X9H2, Q9FIX0	254	359	19244	3.79874	0.000622512	4.83522e-05	3.88625e-05
GOTERM_BP_DIRECT	GO:0009793~embryo development ending in seed dormancy	23	7.59076	9.04578e-06	Q94BP0, Q8LPQ9, Q9SR71, O04379, Q9ZQE5, O48847, A0A1P8ARG1, Q0WVM7, F4JTS8, F4KHG8, O04425, Q67YS0, Q9SY69, Q9FM71, P93024, Q8LK56, Q8W234, Q9LR70, Q9SYH4, Q9LZJ8, F4J8G7, Q9M2F9, Q9FIX0	277	624	22673	3.01698	0.0045127	0.000451384	0.000417915
GOTERM_BP_DIRECT	GO:0045893~positive regulation of transcription, DNA-templated	15	4.9505	2.64659e-05	Q9LF51, Q700D2, O22763, Q9SRQ0, Q7XYY2, Q9M7Q5, Q9M7Q3, Q9M7Q2, O48847, Q9ZUL3, Q94FL7, Q93WV0, P93022, Q944L3, A0MES8	277	307	22673	3.99928	0.013146	0.00120059	0.00111157
GOTERM_MF_DIRECT	GO:0008266~poly(U) RNA binding	6	1.9802	3.46351e-05	F4I906, Q9FXA2, O22173, Q05196, O64380, P42731	254	29	19244	15.6753	0.00366466	0.000264711	0.000212759
GOTERM_BP_DIRECT	GO:0034063~stress granule assembly	5	1.65017	3.4845e-05	Q94BV4, Q94AM9, Q9M2E0, Q8RXK6, Q0WW84	277	16	22673	25.5787	0.0172719	0.00144897	0.00134153
GOTERM_CC_DIRECT	GO:1990904~ribonucleoprotein complex	7	2.31023	5.8266e-05	F4I906, Q9FXA2, O22173, Q05196, O64380, O04425, P42731	294	60	26015	10.3234	0.0051724	0.00103713	0.00087399
GOTERM_BP_DIRECT	GO:2000026~regulation of multicellular organismal development	7	2.31023	0.000139432	Q93XY1, Q8L7T4, Q9XI07, Q9FWS3, Q9SD86, F4I983, A0A1I9LPZ1	277	65	22673	8.81483	0.0673459	0.00535204	0.0049552
GOTERM_BP_DIRECT	GO:0016554~cytidine to uridine editing	5	1.65017	0.000158526	O49429, Q9FNR1, O48582, Q9C909, Q58G44	277	23	22673	17.7939	0.0762089	0.00565032	0.00523136
GOTERM_BP_DIRECT	GO:0007389~pattern specification process	6	1.9802	0.000169968	A2RVM8, Q5YGP7, Q5YGP8, F4I3B3, F4JZL7, Q9LZM8	277	43	22673	11.4212	0.0814795	0.00565426	0.00523501
GOTERM_BP_DIRECT	GO:0048573~photoperiodism, flowering	7	2.31023	0.00022749	Q9C5X9, Q67ZB3, Q9FM71, Q8RY25, O82804, F4J7T3, F4ID16	277	71	22673	8.06991	0.107526	0.00709485	0.00656878
GOTERM_BP_DIRECT	GO:0010468~regulation of gene expression	9	2.9703	0.000254504	Q9M1Q4, Q94FL7, Q9LF51, O82762, Q9FMT4, Q9SRQ0, Q8W031, F4JLJ3, Q0WLY0	277	135	22673	5.4568	0.119503	0.00747045	0.00691653
GOTERM_BP_DIRECT	GO:0061157~mRNA destabilization	4	1.32013	0.000273872	A0A1P8AS03, Q0WR25, F4K1Z0, Q9LJE5	277	11	22673	29.7644	0.127991	0.00759235	0.00702939
GOTERM_CC_DIRECT	GO:0016604~nuclear body	5	1.65017	0.000299845	Q8W4P1, Q93V84, F4IDB2, Q84TD8, O04425	294	29	26015	15.2563	0.0263372	0.0043001	0.00362368
GOTERM_CC_DIRECT	GO:0005829~cytosol	59	19.4719	0.00033821	Q38897, Q9ZU48, Q8RWH3, Q93ZR3, A8MQL1, Q9SAB3, O23222, Q9LTT8, Q04088, Q0WLY0, Q8W4P1, Q6EVK6, Q8W034, Q9FJR0, Q9FXA2, F4I3B3, Q9SA26, Q93W34, Q9C909, Q9LFX8, Q9LJX4, O64380, P48000, F4HXZ1, P48001, F4HY32, Q93XY1, F4I906, O22173, Q8W4K6, P42731, Q94BV4, P30185, Q05196, A0A1P8AS03, Q0WR25, Q940N7, Q0WUY5, Q9LZM8, Q0WW84, Q8L611, B9DHK3, Q9LVE2, Q8L7T4, O04379, Q9LJE5, Q9FQ04, F4JLJ3, Q8RXK6, Q9S…	294	3293	26015	1.58539	0.0296571	0.0043001	0.00362368
GOTERM_MF_DIRECT	GO:0003713~transcription coactivator activity	6	1.9802	0.000407521	Q9C5X9, Q9FWQ5, F4I171, Q7XYY2, Q9SHV7, O48847	254	48	19244	9.47047	0.0422859	0.00290698	0.00233645
GOTERM_CC_DIRECT	GO:0016592~mediator complex	6	1.9802	0.000418269	Q9C5X9, F4I171, Q84TI6, Q4V3C1, Q7XYY2, Q8RWA2	294	56	26015	9.48069	0.0365491	0.00464265	0.00391234
GOTERM_BP_DIRECT	GO:0071217~cellular response to external biotic stimulus	3	0.990099	0.000439391	Q8W234, Q9FUY2, O48847	277	3	22673	81.852	0.197275	0.0114481	0.0105993
GOTERM_BP_DIRECT	GO:0010608~posttranscriptional regulation of gene expression	5	1.65017	0.000458843	Q9FMH4, Q9C5E7, Q9ZW07, Q9LXC5, Q9LJX4	277	30	22673	13.642	0.205048	0.0114481	0.0105993
GOTERM_CC_DIRECT	GO:0016514~SWI/SNF complex	4	1.32013	0.000469481	Q9LF51, Q9FMT4, Q9SRQ0, Q9XI07	294	14	26015	25.2818	0.0409323	0.00464265	0.00391234
GOTERM_MF_DIRECT	GO:0043130~ubiquitin binding	7	2.31023	0.000648882	Q9ASS2, Q8LG11, F4HXZ1, O80910, Q8L860, Q9C5H4, Q9C9Y1	254	80	19244	6.62933	0.0664902	0.0043394	0.00348774
GOTERM_MF_DIRECT	GO:0000993~RNA polymerase II core binding	4	1.32013	0.000734246	Q9C710, Q66GK1, Q9FIX8, Q9FJP7	254	14	19244	21.6468	0.0749049	0.00462143	0.00371442
GOTERM_MF_DIRECT	GO:0030276~clathrin binding	5	1.65017	0.000785312	Q93YP4, Q9LVD8, Q9FL69, Q9C5H4, Q9LHS0	254	32	19244	11.8381	0.0799027	0.00466825	0.00375205
GOTERM_BP_DIRECT	GO:0040029~regulation of gene expression, epigenetic	6	1.9802	0.000815108	Q6EVK6, Q9XI07, Q9FM71, Q9FQ04, F4KHG8, Q9M2F9	277	60	22673	8.1852	0.334835	0.0177348	0.0164198
GOTERM_BP_DIRECT	GO:0010272~response to silver ion	3	0.990099	0.000871708	Q8W234, Q9FUY2, O48847	277	4	22673	61.389	0.353411	0.0177348	0.0164198
GOTERM_BP_DIRECT	GO:0009961~response to 1-aminocyclopropane-1-carboxylic acid	3	0.990099	0.000871708	Q93WV0, P30185, Q9FQ04	277	4	22673	61.389	0.353411	0.0177348	0.0164198
GOTERM_BP_DIRECT	GO:0043328~protein targeting to vacuole involved in ubiquitin-dependent protein catabolic process via the multivesicular body sorting pathway	4	1.32013	0.000888517	F4HXZ1, O80910, Q8L860, Q9C9Y1	277	16	22673	20.463	0.358827	0.0177348	0.0164198
GOTERM_BP_DIRECT	GO:0033962~cytoplasmic mRNA processing body assembly	4	1.32013	0.000888517	Q94BV4, Q0WPK4, Q9M2E0, Q8RXK6	277	16	22673	20.463	0.358827	0.0177348	0.0164198
GOTERM_BP_DIRECT	GO:0010449~root meristem growth	4	1.32013	0.00106924	Q6EVK6, Q5YGP7, Q5YGP8, A0MES8	277	17	22673	19.2593	0.414276	0.0205212	0.0189996
GOTERM_MF_DIRECT	GO:0031490~chromatin DNA binding	5	1.65017	0.00110873	Q9C5X9, Q9FWQ5, F4I171, O22873, Q9SHV7	254	35	19244	10.8234	0.11094	0.00624387	0.00501844
GOTERM_BP_DIRECT	GO:0009965~leaf morphogenesis	6	1.9802	0.00117346	Q9FME3, O82277, Q9C758, Q9SW80, O04379, Q9LTT8	277	65	22673	7.55557	0.444049	0.0216297	0.0200259
GOTERM_MF_DIRECT	GO:0003676~nucleic acid binding	16	5.28053	0.00118591	Q94BV4, Q8LPQ9, Q9M2E0, O04379, Q8LF90, Q9FQ04, Q8RXK6, Q8W034, Q9FM71, B9DFV2, F4I3B3, Q9ZT94, Q9SHZ5, Q9LET8, O64380, Q9M2F9	254	460	19244	2.63526	0.118192	0.00634463	0.00509942
GOTERM_BP_DIRECT	GO:0045892~negative regulation of transcription, DNA-templated	10	3.30033	0.00121369	Q9M1Q4, Q9XEC3, Q93WK5, Q8L7T4, Q9SYH4, Q8LPH6, Q9FUY2, Q6IDB0, O48847, Q9LZM8	277	212	22673	3.86094	0.455133	0.0216297	0.0200259
GOTERM_CC_DIRECT	GO:0005643~nuclear pore	5	1.65017	0.00137685	Q9FWS3, Q8RY25, Q8RWH9, F4ID16, Q9CAF4	294	43	26015	10.2891	0.115404	0.012254	0.0103264
GOTERM_BP_DIRECT	GO:0046898~response to cycloheximide	3	0.990099	0.00144116	Q8W234, Q9FUY2, O48847	277	5	22673	49.1112	0.513784	0.0247979	0.0229592
GOTERM_BP_DIRECT	GO:0048366~leaf development	9	2.9703	0.00162268	Q9FME3, O82277, Q8W4P1, Q9C758, Q8RYC8, P17839, P93022, Q8L8A6, Q6IDB0	277	179	22673	4.11546	0.55603	0.0269906	0.0249892
GOTERM_MF_DIRECT	GO:0017056~structural constituent of nuclear pore	4	1.32013	0.00186197	Q8RY25, Q8GYF7, Q8RWH9, F4ID16	254	19	19244	15.9503	0.179263	0.00948719	0.00762522
GOTERM_BP_DIRECT	GO:0048510~regulation of timing of transition from vegetative to reproductive phase	5	1.65017	0.00198913	Q9FWS9, Q93ZR3, F4J7T3, F4J7T2, F4IDB2	277	44	22673	9.30136	0.630482	0.0320186	0.0296445
GOTERM_BP_DIRECT	GO:0006378~mRNA polyadenylation	4	1.32013	0.00263859	Q9C710, Q8LPQ9, Q9FIX8, A9LNK9	277	23	22673	14.2351	0.733143	0.0411456	0.0380947
GOTERM_BP_DIRECT	GO:0031087~deadenylation-independent decapping of nuclear-transcribed mRNA	3	0.990099	0.00297804	Q9LTT9, Q9LTT8, Q9FQ04	277	7	22673	35.0794	0.774907	0.0450315	0.0416925
GOTERM_MF_DIRECT	GO:0032050~clathrin heavy chain binding	4	1.32013	0.00327374	Q9C9H8, Q9LVD8, F4I313, Q9LHS0	254	23	19244	13.1763	0.293609	0.0159223	0.0127973
GOTERM_BP_DIRECT	GO:0048481~plant ovule development	5	1.65017	0.00342652	Q38897, P47927, Q94BP0, Q8W234, Q0WVM7	277	51	22673	8.0247	0.820253	0.0502893	0.0465604
GOTERM_BP_DIRECT	GO:0045962~positive regulation of development, heterochronic	3	0.990099	0.00393888	Q9FME3, O82277, Q9C758	277	8	22673	30.6945	0.861007	0.0561572	0.0519932
GOTERM_CC_DIRECT	GO:0005847~mRNA cleavage and polyadenylation specificity factor complex	3	0.990099	0.00431944	Q9SAF2, Q9FM71, A9LNK9	294	9	26015	29.4955	0.319728	0.0349482	0.0294507
GOTERM_BP_DIRECT	GO:0010228~vegetative to reproductive phase transition of meristem	9	2.9703	0.00445349	Q9LUV4, Q9LSE3, Q8LPQ9, Q8W034, Q9SZ70, Q0WQM3, Q9LZM8, Q38796, Q9M2F9	277	211	22673	3.49132	0.892656	0.0617304	0.0571532
GOTERM_BP_DIRECT	GO:0090057~root radial pattern formation	3	0.990099	0.00502371	O80928, Q8L9V6, Q9LZ56	277	9	22673	27.284	0.919394	0.0677522	0.0627285
GOTERM_CC_DIRECT	GO:0005635~nuclear envelope	6	1.9802	0.00507391	Q9FWS3, Q8RY25, Q8GYF7, Q8RWH9, F4ID16, Q9CAF4	294	98	26015	5.41753	0.364109	0.0376315	0.0317119
GOTERM_BP_DIRECT	GO:0048522~positive regulation of cellular process	7	2.31023	0.00522944	B9DF92, Q9LSE3, Q9XI07, Q8VZR8, F4I983, A0A1I9LPZ1, Q8VZT4	277	130	22673	4.40741	0.927312	0.0686708	0.063579
GOTERM_BP_DIRECT	GO:0080156~mitochondrial mRNA modification	4	1.32013	0.00568162	O49429, Q9FNR1, O48582, Q9C909	277	30	22673	10.9136	0.942093	0.0726956	0.0673054
GOTERM_BP_DIRECT	GO:0000289~nuclear-transcribed mRNA poly(A) tail shortening	3	0.990099	0.00622939	Q9FPW4, A8MR45, Q05196	277	10	22673	24.5556	0.956038	0.0758162	0.0701946
GOTERM_BP_DIRECT	GO:0031124~mRNA 3'-end processing	3	0.990099	0.00622939	Q66GK1, A9LNK9, Q9FJP7	277	10	22673	24.5556	0.956038	0.0758162	0.0701946
GOTERM_MF_DIRECT	GO:0035091~phosphatidylinositol binding	5	1.65017	0.0066791	Q9ASS2, O80910, Q8L860, Q9C5H4, Q9C9Y1	254	57	19244	6.64595	0.508532	0.0310723	0.024974
GOTERM_CC_DIRECT	GO:0030136~clathrin-coated vesicle	4	1.32013	0.00709129	Q9LVD8, Q9FL69, Q9C5H4, Q9LHS0	294	35	26015	10.1127	0.469202	0.0485481	0.0409113
GOTERM_BP_DIRECT	GO:0010305~leaf vascular tissue pattern formation	4	1.32013	0.00743355	P93024, O04379, A0A1P8ARG1, F4JTS8	277	33	22673	9.92145	0.976023	0.0883176	0.081769
GOTERM_BP_DIRECT	GO:0031327~negative regulation of cellular biosynthetic process	5	1.65017	0.0100024	Q9SAF2, Q9LJQ7, Q9FM71, Q9SD86, Q0WQM3	277	69	22673	5.9313	0.993437	0.114347	0.105868
GOTERM_MF_DIRECT	GO:0046982~protein heterodimerization activity	7	2.31023	0.010242	O22763, Q9SR71, Q8W234, Q9LW45, Q9FUY2, Q940A7, Q8L4B2	254	139	19244	3.81544	0.664204	0.0456623	0.0367005
GOTERM_BP_DIRECT	GO:0010629~negative regulation of gene expression	7	2.31023	0.0102699	Q9LUV4, Q9LSE3, Q9FMQ0, Q8L7T4, Q84TD8, Q8VZT4, Q8W569	277	150	22673	3.81976	0.994267	0.114347	0.105868
GOTERM_BP_DIRECT	GO:1901001~negative regulation of response to salt stress	3	0.990099	0.010541	Q94BP0, O48847, Q0WVM7	277	13	22673	18.8889	0.995001	0.114347	0.105868
GOTERM_BP_DIRECT	GO:0080001~mucilage extrusion from seed coat	3	0.990099	0.010541	Q9SZ15, Q9FUY2, O48847	277	13	22673	18.8889	0.995001	0.114347	0.105868
GOTERM_CC_DIRECT	GO:0005737~cytoplasm	74	24.4224	0.0113205	Q9C710, Q8RWH3, A8MQL1, Q9FMH4, Q9ZW07, Q04088, Q0WLY0, O04425, Q9SCW5, Q8W034, Q9FJR0, Q9C5E7, Q9FXA2, Q9FIX8, Q9SA26, Q9LXC5, Q9LJX4, O64380, Q9LSE3, O22763, Q94K80, Q8H0X4, Q8RY25, F4HXZ1, Q9M2E0, P48001, F4I313, F4HY32, Q08AA3, Q9M1S3, Q9M9B9, Q9C9H8, F4I906, O22173, O48582, Q8W4K6, Q9LZJ8, Q9FYR7, P42731, Q94BV4, Q8RY18, O22873, Q9C652, O80678, Q501B0, F4I983, F4IDB2, O80910, Q05196, Q9SZ15,…	294	5041	26015	1.29895	0.636969	0.0719658	0.0606453
GOTERM_BP_DIRECT	GO:0047484~regulation of response to osmotic stress	3	0.990099	0.0121998	Q94BP0, O48847, Q0WVM7	277	14	22673	17.5397	0.99784	0.126827	0.117423
GOTERM_BP_DIRECT	GO:0010044~response to aluminum ion	3	0.990099	0.0121998	Q94BP0, Q9SL15, O48847	277	14	22673	17.5397	0.99784	0.126827	0.117423
GOTERM_BP_DIRECT	GO:0009873~ethylene-activated signaling pathway	8	2.64026	0.0137009	Q9LY29, Q9FH54, Q5YGP7, Q5YGP8, Q9FQ04, Q9LK74, Q52QU2, A0MES8	277	207	22673	3.16336	0.99899	0.137571	0.12737
GOTERM_BP_DIRECT	GO:0009892~negative regulation of metabolic process	9	2.9703	0.0137846	Q9LUV4, Q8L611, Q93V84, Q9C652, Q66GR4, F4J0W8, Q0WV37, Q8RWH9, Q8W569	277	257	22673	2.86641	0.999032	0.137571	0.12737
GOTERM_BP_DIRECT	GO:0009733~response to auxin	10	3.30033	0.0157372	P93024, Q8W234, Q9ZTX8, Q8RYC8, O82804, Q9FGV1, P93022, O04379, Q9FUY2, O48847	277	316	22673	2.59025	0.999641	0.151933	0.140667
GOTERM_BP_DIRECT	GO:0006913~nucleocytoplasmic transport	3	0.990099	0.0158327	Q8RWH9, Q8W4K6, F4ID16	277	16	22673	15.3472	0.999658	0.151933	0.140667
GOTERM_BP_DIRECT	GO:0009738~abscisic acid-activated signaling pathway	9	2.9703	0.0166234	Q94K80, Q9SYH4, Q9M7Q5, Q9M7Q3, Q9M7Q2, Q8L4B2, Q9LU44, Q9LES2, A0MES8	277	266	22673	2.76943	0.999771	0.156511	0.144906
GOTERM_CC_DIRECT	GO:0000124~SAGA complex	3	0.990099	0.0171733	Q9SR71, F4IDB2, Q940A7	294	18	26015	14.7477	0.785983	0.101895	0.0858665
GOTERM_BP_DIRECT	GO:0048364~root development	13	4.29043	0.0177467	Q9ZUW8, Q700D2, Q9SL15, Q501B0, A0A1P8ARG1, F4JTS8, Q9LJQ7, Q9FMT4, Q5YGP7, P93024, Q5YGP8, Q52QU2, Q8RWX7	277	491	22673	2.16716	0.999871	0.158621	0.146859
GOTERM_BP_DIRECT	GO:0019827~stem cell population maintenance	3	0.990099	0.0178011	Q5YGP7, Q5YGP8, F4JTS8	277	17	22673	14.4445	0.999874	0.158621	0.146859
GOTERM_BP_DIRECT	GO:2000024~regulation of leaf development	3	0.990099	0.0178011	Q9FMT4, Q9FUY2, O48847	277	17	22673	14.4445	0.999874	0.158621	0.146859
GOTERM_BP_DIRECT	GO:0000122~negative regulation of transcription from RNA polymerase II promoter	4	1.32013	0.0195111	Q94BP0, F4JT98, Q8W234, Q0WVM7	277	47	22673	6.96613	0.999947	0.170808	0.158142
GOTERM_MF_DIRECT	GO:0003743~translation initiation factor activity	6	1.9802	0.0205551	Q9FXA2, O22173, Q05196, Q940A7, O64380, P42731	254	119	19244	3.82002	0.889368	0.0879758	0.0707095
GOTERM_BP_DIRECT	GO:0010029~regulation of seed germination	4	1.32013	0.0229679	Q9M1S3, Q8VZR8, Q8GZM7, Q8L4B2	277	50	22673	6.54816	0.999991	0.197603	0.182951
GOTERM_BP_DIRECT	GO:0035652~cargo loading into clathrin-coated vesicle	2	0.660066	0.0241985	Q9FL69, Q9C5H4	277	2	22673	81.852	0.999995	0.197952	0.183274
GOTERM_BP_DIRECT	GO:0060211~regulation of nuclear-transcribed mRNA poly(A) tail shortening	2	0.660066	0.0241985	O64380, P42731	277	2	22673	81.852	0.999995	0.197952	0.183274
GOTERM_BP_DIRECT	GO:0010393~galacturonan metabolic process	2	0.660066	0.0241985	Q9FUY2, O48847	277	2	22673	81.852	0.999995	0.197952	0.183274
GOTERM_CC_DIRECT	GO:0032588~trans-Golgi network membrane	3	0.990099	0.0251757	Q9C9H8, F4I313, Q9C5H4	294	22	26015	12.0663	0.896618	0.14004	0.118011
GOTERM_BP_DIRECT	GO:0006402~mRNA catabolic process	3	0.990099	0.026626	Q9LTT9, Q9LTT8, Q9FQ04	277	21	22673	11.6931	0.999999	0.210895	0.195257
GOTERM_BP_DIRECT	GO:0000184~nuclear-transcribed mRNA catabolic process, nonsense-mediated decay	3	0.990099	0.026626	Q9FJR0, O64380, P42731	277	21	22673	11.6931	0.999999	0.210895	0.195257
GOTERM_CC_DIRECT	GO:0005771~multivesicular body	3	0.990099	0.0273715	Q9SZ15, F4HXZ1, O80910	294	23	26015	11.5417	0.915417	0.143298	0.120757
GOTERM_BP_DIRECT	GO:0048467~gynoecium development	3	0.990099	0.0290571	Q94BP0, Q8W234, Q0WVM7	277	22	22673	11.1616	1	0.226555	0.209756
GOTERM_BP_DIRECT	GO:0009944~polarity specification of adaxial/abaxial axis	3	0.990099	0.0315732	Q9LZ56, Q9FUY2, O48847	277	23	22673	10.6763	1	0.238712	0.221012
GOTERM_BP_DIRECT	GO:0009725~response to hormone	3	0.990099	0.0315732	Q9ZTX8, Q8RYC8, Q9FGV1	277	23	22673	10.6763	1	0.238712	0.221012
GOTERM_CC_DIRECT	GO:0016591~DNA-directed RNA polymerase II, holoenzyme	2	0.660066	0.0334104	Q66GK1, Q9FJP7	294	3	26015	58.9909	0.95141	0.161118	0.135774
GOTERM_BP_DIRECT	GO:0009785~blue light signaling pathway	3	0.990099	0.0341717	P93022, Q9SJL7, Q9SYH4	277	24	22673	10.2315	1	0.25076	0.232167
GOTERM_BP_DIRECT	GO:0009693~ethylene biosynthetic process	3	0.990099	0.0341717	Q84LH8, O80678, Q9LES2	277	24	22673	10.2315	1	0.25076	0.232167
GOTERM_CC_DIRECT	GO:0031902~late endosome membrane	3	0.990099	0.034396	Q9ASS2, Q9C9H8, F4I313	294	26	26015	10.21	0.955627	0.161118	0.135774
GOTERM_MF_DIRECT	GO:0003724~RNA helicase activity	5	1.65017	0.0379098	Q94BV4, Q9FJR0, Q9M2E0, Q8RXK6, Q9M2F9	254	96	19244	3.94603	0.983371	0.156013	0.125394
GOTERM_BP_DIRECT	GO:0051641~cellular localization	4	1.32013	0.0448738	Q8L7T4, Q9XI07, Q9LET8, F4I983	277	65	22673	5.03705	1	0.324522	0.300459
GOTERM_BP_DIRECT	GO:0000395~mRNA 5'-splice site recognition	2	0.660066	0.0478135	Q93ZR3, F4KHG8	277	4	22673	40.926	1	0.331374	0.306803
GOTERM_BP_DIRECT	GO:0098789~pre-mRNA cleavage required for polyadenylation	2	0.660066	0.0478135	Q9SAF2, Q9FM71	277	4	22673	40.926	1	0.331374	0.306803
GOTERM_BP_DIRECT	GO:1905037~autophagosome organization	2	0.660066	0.0478135	Q8RY18, A8MQL1	277	4	22673	40.926	1	0.331374	0.306803
GOTERM_BP_DIRECT	GO:0045087~innate immune response	5	1.65017	0.0549069	Q8RY18, Q6NQ63, A8MQL1, Q0WPK4, O04379	277	117	22673	3.49795	1	0.37155	0.344
GOTERM_CC_DIRECT	GO:0042735~protein body	2	0.660066	0.0550635	B9DHK3, Q8VZR8	294	5	26015	35.3946	0.993531	0.222757	0.187717
GOTERM_CC_DIRECT	GO:0044614~nuclear pore cytoplasmic filaments	2	0.660066	0.0550635	Q8RY25, F4ID16	294	5	26015	35.3946	0.993531	0.222757	0.187717
GOTERM_CC_DIRECT	GO:0046695~SLIK (SAGA-like) complex	2	0.660066	0.0550635	Q9SR71, Q940A7	294	5	26015	35.3946	0.993531	0.222757	0.187717
GOTERM_BP_DIRECT	GO:0048523~negative regulation of cellular process	8	2.64026	0.0550996	B9DHK3, Q9LUV4, Q93XY1, A2RVM8, Q9FMQ0, Q9SR71, Q9LK74, Q9LZF1	277	279	22673	2.34701	1	0.37155	0.344
GOTERM_BP_DIRECT	GO:0009734~auxin-activated signaling pathway	7	2.31023	0.0588434	Q5YGP7, P93024, Q5YGP8, Q9ZTX8, Q8RYC8, Q9FGV1, P93022	277	226	22673	2.53524	1	0.384985	0.356439
GOTERM_BP_DIRECT	GO:0006473~protein acetylation	2	0.660066	0.0594066	Q9C5X9, Q9FWQ5	277	5	22673	32.7408	1	0.384985	0.356439
GOTERM_BP_DIRECT	GO:0000973~posttranscriptional tethering of RNA polymerase II gene DNA at nuclear periphery	2	0.660066	0.0594066	Q8RY25, F4ID16	277	5	22673	32.7408	1	0.384985	0.356439
GOTERM_BP_DIRECT	GO:1902074~response to salt	3	0.990099	0.0608976	Q8VZR8, Q9FUY2, O48847	277	33	22673	7.44109	1	0.38896	0.360119
GOTERM_BP_DIRECT	GO:0048869~cellular developmental process	4	1.32013	0.0615788	A2RVM8, Q8L7T4, Q9XI07, F4I983	277	74	22673	4.42443	1	0.38896	0.360119
GOTERM_MF_DIRECT	GO:0036002~pre-mRNA binding	2	0.660066	0.0640354	Q9FL40, Q9LNV5	254	5	19244	30.3055	0.999102	0.25377	0.203965
GOTERM_BP_DIRECT	GO:0071396~cellular response to lipid	3	0.990099	0.0641987	Q9ZU48, Q0WV37, Q501B0	277	34	22673	7.22223	1	0.400439	0.370748
GOTERM_MF_DIRECT	GO:0000156~phosphorelay response regulator activity	3	0.990099	0.0696474	Q93WK5, Q9M9B9, Q9LZJ8	254	33	19244	6.88762	0.999525	0.266153	0.213917
GOTERM_BP_DIRECT	GO:0006369~termination of RNA polymerase II transcription	2	0.660066	0.070859	Q9C710, Q9FIX8	277	6	22673	27.284	1	0.431203	0.39923
GOTERM_BP_DIRECT	GO:0031048~chromatin silencing by small RNA	2	0.660066	0.070859	Q8LPQ9, O04425	277	6	22673	27.284	1	0.431203	0.39923
GOTERM_BP_DIRECT	GO:0010073~meristem maintenance	4	1.32013	0.0740965	P47927, Q5YGP7, Q9FUY2, O48847	277	80	22673	4.0926	1	0.445472	0.412441
GOTERM_CC_DIRECT	GO:0005770~late endosome	3	0.990099	0.0778197	Q9C9H8, F4HXZ1, F4I313	294	41	26015	6.47461	0.999261	0.301128	0.25376
GOTERM_BP_DIRECT	GO:0008380~RNA splicing	5	1.65017	0.0814039	Q8W034, Q9FJR0, F4IUY8, F4J8G7, Q9LU44	277	134	22673	3.05418	1	0.476791	0.441438
GOTERM_BP_DIRECT	GO:0048359~mucilage metabolic process involved in seed coat development	2	0.660066	0.0821725	Q9FUY2, O48847	277	7	22673	23.3863	1	0.476791	0.441438
GOTERM_BP_DIRECT	GO:0043981~histone H4-K5 acetylation	2	0.660066	0.0821725	F4J7T3, F4J7T2	277	7	22673	23.3863	1	0.476791	0.441438
GOTERM_BP_DIRECT	GO:0015031~protein transport	9	2.9703	0.0860382	Q9SZ15, Q9ASS2, Q9FWS3, Q8RY25, Q93YP4, Q8RWH9, Q9FGK9, F4ID16, Q9CAF4	277	372	22673	1.98029	1	0.493484	0.456893
GOTERM_CC_DIRECT	GO:0005849~mRNA cleavage factor complex	2	0.660066	0.0866402	Q9C710, Q9FIX8	294	8	26015	22.1216	0.999686	0.308439	0.259921
GOTERM_CC_DIRECT	GO:0071006~U2-type catalytic step 1 spliceosome	2	0.660066	0.0866402	Q9FL40, Q9LNV5	294	8	26015	22.1216	0.999686	0.308439	0.259921
GOTERM_BP_DIRECT	GO:0009911~positive regulation of flower development	3	0.990099	0.0888501	Q8LPQ9, Q7XYY2, Q38796	277	41	22673	5.98917	1	0.49816	0.461222
GOTERM_BP_DIRECT	GO:0010051~xylem and phloem pattern formation	3	0.990099	0.0888501	P46639, P93024, Q9LZM8	277	41	22673	5.98917	1	0.49816	0.461222
GOTERM_BP_DIRECT	GO:1902183~regulation of shoot apical meristem development	2	0.660066	0.0933487	Q9FUY2, O48847	277	8	22673	20.463	1	0.511879	0.473924
GOTERM_BP_DIRECT	GO:0071417~cellular response to organonitrogen compound	2	0.660066	0.0933487	Q9XIE0, Q6NQ63	277	8	22673	20.463	1	0.511879	0.473924
GOTERM_CC_DIRECT	GO:0000813~ESCRT I complex	2	0.660066	0.0969303	Q9ASS2, Q8LG11	294	9	26015	19.6636	0.999885	0.319651	0.269369
GOTERM_CC_DIRECT	GO:0005654~nucleoplasm	5	1.65017	0.0969728	O22873, Q8W234, A9LNK9, F4J8G7, Q9LU44	294	154	26015	2.87293	0.999886	0.319651	0.269369
GOTERM_BP_DIRECT	GO:0040007~growth	5	1.65017	0.0994491	Q8RWH3, Q6NQ63, Q9XI07, Q9SD86, A0A1I9LPZ1	277	144	22673	2.84208	1	0.539403	0.499407

## Sheet: 80_pCARs
Category	Term	Count	%	PValue	Genes	List Total	Pop Hits	Pop Total	Fold Enrichment	Bonferroni	Benjamini	FDR
GOTERM_CC_DIRECT	GO:0005634~nucleus	291	81.7416	5.13125e-61	Q9C710, Q9SAF2, Q38897, Q9SQV1, Q9SR71, A0A1P8B4F7, F4I321, Q84ME1, Q9FHJ6, Q9SZ70, Q9FL19, Q04088, Q0WLY0, Q5BPU6, Q6EVK6, Q6NQ63, Q9FMT4, Q8LG11, O81821, Q8W034, Q9LQZ7, Q66GK1, Q8RYC8, Q94KE2, F4I3B3, F4JZL7, Q9LXG8, Q52QU2, Q9M9G6, O64380, Q700D2, Q8L9V6, Q8RY25, Q9ZTX8, Q9LY87, Q8W031, Q9LW45, Q0WVM7, F4HV99, B9DF92, Q9SY69, F4JMA6, Q5YGP7, Q5YGP8, O22173, Q9LZJ8, Q9SHV7, P42731, Q9LVB0, Q94…	344	10862	26015	2.02604	5.13125e-59	5.13125e-59	4.05369e-59
GOTERM_MF_DIRECT	GO:0003729~mRNA binding	74	20.7865	6.15462e-29	Q9C710, Q9SAF2, Q9ASS2, Q9SAB3, F4I321, Q9FMH4, Q9ZW07, Q9ZQE5, Q9LTT8, F4HUQ5, Q0WLY0, O04425, Q67YS0, Q9FNR1, Q8W034, Q94AM9, Q9FM71, Q9FJR0, Q9C5E7, Q9FXA2, Q9FIX8, F4I3B3, Q93W34, Q9LXC5, Q9M9G6, Q9C909, Q9LFX8, Q9LJX4, Q94K80, Q9LME7, Q9LKA5, Q9LKA4, Q9M2E0, Q6AWW6, Q9LU44, Q9M1S3, F4I906, O22173, P42731, Q94BV4, Q9C652, O22791, O80678, Q501B0, O49160, A0A1P8AS03, Q9LNV5, Q0WR25, Q8RWR2, A9L…	297	1035	19244	4.63266	7.13936e-27	7.20091e-27	5.53916e-27
GOTERM_MF_DIRECT	GO:0005515~protein binding	146	41.0112	1.68459e-24	Q38897, Q8RWH3, Q9SR71, Q8RWH9, O48847, Q6EVK6, Q9FMT4, Q4V3C1, O81821, Q8GZ67, Q9LQZ7, Q8LBH2, Q8RYC8, Q9FXA2, Q9M9G6, O49429, Q700D2, Q8RY25, Q9ZTX8, P29383, Q9LY87, Q8GZM7, Q0WVM7, Q9SY69, Q5YGP7, Q5YGP8, Q6NLV4, P17839, O22173, Q9SHV7, P42731, Q8RY18, O22873, Q9XI07, O22197, Q9SRR0, F4IDB2, Q9SZ15, Q84TI6, Q9LKL2, Q9M155, P18616, Q9FGV1, A8MR45, A9LNK9, O82170, F4ID16, Q6IDB0, F4J8G7, Q0WW84,…	297	4285	19244	2.2077	1.95412e-22	9.85483e-23	7.58064e-23
GOTERM_MF_DIRECT	GO:0003700~transcription factor activity, sequence-specific DNA binding	82	23.0337	7.27078e-22	Q9LSB2, Q9XEC3, Q38897, Q9C758, O23222, Q9SJL7, Q9SZ70, Q9FL19, Q04088, O82277, Q9SCW5, O81821, Q9FH54, Q9LQZ7, Q8RYC8, Q9LXG8, Q52QU2, Q944L3, Q8RWX7, Q9FIX0, Q9ZV33, Q700D2, O80928, O22763, Q9FWS9, Q8L9V6, P48000, Q9ZTX8, P48001, Q9FKK2, P29383, Q8GZM7, Q8W031, Q9LW45, Q9SVU7, Q8H1F5, Q9LRW7, Q9M9B9, Q5YGP7, Q5YGP8, P17839, Q9LZJ8, Q9FYR7, O22873, Q9C6V4, Q9LZ56, Q9SUT6, Q9FKR2, Q9LKL2, Q93WV0,…	297	1646	19244	3.22792	8.43411e-20	2.8356e-20	2.18123e-20
GOTERM_BP_DIRECT	GO:0006397~mRNA processing	29	8.14607	1.37252e-18	Q94BV4, Q9SAB3, Q9LTT9, Q9LTT8, Q9FJP7, Q8W4P1, Q9FNR1, Q8W034, Q66GK1, Q8VY15, F4I3B3, Q93W34, Q9C909, Q0WW84, F4J8G7, O64380, O49429, Q0WPK4, Q9LKA5, Q9M2E0, Q9FQ03, Q9FQ04, Q8RXK6, Q8GUK8, Q9LU44, Q58G44, B9DFV2, Q6NLV4, O48582	326	221	22673	9.12635	7.46651e-16	7.45279e-16	6.86261e-16
GOTERM_BP_DIRECT	GO:0006355~regulation of transcription, DNA-templated	71	19.9438	5.15661e-18	Q9XEC3, Q9C758, Q9FL19, O48847, Q04088, O82277, Q6EVK6, Q9FH54, Q9LQZ7, Q8RYC8, Q9LXG8, Q52QU2, Q944L3, Q9LG11, Q9ZV33, Q700D2, O80928, O22763, Q93WK5, Q9FWS9, Q8L9V6, P48000, Q9ZTX8, P48001, Q8GZM7, Q8W031, Q9LW45, Q9SVU7, Q8H1F5, Q9LRW7, Q9M9B9, Q5YGP7, Q5YGP8, P17839, Q9LZJ8, Q9FYR7, Q9C5X9, O22873, Q9C6V4, Q9LZ56, Q9FKR2, Q9LKL2, Q93WV0, Q9SNB4, Q9FGV1, Q9LDR8, A8MR45, Q8VWV6, A0MES8, Q9FWQ5,…	326	1563	22673	3.1593	2.8052e-15	1.40002e-15	1.28915e-15
GOTERM_MF_DIRECT	GO:0003723~RNA binding	55	15.4494	4.16584e-17	Q9SAF2, O64571, Q9SQV1, Q9SAB3, Q9FMH4, Q9ZQE5, O04425, Q9FNR1, Q8W034, Q94AM9, Q9FM71, Q9FJR0, Q9FXA2, Q9LR70, F4I3B3, Q93W34, Q9C909, O64380, Q94K80, Q9LKA4, Q6AWW6, Q9M1S3, Q9FL40, F4I906, O22173, Q9SHZ5, Q94KD0, P42731, Q9C652, B6EUA9, O22791, Q05196, A0A1P8AS03, Q0WR25, Q8RWR2, Q8VY15, A9LNK9, Q0WW84, F4JFN7, Q8LPQ9, Q0WPK4, Q1PES4, Q8LF90, O04379, Q9LJE5, Q9FQ03, Q9FQ04, Q9SUU7, Q9FM47, O82…	297	951	19244	3.74732	4.83238e-15	1.21851e-15	9.37315e-16
GOTERM_BP_DIRECT	GO:0045944~positive regulation of transcription from RNA polymerase II promoter	24	6.74157	7.07945e-16	Q9LSB2, Q9C5X9, Q9FWQ5, Q9LSE3, Q94BP0, Q9C6V4, Q9XEF1, Q93YR5, F4JT98, O23222, Q9FKK2, Q7XYY2, P29383, Q9FL19, Q0WVM7, Q9FKR2, Q6EVK6, Q9FMT4, Q8L8A5, Q8W234, P17839, Q7X9H2, Q9LG11, Q9FIX0	326	173	22673	9.64843	3.62377e-13	1.03521e-13	9.5323e-14
GOTERM_BP_DIRECT	GO:0009908~flower development	31	8.70787	7.62584e-16	Q9C5X9, F4IDB2, O48847, O04425, Q9LUV4, Q9LKL2, Q8W4P1, Q9FGV1, F4JZL7, Q0WQM3, Q52QU2, Q8VZT4, Q9FWQ5, Q8LPQ9, F4JT98, Q9ZTX8, Q7XYY2, Q5XV31, Q9FUY2, P47927, Q67ZB3, A2RVM8, Q93V84, Q66GR4, F4HQA1, P93024, Q6NLV4, P17839, Q84TD8, Q38796, Q940I0	326	327	22673	6.59334	4.22773e-13	1.03521e-13	9.5323e-14
GOTERM_MF_DIRECT	GO:0003677~DNA binding	67	18.8202	5.61423e-14	Q9XEC3, Q9SR71, Q9C758, F4J7T3, Q9SJL7, Q9FHJ6, F4J7T2, Q6EVK6, O81821, Q9FH54, Q8W234, Q9FJR0, Q8LK56, Q8RYC8, Q52QU2, Q9ZV33, Q700D2, Q93WK5, Q94K80, Q9FWS9, Q8L9V6, Q9FWS3, P48000, Q9ZTX8, P48001, Q7XYY2, P29383, Q6AWW6, Q8GZM7, Q9SVU7, Q8H1F5, Q9LRW7, Q9M9B9, Q5YGP7, Q9FL40, B9DFV2, P17839, Q9XI07, Q9LZ56, Q9SUT6, Q9LKL2, P18616, Q9LNV5, Q9SNB4, Q9FGV1, Q8RWR2, Q9SYH4, Q56XU4, Q9LDR8, A9LNK9,…	297	1588	19244	2.73378	6.51657e-12	1.31373e-12	1.01056e-12
GOTERM_BP_DIRECT	GO:0006357~regulation of transcription from RNA polymerase II promoter	30	8.42697	3.43821e-13	Q9LSB2, Q9C5X9, Q38897, Q9C6V4, Q93YR5, O23222, Q9FL19, F4IDB2, Q9SUT6, Q9FKR2, Q9FMT4, Q9SCW5, O81821, Q9SYH4, B3H4N9, Q9LZM8, Q9FIX0, Q9FWS9, Q9XEF1, Q9SW80, P48000, P48001, Q9FKK2, Q8RWA2, P29383, Q9FKQ5, P46639, P17839, Q8GXT3, Q7X9H2	326	384	22673	5.43352	1.87047e-10	3.73389e-11	3.43821e-11
GOTERM_MF_DIRECT	GO:0000978~RNA polymerase II core promoter proximal region sequence-specific DNA binding	25	7.02247	7.08472e-12	Q9LSB2, Q38897, Q9C6V4, O23222, Q9FL19, Q9SUT6, Q9FKR2, Q9SCW5, O81821, Q9SYH4, B3H4N9, Q9LZM8, Q9FIX0, Q9FWS9, Q9XEF1, Q9SW80, P48000, P48001, Q9FKK2, P29383, Q9FKQ5, P46639, P17839, Q8GXT3, Q7X9H2	297	274	19244	5.91192	8.21821e-10	1.38152e-10	1.06271e-10
GOTERM_MF_DIRECT	GO:0008143~poly(A) binding	10	2.80899	2.88814e-11	Q9SAB3, F4I906, Q9FXA2, F4I3B3, O22173, Q93W34, Q05196, Q0WW84, O64380, P42731	297	23	19244	28.1716	3.35024e-09	4.82732e-10	3.71332e-10
GOTERM_MF_DIRECT	GO:0000981~RNA polymerase II transcription factor activity, sequence-specific DNA binding	23	6.46067	2.49527e-09	Q9LSB2, Q38897, Q9C6V4, Q9FWS9, Q9XEF1, O23222, Q9SW80, P48000, P48001, Q9FKK2, P29383, Q9FL19, Q9FKQ5, Q9SUT6, Q9FKR2, P46639, P17839, Q8GXT3, Q9SYH4, B3H4N9, Q7X9H2, Q9LZM8, Q9FIX0	297	307	19244	4.85432	2.89451e-07	3.64933e-08	2.80717e-08
GOTERM_BP_DIRECT	GO:0030154~cell differentiation	34	9.55056	6.38101e-09	Q94BP0, O22873, Q9C758, F4I321, Q501B0, F4HUQ5, O48847, O04425, Q67YS0, Q9LUV4, O82277, Q9SD86, Q8W234, Q8L611, Q9FME3, Q8LPQ9, Q9LME7, F4JT98, Q8LF90, O04379, P29383, Q5XV31, Q9FUY2, Q0WVM7, P47927, Q67ZB3, Q93V84, F4I906, F4I2E4, Q6NLV4, P17839, Q84TD8, Q9SVC7, Q38796	326	729	22673	3.24372	3.47127e-06	5.77482e-07	5.31751e-07
GOTERM_MF_DIRECT	GO:0003730~mRNA 3'-UTR binding	7	1.96629	1.97324e-08	F4I906, Q9FXA2, O22173, Q05196, Q9FM47, O64380, P42731	297	13	19244	34.8894	2.28895e-06	2.56521e-07	1.97324e-07
GOTERM_BP_DIRECT	GO:0009909~regulation of flower development	13	3.65169	2.09084e-08	Q9XI07, O82804, Q7XYY2, F4J7T3, F4J7T2, Q9FUY2, O48847, O04425, Q67ZB3, Q9FMT4, Q4V3C1, Q8W234, Q6NLV4	326	100	22673	9.04138	1.13741e-05	1.6219e-06	1.49346e-06
GOTERM_CC_DIRECT	GO:0000932~P-body	11	3.08989	3.15324e-08	Q94BV4, Q9FPW4, Q0WPK4, Q9FJR0, Q9M2E0, A8MR45, Q9LTT9, Q9LTT8, Q9FQ04, Q8RXK6, Q5XET5	344	71	26015	11.7165	3.15323e-06	1.57662e-06	1.24553e-06
GOTERM_MF_DIRECT	GO:0061629~RNA polymerase II sequence-specific DNA binding transcription factor binding	7	1.96629	5.60776e-08	Q9C5X9, Q9FWQ5, Q94BP0, F4JT98, Q8W234, Q9LG11, Q0WVM7	297	15	19244	30.2375	6.50498e-06	6.56108e-07	5.04699e-07
GOTERM_CC_DIRECT	GO:0005667~transcription factor complex	8	2.24719	7.92458e-08	Q9C5X9, Q9FWQ5, Q94BP0, F4JT98, Q8W234, Q7XYY2, Q9LG11, Q0WVM7	344	29	26015	20.8621	7.92455e-06	2.64153e-06	2.08681e-06
GOTERM_BP_DIRECT	GO:0006417~regulation of translation	11	3.08989	1.31832e-07	Q94BV4, Q9FMH4, Q9C5E7, Q9FXA2, Q9M2E0, O22173, Q9ZW07, O04379, Q9LXC5, Q8RXK6, O64380	326	76	22673	10.0663	7.17139e-05	8.94808e-06	8.23948e-06
GOTERM_MF_DIRECT	GO:0000976~transcription regulatory region sequence-specific DNA binding	33	9.26966	1.54353e-07	Q9XEC3, O22873, Q8LPH6, Q04088, Q93WV0, Q9FH54, Q9LQZ7, Q8RYC8, Q9FGV1, Q9SYH4, Q52QU2, Q8RWX7, A0MES8, Q9ZV33, Q9LSE3, O80928, O22763, Q9FWS9, Q8L9V6, Q9SW80, Q9M7Q5, Q9M7Q3, Q9M7Q2, Q8L4B2, Q9ZUL3, P47927, P46639, Q9LDE1, Q9FL40, Q5YGP8, P93024, Q9SPG6, Q9LZJ8	297	742	19244	2.8817	1.79048e-05	1.64176e-06	1.26289e-06
GOTERM_BP_DIRECT	GO:0051028~mRNA transport	9	2.52809	3.1622e-07	Q94BV4, Q8W034, Q9FWS3, Q8RY25, Q8GYF7, Q9M2E0, Q8RWH9, Q8RXK6, F4ID16	326	47	22673	13.3179	0.000172009	1.90786e-05	1.75678e-05
GOTERM_MF_DIRECT	GO:0046983~protein dimerization activity	21	5.89888	8.11604e-07	Q9LSB2, O49429, Q9C6V4, Q9LKA5, Q9XEF1, O23222, Q9FKK2, P29383, Q84LH8, Q9FL19, Q8GZM7, Q9FKQ5, Q9SUT6, Q9SVU7, Q9FKR2, P17839, Q8GXT3, B3H4N9, O48582, Q7X9H2, Q9FIX0	297	359	19244	3.79021	9.41417e-05	7.91314e-06	6.08703e-06
GOTERM_CC_DIRECT	GO:1990904~ribonucleoprotein complex	9	2.52809	1.18583e-06	Q9SQV1, F4I906, Q9FXA2, O22173, Q6AWW6, Q05196, O64380, O04425, P42731	344	60	26015	11.3438	0.000118576	2.96457e-05	2.34201e-05
GOTERM_CC_DIRECT	GO:0010494~cytoplasmic stress granule	7	1.96629	1.48301e-06	Q94BV4, Q94AM9, Q9M2E0, F4I3B3, Q9FQ04, Q8RXK6, Q0WW84	344	28	26015	18.9062	0.00014829	2.96601e-05	2.34315e-05
GOTERM_MF_DIRECT	GO:0000993~RNA polymerase II core binding	6	1.68539	1.48734e-06	Q9C710, F4HQA1, Q66GK1, Q9FIX8, Q8GUK8, Q9FJP7	297	14	19244	27.7691	0.000172516	1.3386e-05	1.02969e-05
GOTERM_MF_DIRECT	GO:0043565~sequence-specific DNA binding	23	6.46067	2.2455e-06	Q9XEC3, Q9FME3, Q700D2, O22763, Q9C758, Q9M7Q5, Q9M7Q3, F4HYV5, Q8L4B2, Q9ZUL3, Q93WV0, O82277, Q9LDE1, Q9SCW5, O81821, Q9SPG6, Q8RYC8, Q9LXG8, Q944L3, Q9FYR7, Q9LZM8, Q8VWV6, A0MES8	297	453	19244	3.28979	0.000260444	1.8766e-05	1.44353e-05
GOTERM_CC_DIRECT	GO:0005847~mRNA cleavage and polyadenylation specificity factor complex	5	1.40449	3.55131e-06	Q9SAF2, Q9FM71, Q6NLV4, A9LNK9, Q9M9G6	344	9	26015	42.0139	0.000355068	5.91884e-05	4.67589e-05
GOTERM_BP_DIRECT	GO:0010468~regulation of gene expression	12	3.37079	4.08996e-06	Q9M1Q4, Q94FL7, Q9LF51, O82762, Q9LKL2, Q9FMT4, Q9SRQ0, Q8L8A5, Q9SNB4, Q8W031, F4JLJ3, Q0WLY0	326	135	22673	6.18214	0.00222247	0.000222085	0.000204498
GOTERM_MF_DIRECT	GO:0003713~transcription coactivator activity	8	2.24719	8.14065e-06	Q9C5X9, Q9FWQ5, F4I171, Q8L8A5, Q7XYY2, Q9SHV7, Q9LG11, O48847	297	48	19244	10.7991	0.000943873	6.3497e-05	4.88439e-05
GOTERM_BP_DIRECT	GO:0009793~embryo development ending in seed dormancy	25	7.02247	1.30846e-05	Q94BP0, Q9SR71, Q9ZQE5, O48847, F4JTS8, O04425, Q67YS0, P18616, Q9FM71, Q8W234, Q8LK56, Q9SYH4, Q9LR70, F4J8G7, Q9FIX0, Q8LPQ9, O04379, A0A1P8ARG1, Q0WVM7, F4KHG8, Q9SY69, P93024, Q6NLV4, Q9LZJ8, Q9M2F9	326	624	22673	2.78642	0.00709279	0.000645903	0.000594754
GOTERM_BP_DIRECT	GO:0006378~mRNA polyadenylation	6	1.68539	1.59715e-05	Q9C710, Q8LPQ9, Q9FIX8, Q6NLV4, A9LNK9, Q9FM47	326	23	22673	18.1432	0.00865092	0.000667117	0.000614288
GOTERM_BP_DIRECT	GO:0016554~cytidine to uridine editing	6	1.68539	1.59715e-05	O49429, Q9FNR1, Q9LKA5, O48582, Q9C909, Q58G44	326	23	22673	18.1432	0.00865092	0.000667117	0.000614288
GOTERM_MF_DIRECT	GO:0032050~clathrin heavy chain binding	6	1.68539	2.23125e-05	Q9C9H8, Q8LBH2, Q9LVD8, F4I313, Q8VYT2, Q9LHS0	297	23	19244	16.9029	0.00258493	0.00016316	0.000125508
GOTERM_MF_DIRECT	GO:0003676~nucleic acid binding	21	5.89888	3.21564e-05	Q94BV4, Q8LPQ9, Q94HW2, Q9LZQ7, Q9SQV1, Q9M2E0, O04379, Q8LF90, Q9FQ03, Q9FQ04, Q8RXK6, Q8W034, Q9FM71, B9DFV2, F4I3B3, Q8VY15, Q9ZT94, Q9SHZ5, Q9LET8, O64380, Q9M2F9	297	460	19244	2.95801	0.00372325	0.000221312	0.00017024
GOTERM_BP_DIRECT	GO:2000026~regulation of multicellular organismal development	8	2.24719	3.97972e-05	Q93XY1, Q8L7T4, Q9SQV1, Q9XI07, Q9FWS3, Q9SD86, F4I983, A0A1I9LPZ1	326	65	22673	8.55989	0.0214174	0.00154356	0.00142133
GOTERM_BP_DIRECT	GO:0010629~negative regulation of gene expression	11	3.08989	6.35159e-05	Q9LUV4, Q9LSE3, Q9FMQ0, Q9LKL2, Q8L7T4, Q93YR5, O22791, Q84TD8, Q8VZT4, Q8W569, Q940I0	326	150	22673	5.10027	0.0339636	0.00223403	0.00205712
GOTERM_BP_DIRECT	GO:0034063~stress granule assembly	5	1.40449	6.58277e-05	Q94BV4, Q94AM9, Q9M2E0, Q8RXK6, Q0WW84	326	16	22673	21.7341	0.0351778	0.00223403	0.00205712
GOTERM_BP_DIRECT	GO:0048573~photoperiodism, flowering	8	2.24719	7.06466e-05	Q9C5X9, Q67ZB3, P18616, Q9FM71, Q8RY25, O82804, F4J7T3, F4ID16	326	71	22673	7.83652	0.037704	0.00225654	0.00207784
GOTERM_MF_DIRECT	GO:0008266~poly(U) RNA binding	6	1.68539	7.3013e-05	F4I906, Q9FXA2, O22173, Q05196, O64380, P42731	297	29	19244	13.4058	0.00843405	0.000474585	0.000365065
GOTERM_BP_DIRECT	GO:0010449~root meristem growth	5	1.40449	8.51125e-05	Q6EVK6, Q5YGP7, Q8L8A5, Q5YGP8, A0MES8	326	17	22673	20.4556	0.0452475	0.00256756	0.00236424
GOTERM_CC_DIRECT	GO:0030136~clathrin-coated vesicle	6	1.68539	9.07663e-05	Q8LBH2, Q9LVD8, Q9FL69, Q9C5H4, Q8VYT2, Q9LHS0	344	35	26015	12.9643	0.00903597	0.00117134	0.00092536
GOTERM_CC_DIRECT	GO:0016592~mediator complex	7	1.96629	9.37073e-05	Q9C5X9, F4I171, Q84TI6, Q4V3C1, B6EUA9, Q7XYY2, Q8RWA2	344	56	26015	9.45312	0.0093274	0.00117134	0.00092536
GOTERM_MF_DIRECT	GO:0030276~clathrin binding	6	1.68539	0.000119225	Q93YP4, Q8LBH2, Q9LVD8, Q9FL69, Q9C5H4, Q9LHS0	297	32	19244	12.149	0.0137357	0.000734176	0.00056475
GOTERM_BP_DIRECT	GO:0045893~positive regulation of transcription, DNA-templated	15	4.21348	0.000152535	Q9LF51, Q700D2, O22763, Q9SRQ0, Q7XYY2, Q9M7Q5, Q9M7Q3, Q9M7Q2, O48847, Q9ZUL3, Q94FL7, Q93WV0, P93022, Q944L3, A0MES8	326	307	22673	3.39816	0.0796353	0.00435928	0.00401407
GOTERM_MF_DIRECT	GO:0031490~chromatin DNA binding	6	1.68539	0.000185089	Q9C5X9, Q9FWQ5, F4I171, O22873, Q9SHV7, Q9LG11	297	35	19244	11.1076	0.0212434	0.00108277	0.0008329
GOTERM_BP_DIRECT	GO:0040029~regulation of gene expression, epigenetic	7	1.96629	0.000216274	Q6EVK6, Q9XI07, P18616, Q9FM71, Q9FQ04, F4KHG8, Q9M2F9	326	60	22673	8.11406	0.111007	0.00587185	0.00540686
GOTERM_BP_DIRECT	GO:0045892~negative regulation of transcription, DNA-templated	12	3.37079	0.0002588	Q9M1Q4, Q9XEC3, Q93WK5, Q8L7T4, P18616, Q9SYH4, Q8LPH6, Q9FUY2, Q9M9G6, Q6IDB0, O48847, Q9LZM8	326	212	22673	3.93674	0.131342	0.00669183	0.00616191
GOTERM_BP_DIRECT	GO:0031124~mRNA 3'-end processing	4	1.1236	0.000324976	Q66GK1, A9LNK9, Q8GUK8, Q9FJP7	326	10	22673	27.8196	0.162066	0.00802099	0.00738581
GOTERM_BP_DIRECT	GO:0007389~pattern specification process	6	1.68539	0.000361349	A2RVM8, Q5YGP7, Q5YGP8, F4I3B3, F4JZL7, Q9LZM8	326	43	22673	9.70452	0.178488	0.00853097	0.0078554
GOTERM_BP_DIRECT	GO:0061157~mRNA destabilization	4	1.1236	0.000442104	A0A1P8AS03, Q0WR25, F4K1Z0, Q9LJE5	326	11	22673	25.2906	0.213811	0.0100026	0.00921051
GOTERM_CC_DIRECT	GO:0016591~DNA-directed RNA polymerase II, holoenzyme	3	0.842697	0.000515464	Q66GK1, Q8GUK8, Q9FJP7	344	3	26015	75.625	0.0502531	0.00543517	0.00429379
GOTERM_CC_DIRECT	GO:0016604~nuclear body	5	1.40449	0.000543517	Q8W4P1, Q93V84, F4IDB2, Q84TD8, O04425	344	29	26015	13.0388	0.0529151	0.00543517	0.00429379
GOTERM_BP_DIRECT	GO:0048522~positive regulation of cellular process	9	2.52809	0.000584746	B9DF92, Q9LSE3, Q9SQV1, Q9XI07, P18616, Q8VZR8, F4I983, A0A1I9LPZ1, Q8VZT4	326	130	22673	4.81494	0.272539	0.0127007	0.0116949
GOTERM_BP_DIRECT	GO:0071217~cellular response to external biotic stimulus	3	0.842697	0.000608704	Q8W234, Q9FUY2, O48847	326	3	22673	69.5491	0.281964	0.0127125	0.0117058
GOTERM_MF_DIRECT	GO:0005546~phosphatidylinositol-4,5-bisphosphate binding	5	1.40449	0.000728094	P93733, Q8LBH2, Q9LVD8, Q8VYT2, Q9LHS0	297	27	19244	11.999	0.0810188	0.00405652	0.0031204
GOTERM_CC_DIRECT	GO:0016514~SWI/SNF complex	4	1.1236	0.000742406	Q9LF51, Q9FMT4, Q9SRQ0, Q9XI07	344	14	26015	21.6071	0.0715773	0.00674914	0.00533182
GOTERM_BP_DIRECT	GO:0010608~posttranscriptional regulation of gene expression	5	1.40449	0.000846214	Q9FMH4, Q9C5E7, Q9ZW07, Q9LXC5, Q9LJX4	326	30	22673	11.5915	0.369054	0.0164105	0.015111
GOTERM_BP_DIRECT	GO:0080156~mitochondrial mRNA modification	5	1.40449	0.000846214	O49429, Q9FNR1, Q9LKA5, O48582, Q9C909	326	30	22673	11.5915	0.369054	0.0164105	0.015111
GOTERM_CC_DIRECT	GO:0005829~cytosol	65	18.2584	0.000896667	Q38897, Q9ZU48, Q8RWH3, Q93ZR3, A8MQL1, Q9SAB3, O23222, Q9LTT8, Q04088, Q0WLY0, Q8W4P1, Q6EVK6, Q8W034, Q9FJR0, Q9FXA2, F4I3B3, Q9SA26, Q93W34, Q9C909, Q9LFX8, Q9LJX4, Q8VYT2, O64380, Q9LKA5, P48000, F4HXZ1, P48001, F4HY32, Q93XY1, F4I906, O22173, Q8W4K6, P42731, Q94BV4, B6EUA9, P30185, Q05196, O49160, A0A1P8AS03, Q0WR25, Q940N7, Q0WUY5, Q9LZM8, Q0WW84, Q8L611, B9DHK3, Q9LVE2, Q8L7T4, O04379, Q9L…	344	3293	26015	1.49275	0.0858009	0.00747223	0.00590306
GOTERM_BP_DIRECT	GO:0048366~leaf development	10	2.80899	0.00115803	Q9FME3, O82277, Q8W4P1, Q9C758, Q8L8A5, Q8RYC8, P17839, P93022, Q8L8A6, Q6IDB0	326	179	22673	3.88542	0.467586	0.0204619	0.0188415
GOTERM_BP_DIRECT	GO:0009961~response to 1-aminocyclopropane-1-carboxylic acid	3	0.842697	0.00120586	Q93WV0, P30185, Q9FQ04	326	4	22673	52.1618	0.481276	0.0204619	0.0188415
GOTERM_BP_DIRECT	GO:0010272~response to silver ion	3	0.842697	0.00120586	Q8W234, Q9FUY2, O48847	326	4	22673	52.1618	0.481276	0.0204619	0.0188415
GOTERM_BP_DIRECT	GO:0098789~pre-mRNA cleavage required for polyadenylation	3	0.842697	0.00120586	Q9SAF2, Q9FM71, Q9M9G6	326	4	22673	52.1618	0.481276	0.0204619	0.0188415
GOTERM_BP_DIRECT	GO:0033962~cytoplasmic mRNA processing body assembly	4	1.1236	0.00142277	Q94BV4, Q0WPK4, Q9M2E0, Q8RXK6	326	16	22673	17.3873	0.539083	0.0227224	0.0209231
GOTERM_BP_DIRECT	GO:0043328~protein targeting to vacuole involved in ubiquitin-dependent protein catabolic process via the multivesicular body sorting pathway	4	1.1236	0.00142277	F4HXZ1, O80910, Q8L860, Q9C9Y1	326	16	22673	17.3873	0.539083	0.0227224	0.0209231
GOTERM_MF_DIRECT	GO:0043130~ubiquitin binding	7	1.96629	0.00145824	Q9ASS2, Q8LG11, F4HXZ1, O80910, Q8L860, Q9C5H4, Q9C9Y1	297	80	19244	5.66953	0.155727	0.00775521	0.00596555
GOTERM_BP_DIRECT	GO:0048268~clathrin coat assembly	4	1.1236	0.00170941	Q8LBH2, Q9LVD8, Q8VYT2, Q9LHS0	326	17	22673	16.3645	0.605728	0.0265203	0.0244201
GOTERM_BP_DIRECT	GO:0046898~response to cycloheximide	3	0.842697	0.00199072	Q8W234, Q9FUY2, O48847	326	5	22673	41.7294	0.66177	0.0300267	0.0276489
GOTERM_BP_DIRECT	GO:0009965~leaf morphogenesis	6	1.68539	0.00239982	Q9FME3, O82277, Q9C758, Q9SW80, O04379, Q9LTT8	326	65	22673	6.41992	0.729388	0.035219	0.03243
GOTERM_CC_DIRECT	GO:0005643~nuclear pore	5	1.40449	0.00244349	Q9FWS3, Q8RY25, Q8RWH9, F4ID16, Q9CAF4	344	43	26015	8.7936	0.21702	0.0187961	0.0148489
GOTERM_CC_DIRECT	GO:0005905~clathrin-coated pit	4	1.1236	0.00290504	Q8LBH2, Q9LVD8, Q8VYT2, Q9LHS0	344	22	26015	13.75	0.25243	0.0207503	0.0163927
GOTERM_MF_DIRECT	GO:0005545~1-phosphatidylinositol binding	4	1.1236	0.002908	Q8LBH2, Q9LVD8, Q8VYT2, Q9LHS0	297	19	19244	13.641	0.286676	0.0141765	0.010905
GOTERM_MF_DIRECT	GO:0017056~structural constituent of nuclear pore	4	1.1236	0.002908	Q8RY25, Q8GYF7, Q8RWH9, F4ID16	297	19	19244	13.641	0.286676	0.0141765	0.010905
GOTERM_BP_DIRECT	GO:0000184~nuclear-transcribed mRNA catabolic process, nonsense-mediated decay	4	1.1236	0.00320468	Q9SQV1, Q9FJR0, O64380, P42731	326	21	22673	13.2474	0.825555	0.0457932	0.0421669
GOTERM_BP_DIRECT	GO:0048510~regulation of timing of transition from vegetative to reproductive phase	5	1.40449	0.00358234	Q9FWS9, Q93ZR3, F4J7T3, F4J7T2, F4IDB2	326	44	22673	7.9033	0.858052	0.0498772	0.0459275
GOTERM_BP_DIRECT	GO:0031087~deadenylation-independent decapping of nuclear-transcribed mRNA	3	0.842697	0.00410179	Q9LTT9, Q9LTT8, Q9FQ04	326	7	22673	29.8067	0.893111	0.0556819	0.0512724
GOTERM_BP_DIRECT	GO:0009693~ethylene biosynthetic process	4	1.1236	0.00472473	Q9LKA4, Q84LH8, O80678, Q9LES2	326	24	22673	11.5915	0.923948	0.0622684	0.0573374
GOTERM_BP_DIRECT	GO:2000241~regulation of reproductive process	8	2.24719	0.00481634	P18616, O22791, Q9FF08, Q9SVC7, Q8VZT4, Q8W569, Q94KD0, F4KHG8	326	144	22673	3.86384	0.927663	0.0622684	0.0573374
GOTERM_BP_DIRECT	GO:0009738~abscisic acid-activated signaling pathway	11	3.08989	0.00527464	Q94K80, Q9SYH4, Q9M7Q5, Q9LY87, Q9M7Q3, Q9M7Q2, Q9SS90, Q8L4B2, Q9LU44, Q9LES2, A0MES8	326	266	22673	2.87609	0.943696	0.0666076	0.061333
GOTERM_BP_DIRECT	GO:0045962~positive regulation of development, heterochronic	3	0.842697	0.00541742	Q9FME3, O82277, Q9C758	326	8	22673	26.0809	0.947926	0.0668559	0.0615616
GOTERM_BP_DIRECT	GO:0006900~membrane budding	4	1.1236	0.00594262	Q8LBH2, Q9LVD8, Q8VYT2, Q9LHS0	326	26	22673	10.6999	0.960931	0.0717076	0.0660291
GOTERM_BP_DIRECT	GO:0048481~plant ovule development	5	1.40449	0.00609896	Q38897, P47927, Q94BP0, Q8W234, Q0WVM7	326	51	22673	6.81854	0.964135	0.0719942	0.066293
GOTERM_BP_DIRECT	GO:0090057~root radial pattern formation	3	0.842697	0.00689956	O80928, Q8L9V6, Q9LZ56	326	9	22673	23.183	0.976864	0.0797119	0.0733996
GOTERM_BP_DIRECT	GO:0007029~endoplasmic reticulum organization	3	0.842697	0.0085432	Q8L611, Q9SFU0, Q9FGK9	326	10	22673	20.8647	0.990604	0.0946726	0.0871756
GOTERM_BP_DIRECT	GO:0000289~nuclear-transcribed mRNA poly(A) tail shortening	3	0.842697	0.0085432	Q9FPW4, A8MR45, Q05196	326	10	22673	20.8647	0.990604	0.0946726	0.0871756
GOTERM_CC_DIRECT	GO:0005844~polysome	3	0.842697	0.00881235	Q94K80, Q8RWR2, Q9FQ04	344	11	26015	20.625	0.587344	0.058749	0.0464117
GOTERM_CC_DIRECT	GO:0005635~nuclear envelope	6	1.68539	0.00968585	Q9FWS3, Q8RY25, Q8GYF7, Q8RWH9, F4ID16, Q9CAF4	344	98	26015	4.6301	0.622168	0.0605365	0.0478239
GOTERM_MF_DIRECT	GO:0003743~translation initiation factor activity	7	1.96629	0.0102682	O49160, Q9FXA2, O22173, Q05196, Q940A7, O64380, P42731	297	119	19244	3.81145	0.697981	0.0480551	0.0369654
GOTERM_BP_DIRECT	GO:0010228~vegetative to reproductive phase transition of meristem	9	2.52809	0.0114131	Q9LUV4, Q9LSE3, Q8LPQ9, Q8W034, Q9SZ70, Q0WQM3, Q9LZM8, Q38796, Q9M2F9	326	211	22673	2.96655	0.998059	0.123353	0.113585
GOTERM_MF_DIRECT	GO:0035091~phosphatidylinositol binding	5	1.40449	0.011438	Q9ASS2, O80910, Q8L860, Q9C5H4, Q9C9Y1	297	57	19244	5.68374	0.736698	0.0514709	0.039593
GOTERM_BP_DIRECT	GO:0010305~leaf vascular tissue pattern formation	4	1.1236	0.0115857	P93024, O04379, A0A1P8ARG1, F4JTS8	326	33	22673	8.43019	0.998235	0.123353	0.113585
GOTERM_BP_DIRECT	GO:0009892~negative regulation of metabolic process	10	2.80899	0.0122576	Q9LUV4, Q8L611, Q93V84, Q9C652, Q66GR4, A1L4X7, F4J0W8, Q0WV37, Q8RWH9, Q8W569	326	257	22673	2.70619	0.998781	0.127997	0.117861
GOTERM_MF_DIRECT	GO:0003680~AT DNA binding	4	1.1236	0.0128522	A1L4X7, Q9SZ70, Q9LVB0, Q940I0	297	32	19244	8.09933	0.776987	0.055693	0.0428408
GOTERM_BP_DIRECT	GO:0008380~RNA splicing	7	1.96629	0.0128898	Q8W034, P18616, B6EUA9, Q9FJR0, F4IUY8, F4J8G7, Q9LU44	326	134	22673	3.63316	0.999139	0.13206	0.121602
GOTERM_MF_DIRECT	GO:0000156~phosphorelay response regulator activity	4	1.1236	0.0139796	Q93WK5, Q9LKL2, Q9M9B9, Q9LZJ8	297	33	19244	7.85389	0.804671	0.0584146	0.0449343
GOTERM_CC_DIRECT	GO:0000123~histone acetyltransferase complex	3	0.842697	0.0142056	Q9C5X9, Q9FWQ5, Q9LG11	344	14	26015	16.2054	0.760869	0.0835622	0.0660141
GOTERM_BP_DIRECT	GO:0080001~mucilage extrusion from seed coat	3	0.842697	0.0143946	Q9SZ15, Q9FUY2, O48847	326	13	22673	16.0498	0.999625	0.142114	0.13086
GOTERM_BP_DIRECT	GO:1901001~negative regulation of response to salt stress	3	0.842697	0.0143946	Q94BP0, O48847, Q0WVM7	326	13	22673	16.0498	0.999625	0.142114	0.13086
GOTERM_MF_DIRECT	GO:0003724~RNA helicase activity	6	1.68539	0.0163436	Q94BV4, Q9SQV1, Q9FJR0, Q9M2E0, Q8RXK6, Q9M2F9	297	96	19244	4.04966	0.852145	0.065938	0.0507215
GOTERM_BP_DIRECT	GO:0010044~response to aluminum ion	3	0.842697	0.0166363	Q94BP0, Q9SL15, O48847	326	14	22673	14.9034	0.999891	0.158483	0.145933
GOTERM_BP_DIRECT	GO:0047484~regulation of response to osmotic stress	3	0.842697	0.0166363	Q94BP0, O48847, Q0WVM7	326	14	22673	14.9034	0.999891	0.158483	0.145933
GOTERM_BP_DIRECT	GO:0072583~clathrin-dependent endocytosis	4	1.1236	0.0170004	Q8LBH2, Q9LVD8, Q8VYT2, Q9LHS0	326	38	22673	7.32096	0.999911	0.159041	0.146446
GOTERM_BP_DIRECT	GO:0031327~negative regulation of cellular biosynthetic process	5	1.40449	0.0172807	Q9SAF2, Q9LJQ7, Q9FM71, Q9SD86, Q0WQM3	326	69	22673	5.03979	0.999924	0.159041	0.146446
GOTERM_BP_DIRECT	GO:0010604~positive regulation of macromolecule metabolic process	4	1.1236	0.0182258	Q9SQV1, Q9XI07, Q9SD86, Q9FF08	326	39	22673	7.13324	0.999955	0.164943	0.151881
GOTERM_BP_DIRECT	GO:0009850~auxin metabolic process	3	0.842697	0.019016	O04379, Q9LY87, Q9SS90	326	15	22673	13.9098	0.999971	0.169274	0.155869
GOTERM_MF_DIRECT	GO:0046982~protein heterodimerization activity	7	1.96629	0.0206676	O22763, Q9SR71, Q8W234, Q9LW45, Q9FUY2, Q940A7, Q8L4B2	297	139	19244	3.26304	0.911306	0.0781233	0.0600949
GOTERM_MF_DIRECT	GO:0000149~SNARE binding	5	1.40449	0.0206993	Q9SFU0, Q8LBH2, Q9LVD8, Q8VYT2, Q9LHS0	297	68	19244	4.76431	0.911639	0.0781233	0.0600949
GOTERM_CC_DIRECT	GO:0005737~cytoplasm	83	23.3146	0.0212926	Q9C710, Q8RWH3, Q9SQV1, A8MQL1, Q9FMH4, Q9ZW07, Q04088, Q0WLY0, O04425, P93733, Q9SCW5, Q8W034, O81821, Q9FJR0, Q9C5E7, Q9FXA2, Q9FIX8, Q9SA26, Q9LXC5, Q9LJX4, O64380, Q9LSE3, O22763, Q94K80, Q8H0X4, Q8RY25, F4HXZ1, Q9M2E0, P48001, Q6AWW6, F4I313, F4HY32, Q08AA3, Q9M1S3, Q9M9B9, Q9C9H8, F4I906, O22173, O48582, Q8W4K6, Q9LZJ8, Q9FYR7, P42731, Q94BV4, Q8RY18, O22873, Q9C652, O22791, O80678, Q501B0,…	344	5041	26015	1.24516	0.883778	0.118292	0.0934507
GOTERM_BP_DIRECT	GO:0006913~nucleocytoplasmic transport	3	0.842697	0.0215293	Q8RWH9, Q8W4K6, F4ID16	326	16	22673	13.0405	0.999993	0.188555	0.173623
GOTERM_CC_DIRECT	GO:0000124~SAGA complex	3	0.842697	0.023072	Q9SR71, F4IDB2, Q940A7	344	18	26015	12.6042	0.903115	0.121432	0.0959309
GOTERM_BP_DIRECT	GO:0050793~regulation of developmental process	10	2.80899	0.0237802	Q9LUV4, Q9M1Q4, Q9LJQ7, P18616, Q9FM71, O22791, Q8W569, Q940N4, Q94KD0, F4KHG8	326	288	22673	2.4149	0.999998	0.201929	0.185938
GOTERM_BP_DIRECT	GO:0019827~stem cell population maintenance	3	0.842697	0.024172	Q5YGP7, Q5YGP8, F4JTS8	326	17	22673	12.2734	0.999998	0.201929	0.185938
GOTERM_BP_DIRECT	GO:2000024~regulation of leaf development	3	0.842697	0.024172	Q9FMT4, Q9FUY2, O48847	326	17	22673	12.2734	0.999998	0.201929	0.185938
GOTERM_BP_DIRECT	GO:0048364~root development	14	3.93258	0.0256495	Q9ZUW8, Q700D2, Q9SL15, Q501B0, A0A1P8ARG1, F4JTS8, Q9LJQ7, Q9FMT4, Q5YGP7, P93024, Q5YGP8, Q52QU2, Q8RWX7, Q9LVB0	326	491	22673	1.98307	0.999999	0.211026	0.194315
GOTERM_BP_DIRECT	GO:0016570~histone modification	3	0.842697	0.0269398	Q9SR71, F4HQA1, Q94KD0	326	18	22673	11.5915	1	0.218333	0.201043
GOTERM_CC_DIRECT	GO:0070971~endoplasmic reticulum exit site	3	0.842697	0.0281618	Q8L611, Q9SFU0, Q9FGK9	344	20	26015	11.3438	0.942536	0.140809	0.111239
GOTERM_BP_DIRECT	GO:0060211~regulation of nuclear-transcribed mRNA poly(A) tail shortening	2	0.561798	0.0284636	O64380, P42731	326	2	22673	69.5491	1	0.220796	0.203312
GOTERM_BP_DIRECT	GO:0010393~galacturonan metabolic process	2	0.561798	0.0284636	Q9FUY2, O48847	326	2	22673	69.5491	1	0.220796	0.203312
GOTERM_BP_DIRECT	GO:0035652~cargo loading into clathrin-coated vesicle	2	0.561798	0.0284636	Q9FL69, Q9C5H4	326	2	22673	69.5491	1	0.220796	0.203312
GOTERM_BP_DIRECT	GO:0008219~cell death	4	1.1236	0.0297547	Q9LDE1, Q9LKA4, O80678, Q9LES2	326	47	22673	5.91907	1	0.221239	0.203719
GOTERM_BP_DIRECT	GO:0000122~negative regulation of transcription from RNA polymerase II promoter	4	1.1236	0.0297547	Q94BP0, F4JT98, Q8W234, Q0WVM7	326	47	22673	5.91907	1	0.221239	0.203719
GOTERM_BP_DIRECT	GO:0048440~carpel development	3	0.842697	0.0298286	Q8W4P1, P17839, P29383	326	19	22673	10.9814	1	0.221239	0.203719
GOTERM_BP_DIRECT	GO:0009873~ethylene-activated signaling pathway	8	2.24719	0.0301504	Q9LY29, Q9FH54, Q5YGP7, Q5YGP8, Q9FQ04, Q9LK74, Q52QU2, A0MES8	326	207	22673	2.68789	1	0.221239	0.203719
GOTERM_CC_DIRECT	GO:0032588~trans-Golgi network membrane	3	0.842697	0.033655	Q9C9H8, F4I313, Q9C5H4	344	22	26015	10.3125	0.9674	0.160262	0.126607
GOTERM_BP_DIRECT	GO:0010029~regulation of seed germination	4	1.1236	0.0348656	Q9M1S3, Q8VZR8, Q8GZM7, Q8L4B2	326	50	22673	5.56393	1	0.252427	0.232437
GOTERM_BP_DIRECT	GO:0006402~mRNA catabolic process	3	0.842697	0.0359533	Q9LTT9, Q9LTT8, Q9FQ04	326	21	22673	9.93558	1	0.256877	0.236535
GOTERM_CC_DIRECT	GO:0005771~multivesicular body	3	0.842697	0.0365451	Q9SZ15, F4HXZ1, O80910	344	23	26015	9.86413	0.975838	0.166114	0.13123
GOTERM_MF_DIRECT	GO:0004402~histone acetyltransferase activity	3	0.842697	0.0373359	Q9C5X9, Q9FWQ5, Q9LG11	297	20	19244	9.71919	0.987892	0.136509	0.105007
GOTERM_BP_DIRECT	GO:0048467~gynoecium development	3	0.842697	0.0391815	Q94BP0, Q8W234, Q0WVM7	326	22	22673	9.48397	1	0.276016	0.254159
GOTERM_BP_DIRECT	GO:0009733~response to auxin	10	2.80899	0.0396488	P93024, Q8W234, Q9ZTX8, Q8RYC8, O82804, Q9FGV1, P93022, O04379, Q9FUY2, O48847	326	316	22673	2.20092	1	0.276016	0.254159
GOTERM_BP_DIRECT	GO:0048367~shoot system development	10	2.80899	0.0402234	Q8L611, Q9C7J6, Q9LJQ7, Q6NQ63, P18616, Q93W34, Q9LZM8, Q94KD0, Q9XI02, F4KHG8	326	317	22673	2.19398	1	0.276472	0.254578
GOTERM_BP_DIRECT	GO:0009725~response to hormone	3	0.842697	0.0425151	Q9ZTX8, Q8RYC8, Q9FGV1	326	23	22673	9.07162	1	0.285009	0.262439
GOTERM_BP_DIRECT	GO:0009944~polarity specification of adaxial/abaxial axis	3	0.842697	0.0425151	Q9LZ56, Q9FUY2, O48847	326	23	22673	9.07162	1	0.285009	0.262439
GOTERM_CC_DIRECT	GO:0031902~late endosome membrane	3	0.842697	0.0457544	Q9ASS2, Q9C9H8, F4I313	344	26	26015	8.72596	0.990753	0.198932	0.157156
GOTERM_BP_DIRECT	GO:0009785~blue light signaling pathway	3	0.842697	0.0459506	P93022, Q9SJL7, Q9SYH4	326	24	22673	8.69363	1	0.304283	0.280187
GOTERM_CC_DIRECT	GO:0005685~U1 snRNP	3	0.842697	0.0489943	Q93ZR3, B6EUA9, F4KHG8	344	27	26015	8.40278	0.993419	0.204143	0.161273
GOTERM_BP_DIRECT	GO:0048523~negative regulation of cellular process	9	2.52809	0.0492291	B9DHK3, Q9LUV4, Q93XY1, A2RVM8, Q9FMQ0, Q9SR71, Q9LK74, Q9FF08, Q9LZF1	326	279	22673	2.24352	1	0.322065	0.296561
GOTERM_BP_DIRECT	GO:0034605~cellular response to heat	4	1.1236	0.0527043	O81821, Q9SCW5, F4I3B3, Q0WW84	326	59	22673	4.71519	1	0.340696	0.313716
GOTERM_CC_DIRECT	GO:0071004~U2-type prespliceosome	3	0.842697	0.0557127	Q93ZR3, B6EUA9, F4KHG8	344	29	26015	7.82328	0.996761	0.222851	0.176052
GOTERM_BP_DIRECT	GO:0000395~mRNA 5'-splice site recognition	2	0.561798	0.0561195	Q93ZR3, F4KHG8	326	4	22673	34.7745	1	0.354336	0.326276
GOTERM_BP_DIRECT	GO:1905037~autophagosome organization	2	0.561798	0.0561195	Q8RY18, A8MQL1	326	4	22673	34.7745	1	0.354336	0.326276
GOTERM_BP_DIRECT	GO:0051172~negative regulation of nitrogen compound metabolic process	3	0.842697	0.0568327	Q9LUV4, Q9LSE3, Q93YR5	326	27	22673	7.72768	1	0.354714	0.326624
GOTERM_BP_DIRECT	GO:0006897~endocytosis	4	1.1236	0.0641718	Q93YP4, Q949S2, Q9LVD8, F4HY32	326	64	22673	4.34682	1	0.395489	0.36417
GOTERM_CC_DIRECT	GO:0042735~protein body	2	0.561798	0.0642127	B9DHK3, Q8VZR8	344	5	26015	30.25	0.998689	0.229331	0.181172
GOTERM_CC_DIRECT	GO:0046695~SLIK (SAGA-like) complex	2	0.561798	0.0642127	Q9SR71, Q940A7	344	5	26015	30.25	0.998689	0.229331	0.181172
GOTERM_CC_DIRECT	GO:0044614~nuclear pore cytoplasmic filaments	2	0.561798	0.0642127	Q8RY25, F4ID16	344	5	26015	30.25	0.998689	0.229331	0.181172
GOTERM_BP_DIRECT	GO:0010150~leaf senescence	7	1.96629	0.0648223	Q9FME3, O82277, Q94K80, Q9LKA4, Q8RWR2, O80678, Q9LES2	326	197	22673	2.47129	1	0.395489	0.36417
GOTERM_BP_DIRECT	GO:0051641~cellular localization	4	1.1236	0.0665924	Q8L7T4, Q9XI07, Q9LET8, F4I983	326	65	22673	4.27994	1	0.401774	0.369958
GOTERM_BP_DIRECT	GO:0048511~rhythmic process	3	0.842697	0.0685069	Q93WK5, Q9LKL2, Q94KE2	326	30	22673	6.95491	1	0.402349	0.370488
GOTERM_BP_DIRECT	GO:0000973~posttranscriptional tethering of RNA polymerase II gene DNA at nuclear periphery	2	0.561798	0.0696517	Q8RY25, F4ID16	326	5	22673	27.8196	1	0.402349	0.370488
GOTERM_BP_DIRECT	GO:0080148~negative regulation of response to water deprivation	2	0.561798	0.0696517	Q9LY87, Q9SS90	326	5	22673	27.8196	1	0.402349	0.370488
GOTERM_BP_DIRECT	GO:0006473~protein acetylation	2	0.561798	0.0696517	Q9C5X9, Q9FWQ5	326	5	22673	27.8196	1	0.402349	0.370488
GOTERM_MF_DIRECT	GO:0004534~5'-3' exoribonuclease activity	2	0.561798	0.0745848	Q9FQ03, Q9FQ04	297	5	19244	25.9178	0.999876	0.25666	0.19743
GOTERM_MF_DIRECT	GO:0036002~pre-mRNA binding	2	0.561798	0.0745848	Q9FL40, Q9LNV5	297	5	19244	25.9178	0.999876	0.25666	0.19743
GOTERM_BP_DIRECT	GO:0048507~meristem development	6	1.68539	0.0759577	Q9XI07, P18616, P93024, Q9M371, Q9XI02, Q67YS0	326	157	22673	2.65793	1	0.433736	0.399389
GOTERM_CC_DIRECT	GO:0043078~polar nucleus	2	0.561798	0.0765532	Q8LK56, O82170	344	6	26015	25.2083	0.999652	0.263976	0.208541
GOTERM_BP_DIRECT	GO:0008104~protein localization	4	1.1236	0.0766827	Q8L7T4, Q9SQV1, A0A1I9LPZ1, Q8VZT4	326	69	22673	4.03183	1	0.433736	0.399389
GOTERM_BP_DIRECT	GO:1902074~response to salt	3	0.842697	0.0808871	Q8VZR8, Q9FUY2, O48847	326	33	22673	6.32264	1	0.446176	0.410844
GOTERM_BP_DIRECT	GO:0007623~circadian rhythm	5	1.40449	0.0816884	Q93WK5, Q9LKL2, Q9SNB4, O82804, F4IDB2	326	114	22673	3.0504	1	0.446176	0.410844
GOTERM_BP_DIRECT	GO:0006369~termination of RNA polymerase II transcription	2	0.561798	0.0829904	Q9C710, Q9FIX8	326	6	22673	23.183	1	0.446176	0.410844
GOTERM_BP_DIRECT	GO:0031048~chromatin silencing by small RNA	2	0.561798	0.0829904	Q8LPQ9, O04425	326	6	22673	23.183	1	0.446176	0.410844
GOTERM_BP_DIRECT	GO:0010587~miRNA catabolic process	2	0.561798	0.0829904	Q9FQ03, Q9FQ04	326	6	22673	23.183	1	0.446176	0.410844
GOTERM_BP_DIRECT	GO:0071396~cellular response to lipid	3	0.842697	0.0851566	Q9ZU48, Q0WV37, Q501B0	326	34	22673	6.13668	1	0.453334	0.417434
GOTERM_BP_DIRECT	GO:0045087~innate immune response	5	1.40449	0.0878798	Q8RY18, Q6NQ63, A8MQL1, Q0WPK4, O04379	326	117	22673	2.97218	1	0.463289	0.426601
GOTERM_BP_DIRECT	GO:0048869~cellular developmental process	4	1.1236	0.0901733	A2RVM8, Q8L7T4, Q9XI07, F4I983	326	74	22673	3.75941	1	0.470809	0.433525
GOTERM_BP_DIRECT	GO:0016573~histone acetylation	3	0.842697	0.0938928	Q9C5X9, Q9FWQ5, Q9LG11	326	36	22673	5.79576	1	0.478929	0.441002
GOTERM_BP_DIRECT	GO:0051301~cell division	12	3.37079	0.094179	Q93XY1, A0A1P8B4M2, A2RVM8, Q84TI6, Q9SY69, Q9XI07, Q8L8A5, Q501B0, A0A1I9LPZ1, Q9FQ04, Q8VZT4, F4IIZ8	326	486	22673	1.71726	1	0.478929	0.441002
GOTERM_BP_DIRECT	GO:0048359~mucilage metabolic process involved in seed coat development	2	0.561798	0.0961385	Q9FUY2, O48847	326	7	22673	19.8712	1	0.478929	0.441002
GOTERM_BP_DIRECT	GO:0043981~histone H4-K5 acetylation	2	0.561798	0.0961385	F4J7T3, F4J7T2	326	7	22673	19.8712	1	0.478929	0.441002
GOTERM_BP_DIRECT	GO:0010031~circumnutation	2	0.561798	0.0961385	Q9LKL2, O82804	326	7	22673	19.8712	1	0.478929	0.441002

## Sheet: 73.5_pCARs
Category	Term	Count	%	PValue	Genes	List Total	Pop Hits	Pop Total	Fold Enrichment	Bonferroni	Benjamini	FDR
GOTERM_CC_DIRECT	GO:0005634~nucleus	316	78.607	5.80201e-59	Q9C710, Q9SAF2, Q38897, Q9SQV1, Q9SR71, A0A1P8B4F7, F4I321, Q84ME1, Q9FHJ6, Q9SZ70, Q9FL19, Q04088, Q0WLY0, Q5BPU6, Q6EVK6, Q6NQ63, Q9FMT4, Q8LG11, O81821, Q8W034, Q9LQZ7, Q66GK1, Q8RYC8, Q94KE2, F4I3B3, F4JZL7, Q9LXG8, Q52QU2, Q9M9G6, O64380, Q8W4L0, Q700D2, Q8L9V6, Q8RY25, Q9ZTX8, Q9LY87, Q8W031, Q9LW45, Q0WVM7, F4HV99, B9DF92, Q9SY69, F4JMA6, Q5YGP7, Q5YGP8, O22173, Q9LZJ8, Q9SHV7, P42731, Q9L…	387	10862	26015	1.95565	6.38222e-57	6.38222e-57	4.93171e-57
GOTERM_MF_DIRECT	GO:0003729~mRNA binding	83	20.6468	3.84858e-32	Q9C710, Q9SAF2, Q9ASS2, Q9SAB3, F4I321, Q9FMH4, Q9ZW07, Q9ZQE5, Q9LTT8, F4HUQ5, Q9ZW06, Q0WLY0, O04425, Q67YS0, Q76E23, Q9FNR1, Q8W034, Q94AM9, Q9FM71, Q9FJR0, Q9C5E7, Q9FXA2, Q9FIX8, F4I3B3, Q93W34, Q9LXC5, Q9M9G6, Q9C909, Q9LFX8, Q9LJX4, Q94K80, Q9LME7, Q9LKA5, Q9LKA4, Q9M2E0, O64642, Q6AWW6, Q9LU44, Q9M1S3, F4I906, O22173, P42731, Q94BV4, Q9C652, Q9C658, Q9ZU66, O22791, Q56XE4, O80678, F4IT98,…	336	1035	19244	4.59297	4.84922e-30	4.8877e-30	3.8101e-30
GOTERM_MF_DIRECT	GO:0005515~protein binding	158	39.3035	7.29729e-24	Q38897, Q8RWH3, Q9SR71, Q9SP35, Q8RWH9, O48847, Q6EVK6, Q9FMT4, Q4V3C1, O81821, Q8GZ67, Q9LQZ7, Q8LBH2, Q8RYC8, Q9FXA2, Q9M9G6, O49429, Q700D2, Q8RY25, Q9ZTX8, O64642, P29383, Q9LY87, Q8GZM7, Q0WVM7, Q9SY69, Q5YGP7, Q5YGP8, Q6NLV4, P17839, O22173, Q9SHV7, P42731, Q8RY18, O22873, Q9XI07, Q9C658, O22197, Q9SRR0, F4IDB2, Q9SZ15, Q84TI6, Q9LKL2, Q9M155, P18616, Q9FGV1, A8MR45, A9LNK9, O82170, F4ID16,…	336	4285	19244	2.11185	9.19459e-22	4.63378e-22	3.61216e-22
GOTERM_BP_DIRECT	GO:0006397~mRNA processing	34	8.45771	1.86737e-22	Q94BV4, Q9SAB3, Q9C658, Q9LTT9, Q9LTT8, Q9FJP7, Q8W4P1, Q9FNR1, Q8W034, Q66GK1, Q8VY15, F4I3B3, Q93W34, Q9C909, Q0WW84, F4J8G7, O64380, O49429, F4HW92, Q0WPK4, Q9LKA5, Q9M2E0, O64642, Q9FQ03, Q9FQ04, Q8RXK6, Q8GUK8, Q9ZW36, Q9LU44, Q58G44, B9DFV2, Q6NLV4, O48582, O49570	365	221	22673	9.55659	1.06814e-19	1.06627e-19	9.72902e-20
GOTERM_MF_DIRECT	GO:0003723~RNA binding	66	16.4179	8.20852e-22	Q9SAF2, O64571, Q9SQV1, Q9SAB3, Q9FMH4, Q9ZQE5, Q9ZW06, O04425, Q9FNR1, Q8W034, Q94AM9, Q9FM71, Q9FJR0, Q9FXA2, Q9LR70, F4I3B3, Q93W34, Q9C909, O64380, Q94K80, Q9LKA4, P0CE10, Q6AWW6, Q9M1S3, Q9FL40, F4I906, O22173, Q9SHZ5, Q94KD0, P42731, Q9C652, B6EUA9, Q9ZU66, O22791, F4IT98, Q05196, A0A1P8AS03, Q8W4R3, Q0WR25, Q8RWR2, Q8VY15, A9LNK9, Q0WW84, F4JFN7, Q8VYM7, Q8LPQ9, F4HW92, Q0WPK4, Q1PES4, Q8L…	336	951	19244	3.97484	1.03427e-19	3.47494e-20	2.70881e-20
GOTERM_MF_DIRECT	GO:0003700~transcription factor activity, sequence-specific DNA binding	84	20.8955	2.04287e-19	Q9LSB2, Q9XEC3, Q38897, Q9C758, O23222, Q9ZV65, Q9SJL7, Q9SZ70, Q9FL19, Q04088, O82277, Q9SCW5, O81821, Q9FH54, Q9LQZ7, Q8RYC8, Q9LXG8, Q52QU2, Q944L3, Q8RWX7, Q9FIX0, Q9ZV33, Q700D2, O80928, O22763, Q9FWS9, Q8L9V6, P48000, Q9ZTX8, P48001, Q9FKK2, P29383, Q8GZM7, Q8W031, Q9LW45, Q9SVU7, Q8H1F5, Q9LRW7, Q9M9B9, Q5YGP7, Q5YGP8, P17839, Q9LZJ8, Q9FYR7, O22873, Q9C6V4, Q9LZ56, Q9SUT6, Q9FKR2, Q9LKL2,…	336	1646	19244	2.92284	2.57402e-17	6.48613e-18	5.05611e-18
GOTERM_BP_DIRECT	GO:0045944~positive regulation of transcription from RNA polymerase II promoter	26	6.46766	5.96836e-17	Q9LSB2, Q9C5X9, Q94BP0, Q9C6V4, Q93YR5, O23222, Q9FL19, Q93VH6, Q9FKR2, Q6EVK6, Q9FMT4, Q8W234, Q9LG11, Q9FIX0, Q9FWQ5, Q9LSE3, Q9XEF1, F4JT98, Q9FKK2, Q7XYY2, P29383, Q0WVM7, Q8L8A5, Q9MAL9, P17839, Q7X9H2	365	173	22673	9.33562	6.35048e-14	1.70397e-14	1.55476e-14
GOTERM_BP_DIRECT	GO:0006355~regulation of transcription, DNA-templated	73	18.1592	3.21872e-16	Q9XEC3, Q9C758, Q9FL19, O48847, Q04088, O82277, Q6EVK6, Q9FH54, Q9LQZ7, Q8RYC8, Q9LXG8, Q52QU2, Q944L3, Q9LG11, Q9ZV33, Q700D2, O80928, O22763, Q93WK5, Q9FWS9, Q8L9V6, P48000, Q9ZTX8, P48001, Q8GZM7, Q8W031, Q9LW45, Q9SVU7, Q8H1F5, Q9LRW7, Q9M9B9, Q5YGP7, Q5YGP8, P17839, Q9LZJ8, Q9FYR7, Q9C5X9, O22873, Q9C6V4, Q9LZ56, Q9FKR2, Q9LKL2, Q93WV0, Q9SNB4, Q9FGV1, Q9LDR8, A8MR45, Q8VWV6, A0MES8, Q9FWQ5,…	365	1563	22673	2.90122	1.90514e-13	6.12629e-14	5.58984e-14
GOTERM_BP_DIRECT	GO:0009908~flower development	31	7.71144	1.58146e-14	Q9C5X9, F4IDB2, O48847, O04425, Q9LUV4, Q9LKL2, Q8W4P1, Q9FGV1, F4JZL7, Q0WQM3, Q52QU2, Q8VZT4, Q9FWQ5, Q8LPQ9, F4JT98, Q9ZTX8, Q7XYY2, Q5XV31, Q9FUY2, P47927, Q67ZB3, A2RVM8, Q93V84, Q66GR4, F4HQA1, P93024, Q6NLV4, P17839, Q84TD8, Q940I0, Q38796	365	327	22673	5.88884	9.01768e-12	2.25754e-12	2.05986e-12
GOTERM_MF_DIRECT	GO:0003677~DNA binding	71	17.6617	2.8396e-13	Q9XEC3, Q9SR71, Q9C758, Q9ZV65, F4J7T3, Q9SJL7, Q9FHJ6, F4J7T2, Q6EVK6, O81821, Q9FH54, Q8W234, Q9FJR0, Q8LK56, Q8RYC8, Q52QU2, Q9ZV33, Q700D2, Q93WK5, Q94K80, Q9FWS9, Q8L9V6, Q9FWS3, P48000, Q9ZTX8, P48001, Q7XYY2, P29383, Q6AWW6, Q8GZM7, Q9SVU7, Q8H1F5, Q9LRW7, Q9M9B9, Q5YGP7, Q9FL40, B9DFV2, P17839, Q9XI07, Q9LZ56, Q9SUT6, Q9LKL2, P18616, Q9LNV5, Q9SNB4, Q9FGV1, Q8RWR2, Q9SYH4, Q56XU4, Q9LDR8,…	336	1588	19244	2.56073	3.57834e-11	7.21258e-12	5.62241e-12
GOTERM_BP_DIRECT	GO:0006357~regulation of transcription from RNA polymerase II promoter	31	7.71144	1.04437e-12	Q9LSB2, Q9C5X9, Q38897, Q9C6V4, Q93YR5, O23222, Q9ZU66, Q9FL19, F4IDB2, Q9SUT6, Q9FKR2, Q9FMT4, Q9SCW5, O81821, Q9SYH4, B3H4N9, Q9LZM8, Q9FIX0, Q9FWS9, Q9XEF1, Q9SW80, P48000, P48001, Q9FKK2, Q8RWA2, P29383, Q9FKQ5, P46639, P17839, Q8GXT3, Q7X9H2	365	384	22673	5.01472	5.97389e-10	1.19267e-10	1.08824e-10
GOTERM_CC_DIRECT	GO:0000932~P-body	14	3.48259	3.69045e-11	Q94BV4, Q0WPK4, Q9C658, O64642, Q9M2E0, Q9LTT9, Q9FQ04, Q9LTT8, Q8RXK6, A0A1P8B9R0, Q9FPW4, Q9FJR0, A8MR45, Q5XET5	387	71	26015	13.2551	4.05949e-09	2.02975e-09	1.56844e-09
GOTERM_MF_DIRECT	GO:0008143~poly(A) binding	10	2.48756	8.69803e-11	Q9SAB3, F4I906, Q9FXA2, F4I3B3, O22173, Q93W34, Q05196, Q0WW84, O64380, P42731	336	23	19244	24.9017	1.09595e-08	1.71482e-09	1.33675e-09
GOTERM_MF_DIRECT	GO:0000978~RNA polymerase II core promoter proximal region sequence-specific DNA binding	25	6.21891	9.45178e-11	Q9LSB2, Q38897, Q9C6V4, O23222, Q9FL19, Q9SUT6, Q9FKR2, Q9SCW5, O81821, Q9SYH4, B3H4N9, Q9LZM8, Q9FIX0, Q9FWS9, Q9XEF1, Q9SW80, P48000, P48001, Q9FKK2, P29383, Q9FKQ5, P46639, P17839, Q8GXT3, Q7X9H2	336	274	19244	5.22571	1.19092e-08	1.71482e-09	1.33675e-09
GOTERM_MF_DIRECT	GO:0003730~mRNA 3'-UTR binding	8	1.99005	7.13979e-10	F4I906, Q9FXA2, O22173, Q05196, Q9ZW06, Q9FM47, O64380, P42731	336	13	19244	35.2454	8.99614e-08	1.13344e-08	8.8355e-09
GOTERM_MF_DIRECT	GO:0000981~RNA polymerase II transcription factor activity, sequence-specific DNA binding	24	5.97015	4.94198e-09	Q9LSB2, Q38897, Q9C6V4, Q9FWS9, Q9XEF1, O23222, Q9ZV65, Q9SW80, P48000, P48001, Q9FKK2, P29383, Q9FL19, Q9FKQ5, Q9SUT6, Q9FKR2, P46639, P17839, Q8GXT3, Q9SYH4, B3H4N9, Q7X9H2, Q9LZM8, Q9FIX0	336	307	19244	4.47743	6.22689e-07	6.97368e-08	5.43618e-08
GOTERM_BP_DIRECT	GO:0009909~regulation of flower development	14	3.48259	7.68147e-09	Q9XI07, O82804, Q7XYY2, F4J7T3, F4J7T2, Q9FUY2, O48847, O04425, Q67ZB3, Q9FMT4, Q4V3C1, Q8W4R3, Q8W234, Q6NLV4	365	100	22673	8.69649	4.39379e-06	7.3102e-07	6.67008e-07
GOTERM_BP_DIRECT	GO:0030154~cell differentiation	35	8.70647	3.05649e-08	Q94BP0, O22873, Q9C758, F4I321, Q501B0, F4HUQ5, O48847, O04425, Q67YS0, Q9LUV4, Q8W458, O82277, Q9SD86, Q8W234, Q8L611, Q9FME3, Q8LPQ9, Q9LME7, F4JT98, Q8LF90, O04379, P29383, Q5XV31, Q9FUY2, Q0WVM7, P47927, Q67ZB3, Q93V84, F4I906, F4I2E4, Q6NLV4, P17839, Q84TD8, Q9SVC7, Q38796	365	729	22673	2.98234	1.7483e-05	2.49322e-06	2.2749e-06
GOTERM_BP_DIRECT	GO:0006417~regulation of translation	12	2.98507	3.54096e-08	Q94BV4, Q9FMH4, Q9C5E7, Q9FXA2, Q9M2E0, O22173, Q9ZW07, O04379, Q9LXC5, Q8RXK6, Q9ZW06, O64380	365	76	22673	9.80807	2.02541e-05	2.52736e-06	2.30605e-06
GOTERM_CC_DIRECT	GO:0005847~mRNA cleavage and polyadenylation specificity factor complex	6	1.49254	8.4088e-08	Q9SAF2, Q9M033, Q9FM71, Q6NLV4, A9LNK9, Q9M9G6	387	9	26015	44.8148	9.24964e-06	3.08323e-06	2.38249e-06
GOTERM_MF_DIRECT	GO:0061629~RNA polymerase II sequence-specific DNA binding transcription factor binding	7	1.74129	1.16689e-07	Q9C5X9, Q9FWQ5, Q94BP0, F4JT98, Q8W234, Q9LG11, Q0WVM7	336	15	19244	26.7278	1.47027e-05	1.40502e-06	1.09525e-06
GOTERM_MF_DIRECT	GO:0003713~transcription coactivator activity	10	2.48756	1.21695e-07	Q9C5X9, Q9FWQ5, F4I171, Q9MAL9, Q8L8A5, Q7XYY2, Q9SHV7, Q9LG11, Q93VH6, O48847	336	48	19244	11.932	1.53334e-05	1.40502e-06	1.09525e-06
GOTERM_CC_DIRECT	GO:0005667~transcription factor complex	8	1.99005	1.7664e-07	Q9C5X9, Q9FWQ5, Q94BP0, F4JT98, Q8W234, Q7XYY2, Q9LG11, Q0WVM7	387	29	26015	18.5441	1.94302e-05	4.85761e-06	3.75361e-06
GOTERM_CC_DIRECT	GO:1990904~ribonucleoprotein complex	10	2.48756	2.40831e-07	Q9SQV1, F4I906, Q9FXA2, O22173, F4IT98, Q6AWW6, Q05196, O64380, O04425, P42731	387	60	26015	11.2037	2.6491e-05	5.29827e-06	4.09412e-06
GOTERM_MF_DIRECT	GO:0046983~protein dimerization activity	23	5.72139	3.70467e-07	Q9LSB2, O49429, Q9C6V4, Q9LKA5, Q9XEF1, O23222, Q9FKK2, P29383, Q84LH8, Q9FL19, Q8GZM7, Q7XHI7, Q9FKQ5, Q9SUT6, Q9SVU7, Q8GZ38, Q9FKR2, P17839, Q8GXT3, B3H4N9, O48582, Q7X9H2, Q9FIX0	336	359	19244	3.66935	4.66778e-05	3.92078e-06	3.05636e-06
GOTERM_BP_DIRECT	GO:0051028~mRNA transport	9	2.23881	7.44226e-07	Q94BV4, Q8W034, Q9FWS3, Q8RY25, Q8GYF7, Q9M2E0, Q8RWH9, Q8RXK6, F4ID16	365	47	22673	11.8949	0.000425607	4.7217e-05	4.30824e-05
GOTERM_BP_DIRECT	GO:0006378~mRNA polyadenylation	7	1.74129	1.3168e-06	Q9C710, Q8LPQ9, Q9M033, Q9FIX8, Q6NLV4, A9LNK9, Q9FM47	365	23	22673	18.9054	0.000752927	7.51894e-05	6.86054e-05
GOTERM_MF_DIRECT	GO:0000976~transcription regulatory region sequence-specific DNA binding	33	8.20896	2.40765e-06	Q9XEC3, O22873, Q8LPH6, Q04088, Q93WV0, Q9FH54, Q9LQZ7, Q8RYC8, Q9FGV1, Q9SYH4, Q52QU2, Q8RWX7, A0MES8, Q9ZV33, Q9LSE3, O80928, O22763, Q9FWS9, Q8L9V6, Q9SW80, Q9M7Q5, Q9M7Q3, Q9M7Q2, Q8L4B2, Q9ZUL3, P47927, P46639, Q9LDE1, Q9FL40, Q5YGP8, P93024, Q9SPG6, Q9LZJ8	336	742	19244	2.54722	0.000303318	2.35209e-05	1.83352e-05
GOTERM_MF_DIRECT	GO:0000993~RNA polymerase II core binding	6	1.49254	2.7304e-06	Q9C710, F4HQA1, Q66GK1, Q9FIX8, Q8GUK8, Q9FJP7	336	14	19244	24.5459	0.000343972	2.47686e-05	1.93078e-05
GOTERM_CC_DIRECT	GO:0010494~cytoplasmic stress granule	7	1.74129	2.93364e-06	Q94BV4, Q94AM9, Q9M2E0, F4I3B3, Q9FQ04, Q8RXK6, Q0WW84	387	28	26015	16.8056	0.000322649	5.37834e-05	4.15599e-05
GOTERM_BP_DIRECT	GO:0034063~stress granule assembly	6	1.49254	3.9183e-06	Q94BV4, Q94AM9, Q9C658, Q9M2E0, Q8RXK6, Q0WW84	365	16	22673	23.2942	0.00223876	0.000203396	0.000185585
GOTERM_BP_DIRECT	GO:0010629~negative regulation of gene expression	13	3.23383	5.79486e-06	Q9LSE3, Q9M8K5, Q8L7T4, Q93YR5, O22791, Q9ZW36, Q9LUV4, Q9FMQ0, Q9LKL2, Q8VZT4, Q84TD8, Q8W569, Q940I0	365	150	22673	5.38354	0.00330918	0.000275739	0.000251593
GOTERM_BP_DIRECT	GO:0009793~embryo development ending in seed dormancy	27	6.71642	1.04109e-05	Q94BP0, Q9SR71, Q9ZU66, Q9ZQE5, O48847, F4JTS8, O04425, Q67YS0, P18616, Q9FM71, Q8W234, Q8LK56, Q9SYH4, Q9LR70, F4J8G7, Q9FIX0, Q8LPQ9, O04379, A0A1P8ARG1, Q9ZW36, Q0WVM7, F4KHG8, Q9SY69, P93024, Q6NLV4, Q9LZJ8, Q9M2F9	365	624	22673	2.68779	0.00593735	0.000453694	0.000413966
GOTERM_CC_DIRECT	GO:0030136~clathrin-coated vesicle	7	1.74129	1.15783e-05	Q8LBH2, Q9LVD8, Q67YI9, Q9FL69, Q9C5H4, Q8VYT2, Q9LHS0	387	35	26015	13.4444	0.00127281	0.000181945	0.000140594
GOTERM_BP_DIRECT	GO:0010468~regulation of gene expression	12	2.98507	1.19119e-05	Q9M1Q4, Q94FL7, Q9LF51, O82762, Q9LKL2, Q9FMT4, Q9SRQ0, Q8L8A5, Q9SNB4, Q8W031, F4JLJ3, Q0WLY0	365	135	22673	5.52158	0.00679049	0.000453694	0.000413966
GOTERM_BP_DIRECT	GO:0031124~mRNA 3'-end processing	5	1.24378	1.2713e-05	Q8VYM7, Q66GK1, A9LNK9, Q8GUK8, Q9FJP7	365	10	22673	31.0589	0.00724549	0.000453694	0.000413966
GOTERM_BP_DIRECT	GO:0000289~nuclear-transcribed mRNA poly(A) tail shortening	5	1.24378	1.2713e-05	Q9FPW4, A0A1P8B9R0, O64642, A8MR45, Q05196	365	10	22673	31.0589	0.00724549	0.000453694	0.000413966
GOTERM_MF_DIRECT	GO:0043565~sequence-specific DNA binding	23	5.72139	1.61885e-05	Q9XEC3, Q9FME3, Q700D2, O22763, Q9C758, Q9M7Q5, Q9M7Q3, F4HYV5, Q8L4B2, Q9ZUL3, Q93WV0, O82277, Q9LDE1, Q9SCW5, O81821, Q9SPG6, Q8RYC8, Q9LXG8, Q944L3, Q9FYR7, Q9LZM8, Q8VWV6, A0MES8	336	453	19244	2.90794	0.00203769	0.000130621	0.000101823
GOTERM_MF_DIRECT	GO:0030276~clathrin binding	7	1.74129	1.64562e-05	Q93YP4, Q8LBH2, Q9LVD8, Q67YI9, Q9FL69, Q9C5H4, Q9LHS0	336	32	19244	12.5286	0.00207135	0.000130621	0.000101823
GOTERM_BP_DIRECT	GO:0016554~cytidine to uridine editing	6	1.49254	2.75168e-05	O49429, Q9FNR1, Q9LKA5, O48582, Q9C909, Q58G44	365	23	22673	16.2046	0.0156166	0.000924242	0.00084331
GOTERM_MF_DIRECT	GO:0032050~clathrin heavy chain binding	6	1.49254	4.03404e-05	Q9C9H8, Q8LBH2, Q9LVD8, F4I313, Q8VYT2, Q9LHS0	336	23	19244	14.941	0.00507009	0.000301366	0.000234923
GOTERM_MF_DIRECT	GO:0003676~nucleic acid binding	22	5.47264	6.13628e-05	Q94BV4, Q8LPQ9, Q94HW2, Q9LZQ7, Q9SQV1, Q9M2E0, O04379, Q8LF90, Q9FQ03, Q9FQ04, Q8RXK6, Q8W4R3, Q8W034, Q9FM71, B9DFV2, F4I3B3, Q8VY15, Q9ZT94, Q9SHZ5, Q9LET8, O64380, Q9M2F9	336	460	19244	2.73918	0.00770214	0.000432949	0.000337495
GOTERM_CC_DIRECT	GO:0016604~nuclear body	6	1.49254	6.20597e-05	Q8W4P1, Q93V84, Q9SB47, F4IDB2, Q84TD8, O04425	387	29	26015	13.908	0.00680353	0.000853321	0.000659385
GOTERM_BP_DIRECT	GO:2000026~regulation of multicellular organismal development	8	1.99005	8.11809e-05	Q93XY1, Q8L7T4, Q9SQV1, Q9XI07, Q9FWS3, Q9SD86, F4I983, A0A1I9LPZ1	365	65	22673	7.64527	0.0453756	0.00257524	0.00234974
GOTERM_BP_DIRECT	GO:0033962~cytoplasmic mRNA processing body assembly	5	1.24378	0.000102077	Q94BV4, Q0WPK4, Q9C658, Q9M2E0, Q8RXK6	365	16	22673	19.4118	0.0567187	0.00303375	0.0027681
GOTERM_BP_DIRECT	GO:0010608~posttranscriptional regulation of gene expression	6	1.49254	0.000106261	Q9FMH4, Q9C5E7, Q9ZW07, Q9LXC5, Q9LJX4, Q9ZW06	365	30	22673	12.4236	0.058974	0.00303375	0.0027681
GOTERM_MF_DIRECT	GO:0008266~poly(U) RNA binding	6	1.49254	0.000130678	F4I906, Q9FXA2, O22173, Q05196, O64380, P42731	336	29	19244	11.8498	0.0163316	0.000873476	0.000680899
GOTERM_BP_DIRECT	GO:0010449~root meristem growth	5	1.24378	0.000131799	Q6EVK6, Q5YGP7, Q8L8A5, Q5YGP8, A0MES8	365	17	22673	18.2699	0.072622	0.00354593	0.00323543
GOTERM_BP_DIRECT	GO:0031087~deadenylation-independent decapping of nuclear-transcribed mRNA	4	0.995025	0.00013692	Q9C658, Q9LTT9, Q9LTT8, Q9FQ04	365	7	22673	35.4959	0.0753349	0.00354593	0.00323543
GOTERM_BP_DIRECT	GO:0048573~photoperiodism, flowering	8	1.99005	0.000142831	Q9C5X9, Q67ZB3, P18616, Q9FM71, Q8RY25, O82804, F4J7T3, F4ID16	365	71	22673	6.99919	0.0784563	0.00354593	0.00323543
GOTERM_BP_DIRECT	GO:0048366~leaf development	12	2.98507	0.000157604	Q9FME3, O82277, Q8W4P1, Q9C758, Q9MAL9, Q8L8A5, Q8RYC8, P17839, P93022, Q8L8A6, Q6IDB0, Q93VH6	365	179	22673	4.16432	0.0862117	0.00374965	0.00342131
GOTERM_CC_DIRECT	GO:0016592~mediator complex	7	1.74129	0.000178202	Q9C5X9, F4I171, Q84TI6, Q4V3C1, B6EUA9, Q7XYY2, Q8RWA2	387	56	26015	8.40278	0.019413	0.00210687	0.00162803
GOTERM_CC_DIRECT	GO:0070971~endoplasmic reticulum exit site	5	1.24378	0.000191533	Q8L611, Q9SFU0, Q9M291, Q9FGK9, Q9M081	387	20	26015	16.8056	0.0208503	0.00210687	0.00162803
GOTERM_MF_DIRECT	GO:0003724~RNA helicase activity	9	2.23881	0.000272144	Q94BV4, Q8W4R3, Q9SQV1, Q9FJR0, P0CE10, Q9M2E0, F4KGU4, Q8RXK6, Q9M2F9	336	96	19244	5.36942	0.0337134	0.00172811	0.00134711
GOTERM_BP_DIRECT	GO:0000184~nuclear-transcribed mRNA catabolic process, nonsense-mediated decay	5	1.24378	0.000315031	Q8W4R3, Q9SQV1, Q9FJR0, O64380, P42731	365	21	22673	14.79	0.164919	0.00719531	0.00656525
GOTERM_MF_DIRECT	GO:0031490~chromatin DNA binding	6	1.49254	0.000327954	Q9C5X9, Q9FWQ5, F4I171, O22873, Q9SHV7, Q9LG11	336	35	19244	9.81837	0.0404865	0.00198334	0.00154607
GOTERM_BP_DIRECT	GO:0040029~regulation of gene expression, epigenetic	7	1.74129	0.000396238	Q6EVK6, Q9XI07, P18616, Q9FM71, Q9FQ04, F4KHG8, Q9M2F9	365	60	22673	7.24708	0.202835	0.008702	0.00794
GOTERM_BP_DIRECT	GO:0045893~positive regulation of transcription, DNA-templated	15	3.73134	0.000479985	Q9LF51, Q700D2, O22763, Q9SRQ0, Q7XYY2, Q9M7Q5, Q9M7Q3, Q9M7Q2, O48847, Q9ZUL3, Q94FL7, Q93WV0, P93022, Q944L3, A0MES8	365	307	22673	3.03507	0.240137	0.0101508	0.00926193
GOTERM_BP_DIRECT	GO:0007389~pattern specification process	6	1.49254	0.000605095	A2RVM8, Q5YGP7, Q5YGP8, F4I3B3, F4JZL7, Q9LZM8	365	43	22673	8.6676	0.292643	0.0121154	0.0110545
GOTERM_BP_DIRECT	GO:0061157~mRNA destabilization	4	0.995025	0.000615319	A0A1P8AS03, Q0WR25, F4K1Z0, Q9LJE5	365	11	22673	22.5883	0.29677	0.0121154	0.0110545
GOTERM_CC_DIRECT	GO:0016591~DNA-directed RNA polymerase II, holoenzyme	3	0.746269	0.000652294	Q66GK1, Q8GUK8, Q9FJP7	387	3	26015	67.2222	0.0692604	0.00652294	0.00504045
GOTERM_BP_DIRECT	GO:0045892~negative regulation of transcription, DNA-templated	12	2.98507	0.000667881	Q9M1Q4, Q9XEC3, Q93WK5, Q8L7T4, P18616, Q9SYH4, Q8LPH6, Q9FUY2, Q9M9G6, Q6IDB0, O48847, Q9LZM8	365	212	22673	3.5161	0.317611	0.012712	0.0115989
GOTERM_CC_DIRECT	GO:0005829~cytosol	72	17.9104	0.000739992	Q38897, Q9ZU48, Q8RWH3, Q93ZR3, A8MQL1, Q9SAB3, O23222, Q9LTT8, Q04088, Q9ZW06, Q0WLY0, Q8W4P1, Q6EVK6, Q8W034, Q9FJR0, Q9FXA2, Q9SB47, F4I3B3, Q9SA26, Q93W34, Q9M291, Q9C909, Q9LFX8, Q9LJX4, Q8VYT2, O64380, Q9LKA5, P48000, F4HXZ1, P48001, F4HY32, Q93XY1, F4I906, O22173, Q8W4K6, P42731, Q94BV4, B6EUA9, Q9C658, P30185, F4IT98, Q05196, O49160, A0A1P8AS03, Q0WR25, Q940N7, Q67YI9, Q0WUY5, Q9LZM8, Q0W…	387	3293	26015	1.46978	0.0782021	0.00678326	0.00524161
GOTERM_BP_DIRECT	GO:0071217~cellular response to external biotic stimulus	3	0.746269	0.000762926	Q8W234, Q9FUY2, O48847	365	3	22673	62.1178	0.353745	0.0140526	0.0128221
GOTERM_BP_DIRECT	GO:0090110~cargo loading into COPII-coated vesicle	4	0.995025	0.000810689	Q8L611, Q9SFU0, Q9M291, Q9M081	365	12	22673	20.7059	0.371175	0.0144657	0.013199
GOTERM_CC_DIRECT	GO:0071004~U2-type prespliceosome	5	1.24378	0.000845048	F4HW92, Q93ZR3, B6EUA9, Q56XE4, F4KHG8	387	29	26015	11.59	0.0888016	0.00715041	0.00552532
GOTERM_CC_DIRECT	GO:0016514~SWI/SNF complex	4	0.995025	0.00104473	Q9LF51, Q9FMT4, Q9SRQ0, Q9XI07	387	14	26015	19.2063	0.108616	0.00820857	0.00634298
GOTERM_MF_DIRECT	GO:0003743~translation initiation factor activity	9	2.23881	0.00114087	O49160, Q6NLP2, Q9FXA2, O22173, Q05196, Q940A7, O64380, Q76E23, P42731	336	119	19244	4.33163	0.133967	0.0062223	0.00485045
GOTERM_MF_DIRECT	GO:0005546~phosphatidylinositol-4,5-bisphosphate binding	5	1.24378	0.00115351	P93733, Q8LBH2, Q9LVD8, Q8VYT2, Q9LHS0	336	27	19244	10.6063	0.135346	0.0062223	0.00485045
GOTERM_MF_DIRECT	GO:0000149~SNARE binding	7	1.74129	0.00117587	Q9SFU0, Q8LBH2, Q9LVD8, Q9M291, Q9M081, Q8VYT2, Q9LHS0	336	68	19244	5.89583	0.137781	0.0062223	0.00485045
GOTERM_BP_DIRECT	GO:0048522~positive regulation of cellular process	9	2.23881	0.00121449	B9DF92, Q9LSE3, Q9SQV1, Q9XI07, P18616, Q8VZR8, F4I983, A0A1I9LPZ1, Q8VZT4	365	130	22673	4.30046	0.500979	0.0210143	0.0191742
GOTERM_BP_DIRECT	GO:0080156~mitochondrial mRNA modification	5	1.24378	0.00128732	O49429, Q9FNR1, Q9LKA5, O48582, Q9C909	365	30	22673	10.353	0.521368	0.021367	0.0194959
GOTERM_BP_DIRECT	GO:0008283~cell proliferation	4	0.995025	0.00130971	Q6EVK6, Q9MAL9, Q8L8A5, Q93VH6	365	14	22673	17.7479	0.527465	0.021367	0.0194959
GOTERM_BP_DIRECT	GO:0009961~response to 1-aminocyclopropane-1-carboxylic acid	3	0.746269	0.00150963	Q93WV0, P30185, Q9FQ04	365	4	22673	46.5884	0.578595	0.0221025	0.0201671
GOTERM_BP_DIRECT	GO:0000395~mRNA 5'-splice site recognition	3	0.746269	0.00150963	Q93ZR3, Q56XE4, F4KHG8	365	4	22673	46.5884	0.578595	0.0221025	0.0201671
GOTERM_BP_DIRECT	GO:0098789~pre-mRNA cleavage required for polyadenylation	3	0.746269	0.00150963	Q9SAF2, Q9FM71, Q9M9G6	365	4	22673	46.5884	0.578595	0.0221025	0.0201671
GOTERM_BP_DIRECT	GO:0010272~response to silver ion	3	0.746269	0.00150963	Q8W234, Q9FUY2, O48847	365	4	22673	46.5884	0.578595	0.0221025	0.0201671
GOTERM_BP_DIRECT	GO:0043328~protein targeting to vacuole involved in ubiquitin-dependent protein catabolic process via the multivesicular body sorting pathway	4	0.995025	0.00196752	F4HXZ1, O80910, Q8L860, Q9C9Y1	365	16	22673	15.5295	0.675844	0.0280864	0.025627
GOTERM_CC_DIRECT	GO:0042735~protein body	3	0.746269	0.0021318	B9DHK3, F4J3J5, Q8VZR8	387	5	26015	40.3333	0.209231	0.0154081	0.0119063
GOTERM_MF_DIRECT	GO:0003680~AT DNA binding	5	1.24378	0.00220747	Q9FIR1, A1L4X7, Q9SZ70, Q9LVB0, Q940I0	336	32	19244	8.94903	0.243042	0.0112139	0.00874156
GOTERM_CC_DIRECT	GO:0030127~COPII vesicle coat	4	0.995025	0.00224118	Q8L611, Q9SFU0, Q9M291, Q9M081	387	18	26015	14.9383	0.218708	0.0154081	0.0119063
GOTERM_BP_DIRECT	GO:0010228~vegetative to reproductive phase transition of meristem	11	2.73632	0.00226844	Q9LUV4, Q9LSE3, Q8LPQ9, Q8W4R3, Q8W034, Q9SP35, Q9SZ70, Q0WQM3, Q9LZM8, Q38796, Q9M2F9	365	211	22673	3.23837	0.727202	0.0315922	0.0288258
GOTERM_BP_DIRECT	GO:0048268~clathrin coat assembly	4	0.995025	0.00236089	Q8LBH2, Q9LVD8, Q8VYT2, Q9LHS0	365	17	22673	14.616	0.741284	0.0320969	0.0292863
GOTERM_BP_DIRECT	GO:0046898~response to cycloheximide	3	0.746269	0.00248934	Q8W234, Q9FUY2, O48847	365	5	22673	37.2707	0.759654	0.0330561	0.0301615
GOTERM_MF_DIRECT	GO:0043130~ubiquitin binding	7	1.74129	0.00271376	Q9ASS2, Q8LG11, F4HXZ1, O80910, Q8L860, Q9C5H4, Q9C9Y1	336	80	19244	5.01146	0.289935	0.0132557	0.0103332
GOTERM_MF_DIRECT	GO:0036002~pre-mRNA binding	3	0.746269	0.00291827	Q9FL40, Q9LNV5, Q9ZW36	336	5	19244	34.3643	0.308049	0.0137267	0.0107003
GOTERM_CC_DIRECT	GO:0005643~nuclear pore	5	1.24378	0.00373074	Q9FWS3, Q8RY25, Q8RWH9, F4ID16, Q9CAF4	387	43	26015	7.81654	0.337112	0.0241401	0.0186537
GOTERM_BP_DIRECT	GO:0009965~leaf morphogenesis	6	1.49254	0.0038969	Q9FME3, O82277, Q9C758, Q9SW80, O04379, Q9LTT8	365	65	22673	5.73395	0.892835	0.0505712	0.0461429
GOTERM_CC_DIRECT	GO:0005905~clathrin-coated pit	4	0.995025	0.00404809	Q8LBH2, Q9LVD8, Q8VYT2, Q9LHS0	387	22	26015	12.2222	0.35994	0.0247383	0.019116
GOTERM_MF_DIRECT	GO:0017056~structural constituent of nuclear pore	4	0.995025	0.00411915	Q8RY25, Q8GYF7, Q8RWH9, F4ID16	336	19	19244	12.0576	0.40553	0.018039	0.0140619
GOTERM_MF_DIRECT	GO:0005545~1-phosphatidylinositol binding	4	0.995025	0.00411915	Q8LBH2, Q9LVD8, Q8VYT2, Q9LHS0	336	19	19244	12.0576	0.40553	0.018039	0.0140619
GOTERM_BP_DIRECT	GO:0048510~regulation of timing of transition from vegetative to reproductive phase	5	1.24378	0.00534806	Q9FWS9, Q93ZR3, F4J7T3, F4J7T2, F4IDB2	365	44	22673	7.05884	0.953453	0.0678609	0.0619186
GOTERM_CC_DIRECT	GO:0071006~U2-type catalytic step 1 spliceosome	3	0.746269	0.00579539	Q9FL40, Q9LNV5, Q9ZW36	387	8	26015	25.2083	0.472364	0.0335523	0.0259268
GOTERM_BP_DIRECT	GO:0008380~RNA splicing	8	1.99005	0.00598646	Q8W034, F4HW92, P18616, B6EUA9, Q9FJR0, F4IUY8, F4J8G7, Q9LU44	365	134	22673	3.70853	0.96776	0.0743102	0.0678032
GOTERM_BP_DIRECT	GO:0009693~ethylene biosynthetic process	4	0.995025	0.00646762	Q9LKA4, Q84LH8, O80678, Q9LES2	365	24	22673	10.353	0.975559	0.0785747	0.0716942
GOTERM_BP_DIRECT	GO:0045962~positive regulation of development, heterochronic	3	0.746269	0.00675107	Q9FME3, O82277, Q9C758	365	8	22673	23.2942	0.97924	0.0803095	0.0732772
GOTERM_BP_DIRECT	GO:0050793~regulation of developmental process	12	2.98507	0.00715832	Q9LUV4, Q9M1Q4, Q9M8K5, Q9LJQ7, P18616, Q9FM71, O22791, Q8W569, Q940N4, Q8VYU4, Q94KD0, F4KHG8	365	288	22673	2.58824	0.98358	0.0829463	0.0756831
GOTERM_BP_DIRECT	GO:0035194~posttranscriptional gene silencing by RNA	4	0.995025	0.00726325	Q8VYM7, Q9M033, P18616, O04379	365	25	22673	9.93885	0.984544	0.0829463	0.0756831
GOTERM_CC_DIRECT	GO:0005685~U1 snRNP	4	0.995025	0.00727975	Q93ZR3, B6EUA9, Q56XE4, F4KHG8	387	27	26015	9.95885	0.552331	0.0400386	0.0309389
GOTERM_BP_DIRECT	GO:0006900~membrane budding	4	0.995025	0.00811428	Q8LBH2, Q9LVD8, Q8VYT2, Q9LHS0	365	26	22673	9.55659	0.990536	0.0908482	0.082893
GOTERM_BP_DIRECT	GO:0090057~root radial pattern formation	3	0.746269	0.00858827	O80928, Q8L9V6, Q9LZ56	365	9	22673	20.7059	0.9928	0.0936526	0.0854518
GOTERM_BP_DIRECT	GO:2000241~regulation of reproductive process	8	1.99005	0.00875745	P18616, O22791, Q9FF08, Q9SVC7, Q8VZT4, Q8W569, Q94KD0, F4KHG8	365	144	22673	3.45099	0.99347	0.0936526	0.0854518
GOTERM_CC_DIRECT	GO:0005737~cytoplasm	95	23.6318	0.00887167	Q9C710, Q8RWH3, Q9SQV1, A8MQL1, Q9FMH4, Q9ZW07, Q04088, Q9ZW06, Q0WLY0, O04425, Q76E23, P93733, Q9SCW5, Q8W034, O81821, Q9FJR0, Q9C5E7, Q9FXA2, Q9FIX8, Q9SA26, Q9LXC5, Q9M291, Q9LJX4, O64380, Q9LSE3, O22763, Q94K80, Q8H0X4, Q8RY25, F4HXZ1, Q9M2E0, P48001, Q6AWW6, F4I313, F4HY32, Q08AA3, Q9M1S3, Q9M9B9, Q9C9H8, F4I906, O22173, O48582, Q8W4K6, Q9M081, Q9LZJ8, Q9FYR7, P42731, Q94BV4, Q8RY18, O22873,…	387	5041	26015	1.26683	0.624778	0.0456652	0.0352868
GOTERM_BP_DIRECT	GO:0009892~negative regulation of metabolic process	11	2.73632	0.00893539	F4J3J5, Q9LUV4, Q8L611, Q93V84, Q9C652, Q66GR4, A1L4X7, F4J0W8, Q0WV37, Q8RWH9, Q8W569	365	257	22673	2.65874	0.994107	0.0936526	0.0854518
GOTERM_BP_DIRECT	GO:0048481~plant ovule development	5	1.24378	0.00902083	Q38897, P47927, Q94BP0, Q8W234, Q0WVM7	365	51	22673	6.08998	0.994391	0.0936526	0.0854518
GOTERM_CC_DIRECT	GO:0071007~U2-type catalytic step 2 spliceosome	3	0.746269	0.00913304	Q9FL40, Q9LNV5, Q9ZW36	387	10	26015	20.1667	0.635508	0.0456652	0.0352868
GOTERM_MF_DIRECT	GO:0017070~U6 snRNA binding	3	0.746269	0.0100323	Q9FL40, Q9LNV5, Q9ZW36	336	9	19244	19.0913	0.719295	0.04247	0.0331065
GOTERM_BP_DIRECT	GO:0007029~endoplasmic reticulum organization	3	0.746269	0.0106221	Q8L611, Q9SFU0, Q9FGK9	365	10	22673	18.6353	0.997776	0.108308	0.0988237
GOTERM_CC_DIRECT	GO:0005844~polysome	3	0.746269	0.0110538	Q94K80, Q8RWR2, Q9FQ04	387	11	26015	18.3333	0.705563	0.0528661	0.0408511
GOTERM_BP_DIRECT	GO:0009738~abscisic acid-activated signaling pathway	11	2.73632	0.0111969	Q94K80, Q9SYH4, Q9M7Q5, Q9LY87, Q9M7Q3, Q9M7Q2, Q9SS90, Q8L4B2, Q9LU44, Q9LES2, A0MES8	365	266	22673	2.56878	0.998405	0.112166	0.102344
GOTERM_BP_DIRECT	GO:0031123~RNA 3'-end processing	3	0.746269	0.0128459	O64642, Q9M9G6, Q5XET5	365	11	22673	16.9412	0.999386	0.126465	0.115391
GOTERM_CC_DIRECT	GO:0000243~commitment complex	3	0.746269	0.0131355	Q93ZR3, Q56XE4, F4KHG8	387	12	26015	16.8056	0.766478	0.0602044	0.0465215
GOTERM_BP_DIRECT	GO:0048367~shoot system development	12	2.98507	0.0138852	Q8L611, Q9M8K5, Q9C7J6, Q9LJQ7, Q6NQ63, P18616, Q9SP35, Q93W34, Q9LZM8, Q94KD0, Q9XI02, F4KHG8	365	317	22673	2.35146	0.999664	0.13438	0.122613
GOTERM_CC_DIRECT	GO:0005635~nuclear envelope	6	1.49254	0.0154738	Q9FWS3, Q8RY25, Q8GYF7, Q8RWH9, F4ID16, Q9CAF4	387	98	26015	4.11565	0.820113	0.0680847	0.0526109
GOTERM_BP_DIRECT	GO:0010305~leaf vascular tissue pattern formation	4	0.995025	0.0156815	P93024, O04379, A0A1P8ARG1, F4JTS8	365	33	22673	7.52943	0.999882	0.149236	0.136168
GOTERM_MF_DIRECT	GO:0035091~phosphatidylinositol binding	5	1.24378	0.0172866	Q9ASS2, O80910, Q8L860, Q9C5H4, Q9C9Y1	336	57	19244	5.02402	0.888881	0.0708192	0.0552055
GOTERM_CC_DIRECT	GO:0000123~histone acetyltransferase complex	3	0.746269	0.0177609	Q9C5X9, Q9FWQ5, Q9LG11	387	14	26015	14.4048	0.860718	0.0751422	0.0580644
GOTERM_BP_DIRECT	GO:1901001~negative regulation of response to salt stress	3	0.746269	0.0178368	Q94BP0, O48847, Q0WVM7	365	13	22673	14.3349	0.999966	0.164271	0.149887
GOTERM_BP_DIRECT	GO:0080001~mucilage extrusion from seed coat	3	0.746269	0.0178368	Q9SZ15, Q9FUY2, O48847	365	13	22673	14.3349	0.999966	0.164271	0.149887
GOTERM_MF_DIRECT	GO:0000156~phosphorelay response regulator activity	4	0.995025	0.0193958	Q93WK5, Q9LKL2, Q9M9B9, Q9LZJ8	336	33	19244	6.94228	0.915236	0.0769772	0.0600058
GOTERM_BP_DIRECT	GO:0006897~endocytosis	5	1.24378	0.0195168	Q93YP4, Q949S2, Q9LVD8, F4HY32, Q67YI9	365	64	22673	4.85295	0.999987	0.176891	0.161401
GOTERM_BP_DIRECT	GO:0051641~cellular localization	5	1.24378	0.0205411	Q8L7T4, Q9XI07, Q9FYE4, Q9LET8, F4I983	365	65	22673	4.77829	0.999993	0.178146	0.162547
GOTERM_BP_DIRECT	GO:0010044~response to aluminum ion	3	0.746269	0.0205913	Q94BP0, Q9SL15, O48847	365	14	22673	13.311	0.999993	0.178146	0.162547
GOTERM_BP_DIRECT	GO:0047484~regulation of response to osmotic stress	3	0.746269	0.0205913	Q94BP0, O48847, Q0WVM7	365	14	22673	13.311	0.999993	0.178146	0.162547
GOTERM_BP_DIRECT	GO:0072583~clathrin-dependent endocytosis	4	0.995025	0.0228685	Q8LBH2, Q9LVD8, Q8VYT2, Q9LHS0	365	38	22673	6.53872	0.999998	0.194894	0.177828
GOTERM_BP_DIRECT	GO:0009850~auxin metabolic process	3	0.746269	0.0235103	O04379, Q9LY87, Q9SS90	365	15	22673	12.4236	0.999999	0.197418	0.180131
GOTERM_BP_DIRECT	GO:0010604~positive regulation of macromolecule metabolic process	4	0.995025	0.0244867	Q9SQV1, Q9XI07, Q9SD86, Q9FF08	365	39	22673	6.37106	0.999999	0.202637	0.184893
GOTERM_BP_DIRECT	GO:0031327~negative regulation of cellular biosynthetic process	5	1.24378	0.0249649	Q9SAF2, Q9LJQ7, Q9FM71, Q9SD86, Q0WQM3	365	69	22673	4.50129	0.999999	0.203643	0.185811
GOTERM_CC_DIRECT	GO:0000974~Prp19 complex	3	0.746269	0.02578	Q9FL40, Q9LNV5, Q9ZW36	387	17	26015	11.8627	0.943471	0.10503	0.0811594
GOTERM_BP_DIRECT	GO:0006913~nucleocytoplasmic transport	3	0.746269	0.0265879	Q8RWH9, Q8W4K6, F4ID16	365	16	22673	11.6471	1	0.213826	0.195103
GOTERM_BP_DIRECT	GO:0048364~root development	15	3.73134	0.0282163	Q9ZUW8, Q700D2, Q9SL15, Q501B0, A0A1P8ARG1, F4JTS8, Q9LJQ7, Q9FMT4, Q5YGP7, P93024, Q5YGP8, Q9FIR1, Q52QU2, Q8RWX7, Q9LVB0	365	491	22673	1.89769	1	0.223771	0.204176
GOTERM_CC_DIRECT	GO:0000124~SAGA complex	3	0.746269	0.0287224	Q9SR71, F4IDB2, Q940A7	387	18	26015	11.2037	0.959471	0.108947	0.0841863
GOTERM_CC_DIRECT	GO:0030015~CCR4-NOT core complex	3	0.746269	0.0287224	Q9FPW4, A0A1P8B9R0, A8MR45	387	18	26015	11.2037	0.959471	0.108947	0.0841863
GOTERM_BP_DIRECT	GO:0019827~stem cell population maintenance	3	0.746269	0.0298181	Q5YGP7, Q5YGP8, F4JTS8	365	17	22673	10.962	1	0.230083	0.209936
GOTERM_BP_DIRECT	GO:2000024~regulation of leaf development	3	0.746269	0.0298181	Q9FMT4, Q9FUY2, O48847	365	17	22673	10.962	1	0.230083	0.209936
GOTERM_BP_DIRECT	GO:0048869~cellular developmental process	5	1.24378	0.0312443	A2RVM8, Q8L7T4, Q9XI07, F4I983, Q9ZW36	365	74	22673	4.19715	1	0.230219	0.210059
GOTERM_BP_DIRECT	GO:0035652~cargo loading into clathrin-coated vesicle	2	0.497512	0.0318516	Q9FL69, Q9C5H4	365	2	22673	62.1178	1	0.230219	0.210059
GOTERM_BP_DIRECT	GO:0071076~RNA 3' uridylation	2	0.497512	0.0318516	O64642, Q5XET5	365	2	22673	62.1178	1	0.230219	0.210059
GOTERM_BP_DIRECT	GO:0060211~regulation of nuclear-transcribed mRNA poly(A) tail shortening	2	0.497512	0.0318516	O64380, P42731	365	2	22673	62.1178	1	0.230219	0.210059
GOTERM_BP_DIRECT	GO:0010393~galacturonan metabolic process	2	0.497512	0.0318516	Q9FUY2, O48847	365	2	22673	62.1178	1	0.230219	0.210059
GOTERM_BP_DIRECT	GO:0016570~histone modification	3	0.746269	0.0331954	Q9SR71, F4HQA1, Q94KD0	365	18	22673	10.353	1	0.236932	0.216185
GOTERM_MF_DIRECT	GO:0050265~RNA uridylyltransferase activity	2	0.497512	0.0345139	O64642, Q5XET5	336	2	19244	57.2738	0.988033	0.13044	0.101681
GOTERM_MF_DIRECT	GO:0046982~protein heterodimerization activity	7	1.74129	0.0349209	O22763, Q9SR71, Q8W234, Q9LW45, Q9FUY2, Q940A7, Q8L4B2	336	139	19244	2.88429	0.988652	0.13044	0.101681
GOTERM_BP_DIRECT	GO:0048440~carpel development	3	0.746269	0.0367143	Q8W4P1, P17839, P29383	365	19	22673	9.80807	1	0.254881	0.232562
GOTERM_BP_DIRECT	GO:0007623~circadian rhythm	6	1.49254	0.036913	Q93WK5, Q9LKL2, Q9SNB4, O82804, Q9SB47, F4IDB2	365	114	22673	3.26936	1	0.254881	0.232562
GOTERM_BP_DIRECT	GO:0048523~negative regulation of cellular process	10	2.48756	0.0370492	B9DHK3, Q9LUV4, Q93XY1, A2RVM8, Q9FMQ0, Q9M8K5, Q9SR71, Q9LK74, Q9FF08, Q9LZF1	365	279	22673	2.22644	1	0.254881	0.232562
GOTERM_BP_DIRECT	GO:0000122~negative regulation of transcription from RNA polymerase II promoter	4	0.995025	0.0395873	Q94BP0, F4JT98, Q8W234, Q0WVM7	365	47	22673	5.28662	1	0.265934	0.242647
GOTERM_BP_DIRECT	GO:0008219~cell death	4	0.995025	0.0395873	Q9LDE1, Q9LKA4, O80678, Q9LES2	365	47	22673	5.28662	1	0.265934	0.242647
GOTERM_BP_DIRECT	GO:0048507~meristem development	7	1.74129	0.0414633	Q9XI07, P18616, P93024, Q9M371, Q8VYU4, Q9XI02, Q67YS0	365	157	22673	2.76958	1	0.275297	0.251191
GOTERM_CC_DIRECT	GO:0032588~trans-Golgi network membrane	3	0.746269	0.041719	Q9C9H8, F4I313, Q9C5H4	387	22	26015	9.16667	0.990791	0.15297	0.118204
GOTERM_MF_DIRECT	GO:0046872~metal ion binding	51	12.6866	0.0437126	Q9C710, Q4PSD8, Q9ASS2, Q0WV37, Q84ME1, Q9FHJ6, P93733, Q8LK56, Q9FIX8, F4JZL7, Q944L3, Q8RWX7, Q9ZV33, Q9LSE3, Q700D2, O80928, Q94HW2, Q8L9V6, Q9FWS3, P0CE10, O64642, Q9LY87, Q8W031, Q8H1F5, Q9LRW7, A2RVM8, Q9FL40, Q9LZF1, Q94KD0, O22197, Q9LZ56, Q93WV0, P18616, Q9LNV5, Q56XU4, Q9ZT94, A9LNK9, Q9M8K5, O04379, Q8LA32, Q9FL69, Q9ZW36, Q9ZUL3, P0C945, Q9C7J6, Q66GR4, F4KGU4, Q84J88, Q9SS90, Q8VYU4,…	336	2255	19244	1.29533	0.996418	0.158614	0.123644
GOTERM_BP_DIRECT	GO:0006402~mRNA catabolic process	3	0.746269	0.0441551	Q9LTT9, Q9LTT8, Q9FQ04	365	21	22673	8.87397	1	0.2898	0.264423
GOTERM_CC_DIRECT	GO:0005771~multivesicular body	3	0.746269	0.0452537	Q9SZ15, F4HXZ1, O80910	387	23	26015	8.76812	0.993867	0.160578	0.124083
GOTERM_BP_DIRECT	GO:0010029~regulation of seed germination	4	0.995025	0.0462193	Q9M1S3, Q8VZR8, Q8GZM7, Q8L4B2	365	50	22673	4.96942	1	0.2999	0.273639
GOTERM_MF_DIRECT	GO:0004402~histone acetyltransferase activity	3	0.746269	0.0467066	Q9C5X9, Q9FWQ5, Q9LG11	336	20	19244	8.59107	0.997587	0.160917	0.12544
GOTERM_MF_DIRECT	GO:0042803~protein homodimerization activity	9	2.23881	0.0468814	Q9SZ15, Q700D2, Q9LKA5, Q9FJW3, Q9C658, Q9LTT9, Q9LW45, Q9LTT8, Q9C909	336	228	19244	2.26081	0.997642	0.160917	0.12544
GOTERM_BP_DIRECT	GO:0048467~gynoecium development	3	0.746269	0.0480668	Q94BP0, Q8W234, Q0WVM7	365	22	22673	8.47061	1	0.308383	0.28138
GOTERM_BP_DIRECT	GO:0009873~ethylene-activated signaling pathway	8	1.99005	0.0502719	Q9LY29, Q9FH54, Q5YGP7, Q5YGP8, Q9FQ04, Q52QU2, Q9LK74, A0MES8	365	207	22673	2.40069	1	0.318947	0.291018
GOTERM_BP_DIRECT	GO:0009725~response to hormone	3	0.746269	0.0520992	Q9ZTX8, Q8RYC8, Q9FGV1	365	23	22673	8.10232	1	0.323355	0.29504
GOTERM_BP_DIRECT	GO:0009944~polarity specification of adaxial/abaxial axis	3	0.746269	0.0520992	Q9LZ56, Q9FUY2, O48847	365	23	22673	8.10232	1	0.323355	0.29504
GOTERM_BP_DIRECT	GO:0009785~blue light signaling pathway	3	0.746269	0.0562475	P93022, Q9SJL7, Q9SYH4	365	24	22673	7.76473	1	0.341674	0.311755
GOTERM_BP_DIRECT	GO:0010075~regulation of meristem growth	3	0.746269	0.0562475	Q700D2, Q9ZU66, Q944L3	365	24	22673	7.76473	1	0.341674	0.311755
GOTERM_CC_DIRECT	GO:0031902~late endosome membrane	3	0.746269	0.0564787	Q9ASS2, Q9C9H8, F4I313	387	26	26015	7.75641	0.99833	0.194146	0.150022
GOTERM_BP_DIRECT	GO:0006396~RNA processing	5	1.24378	0.060895	Q8VYM7, Q9M033, Q93ZR3, A9LNK9, Q940I0	365	92	22673	3.37597	1	0.366011	0.333961
GOTERM_BP_DIRECT	GO:1905037~autophagosome organization	2	0.497512	0.0626914	Q8RY18, A8MQL1	365	4	22673	31.0589	1	0.372883	0.340232
GOTERM_BP_DIRECT	GO:0034605~cellular response to heat	4	0.995025	0.06912	O81821, Q9SCW5, F4I3B3, Q0WW84	365	59	22673	4.21138	1	0.403107	0.367809
GOTERM_BP_DIRECT	GO:0051172~negative regulation of nitrogen compound metabolic process	3	0.746269	0.0693412	Q9LUV4, Q9LSE3, Q93YR5	365	27	22673	6.90198	1	0.403107	0.367809
GOTERM_BP_DIRECT	GO:0009733~response to auxin	10	2.48756	0.0698908	P93024, Q8W234, Q9ZTX8, Q8RYC8, O82804, Q9FGV1, P93022, O04379, Q9FUY2, O48847	365	316	22673	1.96575	1	0.403107	0.367809
GOTERM_CC_DIRECT	GO:0046695~SLIK (SAGA-like) complex	2	0.497512	0.0720242	Q9SR71, Q940A7	387	5	26015	26.8889	0.999731	0.23302	0.180061
GOTERM_CC_DIRECT	GO:0044614~nuclear pore cytoplasmic filaments	2	0.497512	0.0720242	Q8RY25, F4ID16	387	5	26015	26.8889	0.999731	0.23302	0.180061
GOTERM_BP_DIRECT	GO:0009734~auxin-activated signaling pathway	8	1.99005	0.0730614	Q5YGP7, P93024, Q5YGP8, Q9ZTX8, Q8RYC8, Q9FGV1, Q9SB47, P93022	365	226	22673	2.19886	1	0.417181	0.38065
GOTERM_BP_DIRECT	GO:0060964~regulation of gene silencing by miRNA	2	0.497512	0.077742	O64642, Q5XET5	365	5	22673	24.8471	1	0.422768	0.385748
GOTERM_BP_DIRECT	GO:0006473~protein acetylation	2	0.497512	0.077742	Q9C5X9, Q9FWQ5	365	5	22673	24.8471	1	0.422768	0.385748
GOTERM_BP_DIRECT	GO:0080148~negative regulation of response to water deprivation	2	0.497512	0.077742	Q9LY87, Q9SS90	365	5	22673	24.8471	1	0.422768	0.385748
GOTERM_BP_DIRECT	GO:0000973~posttranscriptional tethering of RNA polymerase II gene DNA at nuclear periphery	2	0.497512	0.077742	Q8RY25, F4ID16	365	5	22673	24.8471	1	0.422768	0.385748
GOTERM_BP_DIRECT	GO:0060149~negative regulation of posttranscriptional gene silencing	2	0.497512	0.077742	P0C945, Q9FQ03	365	5	22673	24.8471	1	0.422768	0.385748
GOTERM_BP_DIRECT	GO:0048511~rhythmic process	3	0.746269	0.0833147	Q93WK5, Q9LKL2, Q94KE2	365	30	22673	6.21178	1	0.448799	0.409499
GOTERM_MF_DIRECT	GO:0004534~5'-3' exoribonuclease activity	2	0.497512	0.0840705	Q9FQ03, Q9FQ04	336	5	19244	22.9095	0.999984	0.280972	0.219026
GOTERM_CC_DIRECT	GO:0043078~polar nucleus	2	0.497512	0.0857958	Q8LK56, O82170	387	6	26015	22.4074	0.999948	0.269644	0.208361
GOTERM_BP_DIRECT	GO:0010587~miRNA catabolic process	2	0.497512	0.0925515	Q9FQ03, Q9FQ04	365	6	22673	20.7059	1	0.484834	0.442379
GOTERM_BP_DIRECT	GO:0031048~chromatin silencing by small RNA	2	0.497512	0.0925515	Q8LPQ9, O04425	365	6	22673	20.7059	1	0.484834	0.442379
GOTERM_BP_DIRECT	GO:0006369~termination of RNA polymerase II transcription	2	0.497512	0.0925515	Q9C710, Q9FIX8	365	6	22673	20.7059	1	0.484834	0.442379
GOTERM_BP_DIRECT	GO:0051301~cell division	13	3.23383	0.0961197	Q9XI07, Q501B0, Q9FQ04, Q93VH6, A0A1P8B4M2, Q93XY1, Q84TI6, A2RVM8, Q9SY69, Q8L8A5, A0A1I9LPZ1, Q8VZT4, F4IIZ8	365	486	22673	1.66159	1	0.498948	0.455258
GOTERM_BP_DIRECT	GO:1902074~response to salt	3	0.746269	0.0980556	Q8VZR8, Q9FUY2, O48847	365	33	22673	5.64707	1	0.502253	0.458273
GOTERM_BP_DIRECT	GO:0010150~leaf senescence	7	1.74129	0.0991101	Q9FME3, O82277, Q94K80, Q9LKA4, Q8RWR2, O80678, Q9LES2	365	197	22673	2.20723	1	0.502253	0.458273
GOTERM_BP_DIRECT	GO:0008104~protein localization	4	0.995025	0.0993951	Q8L7T4, Q9SQV1, A0A1I9LPZ1, Q8VZT4	365	69	22673	3.60103	1	0.502253	0.458273
