# Supplementary material for: Exploring cryptic amyloidogenic regions in prion-like proteins from plants
Source: Front Plant Sci. 2023 Jan 16;13:1060410. doi: 10.3389/fpls.2022.1060410 (PMC9885169; doi:10.3389/fpls.2022.1060410)
Supplement: Supplementary file 1 [file DataSheet_1.zip › Supp_Table-3_MIRAGGE_MED9.xlsx]

## Sheet: Q8RWA2
				MED9 peptide
	Sample details	Organism/Peptide Sequence		QYQQFQQQQHFIQQQQFQ
		UniProt code (residues)		Q8RWA2 (77-94)
		Source (supplier, catalogue No. or reference)		Synpeptide (Shangai, China)
		N-terminal modification		Acetylation
		C-terminal modification		Amidation
		Internal modifications		----
		Other modifcations		----
		Purity (%)		≥95%
		pI		6.74
		GRAVY		-1.867
		Extinction coefficient [A280, 0.1%(w/v)]		1490
		MW from chemical composition (Da)		2410.59
	Purification (If applicable)	Chromatography techniques		----
		Concentration of stock solution (M, mg/mL)		1 mg/mL
		Storage/Reconstitution buffer		Hexafluoroisopropanol
		Method of protein quantification		----
		Storage conditions		Stored at -20°C
		Additional key information		----
	Sample quality control			----
	Polishing step	Immediately before the aggregation assay		----
		Concentration (M, mg/mL)		----
		Method quantification		----
	Aggregation assay	Method of detection		ThT fluorescence
		Equipment details		Spark plate reader (Tecan, Switzerland)
		Measurement parameters		Ex 440 nm, Em 460-600 nm, Ex/Em bandwidth 5 nm
		Plate/cuvette reference		96 well plate
		Assay volume		150 μL
		Evaporation control method		----
		Seeding details (if applicable)		----
		Shaking	Intensity	100 rpm/min
			Shaking mode	circular
			Frequency	----
		Beads	Reference	----
			Number/assay	----
		Temperature (ºC)		37 ºC
		Concentration (M, mg/mL)		50 μM
		Aggregation buffer and aditives		20 mM Tris and 100 mM NaCl
		Measurement frequency		----
		Assay duration		2 days
		Plate/cuvette setup		----
		Additional key steps		----
